# Supplementary material for: Dynamic microfluidic single-cell screening identifies pheno-tuning compounds to potentiate tuberculosis therapy
Source: Nat Commun. 2024 May 16;15:4175. doi: 10.1038/s41467-024-48269-2 (PMC11099131; doi:10.1038/s41467-024-48269-2)
Supplement: Supplementary file 5 — Supplementary Data 2 [file 41467_2024_48269_MOESM5_ESM.xlsx]

## Sheet: 65_Fragment_compounds
Structure	SMILES	Name	Molecular Weight	Screening name	Stock concentration [mM]	MIC M. smegmatis [mM]	MIC M. tuberculosis [mM]	IC50 Vero cells [mM]	cLogP11	cLogS	H-Acceptors	H-Donors	Total Surface Area	Relative PSA	Polar Surface Area
	Cc1ccc(NC(=O)C2CC2)nc1	10W-0019	176.21507	A1	100	> 2	> 2	ND	1.3758	-2.548	3	1	140.01	0.25334	41.99
	Nc1[nH]ncc1c2ccccc2	5H-041	159.18786	A2	100	> 2	> 2	ND	0.8865	-2.876	3	2	129.87	0.30977	54.7
	CC(=O)NCc1onc(c1)c2ccccc2	7M-374S	216.23587	A3	100	> 2	> 2	ND	1.2872	-2.673	4	1	176.7	0.28059	55.13
	Cc1cccn2ccnc12	7X-0831	132.16252	A4	100	> 2	> 2	ND	0.946	-3.241	2	0	109.53	0.17274	17.3
	O=C1NCCN1c2cccnc2	FA-0877	163.17655	A5	100	> 2	> 2	24.43	0.1977	-1.464	4	1	125.55	0.31079	45.23
	C1COc2cccnc2N1	LD-0717	136.15122	A6	100	> 2	> 2	38.16	0.4386	-1.57	3	1	107.5	0.30167	34.15
	CSc1ccc(N)cc1	PS-3196	139.21806	A7	100	> 2	> 2	11	1.4595	-2.54	1	1	111.53	0.29373	51.32
	C(CN1CCCC1)C2CCNCC2	PS-3204	182.30578	A8	100	> 2	> 2	29.45	1.5527	-1.364	2	1	158.36	0.094784	15.27
	NCCc1ccncc1	PS-4112	122.1677	A9	100	> 2	> 2	42.33	0.0937	-0.893	2	1	108.06	0.24283	38.91
	CN1CCN(CC1)c2ccccc2N	PS-5147	191.27278	A10	100	> 2	> 2	17.2	0.7607	-1.297	3	1	156.18	0.14323	32.5
	CCNC(=O)N1CCN(CCO)CC1	SS-4069	201.26606	A11	100	> 2	> 2	31.48	-0.3856	0.07	5	2	164.74	0.27134	55.81
	Cc1ccc(CNC(=O)N)cc1	7M-748	164.20437	A12	100	> 2	> 2	17.36	0.7941	-2.381	3	2	137.01	0.29027	55.12
	NC(=O)NCc1ccccc1Cl	7M-757	184.62286	B1	100	> 2	> 2	22.55	1.0562	-2.773	3	2	140.17	0.28373	55.12
	Fc1ccc2NC(=O)Cc2c1	BH-0437	151.13774	B2	100	> 2	> 2	10.44	0.8697	-2.321	2	1	109.08	0.22461	29.1
	OC(=O)c1ccc(cc1)c2ccncc2	FS-2117	199.20535	B3	100	> 2	1	9.294	1.803	-2.92	3	1	155.88	0.23807	50.19
	Cc1nccn1c2cc(Cl)ncn2	PS-3453	194.62097	B4	100	> 2	> 2	6.69	2.0958	-1.958	4	0	146.18	0.27213	43.6
	CNC(=O)c1cccc(Br)c1	PS-3471	214.05922	B5	100	1	> 2	6.191	1.8236	-2.455	2	1	133.36	0.18371	29.1
	o1nccc1c2ccccc2	PS-4277	145.15797	B6	100	> 2	> 2	8.723	1.8201	-2.491	2	0	121.47	0.20647	26.03
	COc1cccc(OC)c1CO	PS-4312	168.18978	B7	100	> 2	> 2	8.819	0.9223	-1.536	3	1	137.89	0.24005	38.69
	Fc1ccc(nc1)C#N	AS-5571	122.09982	B8	100	> 2	> 2	62.99	0.6491	-1.932	2	0	100.08	0.2451	36.68
	CC(C)(C)c1ccc(N)c(c1)C#N	AS-5684	174.24226	B9	100	0.5	2	1.377	2.3998	-3.625	2	1	150.68	0.19133	49.81
	Fc1ccc(CN2CCCNCC2)cc1	FS-3450	208.27518	B10	100	0.36	1	34.24	1.5508	-1.645	2	1	170.43	0.088071	15.27
	Brc1c[nH]c2cnccc12	FS-3655	197.032	B11	100	0.5	0.25	2.448	1.4233	-2.18	2	1	114.82	0.21738	28.68
	CNC(=O)Nc1cc(C)ccc1F	MS-0038	182.19484	B12	100	> 2	> 2	30.79	1.537	-2.795	3	2	144.8	0.24834	41.13
	O=C(N1CCCC1)N2CCNCC2	PS-3245	183.25078	C1	100	> 2	> 2	52.51	0.5331	-0.523	4	1	146.39	0.21586	35.58
	c1cc(ccn1)c2cn[nH]c2	PS-3287	145.16127	C2	100	> 2	> 2	ND	0.2115	-1.48	3	1	120.11	0.29914	41.57
	Nc1ccc2c(Br)[nH]nc2c1	PS-3900	212.04663	C3	100	0.25	1	10.25	1.0154	-2.363	3	2	123.34	0.32617	54.7
	Nc1ccc2OCOc2c1	PS-4564	137.13597	C4	100	1	0.25	4.011	1.0937	-2.403	3	1	102.04	0.34565	44.48
	NC[C@@H](O)c1ccccc1	PS-4695	137.17904	C5	100	1	2	13.13	0.0245	-1.14	2	2	114.39	0.24801	46.25
	Nc1ccc2sccc2c1	PS-5246	149.21288	C6	100	> 2	2	7.964	1.8213	-2.931	1	1	112.32	0.31722	54.26
	Cn1c(O)nc2ccccc12	PS-5586	148.16192	C7	100	> 2	> 2	10.94	1.4158	-1.465	3	1	114.43	0.27038	38.05
	Cc1cc(C)c(C#N)c(O)n1	2P-717	148.16191	C8	100	> 2	> 2	202.5	1.2418	-2.535	3	1	124.6	0.30201	56.91
	Oc1ccc(cn1)C(F)(F)F	5E-502	163.09726	C9	100	> 2	> 2	129	1.5127	-1.828	2	1	107.83	0.22322	33.12
	C(Cc1cccs1)N2CCNCC2	FS-1569	196.31244	C10	100	> 2	> 2	19.81	1.4047	-1.183	2	1	160.02	0.22103	43.51
	O=S(=O)(N1CCNCC1)c2ccccc2	FS-1689	226.29536	C11	100	> 2	> 2	15.06	0.5589	-0.686	4	1	165.14	0.26396	57.79
	NCc1cncc(Br)c1	PS-3772	187.03718	C12	100	> 2	0.5	17.79	0.3888	-1.615	2	1	112.93	0.23236	38.91
	CNCc1ccc(cc1)n2nc(C)cc2C	PS-3773	215.29418	D1	100	> 2	> 2	3.601	0.9806	-1.963	3	1	182.98	0.16013	29.85
	NCc1ccc2OCCc2c1	PS-4362	149.18974	D2	100	> 2	1	46.88	0.8903	-1.943	2	1	119.56	0.21136	35.25
	CNCC1CCOCC1	PS-4784	129.2001	D3	100	> 2	> 2	26.76	0.1843	-0.906	2	1	115.02	0.18658	21.26
	NCc1ccc2c[nH]nc2c1	PS-4790	147.17715	D4	100	> 2	> 2	74.75	-0.125	-1.65	3	2	118.47	0.33958	54.7
	Brc1ccc(CN2CCOCC2)cc1	PS-4947	256.13896	D5	100	1	> 2	106.1	1.9767	-2.031	2	0	167.49	0.0809	12.47
	C1CN(CCN1)c2noc3ccccc23	PS-5423	203.24041	D6	100	> 2	1	11.08	1.2637	-2.706	4	1	159.61	0.25117	41.3
	Nc1cccc(OCc2ccccc2)c1	PS-6048	199.24842	D7	100	0.5	0.5	1.928	2.3304	-3.033	2	1	165.3	0.15287	35.25
	Oc1ncc(cc1Cl)C(F)(F)F	4P-706	197.54232	D8	100	> 2	> 2	18.18	2.1187	-2.564	2	1	123.25	0.19529	33.12
	CC(C)(C)c1cccc(CN)c1	AS-5528	163.25938	D9	100	0.5	1	7.242	2.2464	-2.736	1	1	142.73	0.10699	26.02
	CN(C)c1cc(cc(n1)C#N)C(F)(F)F	AS-5731	215.17512	D10	100	> 2	> 2	ND	1.6444	-2.957	3	0	158.01	0.17771	39.92
	Cc1cc(N)ccc1Br	PS-3030	186.04912	D11	100	> 2	> 2	4.606	2.0514	-2.87	1	1	112.67	0.13553	26.02
	Clc1ccc2nc(sc2c1)N3CCNCC3	PS-3094	253.75108	D12	100	0.125	0.125	0.3739	2.5935	-3.286	3	1	181.28	0.25563	56.4
	COc1ccc(cc1)C2CCCN2	PS-3578	177.2429	E1	100	0.5	2	2.64	1.8487	-1.967	2	1	147.26	0.14573	21.26
	CN1CCN(CC1)C2=CC=CC=C2CN	PS-3674	205.29936	E2	100	> 2	> 2	3.018	0.4429	-1.181	3	1	169.94	0.13163	32.5
	C1=C(NC=C(C1=O)Cl)Br	PS-5351	208.44042	E3	100	> 2	0.5	30.72	1.0015	-2.815	2	1	112.68	0.21743	29.1
	CNc1cncc(Cl)n1	PS-5526	143.57424	E4	100	> 2	> 2	28.81	0.3596	-1.11	3	1	109.92	0.30386	37.81
	Nc1cccc(Cl)c1[N+](=O)[O-]	PS-5727	172.5691	E5	100	> 2	1	7.865	0.6667	-2.888	4	1	120.87	0.37801	71.84
	NCCn1cccc1	3R-0643	110.157	E6	100	> 2	> 2	13.34	-0.5536	0.123	2	1	98.5	0.22477	30.95
	Oc1c(Br)cncc1Br	AS-5597	252.89142	E7	100	> 2	> 2	18.09	1.7634	-2.193	2	1	115.63	0.20816	33.12
	CNCc1ccc(OC)cc1	AS-5663	151.20561	E8	100	> 2	> 2	18.61	0.946	-1.51	2	1	133	0.16135	21.26
	CC(C)(C)c1cccc(N)c1	AS-5671	149.2328	E9	100	> 2	> 2	4.452	2.5642	-2.852	1	1	128.97	0.1184	26.02
	C1=CC=C(C=C1)OC2=CC=C(C=C2)CN	FS-1206	199.24842	E10	100	0.25	0.5	1.626	2.0601	-3.873	2	1	165.3	0.15287	35.25
	C(N1CCNCC1)c2cccnc2	FS-1242	177.24619	E11	100	> 2	> 2	42.88	0.1071	-0.266	3	1	149.08	0.17427	28.16
	C(N1CCCNCC1)c2ccccc2	FS-1467	190.28471	E12	100	0.5	2	4.794	1.45	-1.331	2	1	164.08	0.09148	15.27
	O=C1Cc2ccccc2N1C3CCNCC3	FS-1764	216.27894	F1	100	0.5	> 2	13.51	1.3754	-2.532	3	1	167.07	0.16789	32.34
	Clc1ccc(CNc2cnccn2)c(Cl)c1	MS-0437	254.11525	F2	100	0.5	0.25	0.9543	2.2863	-3.406	3	1	186.6	0.17899	37.81
	C1CCC(NC1)c2cccnc2	PS-4547	162.23155	F3	100	> 2	> 2	9.073	1.2598	-1.424	2	1	137.52	0.1631	24.92
	COC1=C(N=CC(=C1)Br)Cl	PS-5619	222.46699	F4	100	> 2	> 2	12.05	2.0173	-2.172	2	0	128.33	0.16341	22.12
	Oc1ccnc(Cl)c1F	PS-6687	147.53482	F5	100	> 2	> 2	15.73	1.1172	-1.338	2	1	100.14	0.24036	33.12

## Sheet: 7_Phenanthroline_compounds
Structure	SMILES	Name	Molecular Weight	Screening name	Stock concentration [mM]	MIC M. smegmatis [mM]	MIC M. tuberculosis [mM]	IC50 Vero cells [mM]	Predicted LogP12
	CCOC(=O)c3cn(C)c2c(cc(N(=O)=O)c1cccnc12)c3=O	mr34503	327.3	M01	15	> 0.2	0.001	3.55	1.285
	CN(C)CCCOC(=O)c3cn(C)c2c(cc(N(=O)=O)c1cccnc12)c3=O	mr36009	384.4	M02	13	0.067	0.0065	0.3556	0.969
	Cn3cc(C(=O)OCCBr)c(=O)c2cc(N(=O)=O)c1cccnc1c23	mr36013	406.2	M03	12	> 0.2	0.0015	1.022	1.511
	CN(C)C(=O)c3cn(C)c2c(cc(N(=O)=O)c1cccnc12)c3=O	mr36018	326.3	M04	30	> 0.2	0.038	2.309	0.605
	Cn3cc(C(=O)O)c(=O)c2cc(N(=O)=O)c1cccnc1c23	mr34504	299.2	M05	16	0.01	0.002	1.488	0.753
	CCn1cc(C(=O)O)c(=O)c2cc([N+](=O)[O-])c3cccnc3c21	mr34509	313.3	M06	15	0.08	0.0039	2.269	1.107
	CC(CN(C)C)OC(=O)c3cn(C)c2c(cc(N(=O)=O)c1cccnc12)c3=O	mr36017	384.4	M07	13	0.016	0.0032	0.5468	0.815
