# Supplementary material for: Dynamic microfluidic single-cell screening identifies pheno-tuning compounds to potentiate tuberculosis therapy
Source: Nat Commun. 2024 May 16;15:4175. doi: 10.1038/s41467-024-48269-2 (PMC11099131; doi:10.1038/s41467-024-48269-2)
Supplement: Supplementary file 6 — Supplementary Data 3 [file 41467_2024_48269_MOESM6_ESM.xlsx]

## Sheet: S1R1_area
,"time","treatment_timing","FIT","FIT.1","FIT.2","FIT.3","FIT.4","FIT.5","7H9","7H9.1","7H9.2","7H9.3","7H9.4","7H9.5","7H9.6","7H9.7","7H9.8","7H9.9","A01","A01.1","A01.2","A01.3","A01.4","A01.5","A01.6","A01.7","A01.8","A01.9","A01.10","A01.11","A02","A02.1","A02.2","A02.3","A02.4","A02.5","A02.6","A02.7","A02.8","A03","A03.1","A03.2","A03.3","A03.4","A03.5","A03.6","A03.7","A03.8","A03.9","A03…
1,-6.5,"no_treatment",2584,7482,NA,5243,7231,5220,NA,NA,NA,1086,10144,NA,12427,9249,NA,NA,5310,7753,NA,NA,4856,13233,NA,NA,6383,NA,NA,NA,NA,NA,NA,NA,1521,9163,NA,NA,NA,13796,NA,NA,6026,NA,NA,NA,NA,13122,2284,NA,NA,NA,NA,10325,6425,NA,4931,14623,NA,NA,11252,14768,11841,NA,4590,NA,11474,4950,3306,8868,NA,1007,NA,NA,21971,5893,14154,NA,7837,NA,NA,NA,19412,35979,NA,11371,5457,NA,NA,NA,NA,NA,9363,NA,N…
2,-6,"no_treatment",2585,NA,10097,5461,9349,5209,12405,5788,10342,1983,NA,NA,14092,10021,16636,12082,NA,NA,18694,NA,9898,NA,NA,NA,6938,NA,NA,7213,1862,NA,NA,NA,1295,NA,5551,5173,6558,15219,NA,11322,6673,NA,NA,5995,5090,NA,3345,NA,34483,12240,5781,NA,6050,13282,NA,13911,7138,4381,10636,8768,12353,9539,4124,8065,11421,NA,3425,8737,13091,NA,NA,12151,24011,6103,15450,NA,NA,11152,5816,17871,20294,3926…
3,-5.5,"no_treatment",2780,8664,11681,5596,9358,6539,13716,5885,10671,NA,12336,9962,15437,11334,NA,10873,6573,NA,22457,NA,5955,15649,NA,NA,NA,NA,NA,NA,NA,4858,4995,9466,1433,NA,6295,NA,7181,16689,17600,12999,7858,NA,4567,6818,NA,18099,3006,NA,38950,13711,6058,10141,6247,13621,5183,13955,6813,4385,NA,8485,12394,NA,4776,8268,11772,4907,3499,NA,13472,NA,11160,12685,27442,6324,17149,NA,9483,12225,673…
4,-5,"no_treatment",NA,9248,12786,5841,10196,6734,15271,NA,10642,2979,13817,11408,17249,12286,20474,14123,NA,4943,25951,9049,3252,17582,NA,NA,8708,NA,6194,NA,NA,5269,6298,10176,NA,NA,NA,6871,8017,18757,19863,14344,9250,NA,5363,NA,NA,NA,NA,NA,43622,14587,6144,9292,6103,13457,5251,14824,7012,4839,11264,8700,12778,10042,4919,8375,11869,5062,3297,8909,13548,1209,11406,13577,30073,7160,18398,NA,10312,…
5,-4.5,"no_treatment",2629,9506,14234,NA,13603,7630,16800,6945,10670,3181,15261,12902,18874,13780,22312,16976,NA,5575,NA,NA,2766,19697,NA,NA,10145,NA,11313,NA,NA,5843,7314,11121,NA,13550,7331,NA,8875,23117,21436,NA,10449,NA,NA,8587,6481,NA,3329,NA,47656,17062,6346,9581,6608,13517,NA,NA,7356,5031,10633,9583,12206,11214,4295,8208,11900,4852,3372,8812,13786,995,NA,NA,32876,7749,19459,NA,11562,14695,…
6,-4,"no_treatment",2687,10284,15061,6120,14815,9344,NA,6833,NA,6957,NA,13263,20938,14821,NA,17268,9182,6788,31735,NA,3796,NA,5112,17816,NA,NA,12185,10390,NA,6212,8046,12030,1778,14881,7780,8385,10111,24634,23706,18502,11578,NA,NA,9157,6896,26522,4439,6617,51691,NA,6543,9349,6730,8219,5207,NA,7320,5227,11064,NA,12814,10238,2387,NA,NA,5264,3339,8754,NA,NA,11730,13404,NA,7954,NA,NA,12400,13644,8064…
7,-3.5,"no_treatment",NA,NA,NA,6256,16171,8693,19980,NA,10813,5762,18563,NA,22430,15627,NA,17475,10548,6771,34785,12334,4985,23670,5342,NA,10714,NA,13183,11503,NA,NA,8734,13001,2127,16369,9042,8387,10712,27354,26108,NA,13249,NA,6607,NA,8351,NA,6254,6955,NA,20438,6608,NA,6627,8705,NA,10145,6827,NA,10432,NA,12860,10622,2375,8065,NA,NA,3253,NA,NA,NA,11879,NA,39842,9234,23188,NA,13043,15296,9165,2807…
8,-3,"no_treatment",2427,11930,18911,6183,17147,10282,22201,7822,11062,NA,NA,14926,24151,17399,28252,18309,11371,5713,39680,13475,3167,NA,8407,NA,12755,NA,13968,11924,NA,7606,NA,NA,3080,17922,9346,9340,12572,31971,27565,NA,13505,NA,7092,NA,8689,31296,7139,7048,NA,22888,NA,6728,6515,8722,NA,9880,6719,5249,10600,4315,12331,10329,NA,NA,6571,5393,3249,NA,13792,NA,11346,NA,42445,10160,NA,NA,14253,NA,9…
9,-2.5,"no_treatment",2624,13417,20625,NA,20911,11323,23453,7942,11120,34800,23155,16457,25433,19206,30531,NA,12795,NA,41341,14733,6279,29504,NA,21318,13375,NA,16211,12754,NA,8143,NA,NA,NA,19740,NA,10313,13951,NA,30696,25513,15715,NA,7965,13289,9064,33081,NA,7978,NA,25384,6769,6707,7118,8685,4884,9682,6854,NA,10521,4085,12897,10384,2446,NA,6477,NA,3361,8962,14178,NA,11983,14072,46617,11779,25847,…
10,-2,"no_treatment",NA,14773,22812,NA,NA,15355,26057,8209,11227,39241,NA,16906,26316,NA,33463,23185,14001,5100,45830,16233,25426,33300,6995,22369,14481,1067,17726,14252,2611,9144,12106,16628,4077,NA,11240,11206,15427,NA,32730,27993,17153,NA,9561,14772,10049,37046,7644,8192,NA,26820,NA,6622,6969,NA,4830,9738,6880,NA,10835,3971,13006,NA,2386,7846,6226,5171,NA,NA,14183,NA,10964,15022,52038,11552,NA…
11,-1.5,"no_treatment",2685,16080,25758,6885,NA,16315,NA,9179,11139,NA,27899,20201,28957,22044,35720,24108,15817,5477,49555,NA,27292,35340,13296,24270,15850,NA,18710,NA,2358,10082,12676,18154,4122,23742,12292,11590,15633,NA,34154,31175,19163,1235,10376,NA,11846,40384,10604,9635,NA,30355,NA,6588,6933,9376,NA,10057,NA,4935,10468,4354,NA,10002,2316,8288,6790,5021,3276,9160,14064,NA,11244,14551,55915…
12,-1,"no_treatment",NA,16809,28128,6909,25229,16983,29938,9490,NA,42981,NA,20118,NA,23748,NA,27560,16673,7417,54132,19743,29276,NA,8926,25509,17171,8109,20552,16805,3786,10829,13348,NA,3360,NA,13066,NA,18237,50247,37080,NA,22305,1553,10541,17081,12685,44808,17275,9870,NA,33444,NA,6872,6720,8992,5142,10048,6706,4880,10407,4142,13418,11149,1446,8142,7574,5189,3144,9009,14035,NA,11156,15242,NA,1494…
13,-0.5,"no_treatment",3533,NA,NA,7154,10717,19767,NA,NA,NA,43439,32657,NA,31584,26159,NA,NA,31637,6356,NA,20992,32002,42014,9383,26161,17805,30889,NA,18870,5329,NA,13815,21935,16225,28054,15132,NA,NA,64890,NA,25082,23181,NA,NA,NA,13843,47386,15394,5114,99310,NA,5983,6309,7370,NA,5437,9900,NA,NA,10372,4400,13068,NA,1429,NA,7087,6033,1640,9079,NA,NA,NA,14659,67314,NA,35951,NA,19493,NA,12747,29484,…
14,0,"treatment",2443,NA,34166,6933,5362,13843,35536,10440,11228,46122,NA,23029,957,29128,43129,32897,NA,6684,62853,23797,35714,7702,9785,28463,20871,32694,NA,21802,7149,NA,16032,23812,18112,NA,16249,17710,26514,66628,NA,25866,24511,3558,12561,50478,20709,NA,22006,5008,106768,39617,6086,NA,7296,3669,NA,10414,6701,2450,10334,4500,1239,9959,1384,8058,6838,5378,3390,9118,13997,NA,NA,12129,71850,1475…
15,0.5,"treatment",2646,20434,36852,7529,NA,27061,38103,10833,11356,51008,36582,23237,NA,NA,47295,34586,21866,16608,68328,26234,37612,48123,9842,29865,NA,35776,NA,NA,15712,13240,17958,26269,19477,NA,18209,NA,31023,NA,5698,26755,28957,NA,14987,50092,16005,54205,21905,12927,NA,43294,NA,6438,7130,3894,4890,10756,6882,8451,NA,4363,12539,NA,1585,4054,6258,5090,3631,NA,14089,1453,11642,15222,79095,1820…
16,1,"treatment",NA,21851,40456,7194,2385,26586,39787,NA,11256,54490,39994,25551,2160,32631,50207,39319,NA,NA,75856,28358,41894,52648,14454,30839,21669,37093,29736,NA,17013,5156,19256,NA,9887,NA,NA,18526,29925,79788,5808,NA,30710,23583,15822,NA,17169,NA,NA,13569,118605,46559,5997,24742,7419,9430,4899,10151,6794,10387,10874,4457,12739,1731,NA,3701,7279,5026,3445,9197,14266,809,11770,14119,87898,18…
17,1.5,"treatment",741,24554,44513,NA,39075,29336,41299,13667,11396,57710,44282,27803,NA,33827,53437,NA,NA,NA,NA,33274,44745,54608,9693,NA,23914,49919,31224,NA,19351,3020,22738,30425,7128,38584,21503,NA,32746,81471,5585,31854,35736,12685,NA,57363,19627,NA,21097,NA,121812,50495,5924,6198,7445,9368,5346,NA,7085,1261,10699,4268,12621,10959,1737,4180,6477,2669,3408,9324,14213,825,NA,NA,96458,20079,52…
18,2,"treatment",2397,26280,NA,7326,30304,31894,46099,13351,NA,62891,NA,28572,NA,35928,NA,47456,28971,NA,91913,34458,49549,NA,6445,35349,NA,57055,31932,32320,22244,2977,24639,32109,11542,41527,23723,23957,33986,96553,5413,NA,38486,7069,NA,66896,21018,66490,27058,16509,NA,NA,5951,6478,7340,10386,5302,NA,7164,958,10886,NA,1251,NA,NA,NA,NA,5500,3466,8974,NA,952,8075,15395,103682,22349,NA,NA,26829,41…
19,2.5,"treatment",NA,NA,NA,7675,47125,35642,49290,NA,11808,67708,52091,NA,2300,39307,NA,54057,33233,NA,NA,36988,53656,61655,6717,NA,NA,61757,36635,11528,23993,18597,27347,33451,11862,42267,25457,NA,NA,92190,5635,NA,39994,NA,NA,80630,22381,NA,26469,18129,128668,57700,6226,NA,5663,9356,NA,11526,7017,10599,11237,NA,1296,NA,NA,3808,NA,NA,3311,NA,NA,661,8262,NA,108775,22253,59073,NA,28567,15032,13437…
20,3,"treatment",NA,30457,58082,7523,57693,41330,51614,15888,11915,71998,NA,34799,NA,NA,69349,60383,32986,NA,106100,39967,59087,NA,7244,NA,27755,66191,39899,5381,NA,2680,28511,NA,12540,46837,26200,29095,39681,117678,5584,NA,43702,NA,22079,NA,23902,76485,16176,19614,132667,61123,NA,6077,7238,3725,NA,10000,7155,2250,10567,4694,45880,1651,NA,NA,6796,5455,3324,9146,13888,NA,8213,NA,NA,23753,62649,NA,…
21,3.5,"treatment",NA,NA,NA,NA,58115,45387,56779,14652,13324,77271,66665,38087,1654,43100,76355,NA,35145,NA,118048,40858,60935,64441,NA,37920,29934,66919,41185,4658,31831,22304,NA,NA,11802,NA,NA,30701,42801,NA,5285,NA,NA,4987,24281,93672,25694,78922,NA,21032,134384,66127,5978,5990,5183,9785,5622,11715,7258,NA,10479,4653,2201,NA,NA,NA,7675,NA,3424,9271,14932,1081,8565,14148,NA,25261,NA,NA,29896,28…
22,4,"treatment",NA,32127,66740,7504,NA,53406,59127,18244,13465,81914,NA,41490,NA,NA,75401,74307,38759,NA,125600,45734,63629,70989,7742,39599,NA,72208,43047,3399,38690,2726,NA,43349,12149,NA,32080,32802,18793,NA,5642,43113,48923,14624,26345,NA,28346,88906,32772,22928,139526,70099,NA,6564,6999,9417,5552,9291,7011,NA,10948,4895,13346,5653,5224,NA,6715,5948,NA,NA,14279,932,5198,14455,133985,NA,75666…
23,4.5,"treatment",2727,36313,NA,7306,NA,55024,NA,3530,14350,6342,82914,39719,NA,47381,76784,NA,42927,NA,130725,NA,66642,71604,8371,39570,32417,NA,48436,NA,36653,24244,NA,1999,6895,51059,33441,36781,48051,NA,4868,45200,55546,4052,28851,NA,28750,93238,40389,24797,146637,75609,NA,6594,6966,9268,NA,10860,NA,1662,10822,4501,NA,4673,4958,4286,7051,5830,3435,9109,13761,1210,8002,14646,146252,NA,80756,N…
24,5,"treatment",2280,35204,79218,7870,61782,58568,67452,4127,NA,5735,86324,43313,NA,50252,NA,86387,45976,NA,134790,NA,77353,77229,14487,41612,34839,75813,55095,3432,40802,25960,NA,NA,29416,NA,38909,NA,16723,90398,4450,NA,62558,NA,29385,122120,30398,98486,39401,25917,NA,81972,NA,6341,7005,9062,5359,11293,7587,NA,11096,4482,34715,1535,4073,3906,6361,5666,3247,9307,15617,1276,8813,15055,157886,NA,8…
25,5.5,"no_treatment",5343,40026,NA,7891,66882,64206,NA,NA,NA,7047,67058,NA,NA,53810,NA,NA,52336,NA,NA,NA,76412,73043,10045,45420,37152,86728,NA,46586,43141,NA,NA,1394,40539,56758,38911,NA,NA,96210,NA,52876,65770,58517,NA,NA,32657,103447,20779,NA,NA,NA,6040,6805,7243,NA,5287,NA,NA,NA,7395,4600,11846,NA,4990,NA,7151,6085,3180,9410,NA,NA,NA,13831,168417,NA,90687,NA,48358,NA,13286,29355,17408,48273,…
26,6,"no_treatment",3010,NA,90008,7326,69235,68443,74163,NA,16919,113617,NA,53950,NA,55317,85471,100372,NA,NA,NA,NA,84369,69148,11324,45986,38829,81304,NA,1790,46293,NA,NA,44320,44583,NA,39231,67094,50212,104627,NA,NA,NA,59261,34522,134928,36470,NA,22778,NA,179324,92408,6098,NA,6885,9391,NA,10215,7328,NA,10877,4550,19336,1720,1533,4199,6747,5569,3304,9385,13841,NA,NA,14761,NA,NA,99946,NA,NA,5646,…
27,6.5,"no_treatment",2480,54331,NA,7845,73344,75584,NA,NA,18575,119449,78445,56681,NA,NA,NA,109421,59337,1773,163982,NA,88228,69299,11479,49693,NA,85054,NA,NA,51561,29095,NA,45884,NA,NA,39138,NA,49636,113058,3236,NA,76869,56885,36169,138389,6182,114575,24385,NA,NA,97887,NA,4639,7252,9401,5437,18541,6957,NA,NA,4268,12288,NA,4788,NA,6791,5092,3564,NA,11966,1051,7481,14192,191376,NA,92133,NA,49579,…
28,7,"no_treatment",NA,45651,104303,8189,75265,40067,NA,NA,19050,126163,118385,55672,NA,64654,92914,116077,NA,NA,NA,55510,94085,75056,16367,51217,45280,87927,51254,NA,52665,31093,NA,9575,48137,NA,NA,74556,49883,116796,2401,78258,NA,60059,36522,NA,21603,NA,NA,NA,NA,NA,6090,5169,5379,9951,5308,10529,7259,NA,11593,4240,2294,NA,NA,NA,6963,5152,3404,10119,14039,NA,8006,14614,NA,13634,NA,NA,48921,3076,…
29,7.5,"no_treatment",2365,58665,111852,NA,86473,91698,NA,NA,17122,133042,125770,59501,NA,71230,98221,124861,NA,NA,NA,NA,99776,NA,15370,NA,49091,105826,62881,NA,53641,31020,NA,50143,49311,57690,43381,NA,54123,123587,2696,80707,83591,64094,NA,150863,23315,NA,6894,NA,NA,104009,6194,6439,4983,9642,5311,NA,9129,NA,11055,10925,4102,NA,5163,4074,6552,5450,3302,9531,11314,785,NA,NA,NA,29801,80807,NA,484…
30,8,"no_treatment",3266,62751,120597,NA,89460,46218,NA,NA,NA,NA,NA,63797,NA,76052,NA,130123,79746,NA,102835,64007,102463,NA,19953,52055,NA,90754,52286,4515,41443,32510,NA,52404,51877,62731,39450,49679,46509,127640,2862,88937,NA,62308,NA,NA,45890,NA,4044,NA,NA,NA,6059,5114,7658,9075,24601,NA,8158,NA,10763,NA,12910,8976,6552,NA,NA,5154,3350,9253,NA,NA,8709,8492,NA,10696,NA,NA,49728,3354,13718,3076…
31,8.5,"no_treatment",15572,NA,NA,7686,89941,73561,NA,NA,21543,NA,102434,NA,NA,80433,NA,NA,NA,NA,NA,1353,92475,91597,19008,NA,50097,NA,57674,5253,45179,67680,NA,55327,7459,68575,52111,84500,47354,134409,NA,NA,70939,65338,42921,NA,49995,NA,70886,NA,NA,108183,5963,NA,6939,9848,NA,11136,4666,NA,10711,NA,15426,NA,NA,4310,NA,NA,3743,NA,NA,NA,2952,NA,NA,NA,81283,NA,49927,15271,NA,32242,14730,57407,3343…
32,9,"no_treatment",1879,70703,102869,7877,111066,72609,NA,NA,22289,NA,NA,70370,NA,86848,NA,NA,57437,NA,NA,74401,107504,NA,17606,NA,53387,89465,62751,66364,45028,35803,NA,NA,6846,NA,55544,NA,NA,NA,NA,NA,74300,114157,44740,NA,NA,123612,89538,NA,NA,114053,NA,4384,7178,9611,NA,10642,5049,NA,11156,4865,13753,NA,NA,NA,7347,6260,3216,9507,14215,1319,3403,NA,NA,NA,81334,NA,49578,NA,14619,29917,12208,465…
33,9.5,"no_treatment",5343,74617,108430,NA,119053,76270,NA,NA,22813,126728,116826,95625,NA,91958,120169,NA,97348,NA,NA,75981,NA,100411,NA,60376,NA,NA,60899,54826,46341,38885,NA,NA,9649,NA,NA,54660,54516,NA,NA,114314,NA,122105,47363,154400,NA,NA,NA,NA,NA,120561,6065,7345,5485,9556,5504,10487,NA,NA,11161,4409,12126,NA,5144,NA,7158,NA,3408,9316,16835,1356,8678,14165,NA,NA,83126,NA,49409,6369,14554,3…
34,10,"no_treatment",NA,67808,113303,7973,NA,75503,NA,NA,22604,130102,NA,106086,NA,NA,125398,NA,NA,NA,NA,NA,117360,108927,22562,59805,NA,82504,63920,66247,49598,41656,NA,61110,64262,NA,57716,98995,60597,NA,NA,NA,83075,76164,47313,NA,NA,140749,2085,NA,NA,NA,NA,9836,7492,10204,6257,11896,1013,NA,10640,4026,2098,NA,NA,910,6689,4791,NA,NA,14701,1159,8506,14152,NA,NA,85146,NA,52603,5642,13021,30872,11…
35,10.5,"no_treatment",NA,73515,NA,NA,NA,74004,NA,NA,NA,NA,NA,112738,NA,NA,NA,NA,65902,NA,NA,NA,121423,NA,25935,NA,59191,NA,68944,NA,57415,NA,NA,NA,66394,79366,61996,NA,57579,NA,NA,NA,88108,135092,50911,NA,64959,NA,92528,108685,NA,NA,NA,6693,7548,11902,NA,9987,NA,NA,NA,8778,NA,NA,NA,NA,6783,5149,4730,11086,15702,NA,7478,14424,NA,NA,86812,NA,50113,NA,15053,28672,NA,8364,36778,52007,43767,16331,443…
36,11,"no_treatment",3814,64123,122627,8239,40850,84593,NA,NA,NA,NA,NA,130560,NA,NA,NA,NA,77960,NA,NA,NA,127414,NA,NA,69534,NA,86186,88874,66217,60584,NA,NA,NA,69285,NA,57808,NA,60163,NA,NA,NA,NA,71149,52989,170367,69560,NA,102955,NA,NA,NA,NA,7189,7404,9223,4930,11260,7914,NA,10842,4622,12153,NA,4569,NA,6602,5616,3705,9856,15328,NA,7539,14250,NA,NA,NA,NA,48721,NA,12498,29038,11624,43864,36957,NA,…
37,11.5,"no_treatment",9025,63930,NA,NA,NA,81024,NA,NA,NA,148694,NA,NA,NA,116750,NA,NA,75002,NA,NA,NA,NA,NA,26510,73402,2988,87924,NA,101469,67265,NA,NA,69949,76024,NA,58652,NA,NA,NA,NA,NA,NA,NA,NA,NA,74193,NA,103885,NA,NA,NA,NA,7077,7320,NA,NA,11570,NA,NA,11171,4193,12691,NA,NA,NA,6983,5178,3891,9787,NA,1145,NA,13879,NA,NA,85007,NA,51867,NA,16455,28258,9726,43313,37891,NA,46268,NA,50334,32589,NA…

## Sheet: S1R2_area
,"time","treatment_timing","FIT","FIT.1","FIT.2","FIT.3","FIT.4","FIT.5","FIT.6","7H9","7H9.1","A01","A01.1","A01.2","A01.3","A01.4","A01.5","A01.6","A02","A03","A03.1","A03.2","A04","A04.1","A04.2","A04.3","A04.4","A04.5","A04.6","A04.7","A04.8","A04.9","A04.10","A04.11","A04.12","A04.13","A04.14","A05","A05.1","A05.2","A05.3","A05.4","A05.5","A05.6","A05.7","A06","A06.1","A06.2","A06.3","A07","…
1,-6,"no_treatment",NA,2938,5072,4640,NA,9324,NA,4658,18594,3134,13834,NA,5330,NA,3138,2779,6100,9400,NA,8386,15371,NA,NA,NA,NA,3993,1833,11270,11902,NA,NA,7148,18536,3963,5570,10940,4270,NA,12974,11557,14025,NA,3188,NA,NA,NA,8440,13011,NA,5607,3195,16163,13832,10395,2246,10819,5859,13140,NA,14617,8500,11270,7480,9467,NA,10883,NA,18612,5446,6773,6750,9457,1581,5594,NA,12997,NA,NA,14393,NA,NA,2999…
2,-5.5,"no_treatment",NA,3479,NA,3595,3360,NA,4915,5173,18406,3187,NA,24953,5806,5956,3138,2936,6969,10397,NA,NA,16037,2993,NA,13143,NA,3934,NA,12373,NA,NA,13126,7936,19473,NA,NA,11393,NA,NA,10356,12583,15484,2913,3397,15152,NA,3414,NA,5601,9128,4451,2672,18223,14270,12628,2168,NA,6074,7946,2573,13023,8159,13578,9771,10154,4384,12098,39091,20434,2304,6419,6458,NA,NA,6209,NA,15262,5372,NA,15848,10…
3,-5,"no_treatment",NA,3971,5385,3594,NA,NA,5116,NA,17197,NA,16305,NA,6252,6754,3102,3645,7253,NA,NA,10045,15933,2685,NA,NA,NA,4701,1808,13930,14388,13779,15109,3621,21478,NA,6705,12396,4358,5511,16844,14150,13324,3016,3448,15914,NA,3450,10313,NA,NA,5224,NA,13451,NA,NA,NA,11124,3544,10226,2295,14685,NA,14681,8946,11187,3151,13001,42768,23369,6445,NA,6510,10347,1231,6730,NA,9104,5574,NA,17974,1057…
4,-4.5,"no_treatment",NA,4016,NA,7290,3822,9673,5267,NA,18071,NA,16497,29557,NA,NA,2705,3584,NA,12811,NA,NA,NA,4564,NA,15684,NA,4658,1798,NA,15713,15062,15667,3909,23542,4347,7137,13524,NA,NA,NA,14044,NA,3055,3331,15956,NA,3534,12436,NA,10905,4570,1987,NA,17009,9291,2671,11554,7402,13668,2377,17874,9364,15799,5267,12698,2632,15027,47692,25923,3492,NA,NA,11857,1332,7844,NA,18872,NA,NA,NA,11942,NA,…
5,-4,"no_treatment",NA,4686,5874,7706,4061,NA,5257,7275,17697,4948,17447,31232,13643,2791,NA,4071,9112,NA,NA,12787,17798,3665,NA,16933,NA,4267,NA,17254,17453,NA,19289,NA,NA,4683,NA,15485,4702,6828,NA,NA,NA,3001,3278,15831,NA,NA,13206,NA,NA,4845,NA,25279,17664,10911,3039,NA,NA,18696,NA,17923,10035,16822,NA,13435,NA,16512,49454,28597,NA,9709,8333,12754,NA,5850,NA,10482,NA,NA,21498,13333,NA,4981,NA,…
6,-3.5,"no_treatment",NA,5314,NA,7664,5107,9997,NA,8359,18708,5151,18357,NA,15804,NA,NA,4363,10356,NA,NA,14265,17991,NA,NA,18346,NA,4792,NA,19333,NA,15600,NA,3513,NA,NA,8001,16566,NA,7499,20430,NA,13823,3504,3495,15374,NA,NA,NA,2020,NA,4340,1669,26274,NA,NA,3165,12093,8876,20654,NA,16638,NA,14895,NA,13218,4435,17216,51397,30768,NA,10300,NA,12973,NA,8798,NA,23966,7949,NA,23769,14093,NA,5561,NA,542…
7,-3,"no_treatment",NA,NA,5949,11946,5649,NA,4868,9609,NA,6057,20712,NA,17279,2635,NA,5016,10777,16360,22203,16474,18595,NA,NA,NA,NA,4810,NA,NA,20999,16183,NA,NA,NA,4350,8464,18428,4889,8411,22222,13198,26921,3600,NA,16130,NA,3719,17074,2485,13451,4084,NA,31608,21237,12654,3540,NA,5356,4904,2551,NA,10787,NA,8340,13837,3762,18193,51644,34371,3266,9675,10974,13083,NA,6977,NA,27861,9060,NA,NA,NA,NA,…
8,-2.5,"no_treatment",NA,6759,6109,7634,5938,NA,5243,10984,23719,6143,23300,40136,16958,2069,1978,6100,12432,17979,24056,17361,19481,NA,NA,21925,NA,4891,NA,23860,NA,16399,23807,4024,36668,4566,9183,NA,4965,9358,23941,NA,27564,3446,3346,15273,NA,3669,18137,2175,13521,4261,NA,33563,NA,15834,3556,12605,NA,6685,NA,17310,12798,16407,5951,12704,6985,16365,52325,37941,6694,11814,8172,13876,NA,NA,NA,2056…
9,-2,"no_treatment",NA,6895,6548,9115,6684,10539,5198,11901,20856,7307,25809,43420,20014,1578,NA,NA,13191,20415,25614,20251,19048,14230,NA,NA,NA,4865,1762,NA,NA,15561,24171,2833,NA,4899,9872,21323,5087,10498,44188,16436,NA,4091,3516,15077,NA,NA,20082,NA,15789,4550,1555,38589,22959,NA,3697,12980,10168,6624,3368,18158,11699,NA,7790,12912,6855,16908,53158,42814,6597,NA,8729,13754,NA,8574,NA,29767,NA…
10,-1.5,"no_treatment",NA,NA,6940,NA,7805,10835,5234,NA,24620,7940,28797,NA,20989,1759,NA,NA,NA,22641,27117,22742,19504,13894,NA,25232,NA,4780,1742,29786,NA,14879,28302,3684,43906,4862,10389,22828,NA,11578,55154,15682,24294,NA,NA,NA,NA,3823,22502,NA,16507,6404,NA,16818,23138,18557,4178,12806,10483,7122,3167,23471,12575,18996,NA,12000,NA,18071,53044,45646,10069,12552,9122,14033,NA,9129,NA,33177,12…
11,-1,"no_treatment",NA,8501,7468,5405,8515,10907,NA,NA,26293,8717,31407,51625,23724,1964,NA,NA,NA,24539,28741,23769,19823,14879,NA,NA,NA,5513,1812,32355,30732,16789,NA,1610,NA,4751,11791,NA,5154,12264,NA,16475,35597,NA,3467,15069,NA,3703,24767,2767,17916,6481,1409,18862,26053,NA,5441,12645,10730,9457,3296,22169,11479,NA,4311,13006,10502,NA,53569,50907,10109,11822,14597,14758,2200,5971,NA,NA,1471…
12,-0.5,"no_treatment",NA,NA,7508,13048,7929,10999,4952,17382,27143,9625,32798,56586,24843,NA,NA,NA,17536,NA,30576,26318,NA,15603,NA,30508,NA,5036,1798,35612,33702,15939,27160,3755,51403,4988,12401,27922,NA,13805,64100,17352,39294,4367,3460,15744,NA,NA,27228,2178,20744,6537,NA,18886,28622,NA,NA,12926,14973,NA,3710,30456,11526,NA,7708,12567,26041,NA,52960,NA,8764,14241,14821,14723,NA,8004,NA,27691…
13,0,"treatment",NA,10614,NA,17821,8544,10702,NA,18356,31921,NA,35031,NA,26547,NA,NA,NA,21716,31113,33470,31321,19693,NA,NA,NA,NA,5990,1824,38460,37658,NA,42615,3983,57065,4537,13190,NA,NA,NA,72196,19596,NA,NA,3656,NA,NA,NA,NA,NA,24125,5226,24469,18874,29032,21192,5910,12955,12533,5855,NA,10608,11802,22188,3857,12851,26164,15359,NA,60186,8921,14052,22393,15938,26553,3249,NA,NA,NA,NA,NA,NA,NA,NA,N…
14,0.5,"treatment",NA,14519,NA,NA,NA,NA,6103,20777,34748,NA,NA,NA,NA,4960,NA,NA,22492,29861,NA,31958,19330,15632,NA,35086,NA,5380,NA,42089,NA,NA,NA,4252,63064,NA,NA,1061,NA,NA,NA,56323,NA,5298,NA,14544,NA,3558,NA,2382,NA,7042,NA,59124,32181,NA,14153,NA,13442,24585,6296,20321,10612,NA,NA,13640,20527,16306,54652,64692,9971,12184,26978,NA,30710,7749,NA,NA,NA,NA,NA,NA,NA,NA,NA,NA,NA,NA,NA,NA,NA,NA,NA…
15,1,"treatment",NA,15215,8174,NA,NA,NA,5104,NA,36915,NA,NA,NA,NA,1200,NA,NA,24476,NA,37618,36293,20469,17541,NA,NA,NA,5371,1865,46371,45339,17116,NA,8602,66695,NA,17303,713,NA,NA,1618,1215,49333,NA,4303,14927,NA,3850,NA,2775,NA,6668,NA,40291,NA,NA,NA,11730,14896,11604,6467,19640,NA,9107,NA,13896,19664,16402,54441,70914,7447,NA,9707,15327,32889,7518,NA,4586,NA,NA,NA,NA,NA,NA,NA,NA,NA,NA,1179,2220…
16,1.5,"treatment",NA,13282,NA,NA,NA,10744,5080,26151,NA,NA,978,NA,NA,NA,3564,NA,NA,36095,38462,39938,NA,16806,NA,44193,NA,5009,1781,50195,48369,17590,61753,13894,71887,4263,19099,NA,NA,NA,NA,2585,NA,5355,4250,5298,NA,4122,NA,NA,1935,6774,1360,NA,37203,NA,5917,12526,16205,9547,6347,22882,16872,NA,NA,18400,14568,16868,54094,NA,10508,NA,NA,16721,35864,3276,NA,NA,320278,NA,NA,NA,NA,NA,NA,1445,NA,NA,…
17,2,"treatment",NA,14647,8030,28064,NA,NA,5200,NA,NA,2227,NA,NA,NA,9202,NA,NA,29539,NA,40618,44447,20419,15573,NA,1355,NA,5240,NA,54481,53680,16623,70126,NA,NA,4582,NA,NA,NA,NA,NA,NA,59739,4599,3661,20802,NA,NA,NA,NA,NA,6670,1039,NA,37803,NA,NA,NA,NA,41574,NA,20539,NA,NA,NA,14270,21984,18541,52738,82014,6318,43739,12911,16093,38587,55443,NA,NA,NA,NA,NA,NA,NA,NA,NA,16991,14390,15623,NA,NA,NA,NA,N…
18,2.5,"treatment",NA,16483,NA,NA,1721,10724,NA,30149,NA,NA,NA,NA,42441,11197,NA,NA,NA,NA,41697,46952,20899,16499,NA,48250,NA,5191,NA,59363,NA,18527,NA,17266,NA,NA,20291,NA,NA,NA,12088,NA,63989,NA,8377,23959,NA,NA,NA,NA,NA,7119,37442,NA,NA,NA,4566,43734,18291,43115,11143,22574,NA,NA,NA,14693,21944,NA,53598,90165,NA,12813,13562,16397,43004,8313,NA,NA,NA,NA,55582,NA,NA,NA,NA,18112,22666,30385,NA,NA…
19,3,"treatment",NA,NA,8949,NA,NA,NA,8433,33699,NA,NA,NA,71646,46484,12049,NA,NA,NA,3863,43474,48593,19920,NA,NA,NA,NA,NA,NA,NA,63632,17491,NA,15800,NA,NA,21567,2134,2137,38701,NA,NA,69289,5663,NA,22656,NA,1838,NA,1150,42360,6876,41225,NA,40163,84360,7222,NA,20243,41963,10157,NA,11706,NA,NA,14789,20893,19014,54445,77527,11400,12455,14534,16556,45084,8889,NA,NA,NA,NA,NA,NA,NA,NA,NA,18811,24352,324…
20,3.5,"treatment",NA,22660,10191,NA,NA,10932,10859,36493,NA,NA,NA,72665,53536,NA,21481,NA,NA,NA,NA,56534,21445,NA,NA,NA,NA,4872,NA,69106,NA,17971,93647,24348,93953,3792,22620,5299,2933,NA,14771,NA,73799,5297,NA,NA,NA,1307,NA,7334,45473,7241,43078,NA,NA,NA,9414,34571,NA,42082,NA,22891,15786,14922,NA,13613,21869,17423,54188,78847,5714,12023,20115,18436,50186,NA,NA,NA,39549,NA,63130,NA,NA,NA,NA,200…
21,4,"treatment",NA,18446,13403,NA,NA,10970,8009,39016,NA,NA,NA,86437,54887,NA,24536,NA,NA,NA,47296,58367,24986,19310,NA,NA,NA,5446,1753,NA,NA,18615,105894,53945,98254,3802,NA,1504,3194,35798,NA,101653,NA,5155,4583,1565,NA,NA,NA,NA,50883,7089,45204,NA,48178,NA,10038,13590,NA,45192,11739,NA,13052,NA,2848,16063,21137,18133,52626,89686,5037,NA,13487,16794,57211,7779,NA,NA,NA,NA,NA,NA,NA,NA,NA,21197,…
22,4.5,"treatment",NA,NA,13932,NA,NA,10443,14574,NA,66109,NA,53519,NA,59048,15588,28286,NA,NA,4113,48575,64154,21504,17902,NA,NA,NA,5161,NA,82818,NA,13028,111464,57125,102780,2566,24415,2830,NA,41305,8402,NA,NA,NA,NA,NA,NA,1265,693,NA,55985,7205,47298,NA,48564,NA,6934,13188,24671,58616,8787,22400,13271,14753,NA,14999,NA,17824,53638,NA,3649,14397,NA,16098,61461,8262,NA,NA,NA,NA,NA,NA,NA,NA,NA,NA,3…
23,5,"treatment",NA,36455,13015,NA,NA,NA,NA,NA,NA,NA,54795,109234,64132,NA,27893,NA,2397,15544,49346,45309,23104,18392,NA,NA,NA,5162,1861,88286,86893,17436,122521,61944,108090,2748,24788,1674,3044,44307,18249,3005,NA,6543,9293,21448,NA,NA,73650,NA,59996,43062,49245,NA,48407,70335,7335,7823,24746,53912,12227,23413,10138,NA,NA,15417,22957,NA,52359,93497,5815,14999,12545,17343,58877,9175,NA,NA,NA,NA…
24,5.5,"treatment",NA,NA,16150,62363,NA,10448,3588,51106,87388,NA,NA,112614,68123,NA,30865,NA,NA,NA,51461,47306,21974,21344,NA,NA,NA,5151,NA,NA,94095,17781,132672,69343,112082,1709,24424,1595,NA,45974,NA,93382,NA,NA,2058,NA,NA,NA,NA,13073,64134,7919,NA,NA,50108,NA,NA,14889,26451,NA,12610,22487,11214,NA,NA,21906,22755,NA,NA,NA,5189,4958,12867,18234,67619,6468,NA,NA,NA,NA,NA,NA,NA,NA,118842,26627,3…
25,6,"no_treatment",NA,41724,18674,66741,NA,11140,NA,53554,90960,27938,60493,NA,75877,NA,NA,NA,NA,73305,NA,83536,22404,NA,NA,NA,NA,5136,NA,70437,100577,NA,138217,72827,NA,1687,24482,NA,8001,NA,NA,70234,93987,NA,NA,NA,NA,NA,77949,78622,58516,7145,52079,NA,59850,117117,9044,21924,28495,55027,NA,21908,14499,NA,198389,31796,22009,1433,NA,NA,3320,4179,14516,16710,73641,8699,NA,NA,1182,NA,89670,NA,NA,N…
26,6.5,"no_treatment",NA,42658,NA,70719,13461,NA,NA,57288,93522,31814,63184,115362,80728,19562,35691,NA,10000,NA,48284,89413,22523,5200,NA,NA,NA,5079,NA,NA,109963,NA,NA,74078,NA,NA,NA,91627,NA,NA,NA,36848,NA,4599,NA,21012,NA,NA,88409,78595,48475,7859,55388,NA,61418,116494,2605,NA,3730,57378,21481,21806,12934,20230,NA,18279,22259,17679,52773,NA,5341,2723,10295,NA,73690,11343,NA,NA,46059,NA,94895,7…
27,7,"no_treatment",NA,43127,20099,76126,NA,NA,NA,NA,NA,NA,NA,NA,85230,21170,NA,NA,15637,NA,49591,NA,21898,NA,NA,NA,NA,5407,NA,79148,NA,17044,156676,79275,125103,NA,24401,95807,NA,51461,NA,131405,99667,4680,4976,16998,NA,NA,81641,78822,NA,39029,NA,NA,NA,NA,NA,NA,32374,58800,13910,23657,NA,8542,NA,13165,21446,NA,53397,NA,4637,NA,7042,15918,NA,12955,NA,NA,43668,NA,100770,76916,NA,NA,92819,32652,406…
28,7.5,"no_treatment",NA,45841,NA,NA,36465,11345,NA,63375,NA,NA,71284,NA,90025,NA,41812,NA,NA,70918,52951,71493,NA,1954,NA,NA,NA,5359,NA,125475,NA,17132,165347,83972,127165,NA,24996,102774,NA,NA,NA,133117,NA,5277,NA,50542,NA,NA,92759,77664,54226,NA,55401,NA,60844,114547,6768,9800,33600,62921,13115,21481,10967,7537,NA,13639,18623,17454,53030,NA,8898,NA,NA,NA,94652,10932,NA,NA,5204,NA,113093,80820,…
29,8,"no_treatment",NA,48622,23278,87291,38823,NA,NA,71297,107160,38859,80718,NA,96686,28410,46081,NA,60667,NA,52059,NA,20206,3460,NA,NA,NA,NA,2009,132823,NA,8483,173260,NA,NA,NA,NA,NA,5043,59160,NA,NA,NA,5137,2807,17252,NA,NA,89160,76155,NA,7048,58019,NA,NA,116167,NA,NA,NA,64211,NA,23692,15561,9418,NA,13850,22340,17527,52701,NA,3014,5035,3712,19439,NA,3005,NA,NA,1900,NA,100104,84136,NA,NA,NA,391…
30,8.5,"no_treatment",NA,49818,NA,88923,39610,11555,NA,77860,NA,41579,NA,NA,99062,29202,NA,NA,58442,NA,NA,97928,20919,NA,NA,NA,NA,4951,NA,NA,NA,8594,NA,73387,NA,NA,25567,112112,NA,64878,NA,NA,NA,4066,NA,14902,NA,NA,NA,82398,NA,6749,NA,NA,NA,NA,6999,NA,37144,67919,5054,25049,NA,18871,NA,18032,22394,17775,52649,NA,NA,40481,NA,19871,67561,4986,NA,NA,3310,NA,107265,85931,NA,NA,NA,NA,51092,NA,45911,NA…
31,9,"no_treatment",NA,NA,21351,92275,41054,NA,NA,83375,NA,42494,93504,156893,93748,35893,NA,64232,53284,80430,51230,103236,13952,NA,NA,NA,NA,NA,NA,NA,NA,17218,NA,NA,NA,NA,NA,NA,3267,68572,NA,140938,NA,3780,NA,16795,NA,NA,100653,15564,64259,NA,61377,NA,74793,NA,3938,NA,4537,14072,NA,NA,5717,NA,NA,NA,NA,5023,23614,NA,NA,3648,14179,12570,2335,NA,NA,114318,18246,NA,NA,NA,NA,51804,NA,NA,54097,62520,5…
32,9.5,"no_treatment",NA,51051,14008,95140,42632,10869,NA,88214,NA,43574,98235,NA,98824,41662,66487,NA,68183,85522,52097,109637,21007,NA,NA,NA,NA,5296,NA,NA,NA,17335,NA,NA,NA,NA,25779,123842,3039,75202,NA,NA,NA,5803,3029,16262,NA,NA,103524,85047,NA,6835,63146,NA,NA,NA,3654,10662,NA,20549,NA,18386,6485,NA,NA,7287,2764,14535,25500,NA,NA,NA,10566,14133,NA,NA,NA,NA,48892,NA,NA,100194,NA,NA,122145,478…
33,10,"no_treatment",NA,54312,1302,96037,44612,11308,NA,62374,NA,48268,104834,171576,NA,NA,71151,NA,81112,85838,NA,112406,20413,NA,NA,NA,NA,NA,1753,NA,NA,7638,NA,NA,NA,NA,26137,132278,NA,NA,NA,156923,NA,4741,NA,16425,NA,NA,106184,77073,72068,7273,65506,NA,62580,NA,3572,7813,9463,14731,NA,19177,4526,NA,NA,7468,4683,NA,25218,NA,NA,NA,5987,13439,2473,NA,NA,NA,28942,NA,NA,103559,NA,NA,127779,49070,60…
34,10.5,"no_treatment",NA,NA,21932,NA,46004,11505,NA,NA,NA,50887,NA,NA,NA,83963,29662,NA,NA,NA,53961,121805,22208,6905,NA,NA,NA,4830,NA,NA,NA,8222,NA,NA,NA,NA,26575,144469,NA,84357,NA,174938,NA,NA,NA,NA,NA,NA,110999,NA,NA,7069,67655,NA,64226,NA,NA,7585,7954,14869,NA,NA,6503,NA,NA,2421,NA,14819,26043,6842,NA,2960,33584,13257,NA,NA,NA,NA,97569,NA,NA,112540,NA,NA,NA,51537,61935,109096,52727,NA,NA,NA…
35,11,"no_treatment",NA,59890,15698,101905,NA,NA,NA,NA,NA,55088,121991,NA,109935,NA,76256,NA,NA,94727,51571,103612,21783,NA,NA,NA,NA,NA,NA,NA,NA,7043,NA,NA,NA,NA,26512,NA,1893,90354,NA,179747,NA,1897,2617,17065,NA,NA,114371,86813,81634,33556,70440,NA,69553,NA,2458,4698,8451,10874,NA,27159,NA,NA,NA,7387,2642,NA,24812,NA,NA,2742,13629,10830,733,NA,NA,NA,110176,NA,NA,109605,NA,6079,NA,55917,NA,NA,44…
36,11.5,"no_treatment",NA,NA,23153,NA,51145,11740,NA,79332,NA,59028,131546,NA,114916,NA,82092,NA,64735,NA,53913,108941,22641,NA,NA,NA,NA,5392,NA,NA,NA,4550,NA,NA,NA,NA,24975,NA,NA,NA,NA,147493,NA,2325,3219,14274,NA,NA,119384,101966,97488,NA,NA,NA,64997,NA,NA,7752,3671,NA,NA,17880,5366,NA,NA,7099,2142,11989,24486,NA,NA,2996,15084,12382,NA,NA,NA,NA,109787,NA,NA,99868,NA,25206,NA,4453,NA,NA,57688,NA…
37,12,"no_treatment",NA,63801,15162,NA,53900,11086,NA,86057,NA,59030,NA,NA,NA,NA,84288,NA,NA,NA,56597,NA,15004,NA,NA,NA,NA,NA,NA,NA,NA,NA,NA,NA,NA,NA,26377,158510,2389,NA,NA,142991,NA,NA,NA,NA,NA,NA,126454,89789,NA,25877,78813,NA,NA,NA,5818,7518,13244,28021,NA,18477,4053,NA,NA,7405,3663,13092,NA,NA,NA,NA,11630,12604,NA,NA,NA,NA,114910,NA,NA,NA,NA,6424,NA,NA,NA,2941,19939,24162,NA,NA,NA,NA,3085,20…

## Sheet: S2R1_area
,"time","treatment_timing","FIT","FIT.1","FIT.2","FIT.3","FIT.4","FIT.5","FIT.6","FIT.7","FIT.8","FIT.9","FIT.10","FIT.11","FIT.12","FIT.13","7H9","7H9.1","7H9.2","7H9.3","7H9.4","7H9.5","7H9.6","7H9.7","7H9.8","7H9.9","B07","B07.1","B07.2","B07.3","B07.4","B07.5","B07.6","B07.7","B07.8","B07.9","B07.10","B07.11","B07.12","B07.13","B07.14","B07.15","B07.16","B07.17","B07.18","B08","B08.1","B08.2"…
1,-4.5,"no_treatment",NA,5366,7088,10409,15995,7146,6521,11956,6879,NA,6350,NA,12136,10895,NA,1330,3059,10000,14692,NA,3642,5574,5358,8549,13576,9226,16825,7753,12529,10139,7607,6347,4239,7428,3045,16545,7954,25674,18476,14824,31778,NA,12758,11887,13115,10303,16421,19831,7250,8908,23099,6172,7407,5778,7700,13871,8979,13000,12520,11303,12301,22438,10178,30628,12573,12707,NA,8267,10097,12245,8040,1…
2,-4,"no_treatment",3784,5438,8865,11960,17961,7906,7044,11461,7453,NA,NA,8793,12390,11966,NA,1527,NA,10306,14822,NA,NA,5498,4794,9715,14935,9973,17624,7242,14467,10779,NA,6989,3940,8189,7676,17864,8444,NA,19213,17406,34693,14075,13590,14083,13289,9435,18779,22944,8048,NA,25995,7822,8712,6056,8372,14714,9298,13806,13615,12310,14263,23326,10609,31508,14691,13768,NA,8793,10657,12477,8061,21346,6411…
3,-3.5,"no_treatment",3899,6640,8395,16027,18849,8350,8590,15339,NA,9094,NA,8117,NA,13517,NA,1917,NA,NA,15346,NA,3653,5526,6466,10645,17022,NA,NA,7165,11541,NA,8873,7067,4027,NA,9265,13976,9360,30111,21009,NA,36492,NA,13983,NA,NA,9947,NA,29355,8769,NA,28560,8728,9370,6713,9093,17205,9847,15007,15307,11129,14910,NA,11213,35112,16832,15653,NA,NA,11325,NA,9646,24001,NA,NA,12098,NA,13284,5758,8833,15…
4,-3,"no_treatment",4018,6883,9642,13186,20405,NA,9353,NA,NA,8708,NA,11449,13179,14403,NA,3693,4255,10379,NA,NA,3900,5701,6009,11998,NA,11737,19659,9050,11937,12509,NA,7717,4896,NA,4556,20719,NA,32812,22827,20356,37659,17278,15349,20402,NA,10684,26317,32219,12128,11398,32580,8847,10026,7662,NA,17964,10985,15897,NA,11529,18709,24592,NA,38971,17636,NA,NA,10715,NA,NA,9417,25715,7399,5625,12797,4188,…
5,-2.5,"no_treatment",4244,6814,11027,12957,21881,10017,7823,16256,NA,9012,6112,11482,NA,NA,NA,NA,4628,11805,25645,NA,4849,6130,6533,13125,20729,12843,23022,10712,13084,12558,NA,8218,5128,10069,NA,21076,10423,35965,25141,21698,41786,17231,17221,25428,15098,12730,26955,34820,13390,NA,31909,10126,11560,8121,10309,18643,11394,18036,NA,NA,20460,28071,13821,41797,21639,19201,NA,11144,NA,18421,NA,NA,81…
6,-2,"no_treatment",NA,6947,11975,14279,NA,NA,7504,17938,NA,9702,8919,11786,14002,18159,NA,NA,5522,11960,29253,2319,5315,6235,7707,13793,22505,12906,22709,9280,13921,13745,11538,10260,4924,10800,10809,16625,11497,38334,25898,22659,43232,17815,NA,26168,16192,11973,29307,35828,12251,13685,38085,11474,11565,9518,11059,21026,12314,19474,20397,16013,7101,32738,14898,47894,21862,21634,NA,12365,13299,18…
7,-1.5,"no_treatment",4711,8666,11445,NA,25599,NA,NA,22998,NA,10147,NA,12546,NA,NA,NA,NA,NA,NA,26621,NA,NA,NA,9528,15399,NA,NA,NA,NA,NA,NA,NA,11170,NA,NA,12663,NA,NA,NA,NA,NA,NA,NA,NA,NA,17177,13273,30722,NA,NA,14326,NA,NA,13562,NA,NA,21382,NA,NA,23441,NA,8728,26334,16491,48863,NA,NA,NA,13436,NA,NA,NA,32063,9973,NA,16843,NA,NA,NA,14117,18089,NA,10142,NA,NA,NA,NA,NA,NA,NA,17113,NA,NA,7651,6836,108…
8,-1,"no_treatment",NA,8489,14400,NA,26865,15459,NA,25391,NA,NA,NA,NA,NA,19267,NA,NA,NA,NA,27337,NA,NA,6855,9912,16306,NA,12309,27025,NA,NA,16523,7255,11026,20518,NA,9943,NA,12150,NA,28537,NA,NA,NA,19995,18790,17361,4724,32921,NA,NA,14479,36091,12183,12420,10018,15322,24248,11845,22782,25523,15977,29289,26874,18523,1616,20292,28874,NA,15040,16516,15729,12131,91191,11485,9371,NA,NA,17985,10832,109…
9,-0.5,"no_treatment",3286,8664,12692,34795,30707,15825,NA,9055,NA,NA,11803,15058,NA,21343,NA,NA,NA,13772,52826,NA,NA,7522,11572,17792,21300,13607,25286,13977,NA,15771,14006,5835,7082,NA,17854,NA,12791,NA,30359,24920,43205,NA,21845,41051,17239,13740,32130,47041,NA,NA,45007,11346,15154,12649,13091,28739,14230,24594,25287,18732,31643,35705,18845,1305,31453,28009,NA,15884,16811,20862,18099,28136,124…
10,0,"treatment",4924,9613,16888,9157,33895,17536,8258,24833,NA,12566,NA,15146,NA,23746,NA,NA,NA,NA,54136,2746,4247,7617,12710,19172,25397,NA,NA,9035,17197,NA,14255,12263,6378,NA,14649,24545,16821,32113,31655,NA,40299,NA,23104,NA,NA,16762,NA,49511,15052,NA,48062,11408,23885,11469,15856,27885,15181,27944,28778,35064,32599,NA,19984,NA,30180,30818,NA,NA,16785,NA,12863,NA,NA,NA,23609,7957,41315,9036,…
11,0.5,"treatment",3126,9642,15744,13870,37887,NA,8635,NA,13714,12010,3074,17147,17330,24764,NA,1653,8783,24319,NA,2897,5934,8272,12601,20714,NA,15800,28988,11991,18545,17006,NA,13427,10404,NA,13856,24777,NA,51889,31515,31616,40175,NA,24397,43133,NA,10979,29346,54200,22897,21090,48264,12009,26726,15196,NA,31735,15379,30577,NA,37236,36680,62630,NA,1766,33692,NA,NA,18982,NA,NA,20505,NA,11563,8346,2…
12,1,"treatment",3031,11118,20722,14414,40596,16296,9025,25128,14586,14919,NA,17900,NA,NA,NA,2223,6875,17276,66635,3167,7647,8138,13882,21548,30312,15969,29513,10683,15134,17918,NA,11888,9017,14469,13191,26238,20199,56462,34100,32732,40093,27991,25287,46425,26010,15981,38408,57964,22625,NA,51831,12648,27771,14861,19144,34658,18452,31773,NA,NA,37379,60542,19246,2141,36800,37504,NA,19155,NA,31333,N…
13,1.5,"treatment",NA,12031,22663,8734,NA,NA,9978,26235,17117,15628,2451,20954,22159,30627,NA,2361,7486,16873,72803,3119,8141,7833,15281,22700,30358,19161,29601,12573,15894,17078,17310,16046,10192,13528,16123,28702,21507,58755,NA,26563,40052,32287,NA,49607,26537,19453,45712,61093,26630,22743,52964,15390,29072,15028,19046,34506,18791,33567,35541,40928,38834,64926,22211,NA,39939,39785,NA,19186,2786…
14,2,"treatment",3316,15083,23687,NA,49052,NA,10031,27479,17481,17157,2312,15707,21661,NA,NA,7545,7881,21429,78004,3057,5840,8258,17065,23871,30913,16652,30966,11150,17355,17437,17749,14905,10242,13499,16123,29154,18505,58846,NA,34212,39111,29913,NA,53227,29155,21617,47542,65197,26428,22119,NA,NA,31313,NA,NA,39300,24056,NA,38034,44337,41870,69365,16555,71489,44580,NA,NA,21751,NA,39423,NA,NA,21347…
15,2.5,"treatment",NA,16346,26416,36892,52746,20013,10866,28866,21238,NA,12025,NA,24581,36056,NA,2083,8633,19469,83186,2044,5729,NA,18465,NA,33568,16941,30646,10165,21177,17605,18161,15609,10786,13795,17334,31078,20597,62938,NA,25879,39737,NA,26535,55582,30150,5829,50866,68202,26525,24409,52891,15666,31725,16970,23768,41656,19744,38957,39173,44868,45724,78752,28772,NA,49996,49017,NA,27604,NA,4074…
16,3,"treatment",3398,14724,28202,12175,57245,27919,11958,29364,22382,NA,10531,18034,26832,38935,NA,4753,NA,21108,90717,3911,NA,16346,19969,NA,32377,18332,33009,12485,21272,18354,19047,15336,10463,13945,10661,31576,18291,NA,NA,NA,39254,28914,27075,59508,31198,16660,43752,71588,28348,NA,56866,17386,32647,18630,24956,43744,20025,41198,41444,46233,46402,81360,29421,1547,52810,52553,NA,30056,30530,48…
17,3.5,"treatment",4164,19708,29344,45429,62474,27749,11630,31288,25758,20555,NA,9596,NA,41861,NA,4329,NA,NA,101262,4271,6669,NA,20853,NA,46517,NA,NA,12253,21951,NA,19677,16597,10838,NA,15775,33802,17625,67944,NA,NA,41831,NA,28546,NA,NA,6038,NA,38849,30348,NA,58154,16698,33808,18697,25660,44165,22166,41641,43975,46512,47680,NA,35400,2833,56020,57897,NA,NA,34198,NA,34077,NA,NA,NA,37584,17805,71053…
18,4,"treatment",4212,18382,31361,38285,67838,NA,12617,NA,29302,19321,4574,NA,30106,46678,NA,9559,10946,24975,NA,3517,6634,NA,24076,NA,NA,18877,33649,12248,20610,18972,NA,16267,10905,NA,16880,34663,NA,42978,NA,NA,40715,30821,28272,64713,NA,5375,48098,40751,30077,27951,60016,18524,34667,18631,NA,44386,23274,42833,NA,48346,52795,83539,NA,NA,60527,NA,NA,32652,NA,NA,35628,NA,25588,NA,35278,21901,8609…
19,4.5,"treatment",7202,19865,16796,44526,71000,26311,NA,32286,30174,25027,11307,31006,NA,NA,NA,12125,NA,25269,309144,NA,NA,36213,23203,NA,NA,NA,NA,12425,20454,NA,NA,NA,NA,NA,NA,NA,NA,NA,NA,NA,NA,30319,24922,NA,NA,NA,NA,NA,NA,NA,32371,NA,37329,16972,18746,NA,21481,43010,NA,NA,49114,77357,NA,111923,56980,NA,NA,36477,NA,53693,NA,NA,23853,3790,38913,20408,65103,21782,30981,54165,NA,158367,24492,NA,N…
20,5,"treatment",NA,26458,18874,45251,NA,NA,14853,44065,NA,27697,15952,32401,35761,NA,NA,6089,NA,7345,258732,NA,23192,56993,27322,NA,NA,NA,NA,22245,24352,NA,NA,NA,7682,NA,NA,29272,NA,NA,NA,NA,NA,32644,NA,NA,NA,NA,28384,NA,NA,30553,62656,17025,37739,23340,19794,NA,23989,14350,2886,41427,NA,NA,NA,NA,NA,863,NA,4113,2377,NA,NA,16661,2783,NA,NA,NA,1165,NA,NA,5385,39234,204223,23311,NA,12355,NA,NA,NA,N…
21,5.5,"treatment",4473,24088,NA,NA,51739,NA,30023,23523,NA,30613,NA,33766,NA,NA,NA,6850,NA,12814,NA,NA,1453,567,19463,NA,NA,NA,NA,24474,20829,NA,NA,44782,NA,NA,NA,28348,NA,35182,NA,NA,NA,31168,NA,NA,NA,NA,49896,NA,NA,3608,NA,NA,9266,NA,NA,10376,17037,NA,2176,47047,NA,22362,NA,NA,NA,NA,NA,4125,NA,NA,NA,18869,NA,NA,NA,1597,2153,NA,NA,6675,NA,296722,NA,160808,11813,NA,NA,NA,NA,8662,3906,13521,55185…
22,6,"no_treatment",NA,20907,4064,47794,NA,NA,12854,NA,NA,NA,NA,NA,NA,NA,NA,4205,NA,32900,3121,NA,NA,578,19955,NA,NA,NA,NA,15972,NA,NA,NA,44787,NA,NA,NA,28894,NA,35546,NA,NA,NA,NA,NA,NA,NA,28433,59364,NA,NA,2277,10231,NA,8455,NA,14694,4124,17366,NA,2288,36372,NA,NA,NA,NA,NA,NA,NA,4316,3538,NA,NA,20971,NA,NA,NA,NA,4211,NA,NA,7746,49095,319773,NA,225835,12568,NA,NA,NA,NA,11714,3319,15082,62561,9181…
23,6.5,"no_treatment",4402,23194,4490,19902,NA,NA,25972,62513,NA,NA,5383,25414,14181,NA,NA,7901,NA,43825,NA,NA,NA,1474,22494,NA,NA,NA,NA,22335,NA,NA,NA,NA,4863,NA,51885,28973,NA,NA,NA,NA,NA,37008,NA,NA,NA,26801,53662,NA,NA,NA,10402,NA,4591,NA,NA,4834,14342,NA,2985,36698,NA,NA,NA,NA,NA,NA,NA,5294,4027,NA,NA,21528,NA,NA,NA,NA,NA,NA,NA,8438,50628,345702,NA,230933,6036,NA,NA,NA,NA,13229,3480,15587,83…
24,7,"no_treatment",6445,24746,40815,20473,NA,NA,14233,60452,NA,33240,NA,10108,NA,NA,NA,8568,NA,NA,5539,NA,915,566,25320,NA,NA,NA,NA,NA,NA,NA,NA,NA,5163,NA,52860,29622,NA,42534,178137,NA,NA,NA,NA,NA,NA,NA,NA,NA,NA,NA,10388,NA,10811,9071,NA,5945,21088,NA,3016,36230,NA,NA,21198,NA,NA,NA,NA,NA,2587,NA,NA,30197,NA,NA,NA,10745,5870,NA,NA,9277,49515,341350,NA,NA,NA,NA,NA,NA,NA,13821,3961,15691,115908,1…
25,7.5,"no_treatment",4661,27935,50838,61120,NA,NA,14309,NA,NA,29453,NA,32767,NA,NA,NA,7745,NA,77011,NA,NA,NA,NA,27885,NA,NA,34666,NA,12073,NA,164281,NA,NA,14816,NA,16499,35254,NA,44351,228467,148343,NA,34412,NA,NA,NA,173353,46761,NA,NA,34302,67682,17443,51977,NA,NA,31256,32875,56895,NA,57994,NA,NA,NA,82274,NA,NA,NA,56533,NA,NA,NA,71828,28520,12742,NA,40818,183067,33326,53337,40961,NA,257618,NA,N…

## Sheet: S2R2_area
,"time","treatment_timing","FIT","FIT.1","FIT.2","FIT.3","FIT.4","FIT.5","FIT.6","FIT.7","FIT.8","FIT.9","7H9","7H9.1","7H9.2","7H9.3","7H9.4","7H9.5","B07","B07.1","B07.2","B07.3","B07.4","B08","B08.1","B09","B09.1","B09.2","B10","B10.1","B10.2","B11","B11.1","B11.2","B11.3","B11.4","B11.5","B11.6","B11.7","B11.8","B11.9","B11.10","B12","B12.1","B12.2","B12.3","B12.4","B12.5","B12.6","B12.7","C0…
1,-2.9999999997,"no_treatment",2116,1552,772,1214,1862,1690,NA,2753,2546,4481,2271,NA,NA,NA,2599,NA,NA,9332,3806,8284,NA,10545,2948,NA,NA,5656,7222,14672,10999,3287,NA,2459,746,3466,NA,14364,3538,9254,NA,1486,NA,13493,NA,NA,NA,NA,941,10558,NA,1436,NA,NA,4529,4515,NA,9865,NA,6081,5330,1227,10745,3077,NA,NA,NA,NA,NA,NA,NA,2873,NA,NA,NA,1826,657,33509,3224,3130,NA,NA,NA,NA,NA,NA,1966,NA,1726,1595,NA…
2,-2.6666666664,"no_treatment",1028,NA,NA,NA,NA,NA,3100,2281,2463,1422,NA,577,1440,NA,NA,NA,NA,NA,NA,8024,NA,NA,NA,NA,NA,6185,7275,14897,NA,2957,2295,NA,2265,NA,8623,15319,2075,NA,6641,4000,NA,14211,NA,NA,9212,NA,NA,NA,NA,NA,567,1443,NA,NA,2503,NA,1010,6056,5174,NA,9520,NA,2854,2557,1708,NA,NA,1102,NA,3248,20919,NA,3530,2000,840,20432,3326,1785,NA,573,NA,NA,NA,NA,2893,4305,4759,NA,NA,1867,1243,NA…
3,-2.3333333331,"no_treatment",1086,NA,NA,NA,NA,1694,NA,2855,2481,NA,2147,1317,1526,8235,2297,NA,2328,9491,NA,7348,NA,10374,2910,NA,NA,NA,7314,15925,NA,NA,2235,663,2166,3680,9211,15053,2655,9396,1473,1889,NA,15057,NA,NA,NA,NA,NA,NA,8764,5000,NA,1545,4419,5067,2533,NA,1125,NA,5466,552,9827,NA,NA,1238,1430,6362,1894,NA,16115,1430,NA,NA,NA,NA,695,NA,1981,1810,2177,4058,NA,NA,NA,1576,3053,2930,743,20…
4,-1.9999999998,"no_treatment",584,NA,NA,2878,1821,NA,NA,2843,2439,1352,NA,NA,1428,2351,NA,NA,2318,9323,4011,NA,NA,10788,NA,NA,NA,6686,NA,NA,12901,2720,2203,770,971,3828,9248,15531,2445,NA,1391,NA,NA,16025,NA,NA,NA,NA,NA,11808,8493,2221,NA,NA,4497,NA,2228,9813,1176,5972,5100,NA,10835,NA,2010,NA,821,6557,1807,803,NA,NA,NA,8445,2955,NA,NA,NA,1213,NA,2122,NA,NA,1056,954,NA,791,3929,2205,2256,NA,2100…
5,-1.6666666665,"no_treatment",562,1439,7979,1744,1883,1785,3202,NA,2539,2964,2218,2397,1506,8331,3206,NA,2125,9350,NA,7087,NA,NA,3741,NA,NA,NA,NA,NA,NA,2909,NA,NA,2254,NA,NA,15506,2913,NA,NA,4493,NA,17105,7365,NA,11326,NA,NA,12507,9105,1927,866,1458,NA,5018,2707,NA,1230,NA,5145,NA,10828,NA,902,2749,843,NA,1781,NA,17120,NA,NA,790,2774,NA,982,NA,NA,1967,2513,NA,NA,619,NA,NA,NA,5744,578,NA,NA,1801,…
6,-1.3333333332,"no_treatment",2079,1453,7504,3066,1860,NA,NA,2777,2736,1226,2271,NA,NA,8659,3390,NA,2441,9508,NA,NA,NA,11405,3871,NA,NA,7747,7358,NA,NA,2094,2344,1683,2021,3925,10203,16395,2611,8447,1311,NA,NA,NA,NA,NA,12271,NA,NA,13302,9240,6127,1810,1634,4582,NA,NA,NA,NA,6214,5358,NA,10686,5200,1399,2476,NA,NA,1840,NA,NA,3495,NA,NA,NA,1555,NA,NA,4030,NA,NA,NA,NA,1337,NA,NA,NA,4657,2681,1975,NA…
7,-0.9999999999,"no_treatment",588,1427,7719,1843,1807,1883,NA,NA,NA,3200,2081,NA,NA,3112,NA,NA,2419,9589,4233,NA,NA,NA,3690,NA,NA,8376,7420,NA,15694,NA,NA,NA,NA,3905,NA,16043,1678,NA,NA,3408,NA,NA,7567,NA,12922,NA,1345,14234,9576,5130,591,1668,4726,NA,NA,10081,1440,6060,5398,NA,NA,5358,NA,NA,NA,7200,1636,758,NA,NA,27117,1248,NA,NA,NA,NA,NA,2090,NA,NA,NA,NA,NA,NA,2113,NA,1474,NA,NA,NA,NA,671,6677…
8,-0.6666666666,"no_treatment",1163,1472,10959,1686,NA,NA,3858,2469,NA,NA,2173,5029,NA,7933,3095,NA,2219,9637,4448,6634,NA,11494,4123,NA,NA,8808,NA,19972,16022,2349,NA,NA,NA,NA,10444,NA,1779,8343,NA,3817,NA,20929,7681,NA,NA,NA,837,15816,9547,5324,NA,1655,NA,2089,NA,10415,1630,NA,5035,NA,NA,6633,3951,2495,NA,NA,1808,1972,NA,1211,NA,10784,1618,1658,NA,NA,5160,1997,3143,NA,NA,3525,NA,1206,576,NA,102…
9,-0.3333333333,"no_treatment",NA,1388,8009,575,1794,NA,4042,2960,NA,NA,2225,5331,NA,8287,NA,NA,1818,9248,NA,6871,NA,NA,4046,NA,NA,9903,7423,21121,17356,2315,2326,14278,2141,NA,11107,17237,1941,8777,2416,NA,NA,22422,8032,NA,NA,NA,NA,16183,NA,2584,NA,2028,4714,5401,1432,9994,1765,6182,5264,NA,9852,NA,NA,2633,1130,7537,NA,NA,NA,2404,26299,NA,NA,1950,1527,19435,959,1158,3024,NA,NA,3539,845,896,2620,…
10,0,"treatment",2298,1493,NA,561,1666,1764,NA,877,3315,NA,765,3581,1512,8485,3321,NA,2366,572,NA,7606,NA,11990,4183,NA,NA,10506,7557,22911,19001,2265,2127,903,2300,3908,2003,2328,1901,NA,NA,3495,NA,21404,898,NA,16289,NA,NA,17495,NA,5313,NA,NA,4699,1517,2571,NA,NA,5852,5250,NA,791,6207,NA,2689,1193,NA,NA,NA,NA,915,17661,13244,3008,910,2028,20698,5456,1985,NA,1151,NA,NA,NA,NA,4633,6463,1420,2732,N…
11,0.3333333333,"treatment",2386,NA,NA,NA,NA,1731,3360,NA,NA,636,NA,NA,NA,NA,3275,NA,2409,NA,NA,2220,NA,11956,NA,NA,NA,NA,7686,24304,NA,2351,2523,NA,2126,NA,NA,NA,1564,8326,2763,NA,NA,NA,NA,NA,16865,NA,NA,NA,NA,6265,NA,1752,4726,5592,2949,NA,1479,6282,5536,NA,9556,NA,1210,2663,NA,NA,NA,1525,22117,597,18789,NA,3105,1851,600,20759,5939,2266,NA,3920,NA,1229,1226,13489,2503,3973,1731,NA,NA,860,NA,888…
12,0.6666666666,"treatment",2174,NA,NA,1323,1888,1723,633,892,2037,NA,NA,NA,1541,7628,3206,NA,1222,9274,NA,6799,NA,NA,4382,NA,NA,11842,7965,26630,21705,NA,NA,603,2110,1263,12295,20643,2433,8316,NA,NA,4199,NA,1077,NA,17693,NA,3081,NA,NA,8041,NA,1816,4710,NA,3128,NA,1509,NA,5280,NA,9944,3457,1146,2470,2517,7933,1735,NA,NA,782,20498,11778,NA,NA,568,22707,6171,2329,13426,NA,NA,NA,NA,NA,945,6301,NA,NA…
13,0.9999999999,"treatment",2325,NA,NA,708,1635,1790,NA,1788,2123,NA,NA,NA,582,7705,632,NA,NA,9278,4206,NA,NA,11847,NA,NA,NA,NA,8141,26645,22328,554,2199,18517,2256,1436,4546,20292,1635,8692,12795,3861,1096,37457,8134,NA,NA,NA,NA,22221,847,638,1798,NA,4803,NA,3805,10435,1770,5655,5256,1076,10295,NA,NA,2958,2533,625,NA,NA,NA,NA,19549,15468,3207,NA,623,NA,1107,NA,2022,NA,NA,NA,NA,15382,1715,5314,33…
14,1.3333333332,"treatment",NA,1488,NA,618,1994,1941,3144,NA,2292,NA,2244,3985,784,7620,3056,NA,NA,9441,NA,7318,NA,12093,4172,NA,NA,13850,NA,28373,23428,2888,1803,NA,2406,NA,14070,19330,1825,NA,NA,3864,NA,NA,8459,NA,20338,NA,NA,29764,10920,7244,NA,NA,4793,5730,NA,10390,1325,NA,5021,NA,11279,5839,2569,NA,2658,8003,NA,NA,NA,NA,19442,NA,1234,NA,NA,NA,NA,1671,774,1406,NA,NA,NA,NA,4298,6089,NA,NA,NA,N…
15,1.6666666665,"treatment",1654,1409,7521,NA,NA,1743,3020,2863,NA,1268,2198,NA,NA,7645,3174,NA,2442,9316,4860,NA,NA,11940,25360,NA,NA,NA,NA,NA,25412,2579,NA,8977,2240,4184,NA,27309,1576,8311,NA,3864,3408,NA,NA,NA,20726,NA,NA,25281,11425,6843,597,1944,4813,NA,NA,10381,NA,6591,1538,NA,NA,6072,635,665,NA,8056,1858,629,NA,NA,NA,NA,3114,1048,NA,NA,6446,NA,2650,3201,NA,585,621,NA,2952,7117,NA,583,NA,6…
16,1.9999999998,"treatment",NA,1413,7219,1705,NA,1863,3880,1140,NA,1330,2305,5085,1796,7876,2922,NA,2043,9425,4695,NA,NA,12464,754,NA,NA,NA,NA,32761,27732,NA,NA,NA,NA,4145,7925,21121,1597,NA,1327,4506,4468,NA,947,NA,NA,NA,NA,26714,11394,7506,NA,725,NA,NA,NA,NA,1293,6218,5564,NA,9964,6287,1281,NA,2615,8145,1721,NA,NA,1546,24421,NA,NA,826,NA,NA,601,2543,1359,3745,NA,647,NA,NA,2387,NA,NA,937,NA,NA,N…
17,2.3333333331,"treatment",NA,1459,7404,NA,NA,NA,2851,585,2203,1282,2244,5063,805,7638,3210,NA,2329,9540,4601,6777,NA,NA,2196,NA,NA,NA,NA,32372,28948,3008,NA,1658,2947,NA,16038,NA,1594,8305,NA,5196,3426,33842,NA,NA,NA,NA,NA,38726,11495,7909,NA,2024,575,5626,NA,NA,1430,NA,4996,NA,10197,6150,639,2462,2498,8008,2908,NA,21898,688,NA,NA,NA,1751,1879,NA,1863,NA,2648,1930,NA,NA,NA,NA,NA,NA,NA,NA,NA,673…
18,2.6666666664,"treatment",NA,1364,7808,1846,1805,NA,3003,NA,2270,1222,2186,NA,1412,7346,NA,NA,NA,9823,4607,6738,NA,12602,5006,NA,NA,16956,NA,34659,30957,2944,2280,21630,2273,4411,16152,25116,1833,NA,NA,4505,NA,44466,NA,NA,NA,NA,NA,30676,11712,10057,NA,NA,4713,NA,3524,NA,NA,6391,5261,NA,9865,6522,NA,2533,2508,NA,2958,NA,NA,650,26550,NA,NA,2087,NA,NA,6619,2657,2377,717,NA,1021,NA,NA,576,9984,NA,N…
19,2.9999999997,"treatment",NA,1333,7567,NA,2236,2127,NA,561,NA,1236,2358,NA,627,7511,NA,NA,NA,9641,4978,6600,NA,12682,4006,NA,NA,18311,NA,36698,32020,14564,776,10575,2147,NA,NA,26329,1826,NA,NA,4417,3417,35642,941,NA,950,NA,NA,29479,NA,9778,1070,1446,4773,5709,3344,734,NA,6445,5421,NA,10569,6015,1024,NA,2675,NA,NA,NA,NA,NA,19710,19839,NA,1660,1742,NA,NA,2731,NA,5997,NA,5680,NA,NA,2722,NA,NA,NA,N…
20,3.333333333,"treatment",945,NA,NA,1704,1892,NA,2817,2596,2234,1300,NA,NA,NA,NA,3218,NA,2087,NA,593,6209,NA,12763,NA,NA,NA,NA,NA,38808,NA,3102,3822,11442,2335,NA,32729,25335,1503,7741,NA,4361,3118,37724,NA,NA,NA,NA,NA,NA,NA,NA,1149,790,4794,645,3476,NA,1321,6463,5150,NA,9642,NA,1241,2419,2468,NA,NA,NA,NA,731,19372,NA,3024,1153,1550,NA,6119,3272,NA,NA,NA,2215,NA,21739,1452,NA,NA,559,NA,NA,6418,N…
21,3.6666666663,"treatment",NA,1449,NA,NA,1456,1834,2835,NA,2220,1297,NA,4863,NA,NA,NA,NA,2331,9748,4243,6313,NA,13125,5883,NA,NA,20728,9414,40132,NA,3133,2146,2288,2305,NA,1660,26889,1471,9834,NA,NA,NA,40022,9320,NA,26730,NA,NA,NA,17711,10811,5863,NA,NA,NA,3188,NA,1305,NA,5084,NA,9386,5887,676,2593,2723,8338,564,NA,723,625,19561,18751,787,NA,NA,NA,NA,NA,NA,5357,NA,6504,NA,NA,2665,NA,NA,936,NA,60…
22,3.9999999996,"treatment",731,NA,NA,NA,1989,1686,NA,2681,2387,1242,NA,NA,NA,NA,3274,NA,2042,9384,4469,NA,NA,13230,NA,NA,NA,20888,NA,42455,37265,4174,966,20674,2209,NA,NA,26685,1712,8260,3359,4436,3510,7978,9571,NA,NA,NA,3797,35727,12488,11137,NA,NA,4834,NA,3423,10313,1243,6248,5105,NA,9831,5971,740,2504,2369,8357,NA,NA,NA,NA,19709,20500,2829,NA,NA,NA,6992,NA,2338,5232,NA,NA,NA,NA,2732,NA,NA,NA,…
23,4.3333333329,"treatment",1713,NA,7885,NA,1692,1771,4002,NA,NA,NA,2156,NA,NA,7566,3182,NA,574,9410,NA,5537,NA,NA,3414,NA,NA,22700,NA,43704,NA,2883,1529,NA,582,NA,701,26855,1496,NA,NA,4467,3043,4316,9262,NA,28862,NA,NA,37003,12670,NA,NA,2123,4851,662,3340,10532,1291,NA,5027,NA,9987,5251,578,NA,1824,8431,1785,NA,NA,1320,28530,NA,NA,1710,1847,NA,4532,NA,2502,7526,NA,6926,896,NA,NA,NA,NA,NA,NA,1534…
24,4.6666666662,"treatment",1407,1417,NA,1695,NA,NA,2049,2777,NA,NA,NA,NA,NA,794,3115,NA,2367,9140,4471,NA,NA,NA,621,NA,NA,NA,NA,NA,NA,3094,2054,22851,1118,3358,38259,28989,1127,7485,NA,4615,NA,NA,NA,NA,NA,NA,NA,39638,12913,12358,NA,1856,NA,614,NA,10697,NA,6599,5068,NA,9420,5536,NA,2610,NA,8418,1669,947,NA,NA,NA,NA,2737,NA,NA,NA,6187,687,2945,2317,NA,1014,764,NA,2509,NA,1145,NA,NA,NA,7256,17604,8…
25,4.9999999995,"treatment",703,1369,7437,630,NA,1684,3794,NA,3056,NA,2311,NA,NA,7553,671,NA,2209,9522,4102,NA,NA,13924,3792,NA,NA,NA,10015,50349,NA,NA,662,25226,NA,4896,40918,31991,1673,NA,21749,NA,2922,NA,NA,NA,NA,NA,NA,36100,12886,590,NA,NA,4939,NA,NA,10461,1370,6488,5243,1300,806,5612,NA,NA,1546,8419,1624,1715,NA,5566,19864,22295,NA,1761,NA,35550,7457,657,2365,1324,NA,NA,NA,28198,NA,NA,NA,482…
26,5.3333333328,"treatment",NA,1553,7797,1854,NA,NA,3716,2833,670,NA,2437,NA,NA,7568,3038,NA,1260,9493,4126,NA,NA,14387,2308,NA,NA,NA,NA,18266,NA,3394,NA,24706,2397,NA,41944,33102,1345,8160,NA,4555,NA,42811,718,NA,NA,NA,NA,42257,12901,13863,698,1841,NA,NA,NA,10591,NA,NA,5094,NA,10186,5622,1029,NA,2429,8275,NA,NA,NA,NA,NA,NA,3089,793,NA,NA,5763,NA,2329,5663,NA,9372,NA,23402,NA,NA,726,1971,NA,NA,NA…
27,5.6666666661,"treatment",NA,NA,NA,2631,3013,NA,1733,1594,NA,NA,1414,2867,1517,2197,NA,NA,1197,646,NA,1133,NA,14211,6198,NA,NA,NA,10662,50864,NA,3043,NA,NA,2329,837,6986,32003,716,3182,NA,4626,NA,31284,887,NA,NA,NA,NA,42544,13432,14915,NA,NA,NA,2443,NA,1724,915,NA,NA,592,NA,1882,568,1692,NA,NA,1653,1577,11114,2910,7972,2397,NA,2258,4052,17626,NA,1966,2439,965,NA,NA,NA,32957,2679,NA,NA,1086,NA,7…
28,5.9999999994,"no_treatment",NA,1400,NA,NA,1944,1766,NA,587,3779,NA,NA,623,2131,NA,NA,NA,NA,1310,NA,NA,NA,14529,NA,NA,NA,27942,10653,49897,50061,3363,2222,16474,2635,5972,46566,35363,1522,1671,1996,NA,NA,NA,NA,NA,NA,NA,NA,40757,NA,15135,NA,NA,5006,2372,NA,NA,NA,1436,NA,1445,NA,NA,3793,NA,777,NA,NA,NA,23178,603,19828,26181,3410,1277,3416,NA,2260,4181,NA,8869,NA,10397,10752,33113,1823,NA,NA,1094,…
29,6.3333333327,"no_treatment",782,NA,NA,597,NA,1582,3593,2772,3623,580,NA,4026,1332,NA,NA,NA,1669,NA,NA,NA,NA,15625,NA,NA,NA,29776,NA,48428,NA,3312,NA,27501,NA,6135,49516,38275,808,8215,NA,5052,NA,NA,10390,NA,NA,NA,NA,NA,NA,NA,NA,NA,4998,6638,3464,NA,1852,NA,555,1257,NA,NA,2039,NA,NA,NA,NA,NA,NA,5628,NA,24910,1558,3618,3024,39603,9533,2578,NA,2795,NA,NA,867,36664,2405,NA,NA,4761,NA,NA,NA,21853,8…
30,6.666666666,"no_treatment",NA,575,NA,NA,NA,NA,NA,NA,NA,NA,NA,2458,NA,7991,NA,NA,NA,9924,4534,8333,NA,14768,NA,NA,NA,30184,NA,59705,50316,3194,2035,1243,2048,5319,NA,38033,2508,8797,5729,5108,NA,1512,NA,NA,NA,NA,NA,NA,13805,17450,NA,NA,5258,725,4177,NA,2301,NA,3709,3028,NA,NA,1598,NA,NA,NA,NA,NA,NA,NA,20234,27741,3057,NA,4738,NA,2576,NA,679,12937,NA,13135,NA,37250,2270,NA,24665,1459,NA,10383,95…
31,6.9999999993,"no_treatment",NA,NA,NA,NA,3001,NA,NA,NA,7127,1774,NA,624,1857,7659,955,NA,2202,9720,4729,NA,NA,NA,NA,NA,NA,NA,NA,NA,NA,1571,NA,26647,2650,6932,55311,29775,2099,8358,1881,5605,NA,699,NA,NA,NA,NA,NA,46338,20613,18588,NA,NA,5024,NA,NA,3719,2151,NA,1269,3218,633,1122,766,1050,NA,894,NA,604,939,NA,NA,29412,2484,NA,NA,44688,NA,NA,1711,4593,NA,10201,NA,NA,1666,NA,2410,759,NA,NA,973,2303…
32,7.3333333326,"no_treatment",NA,558,NA,NA,NA,877,NA,NA,8710,NA,721,856,NA,7560,1468,NA,NA,9753,NA,NA,NA,NA,1399,NA,NA,NA,NA,NA,NA,1880,2306,1584,NA,NA,56052,28178,1778,NA,NA,675,NA,1260,NA,NA,NA,NA,3117,NA,15288,23295,NA,2366,NA,6479,3829,2784,NA,NA,1801,6390,2658,3876,942,1204,1169,NA,1514,1326,22504,NA,21047,1825,1945,3468,NA,45282,2914,3816,NA,3715,NA,11479,2809,NA,698,NA,NA,NA,NA,11452,NA,2…
33,7.6666666659,"no_treatment",568,3190,NA,2675,588,NA,2393,NA,NA,1829,2297,NA,688,7520,NA,NA,2182,NA,4963,NA,NA,NA,1156,NA,NA,1807,NA,NA,NA,1794,606,3007,NA,6158,57372,NA,2163,NA,2314,NA,NA,NA,NA,NA,NA,NA,946,NA,23157,18008,NA,2276,NA,1532,NA,740,905,NA,1705,5339,1789,1820,1030,NA,NA,2127,1877,1115,22886,NA,NA,1177,933,NA,NA,48722,10020,3928,1878,2431,NA,11134,NA,2336,1744,NA,NA,NA,NA,NA,578,262…
34,7.9999999992,"no_treatment",NA,612,4066,NA,NA,3255,2492,NA,6020,4346,NA,NA,NA,7992,2850,NA,560,560,4507,NA,NA,623,NA,NA,NA,683,NA,NA,NA,NA,2369,772,NA,5947,58193,35926,742,NA,6814,5449,951,NA,14142,NA,NA,NA,607,NA,18570,2133,NA,2236,NA,NA,NA,1971,3090,NA,2257,NA,1297,646,1679,NA,NA,NA,NA,733,NA,NA,35250,NA,NA,3445,NA,48618,9478,839,1957,NA,NA,NA,3065,NA,2726,NA,NA,4951,NA,NA,NA,27337,NA,765,NA…
35,8.3333333325,"no_treatment",2188,NA,1472,556,NA,NA,2412,NA,6822,4376,682,749,NA,7696,NA,NA,NA,NA,626,881,NA,NA,2991,NA,NA,NA,NA,2651,NA,1342,NA,3507,2360,NA,62456,79267,4818,NA,3260,1735,1713,NA,NA,NA,NA,NA,1290,4419,2090,2314,NA,3081,NA,NA,NA,NA,1232,NA,NA,4686,2876,590,1143,NA,NA,5932,NA,NA,NA,NA,NA,NA,2193,8965,1692,52484,10167,3985,NA,18488,NA,5662,910,3198,1888,NA,786,629,NA,NA,NA,NA,854,…
36,8.6666666658,"no_treatment",568,713,1035,NA,580,NA,2387,NA,6968,NA,1445,NA,5240,NA,NA,NA,590,NA,4474,NA,NA,7141,942,NA,NA,NA,NA,798,NA,4952,572,778,3273,6681,61859,48476,NA,NA,7019,5820,NA,2373,645,NA,NA,NA,551,1501,34003,3671,6291,2401,NA,NA,NA,5788,1908,NA,5431,NA,1515,NA,NA,NA,NA,888,NA,NA,NA,NA,51118,NA,NA,1784,840,NA,10065,NA,2844,4501,NA,4747,2215,699,4966,NA,2256,NA,NA,NA,NA,29770,NA,19…
37,8.9999999991,"no_treatment",3666,1176,NA,NA,1503,NA,NA,NA,8271,579,848,2378,871,7771,NA,NA,NA,550,3972,NA,NA,2895,NA,NA,NA,NA,NA,NA,NA,3952,2243,926,4327,6931,65601,1240,2529,2035,7323,6591,3283,NA,NA,NA,NA,NA,6405,NA,NA,NA,3913,NA,753,1304,4840,1825,NA,NA,5493,1191,NA,828,2049,NA,664,NA,NA,NA,22877,7729,67874,1250,3313,1750,2765,NA,12421,551,NA,8039,NA,8401,2373,3804,1883,NA,NA,NA,NA,811,632,…
38,9.3333333324,"no_treatment",NA,NA,NA,917,1872,NA,2394,NA,8549,NA,NA,586,NA,NA,NA,NA,NA,NA,4548,NA,NA,NA,NA,NA,NA,NA,NA,NA,NA,6456,861,2176,1939,1648,67982,760,756,NA,2219,685,990,2389,1594,NA,NA,NA,2032,NA,NA,7982,10124,3156,1783,3923,5360,NA,4866,1477,1444,2701,11177,NA,1285,609,NA,NA,NA,1733,22667,8168,81861,2718,1526,1423,1396,NA,12013,857,NA,3172,NA,5273,3034,2423,1399,NA,11704,NA,NA,NA,46…
39,9.6666666657,"no_treatment",1845,2226,NA,700,2210,2034,2626,NA,9083,1447,997,805,1630,7456,1238,NA,875,2270,4246,598,NA,1728,3692,NA,NA,NA,698,NA,NA,1921,6361,1997,NA,NA,71585,4621,966,NA,NA,6799,3902,NA,NA,NA,NA,NA,685,NA,2569,3775,707,4124,1601,NA,852,NA,1582,NA,5265,3658,10742,1071,1729,NA,924,629,1877,1543,1547,7842,7523,2817,3365,NA,9367,NA,7429,1397,2051,1705,NA,NA,NA,NA,678,NA,NA,3546,N…
40,9.999999999,"no_treatment",NA,NA,NA,647,1597,NA,NA,NA,10637,753,NA,3037,2195,1007,1361,NA,1342,NA,4584,NA,NA,2470,NA,NA,NA,NA,NA,NA,NA,3235,NA,NA,3382,7113,73291,2029,2686,NA,6099,NA,1969,NA,2031,NA,NA,NA,1379,NA,3666,748,NA,NA,639,NA,2122,9661,2350,6343,NA,1630,692,NA,1503,1075,NA,1709,4253,NA,22616,8713,3058,NA,NA,NA,4403,NA,9087,NA,NA,8030,NA,4959,1015,NA,1178,NA,10460,5534,NA,2139,710,3725…

## Sheet: S3R1_area
,"time","treatment_timing","7H9","7H9.1","7H9.2","7H9.3","7H9.4","7H9.5","7H9.6","7H9.7","7H9.8","7H9.9","D12","D12.1","D12.2","D12.3","D12.4","D12.5","D12.6","D12.7","D12.8","D12.9","E01","E01.1","E01.2","E01.3","E01.4","E01.5","E01.6","E01.7","E01.8","E01.9","E02","E02.1","E02.2","E02.3","E02.4","E02.5","E02.6","E02.7","E02.8","E02.9","E03","E03.1","E03.2","E03.3","E03.4","E03.5","E03.6","E03.7…
1,-6.5,"no_treatment",13884,11850,NA,NA,9688,NA,NA,5609,NA,NA,9813,NA,NA,NA,NA,NA,NA,5950,NA,NA,6419,NA,NA,10936,NA,NA,NA,NA,NA,NA,NA,NA,NA,NA,NA,NA,NA,NA,NA,NA,8029,NA,NA,NA,11149,NA,NA,NA,NA,11254,NA,NA,NA,NA,NA,17918,13794,13398,NA,NA,5258,NA,10999,NA,NA,NA,NA,11622,NA,NA,NA,NA,NA,NA,NA,NA,NA,NA,7237,7804,NA,10590,NA,NA,NA,NA,NA,NA,10542,NA,NA,NA,NA,NA,20006,NA,NA,NA,NA,NA,25390,NA,NA,NA,8413,…
2,-6,"no_treatment",14957,13125,NA,NA,10344,NA,NA,6018,NA,NA,NA,NA,NA,NA,NA,NA,NA,NA,NA,NA,NA,NA,NA,NA,NA,NA,NA,NA,NA,NA,NA,NA,NA,NA,NA,NA,NA,NA,NA,NA,NA,NA,NA,NA,11704,NA,NA,NA,10485,12423,NA,NA,NA,NA,NA,19914,15026,13694,NA,NA,NA,NA,11823,NA,NA,20621,NA,12419,NA,14064,NA,NA,22732,NA,NA,NA,NA,NA,8271,NA,NA,10953,NA,NA,NA,NA,NA,NA,11387,NA,NA,NA,NA,NA,20567,NA,NA,NA,NA,NA,27767,NA,NA,NA,8449,NA,1…
3,-5.5,"no_treatment",15284,13614,NA,NA,NA,NA,NA,NA,NA,NA,NA,NA,NA,NA,NA,NA,NA,NA,NA,NA,NA,NA,NA,NA,NA,NA,NA,NA,NA,NA,NA,NA,NA,NA,NA,NA,NA,NA,NA,NA,NA,NA,NA,NA,NA,NA,NA,NA,10761,NA,NA,NA,NA,NA,NA,NA,15606,NA,20697,NA,NA,NA,12063,NA,NA,22193,9766,13900,16513,NA,NA,NA,22559,11302,NA,NA,NA,NA,8066,NA,NA,11748,NA,NA,NA,NA,NA,NA,12785,NA,NA,NA,NA,NA,21712,NA,NA,NA,NA,NA,30956,NA,NA,NA,9736,15932,NA,17…
4,-5,"no_treatment",NA,14809,NA,NA,NA,NA,NA,NA,NA,NA,NA,NA,NA,NA,NA,NA,NA,NA,NA,NA,NA,NA,NA,NA,NA,NA,NA,NA,NA,NA,NA,NA,NA,NA,NA,NA,NA,NA,NA,NA,NA,NA,NA,NA,NA,NA,NA,NA,NA,NA,NA,NA,NA,NA,NA,NA,NA,15795,NA,NA,NA,NA,12645,6192,NA,23815,NA,14440,17353,16596,NA,NA,22804,11322,NA,NA,NA,NA,9565,NA,NA,11847,NA,NA,NA,NA,NA,NA,12073,NA,NA,NA,NA,NA,23496,NA,NA,NA,NA,NA,34476,30126,NA,NA,9834,17366,NA,18882,N…
5,-4.5,"no_treatment",NA,NA,NA,NA,NA,NA,NA,NA,NA,NA,NA,NA,NA,NA,NA,NA,NA,NA,NA,NA,NA,NA,NA,NA,NA,NA,NA,NA,NA,NA,NA,NA,NA,NA,NA,NA,NA,NA,NA,NA,NA,NA,NA,NA,NA,NA,NA,NA,NA,NA,NA,NA,NA,NA,NA,NA,NA,NA,NA,NA,NA,NA,NA,7080,NA,24594,10362,15517,NA,17963,NA,NA,22884,11507,NA,NA,NA,NA,9619,10802,NA,12263,NA,NA,NA,NA,NA,NA,12759,NA,NA,NA,NA,NA,25414,NA,NA,NA,NA,NA,NA,32492,NA,NA,10638,19253,15554,20611,NA,N…
6,-4,"no_treatment",NA,NA,NA,NA,NA,NA,NA,NA,NA,NA,NA,NA,NA,NA,NA,NA,NA,NA,NA,NA,NA,NA,NA,NA,NA,NA,NA,NA,NA,NA,NA,NA,NA,NA,NA,NA,NA,NA,NA,NA,NA,NA,NA,NA,NA,NA,NA,NA,NA,NA,NA,NA,NA,NA,NA,NA,NA,NA,NA,NA,NA,NA,NA,7255,NA,NA,10467,16907,NA,19516,NA,NA,22626,NA,NA,NA,NA,NA,10757,11473,NA,13228,9284,NA,NA,NA,NA,NA,11672,NA,12654,NA,NA,20040,NA,NA,NA,NA,NA,NA,NA,NA,NA,NA,10953,21088,16713,23837,NA,NA,NA,…
7,-3.5,"no_treatment",NA,NA,NA,NA,NA,NA,NA,NA,NA,NA,NA,NA,NA,NA,NA,NA,NA,NA,NA,NA,NA,NA,NA,NA,NA,NA,NA,NA,NA,NA,NA,NA,NA,NA,NA,NA,NA,NA,NA,NA,NA,NA,NA,NA,NA,NA,NA,NA,NA,NA,NA,NA,NA,NA,NA,NA,NA,NA,NA,NA,NA,NA,NA,NA,NA,NA,11465,NA,NA,NA,NA,NA,22731,11187,NA,NA,NA,NA,NA,12136,NA,12450,9598,NA,NA,NA,NA,NA,11804,NA,NA,NA,NA,NA,NA,9702,13528,NA,NA,NA,NA,NA,NA,NA,NA,23118,NA,NA,NA,NA,NA,NA,NA,NA,NA,NA,N…
8,-3,"no_treatment",NA,NA,NA,NA,NA,NA,NA,NA,NA,NA,NA,NA,NA,NA,NA,NA,NA,NA,NA,NA,NA,NA,NA,NA,NA,NA,NA,NA,NA,NA,NA,NA,NA,NA,NA,NA,NA,NA,NA,NA,NA,NA,NA,NA,NA,NA,NA,NA,NA,NA,NA,NA,NA,NA,NA,NA,NA,NA,NA,NA,NA,NA,NA,NA,NA,NA,11395,NA,NA,NA,NA,NA,NA,11332,NA,NA,NA,NA,NA,NA,NA,NA,NA,NA,NA,NA,NA,NA,NA,NA,14041,NA,NA,NA,NA,10449,NA,NA,NA,NA,52737,NA,NA,NA,NA,25257,NA,NA,NA,NA,NA,NA,NA,NA,NA,NA,NA,NA,NA,NA,N…
9,-2.5,"no_treatment",NA,NA,NA,NA,NA,NA,NA,NA,NA,12170,NA,16271,NA,9837,21183,11091,NA,10273,21254,38745,10598,22688,15425,NA,20223,NA,11277,23340,18480,12506,NA,8313,NA,NA,29821,NA,NA,NA,16189,NA,NA,9399,11155,NA,10662,NA,14490,NA,NA,NA,NA,NA,NA,NA,NA,NA,NA,NA,NA,NA,NA,NA,NA,NA,NA,NA,11941,NA,NA,NA,NA,NA,23024,NA,NA,NA,NA,NA,NA,NA,NA,NA,NA,NA,NA,NA,NA,NA,NA,NA,14802,NA,NA,NA,NA,11545,NA,NA,NA,NA…
10,-2,"no_treatment",21249,24626,NA,NA,18184,NA,NA,23906,13786,12928,19387,NA,NA,10533,22982,11989,NA,NA,23049,NA,NA,23307,16645,16472,22093,NA,12152,24844,20121,12978,NA,8247,NA,NA,32259,NA,NA,NA,17168,NA,9681,10098,12755,NA,10952,NA,14260,NA,13562,22452,NA,NA,NA,NA,NA,40884,NA,22871,35063,NA,NA,NA,NA,NA,NA,32412,12416,21589,27507,NA,11933,NA,NA,11120,NA,NA,NA,NA,14097,13661,NA,12305,NA,NA,NA,NA…
11,-1.5,"no_treatment",23783,28423,NA,NA,20967,NA,NA,26755,NA,14780,20655,NA,NA,11483,26551,12884,NA,11943,NA,46903,12850,23416,18455,17738,24096,NA,13108,26453,NA,13773,NA,8406,NA,NA,35215,NA,NA,NA,18420,12210,9922,11680,13682,NA,11532,NA,14003,NA,13987,23948,NA,NA,NA,NA,NA,44559,24137,23794,37867,NA,NA,NA,18843,11818,NA,33988,12366,23533,28728,28787,12529,NA,22965,11008,NA,NA,NA,NA,14418,14158,…
12,-1,"no_treatment",24458,31236,NA,NA,22080,NA,NA,27743,16289,15110,22529,21331,NA,NA,28424,13325,NA,12869,NA,51184,NA,23044,20270,18996,NA,NA,NA,28488,NA,14875,NA,NA,NA,NA,38688,NA,NA,NA,20361,NA,10450,NA,14752,NA,11424,NA,14578,NA,14574,26119,NA,NA,NA,NA,NA,48202,25065,25675,40905,NA,10520,NA,19982,11743,NA,35246,12555,23678,31281,30940,NA,NA,23501,11030,NA,NA,NA,NA,16109,16076,NA,12404,NA,NA,…
13,-0.5,"no_treatment",26017,35207,NA,NA,24110,NA,NA,30022,17661,16920,NA,23342,NA,13198,32654,14270,NA,13754,29292,56420,13450,23124,22560,20549,NA,NA,NA,30783,26306,15171,NA,8631,NA,NA,42999,NA,NA,NA,21789,13521,11148,24128,16506,NA,11042,NA,13863,NA,14622,NA,NA,NA,NA,NA,NA,53486,27203,28642,45016,NA,11652,NA,21492,11815,NA,NA,12869,24839,34756,33366,13850,NA,NA,11196,NA,NA,NA,NA,NA,15972,NA,12…
14,0,"treatment",27074,36713,NA,NA,26755,NA,NA,33207,19264,18396,26759,25113,NA,14099,35279,14800,NA,14459,31640,71536,14444,23007,24733,21126,32496,NA,16334,34037,27140,16509,NA,NA,NA,NA,46612,NA,NA,NA,NA,14944,11508,25330,19366,NA,10571,NA,NA,NA,NA,28460,NA,NA,NA,NA,NA,60229,29961,30148,50189,NA,12321,NA,22401,12404,NA,NA,NA,25722,36513,NA,14652,NA,NA,NA,NA,NA,NA,NA,19014,16987,NA,12396,NA,NA,N…
15,0.5,"treatment",28843,41479,NA,NA,28568,NA,NA,35634,21424,19929,29350,28254,NA,15310,38160,15655,NA,16072,34969,77949,15602,22779,28037,25293,35225,NA,18101,NA,29440,17776,NA,NA,NA,NA,51304,NA,NA,NA,25627,15759,11923,26713,19053,NA,10389,NA,NA,NA,15074,30724,NA,NA,NA,NA,NA,67134,31688,32455,NA,NA,12864,NA,23998,11488,NA,37207,14900,26433,NA,38929,15042,NA,22359,NA,NA,NA,NA,NA,20565,NA,NA,12139…
16,1,"treatment",30705,47145,NA,NA,31620,NA,NA,38883,22974,21805,33434,30696,NA,16580,NA,16458,NA,42078,37427,85391,16557,22894,30481,23276,37878,NA,NA,41785,31694,18056,NA,7992,NA,NA,57036,NA,NA,NA,27703,16897,12574,27739,20530,NA,NA,NA,13653,NA,15472,35076,NA,NA,NA,NA,NA,NA,34576,NA,59398,NA,14159,NA,25396,12000,16990,37560,13372,27714,40200,NA,15325,NA,22483,10941,NA,NA,NA,NA,NA,19284,NA,12082…
17,1.5,"treatment",32177,52314,NA,NA,34949,NA,NA,41776,25292,23520,NA,33631,NA,17130,45331,17392,NA,44610,41303,93710,18124,22758,34010,24625,41279,NA,21390,NA,36105,19202,NA,NA,NA,NA,62234,NA,NA,NA,31253,18658,13270,28936,22064,NA,10409,NA,13566,NA,15155,34197,NA,NA,NA,NA,NA,82710,NA,38680,NA,NA,15635,NA,NA,11487,18111,37728,NA,28106,41928,46032,16136,NA,22065,10706,NA,NA,NA,NA,24511,NA,NA,12330…
18,2,"treatment",34418,NA,NA,NA,39377,NA,NA,45586,27654,25604,38944,36024,NA,18693,49102,18351,NA,46952,43927,100271,18855,22557,38116,25869,46203,NA,23297,50582,38198,20812,NA,7865,NA,NA,NA,NA,NA,NA,33920,20273,14129,29888,24731,NA,11112,NA,13995,NA,15053,38604,NA,NA,NA,NA,NA,91444,40926,43184,72525,NA,16203,NA,30166,11650,18194,37829,13276,27813,NA,50444,17270,NA,22465,10521,NA,NA,NA,NA,27521,2…
19,2.5,"treatment",36554,62814,NA,NA,44427,NA,NA,48877,30222,28430,41825,38675,NA,19660,52792,19594,NA,50085,45506,107875,22020,22745,41339,27397,50777,NA,25282,53287,41966,NA,NA,7727,NA,NA,75968,NA,NA,NA,NA,22088,15366,32288,25944,NA,10123,NA,13142,NA,17328,NA,NA,NA,NA,NA,NA,102698,43476,44139,80694,NA,17548,NA,31294,10819,18665,NA,14758,28336,NA,54677,17060,NA,21729,NA,NA,NA,NA,NA,29826,24076,N…
20,3,"treatment",NA,69651,NA,NA,49514,NA,NA,53225,32586,NA,44488,41423,NA,NA,56133,20657,NA,52435,50243,113182,NA,22809,45988,29054,55750,NA,28371,59698,44921,24223,NA,7735,NA,NA,84442,NA,NA,NA,41221,NA,15696,33621,28106,NA,9847,NA,12716,NA,16469,47546,NA,NA,NA,NA,NA,115050,46480,47716,89781,NA,19528,NA,35732,NA,18972,NA,12500,NA,47731,NA,18336,NA,22090,10638,NA,NA,NA,NA,NA,25748,NA,12268,16649,N…
21,3.5,"treatment",NA,77219,NA,NA,73591,NA,NA,58521,NA,34010,47566,44974,NA,21845,NA,21755,NA,54689,54569,116826,25602,22253,50126,31185,NA,NA,NA,67708,49608,24877,NA,7654,NA,NA,NA,NA,NA,NA,45287,NA,16533,36914,30954,NA,10309,NA,12892,NA,15903,46752,NA,NA,NA,NA,NA,NA,49268,50143,98518,NA,20451,NA,39736,10986,19415,37782,12989,29562,50503,65288,17633,NA,NA,10081,NA,NA,NA,NA,35874,NA,NA,NA,18685,NA…
22,4,"treatment",NA,NA,NA,NA,NA,NA,NA,NA,NA,37956,NA,47884,NA,23346,64123,23039,NA,59174,57806,NA,27957,22664,55765,NA,67497,NA,NA,NA,53046,NA,NA,7309,NA,NA,103382,NA,NA,NA,50063,NA,NA,38302,33648,NA,10338,NA,12636,NA,15748,50107,NA,NA,NA,NA,NA,NA,52880,53787,109155,NA,22961,NA,43309,10806,19132,37959,12905,29581,52661,71404,18625,NA,23118,NA,NA,NA,NA,NA,39064,NA,NA,NA,19077,NA,NA,NA,NA,NA,11274,…
23,4.5,"treatment",46533,NA,NA,NA,91214,NA,NA,67804,NA,40587,NA,NA,NA,24333,68836,23649,NA,NA,61436,NA,NA,22449,62552,35506,74410,NA,NA,83953,60266,29515,NA,7732,NA,NA,NA,NA,NA,NA,54763,NA,NA,42291,36786,NA,9889,NA,12589,NA,17543,54405,NA,NA,NA,NA,NA,NA,NA,57245,NA,NA,25161,NA,NA,NA,19966,38518,12725,30020,54242,NA,18281,NA,NA,9939,NA,NA,NA,NA,44427,NA,NA,10984,20883,NA,NA,NA,NA,NA,11665,NA,NA,23…
24,5,"treatment",48233,NA,NA,NA,101358,NA,NA,75206,NA,46127,59411,NA,NA,25386,NA,24481,NA,64238,NA,140357,NA,22413,70063,37181,81360,NA,NA,NA,NA,32167,NA,7429,NA,NA,125368,NA,NA,NA,60663,34179,NA,43471,40121,NA,9558,NA,12553,NA,16307,57141,NA,NA,NA,NA,NA,NA,60465,61448,NA,NA,27365,NA,47725,10419,20755,37906,12877,30476,NA,106170,18766,NA,21163,NA,NA,NA,NA,NA,47928,NA,NA,10891,22198,NA,NA,NA,NA,NA…
25,5.5,"no_treatment",52664,NA,NA,NA,NA,NA,NA,82983,53379,50553,61656,84319,NA,NA,77016,25364,NA,67409,NA,148864,35739,21997,78135,40068,NA,NA,NA,101083,NA,35261,NA,NA,NA,NA,NA,NA,NA,NA,67860,NA,NA,NA,43048,NA,10483,NA,12406,NA,14916,61574,NA,NA,NA,NA,NA,NA,64338,65562,144384,NA,29428,NA,57514,10353,21054,37844,13469,30918,60005,115996,NA,NA,24328,NA,NA,NA,NA,NA,53632,NA,NA,11244,22806,NA,NA,NA,N…
26,6,"no_treatment",NA,NA,NA,NA,NA,NA,NA,NA,NA,58173,NA,90429,NA,28293,81529,26701,NA,69292,NA,157852,39216,22219,85553,43472,NA,NA,NA,111549,NA,39457,NA,7031,NA,NA,NA,NA,NA,NA,74631,42411,NA,NA,47451,NA,9511,NA,12560,NA,15410,NA,NA,NA,NA,NA,NA,NA,68700,69911,159485,NA,31767,NA,61419,10306,21906,NA,12547,NA,63105,NA,19377,NA,NA,NA,NA,NA,NA,NA,NA,43621,NA,11401,25363,NA,NA,NA,NA,NA,10753,NA,46713,…
27,6.5,"no_treatment",60870,NA,NA,NA,NA,NA,NA,NA,63977,NA,NA,95707,NA,30390,NA,27377,NA,72301,NA,165605,44310,21897,NA,47466,NA,NA,58795,NA,91892,43360,NA,NA,NA,NA,NA,NA,NA,NA,82259,45952,NA,53327,53656,NA,9410,NA,NA,NA,NA,72500,NA,NA,NA,NA,NA,NA,71968,73251,NA,NA,34261,NA,66379,9786,22009,NA,NA,31471,65310,NA,19891,NA,NA,NA,NA,NA,NA,NA,57664,NA,NA,10426,26393,NA,NA,NA,NA,NA,10130,NA,50300,31473,…
28,7,"no_treatment",NA,NA,NA,NA,NA,NA,NA,NA,70851,71212,NA,101629,NA,31669,94363,29018,NA,74811,NA,174443,49283,22176,NA,50570,NA,NA,64152,NA,100160,48107,NA,NA,NA,NA,NA,NA,NA,NA,87002,51788,NA,56463,NA,NA,9321,NA,NA,NA,15365,77877,NA,NA,NA,NA,NA,NA,78004,NA,NA,NA,37006,NA,73088,10282,23101,37569,12098,31472,NA,NA,19672,NA,21114,NA,NA,NA,NA,NA,62587,49948,NA,10472,28483,NA,NA,NA,NA,NA,9754,NA,536…
29,7.5,"no_treatment",87391,NA,NA,NA,NA,NA,NA,122433,NA,79518,NA,NA,NA,33501,NA,30317,NA,80801,NA,183656,54220,21743,NA,54078,NA,NA,71935,NA,NA,52954,NA,6707,NA,NA,NA,NA,NA,NA,99429,56619,NA,60850,NA,NA,NA,NA,11795,NA,15490,85191,NA,NA,NA,NA,NA,NA,83587,NA,NA,NA,40691,NA,NA,9930,23091,38615,NA,32554,72644,NA,20270,NA,23216,NA,NA,NA,NA,NA,66808,54325,NA,10258,30917,NA,NA,NA,NA,NA,9806,NA,NA,39264,…
30,8,"no_treatment",94357,NA,NA,NA,NA,NA,NA,140360,86509,NA,NA,119550,NA,36584,NA,31837,NA,NA,NA,194152,60372,21663,NA,57990,NA,NA,NA,NA,NA,56298,NA,6845,NA,NA,NA,NA,NA,NA,109975,NA,NA,63354,NA,NA,9416,NA,11982,NA,15533,91669,NA,NA,NA,NA,NA,NA,NA,NA,NA,NA,42947,NA,NA,10363,23531,37321,NA,30455,75815,NA,19948,NA,21616,NA,NA,NA,NA,NA,71297,59970,NA,10318,33134,NA,NA,NA,NA,NA,10238,NA,NA,42235,NA,NA…
31,8.5,"no_treatment",99057,NA,NA,NA,NA,NA,NA,NA,98982,95341,NA,129890,NA,NA,121138,33435,NA,92849,163242,205859,NA,21918,NA,63241,NA,NA,88150,NA,140986,64414,NA,6707,NA,NA,NA,NA,NA,NA,NA,70971,NA,66839,NA,NA,NA,NA,11345,NA,15927,98930,NA,NA,NA,NA,NA,NA,NA,NA,NA,NA,46708,NA,NA,10231,24010,37209,NA,31442,NA,NA,20400,NA,22274,NA,NA,NA,NA,NA,75744,66556,NA,9918,35623,NA,NA,NA,NA,NA,9306,NA,NA,47002,…
32,9,"no_treatment",105673,NA,NA,NA,NA,NA,NA,NA,NA,107137,NA,NA,NA,NA,133556,36197,NA,96654,181366,220052,NA,21583,NA,68601,NA,NA,90767,NA,NA,NA,NA,6598,NA,NA,NA,NA,NA,NA,NA,78009,NA,71263,NA,NA,8980,NA,NA,NA,15282,106601,NA,NA,NA,NA,NA,NA,NA,NA,NA,NA,49343,NA,NA,8789,24250,NA,NA,29958,NA,NA,19923,NA,21141,NA,NA,NA,NA,NA,79783,72208,NA,9703,38147,NA,NA,NA,NA,NA,9597,NA,83243,NA,NA,NA,NA,64050,NA,…
33,9.5,"no_treatment",113677,NA,NA,NA,NA,NA,NA,NA,NA,NA,NA,NA,NA,NA,NA,38780,NA,105670,NA,230617,NA,21660,NA,75936,NA,NA,105490,NA,NA,NA,NA,6655,NA,NA,NA,NA,NA,NA,NA,85537,NA,74214,NA,NA,8874,NA,NA,NA,15161,112599,NA,NA,NA,NA,NA,NA,NA,NA,NA,NA,53060,NA,NA,NA,24590,NA,NA,NA,82058,NA,19483,NA,21653,NA,NA,NA,NA,NA,NA,82416,NA,10245,41587,NA,NA,NA,NA,NA,10434,NA,NA,57716,NA,NA,NA,73767,NA,NA,NA,NA,NA…
34,10,"no_treatment",120589,NA,NA,NA,NA,NA,NA,NA,NA,NA,NA,NA,NA,NA,NA,48200,NA,112065,NA,240769,NA,21481,NA,84851,NA,NA,NA,NA,NA,NA,NA,6329,NA,NA,NA,NA,NA,NA,NA,95253,NA,78018,NA,NA,NA,NA,NA,NA,15077,NA,NA,NA,NA,NA,NA,NA,NA,NA,NA,NA,58049,NA,NA,NA,25046,36215,NA,30676,87456,NA,19315,NA,NA,NA,NA,NA,NA,NA,NA,91006,NA,NA,NA,NA,NA,NA,NA,NA,NA,NA,NA,64986,NA,NA,NA,80677,NA,NA,NA,NA,NA,3411,NA,125935,N…
35,10.5,"no_treatment",NA,NA,NA,NA,NA,NA,NA,NA,NA,NA,NA,NA,NA,NA,NA,NA,NA,NA,NA,NA,NA,21596,NA,NA,NA,NA,NA,NA,NA,NA,NA,NA,NA,NA,NA,NA,NA,NA,199149,NA,NA,81305,NA,NA,NA,NA,NA,NA,14743,NA,NA,NA,NA,NA,NA,NA,NA,NA,NA,NA,NA,NA,NA,NA,25223,35836,NA,29483,91812,NA,19418,NA,20748,NA,NA,NA,NA,NA,NA,102148,NA,NA,NA,NA,NA,NA,NA,NA,8934,NA,NA,70072,NA,NA,NA,91195,NA,NA,NA,NA,NA,NA,NA,129895,NA,NA,NA,NA,NA,NA…
36,11,"no_treatment",NA,NA,NA,NA,NA,NA,NA,NA,NA,162523,NA,NA,NA,NA,NA,NA,NA,NA,NA,NA,NA,21333,NA,NA,NA,NA,NA,NA,NA,NA,NA,NA,NA,NA,NA,NA,NA,NA,216271,NA,NA,85090,NA,NA,NA,NA,NA,NA,14831,NA,NA,NA,NA,NA,NA,1773,NA,NA,NA,NA,NA,NA,NA,NA,25656,35360,NA,29895,93803,NA,19151,NA,NA,NA,NA,NA,NA,NA,3793,NA,NA,9246,NA,NA,NA,NA,NA,NA,8967,NA,NA,77530,NA,NA,NA,99332,NA,NA,NA,NA,NA,NA,NA,155465,NA,NA,NA,NA,NA,N…
37,11.5,"no_treatment",137254,NA,NA,NA,NA,NA,NA,NA,NA,NA,NA,NA,NA,NA,NA,NA,NA,NA,NA,NA,NA,21262,NA,NA,NA,NA,NA,NA,NA,NA,NA,NA,NA,NA,NA,NA,NA,NA,203420,NA,36970,89916,NA,NA,NA,NA,NA,NA,15001,141648,NA,NA,NA,NA,NA,NA,NA,NA,NA,NA,NA,NA,NA,NA,25548,34617,NA,29420,92326,NA,18984,NA,21096,NA,NA,NA,NA,NA,4449,NA,NA,NA,NA,NA,NA,NA,NA,NA,NA,NA,NA,95363,NA,NA,NA,NA,NA,NA,NA,NA,NA,NA,NA,172708,NA,NA,NA,662,…
38,12,"no_treatment",NA,NA,NA,NA,NA,NA,NA,NA,NA,NA,NA,NA,NA,NA,NA,NA,NA,NA,NA,NA,NA,21135,NA,NA,NA,NA,NA,NA,NA,NA,NA,NA,NA,NA,NA,NA,NA,NA,NA,NA,38271,NA,NA,NA,NA,NA,NA,NA,14269,NA,NA,NA,NA,NA,NA,3195,NA,NA,NA,NA,NA,NA,NA,NA,26159,33981,NA,NA,NA,NA,NA,NA,20693,NA,NA,NA,NA,NA,NA,NA,NA,NA,NA,NA,NA,NA,NA,NA,NA,NA,NA,NA,NA,NA,NA,NA,NA,NA,NA,NA,NA,NA,NA,204730,NA,NA,820,NA,NA,NA,NA,NA,NA,NA,7707,NA,NA,…
39,12.5,"no_treatment",NA,NA,NA,NA,NA,NA,NA,NA,NA,NA,NA,NA,NA,NA,NA,NA,NA,NA,NA,NA,NA,21134,NA,NA,NA,NA,NA,NA,NA,NA,NA,NA,NA,NA,1339,NA,NA,NA,NA,NA,40280,97817,NA,NA,NA,NA,NA,NA,13971,NA,NA,NA,NA,NA,NA,2176,NA,NA,NA,NA,NA,NA,NA,NA,26404,NA,NA,NA,100489,NA,18422,NA,NA,NA,NA,NA,NA,NA,NA,NA,NA,NA,NA,NA,NA,NA,NA,NA,NA,NA,NA,NA,NA,NA,NA,NA,NA,NA,NA,NA,NA,NA,NA,NA,NA,NA,NA,NA,NA,NA,NA,NA,NA,NA,NA,NA,NA…
40,13,"no_treatment",154304,NA,NA,NA,NA,NA,NA,NA,NA,NA,NA,NA,NA,NA,NA,NA,NA,NA,NA,NA,NA,21427,NA,NA,NA,NA,NA,2041,NA,NA,NA,NA,NA,NA,2047,NA,NA,NA,NA,NA,42980,99832,NA,NA,NA,NA,NA,NA,NA,NA,NA,NA,NA,NA,NA,1138,NA,NA,NA,NA,NA,NA,NA,NA,26810,NA,NA,NA,103565,NA,NA,NA,NA,NA,NA,NA,NA,NA,NA,NA,NA,NA,NA,NA,NA,NA,NA,NA,NA,NA,NA,NA,NA,NA,NA,NA,NA,NA,NA,NA,NA,NA,NA,NA,NA,NA,NA,NA,NA,NA,NA,NA,NA,NA,5191,NA,NA…
41,13.5,"no_treatment",NA,NA,NA,NA,NA,NA,NA,NA,NA,NA,NA,NA,NA,NA,NA,NA,NA,NA,NA,NA,NA,21028,NA,NA,NA,NA,NA,959,NA,NA,NA,NA,NA,NA,NA,NA,NA,NA,NA,NA,43591,103579,NA,NA,NA,NA,NA,NA,NA,NA,NA,NA,NA,NA,NA,1145,NA,NA,NA,NA,NA,NA,NA,NA,NA,NA,NA,NA,NA,NA,NA,NA,19816,NA,NA,NA,NA,NA,NA,NA,NA,NA,NA,NA,NA,NA,NA,NA,NA,NA,NA,NA,NA,NA,NA,NA,NA,NA,NA,NA,NA,NA,NA,NA,NA,NA,NA,NA,NA,NA,NA,NA,NA,NA,NA,NA,NA,NA,5097,N…
42,14,"no_treatment",166872,NA,NA,NA,NA,NA,NA,NA,NA,NA,NA,NA,NA,NA,NA,NA,NA,NA,NA,NA,NA,21178,NA,NA,NA,NA,NA,847,NA,NA,NA,NA,NA,NA,2332,NA,NA,NA,NA,NA,46760,119004,NA,NA,NA,NA,NA,NA,NA,NA,NA,NA,NA,NA,NA,NA,NA,NA,NA,NA,NA,NA,NA,NA,NA,NA,NA,NA,109796,NA,NA,NA,20380,NA,NA,NA,NA,NA,NA,NA,NA,NA,NA,NA,NA,NA,NA,NA,NA,NA,NA,NA,NA,NA,NA,NA,NA,NA,NA,NA,NA,NA,NA,NA,NA,NA,NA,NA,NA,NA,NA,NA,NA,NA,NA,NA,NA,NA,…
43,14.5,"no_treatment",NA,NA,NA,NA,NA,NA,NA,NA,NA,NA,NA,NA,NA,NA,NA,NA,NA,NA,NA,NA,NA,21047,NA,NA,678,NA,NA,NA,NA,NA,NA,NA,NA,NA,1680,NA,NA,NA,NA,NA,49102,127170,NA,NA,NA,NA,NA,NA,NA,NA,NA,NA,NA,NA,NA,NA,NA,NA,NA,NA,NA,NA,NA,NA,NA,NA,NA,NA,86384,NA,NA,NA,19683,NA,NA,NA,NA,NA,NA,NA,NA,NA,NA,NA,NA,NA,NA,NA,NA,NA,NA,NA,NA,NA,NA,NA,NA,NA,NA,NA,NA,NA,NA,NA,NA,NA,NA,NA,NA,NA,NA,NA,NA,NA,NA,NA,NA,NA,469…
44,15,"no_treatment",NA,NA,NA,NA,NA,NA,NA,NA,NA,NA,NA,NA,NA,NA,NA,NA,NA,NA,NA,NA,NA,21437,NA,NA,1062,NA,NA,1008,NA,NA,NA,NA,NA,NA,NA,NA,NA,NA,NA,NA,50970,137391,NA,NA,NA,NA,NA,NA,NA,NA,NA,NA,NA,NA,NA,NA,NA,NA,NA,NA,NA,NA,NA,NA,NA,NA,NA,NA,NA,NA,NA,NA,19786,NA,NA,NA,NA,NA,NA,NA,NA,NA,NA,NA,NA,NA,NA,NA,NA,NA,NA,NA,NA,NA,NA,NA,NA,NA,NA,NA,NA,NA,NA,NA,NA,NA,NA,NA,NA,NA,NA,NA,NA,NA,NA,NA,NA,NA,NA,NA,8…
45,15.5,"no_treatment",NA,NA,NA,NA,816,NA,NA,NA,NA,NA,NA,NA,NA,NA,NA,NA,NA,NA,NA,NA,NA,21193,NA,NA,NA,NA,NA,NA,571,NA,NA,NA,NA,NA,1944,NA,NA,NA,NA,NA,52035,NA,NA,NA,NA,NA,NA,NA,NA,NA,NA,NA,NA,NA,NA,NA,3506,NA,NA,NA,NA,NA,NA,NA,NA,NA,NA,NA,NA,NA,NA,NA,19898,NA,NA,NA,NA,NA,NA,NA,NA,NA,NA,NA,NA,NA,NA,NA,NA,NA,NA,NA,NA,NA,NA,NA,NA,NA,NA,NA,NA,NA,NA,NA,NA,NA,NA,NA,NA,NA,NA,NA,NA,NA,NA,NA,NA,NA,NA,NA,N…
46,16,"no_treatment",NA,NA,NA,NA,NA,NA,NA,NA,NA,NA,NA,NA,NA,NA,NA,NA,NA,NA,NA,NA,NA,21488,NA,NA,NA,NA,NA,NA,NA,NA,NA,NA,NA,NA,NA,NA,NA,NA,NA,NA,53069,NA,NA,NA,NA,NA,NA,NA,NA,NA,NA,NA,NA,NA,NA,575,NA,NA,NA,NA,NA,NA,NA,NA,NA,NA,NA,NA,NA,NA,NA,NA,19222,NA,NA,NA,NA,NA,NA,NA,NA,NA,NA,NA,NA,NA,NA,NA,NA,NA,NA,NA,NA,NA,NA,NA,NA,NA,NA,NA,NA,NA,NA,NA,NA,NA,NA,NA,NA,NA,NA,NA,NA,NA,NA,NA,NA,NA,NA,NA,NA,NA,NA…
47,16.5,"no_treatment",1662,NA,NA,NA,NA,NA,NA,NA,NA,NA,NA,NA,NA,NA,NA,NA,NA,NA,NA,NA,NA,21144,NA,NA,NA,NA,NA,NA,590,NA,NA,NA,NA,NA,3599,NA,NA,NA,NA,NA,55167,157757,NA,NA,NA,NA,NA,NA,NA,NA,NA,NA,NA,NA,NA,NA,NA,NA,NA,NA,NA,NA,NA,NA,NA,NA,NA,NA,NA,NA,NA,NA,NA,NA,NA,NA,NA,NA,NA,NA,NA,NA,NA,NA,NA,NA,NA,NA,NA,NA,NA,NA,NA,NA,NA,NA,NA,NA,NA,NA,NA,NA,NA,NA,NA,NA,NA,NA,NA,NA,NA,NA,NA,NA,NA,NA,NA,NA,NA,NA,N…
48,17,"no_treatment",NA,NA,NA,NA,NA,NA,NA,NA,NA,NA,NA,NA,NA,NA,NA,NA,NA,NA,NA,NA,NA,20745,NA,NA,NA,NA,NA,NA,NA,NA,NA,NA,NA,NA,2821,NA,NA,NA,NA,NA,57410,159647,NA,NA,NA,NA,NA,NA,NA,NA,NA,NA,NA,NA,NA,NA,NA,NA,NA,NA,NA,NA,NA,NA,NA,NA,NA,NA,NA,NA,NA,NA,NA,NA,NA,NA,NA,NA,NA,NA,NA,NA,NA,NA,NA,NA,NA,NA,NA,NA,NA,NA,NA,NA,NA,NA,NA,NA,NA,NA,NA,NA,NA,NA,NA,NA,NA,NA,NA,NA,NA,NA,NA,NA,NA,NA,NA,NA,NA,NA,NA,NA,…
49,17.5,"no_treatment",NA,NA,NA,NA,NA,NA,NA,NA,NA,NA,NA,NA,NA,NA,795,NA,NA,NA,NA,NA,NA,20565,NA,NA,NA,NA,NA,NA,NA,NA,NA,NA,NA,NA,NA,NA,NA,NA,NA,NA,912,165641,NA,NA,NA,NA,NA,NA,NA,NA,NA,NA,NA,NA,NA,3281,NA,NA,2669,NA,NA,NA,NA,NA,NA,NA,NA,NA,NA,NA,NA,NA,NA,NA,NA,NA,NA,NA,NA,NA,NA,NA,NA,NA,NA,NA,NA,NA,NA,NA,NA,NA,NA,NA,NA,NA,NA,NA,NA,NA,NA,NA,NA,NA,NA,NA,NA,NA,NA,NA,NA,NA,NA,NA,NA,NA,NA,NA,NA,NA,NA,…

## Sheet: S3R2_area
,"time","treatment_timing","D12","D12.1","D12.2","D12.3","D12.4","D12.5","D12.6","D12.7","D12.8","D12.9","D12.10","D12.11","D12.12","D12.13","E01","E01.1","E01.2","E01.3","E01.4","E02","E02.1","E02.2","E02.3","E02.4","E02.5","E02.6","E03","E03.1","E03.2","E03.3","E03.4","E04","E04.1","E05","E05.1","E06","E06.1","E07","E07.1","E07.2","E07.3","E07.4","E07.5","E07.6","E07.7","E07.8","E07.9","E07.10"…
1,-6,"no_treatment",17455,37963,10035,NA,8623,NA,22177,9782,NA,12291,17143,29975,4943,15015,NA,NA,NA,NA,13862,15649,27415,11166,NA,16398,15822,29343,17585,NA,NA,NA,23803,NA,NA,25126,22655,11871,10302,27785,NA,20218,25140,3811,8434,5996,36205,20891,33698,NA,NA,NA,20343,NA,7697,22115,9563,15603,31013,NA,32067,13737,10342,11703,3908,20623,13774,NA,NA,10600,10980,8698,9746,39798,19458,27077,18230,220…
2,-5.5,"no_treatment",17207,38735,12053,NA,9190,NA,24856,10871,15788,NA,NA,31453,NA,NA,NA,NA,NA,NA,NA,32448,NA,22516,NA,16783,NA,NA,NA,NA,NA,NA,25722,NA,NA,NA,23166,NA,10234,30775,NA,22596,31337,NA,9750,6441,NA,21536,NA,16243,4984,NA,21917,NA,NA,23505,10636,NA,33290,NA,36995,14341,12363,13172,NA,NA,NA,NA,6987,11727,15594,NA,9657,43316,19698,29586,18419,NA,NA,NA,NA,NA,18751,NA,NA,NA,14750,NA,7926,…
3,-5,"no_treatment",18371,41675,NA,9952,NA,NA,33326,NA,NA,NA,NA,33487,NA,NA,NA,NA,NA,NA,NA,22645,NA,21639,NA,18531,19095,31916,NA,NA,NA,NA,NA,17269,NA,29238,25271,NA,11283,32090,NA,11196,28537,NA,NA,NA,44910,23692,37241,17728,NA,NA,NA,NA,NA,26038,NA,17794,34069,NA,37762,15785,12207,11557,3970,NA,NA,5669,7679,NA,16126,NA,10353,40914,NA,NA,11670,25858,NA,8824,NA,NA,20806,NA,NA,NA,16641,NA,8865,1378…
4,-4.5,"no_treatment",NA,46763,NA,NA,NA,NA,9360,NA,NA,NA,NA,36295,NA,NA,NA,11622,NA,NA,NA,32926,31481,16875,NA,20427,NA,32849,NA,NA,NA,NA,26413,18743,NA,32113,28986,NA,NA,35884,NA,40651,32386,NA,10465,NA,49770,26707,41541,20005,NA,NA,27331,NA,10630,NA,NA,21266,37176,NA,44323,NA,13784,12889,4188,NA,17686,6528,NA,NA,16447,NA,10829,45170,21712,34043,13087,28130,NA,NA,NA,NA,23229,2388,NA,NA,30977,NA,…
5,-4,"no_treatment",NA,50962,15277,NA,12026,NA,7121,11834,19420,NA,NA,39966,NA,NA,NA,NA,NA,NA,NA,NA,33406,17491,NA,23490,22374,33977,NA,NA,NA,NA,28119,21106,NA,NA,31567,NA,NA,41874,NA,25074,NA,6202,NA,7598,53145,29346,46223,23318,NA,NA,30405,NA,NA,31835,NA,NA,38447,NA,47709,17423,NA,15094,NA,26722,NA,7503,9379,14586,30058,NA,11034,49614,21124,37847,13735,32051,NA,NA,NA,NA,24982,NA,NA,NA,3597,NA,N…
6,-3.5,"no_treatment",36659,57654,16747,11997,13195,NA,8016,12738,NA,NA,NA,42569,NA,NA,NA,13679,NA,NA,NA,35932,NA,50203,NA,25469,26550,NA,25240,NA,NA,NA,29420,22837,NA,38529,35519,NA,NA,46340,NA,27236,NA,NA,13354,8605,NA,33493,49794,25930,NA,NA,NA,NA,13365,35783,NA,27859,41443,NA,53814,NA,64074,30028,6657,29238,20055,8423,10190,NA,34465,10676,12135,53878,21286,41325,14708,35333,6249,10802,NA,NA,2…
7,-3,"no_treatment",39237,63561,19220,12940,NA,NA,7681,14843,23829,NA,NA,NA,NA,24625,NA,15870,15705,NA,NA,37958,35715,24431,NA,NA,NA,36486,27392,NA,NA,NA,31008,NA,NA,40913,NA,NA,12613,52083,NA,26409,44844,8401,14823,9334,60068,36924,52302,29188,NA,NA,NA,NA,15403,NA,NA,30583,42303,NA,70261,20012,69230,33649,6664,NA,21157,9341,11645,17496,39449,11628,NA,59672,23903,NA,21562,39400,NA,NA,NA,NA,29443,…
8,-2.5,"no_treatment",42135,69781,20368,15546,16320,NA,35768,NA,26444,22520,25682,NA,8684,NA,NA,NA,20263,NA,NA,21896,36686,60048,NA,31686,NA,36988,29607,NA,NA,NA,31539,28004,NA,43549,40996,NA,12597,56831,NA,5614,47057,9245,16683,9831,67199,40710,54996,32554,NA,NA,41192,NA,NA,43273,NA,33527,44755,NA,NA,21127,72430,40245,6861,34495,23321,9913,NA,18927,41960,15264,12351,71519,24112,50738,22518,44603…
9,-2,"no_treatment",44496,72709,23093,15732,18827,NA,9658,18048,29612,24388,27986,53980,9113,28823,NA,18689,22957,NA,NA,39918,37193,NA,16236,34057,33278,37067,30931,NA,NA,NA,31732,30511,NA,46567,48611,24780,12568,61974,NA,NA,49985,10117,17954,10268,70264,44238,57044,35180,7965,NA,NA,NA,19370,47336,NA,37612,46585,NA,NA,22207,81584,14768,7490,37000,NA,10918,14839,20090,43150,15908,NA,79304,24172,56…
10,-1.5,"no_treatment",46229,77075,24549,16827,20595,NA,11485,19163,31395,25866,30316,57398,12277,NA,NA,20386,24869,NA,NA,39949,37948,68086,17894,36678,36321,37628,32643,NA,NA,NA,32738,31545,NA,49771,52891,27259,13034,67519,NA,NA,52361,12089,18659,11124,77258,48708,62041,37927,NA,NA,NA,NA,21345,50847,NA,44153,46826,NA,NA,22176,88460,17872,8446,38952,27227,11737,15489,NA,43881,17042,13183,87540,24…
11,-1,"no_treatment",51350,87867,NA,19959,21355,NA,42693,20673,33227,28200,33644,61324,NA,33999,NA,22441,26640,NA,32378,41196,38694,NA,18769,NA,39444,37715,33566,NA,NA,NA,32634,33878,NA,52514,55594,NA,13583,71216,NA,4421,53596,12487,20107,12565,NA,52450,62029,40000,28255,NA,NA,NA,22960,54512,NA,44719,45773,NA,NA,22577,93315,16653,9096,40888,29350,13964,NA,24285,47275,16791,13118,86183,24278,64658…
12,-0.5,"no_treatment",56032,92822,28579,20829,22983,NA,65830,23182,37564,29659,36529,NA,11895,36819,26496,23529,29194,NA,35507,19610,38740,NA,83073,42691,NA,38616,NA,NA,NA,NA,NA,35884,31515,54572,NA,NA,13208,76933,NA,6581,56469,13570,21394,12984,90653,56514,66146,42648,NA,NA,NA,NA,26024,NA,NA,48030,47133,NA,NA,22776,96130,49934,9411,43637,32197,14315,17553,25886,47181,18241,13506,93008,NA,69819,…
13,0,"treatment",56731,NA,30371,NA,NA,NA,13259,24800,NA,32258,40226,64150,13256,39938,29315,26346,31976,NA,40513,41497,38795,NA,87718,45033,44312,38329,34414,NA,NA,NA,34603,NA,34588,57923,63507,34687,13487,83699,NA,1821,62623,15833,22083,13261,97336,61112,66514,NA,28235,NA,NA,NA,27189,62132,NA,51377,48725,NA,NA,27845,99787,55188,10304,NA,27107,16498,NA,26764,26111,15974,11333,NA,17986,50282,41330…
14,0.5,"treatment",95160,102988,32927,NA,NA,NA,52111,27470,37442,34550,42687,71007,NA,42570,32732,27888,35986,NA,40765,40181,NA,NA,90240,47637,46487,NA,35852,NA,NA,NA,32796,40673,37421,NA,68664,37869,13986,103860,NA,4310,63747,31475,23420,14492,NA,66365,NA,NA,25226,NA,NA,NA,NA,65782,NA,53584,46008,NA,NA,23580,NA,54067,NA,27695,NA,13643,23509,32151,23135,NA,15636,87180,16550,43501,58881,NA,10540,N…
15,1,"treatment",98367,110708,NA,26456,NA,NA,45442,NA,NA,36485,46385,70792,15098,45650,34619,30087,40837,NA,43687,40347,38724,NA,93285,49053,49770,39732,35505,NA,NA,NA,33200,41221,40751,21884,74013,39589,13559,111579,NA,5293,66347,31892,NA,NA,111076,70402,69095,51299,15208,NA,NA,NA,NA,69661,8621,56380,38950,NA,NA,23705,110800,57671,11797,23761,NA,14208,17105,28052,16565,17487,22398,81973,21277,NA…
16,1.5,"treatment",NA,111964,NA,NA,NA,NA,82509,NA,NA,38990,49960,71195,15962,49552,39010,33027,42138,NA,NA,40473,38886,NA,94865,49657,53204,39390,36152,NA,NA,NA,33117,44054,44118,65609,NA,44549,NA,NA,NA,5406,69390,32463,NA,16197,101727,77752,70221,55325,NA,NA,NA,NA,35785,73656,NA,60952,46922,NA,NA,NA,112305,61729,13147,NA,35175,15062,4524,NA,24356,NA,11706,79605,22431,14242,4798,71454,24410,NA,21…
17,2,"treatment",NA,121348,42003,NA,NA,NA,70035,33321,43715,41449,54025,81173,16893,50617,NA,NA,45567,NA,54400,NA,38256,25143,99334,55215,NA,38871,35737,NA,NA,NA,33870,47682,47704,NA,88470,45098,NA,122994,NA,5334,75557,34075,28336,17038,121702,81405,71630,NA,NA,NA,NA,NA,NA,77439,9776,NA,49543,NA,NA,25205,NA,65569,NA,13065,NA,15707,21135,14065,24172,25737,11561,26364,17031,10967,101201,76176,25174…
18,2.5,"treatment",112970,128048,45449,47009,NA,NA,3756,37056,47833,43770,56494,79877,16880,54951,45663,38241,48970,NA,57965,15916,NA,NA,NA,NA,56045,NA,36841,NA,NA,NA,34942,50206,50061,71327,NA,48874,NA,128091,NA,3077,NA,NA,29902,17802,NA,NA,71851,NA,1160,NA,NA,NA,41849,79972,11014,66395,47455,NA,NA,NA,NA,70083,NA,7113,25277,14844,24781,NA,30173,10899,9078,75425,16383,18223,52756,59943,26046,2259…
19,3,"treatment",110362,130690,50647,49838,NA,NA,NA,37313,47486,45331,58513,NA,NA,59705,48609,41770,52506,NA,NA,41385,37994,NA,NA,63497,NA,39255,36803,NA,NA,NA,33463,NA,52872,72534,NA,52618,13985,135017,NA,100087,80777,36135,31381,18666,NA,100193,72600,NA,1065,NA,NA,NA,44832,NA,10283,NA,47377,NA,NA,22786,131192,73771,NA,NA,35542,12995,16881,5479,28552,11412,NA,26696,15291,NA,79714,60363,28335,NA,…
20,3.5,"treatment",123941,NA,52495,53343,NA,NA,6010,NA,47092,48784,NA,NA,19098,NA,51825,NA,11201,NA,62743,41373,37684,NA,NA,NA,NA,39184,37235,NA,NA,NA,32571,56773,59718,76646,NA,55576,15448,139648,NA,2481,80303,37460,NA,19804,NA,104024,71845,NA,853,NA,NA,NA,NA,88235,9733,NA,48087,NA,NA,25249,138276,77099,NA,37228,26747,NA,NA,24754,24048,14570,10591,NA,19615,52944,64320,41630,NA,7905,NA,NA,61759,2…
21,4,"treatment",123558,NA,NA,55661,NA,NA,4204,42167,49959,NA,64199,NA,20374,NA,56295,47562,59584,NA,64614,42517,37789,NA,885,65872,65286,40091,37246,NA,NA,NA,33547,59558,61382,80863,NA,58320,14337,NA,NA,NA,NA,38325,NA,21438,NA,NA,72592,NA,1000,NA,NA,NA,50140,91507,29126,66954,47577,NA,NA,24125,NA,81367,NA,19616,NA,14213,17395,9638,32489,10991,NA,43276,16989,44504,NA,NA,33041,24183,29243,NA,58008…
22,4.5,"treatment",NA,147904,18724,59210,NA,NA,555,44759,51994,53705,68477,105265,21925,NA,61195,50337,64091,NA,NA,13009,38627,17385,NA,NA,NA,39024,37298,NA,NA,NA,33272,65617,61531,22959,NA,NA,14240,NA,NA,NA,85027,40524,NA,22128,NA,114754,70443,NA,NA,NA,NA,NA,15707,99437,9742,68516,48484,NA,16118,24015,NA,84767,NA,11314,37467,13927,16579,NA,25166,9912,11085,9851,NA,NA,NA,80420,38743,25518,31966,N…
23,5,"treatment",58700,NA,NA,61781,NA,NA,1439,14627,55805,55847,73963,NA,22772,69267,66521,53555,67319,NA,76117,42028,NA,18272,NA,67695,72994,39303,37354,NA,NA,NA,32781,59484,74850,90099,NA,NA,17881,NA,NA,4941,NA,42030,NA,23734,NA,123294,70113,NA,776,NA,19267,NA,57147,104527,10046,NA,48522,NA,18518,22733,NA,87806,NA,17608,26990,6093,30291,22673,18582,9462,9074,8307,18368,50656,NA,41658,32864,2774…
24,5.5,"no_treatment",NA,168643,NA,NA,NA,NA,7177,NA,58357,58571,75681,NA,24134,72646,71275,24872,36056,NA,86346,43651,37586,NA,NA,79741,NA,38861,NA,NA,NA,NA,NA,69197,75743,23580,NA,NA,14248,NA,NA,2779,90277,43482,NA,24605,NA,129901,71829,NA,NA,NA,22808,NA,60224,NA,31677,NA,47753,NA,NA,24481,NA,90475,NA,30291,43440,NA,23929,31166,13946,13484,6833,57466,18082,63736,NA,100357,36050,29557,35730,NA,80…
25,6,"no_treatment",NA,170750,NA,NA,NA,NA,3380,NA,NA,NA,79366,116577,26320,NA,NA,62250,76359,NA,NA,41202,38713,21051,NA,88880,NA,38408,36762,NA,NA,NA,NA,NA,84262,97189,NA,78277,14498,NA,NA,3132,98569,45659,NA,25672,NA,NA,71376,NA,NA,NA,24402,NA,63251,NA,9640,83441,46913,NA,19644,24380,NA,97532,6944,13659,27554,17202,NA,1931,56134,27358,7732,NA,14393,NA,NA,34157,41184,30398,40098,NA,NA,NA,57777,NA…
26,6.5,"no_treatment",NA,NA,NA,NA,NA,NA,2729,NA,63688,60485,84099,852,27368,82739,83372,66221,80308,NA,82097,41232,NA,NA,4082,81501,84735,39591,NA,NA,NA,NA,NA,73609,NA,NA,NA,79276,13834,NA,NA,4400,94206,47968,NA,26917,NA,142246,NA,NA,NA,NA,18922,NA,NA,NA,4359,NA,46576,NA,35739,23764,NA,96934,NA,9715,NA,15814,NA,14205,28753,12967,7133,3448,14343,2289,NA,NA,50393,NA,44609,NA,NA,37437,63624,50888,80…
27,7,"no_treatment",NA,NA,NA,NA,NA,NA,652,NA,NA,64724,86596,NA,29045,NA,87439,71353,86845,NA,88134,39475,NA,NA,2938,89380,66140,38553,36986,NA,NA,NA,NA,60038,101068,104435,NA,NA,14988,NA,NA,5668,NA,51215,NA,NA,NA,NA,74435,NA,NA,NA,NA,NA,NA,116592,7885,NA,46652,NA,24082,25936,NA,100290,NA,16327,NA,15027,54753,15253,34252,2451,NA,2235,15059,NA,NA,110295,13603,NA,46575,NA,94932,28208,NA,52842,1305,6…
28,7.5,"no_treatment",NA,2215,NA,NA,NA,NA,15379,NA,NA,67110,91190,NA,30323,NA,99969,76415,88644,NA,92679,39155,37508,NA,2571,90064,85838,37944,NA,NA,NA,NA,NA,80857,97315,109750,NA,88887,NA,NA,NA,23620,NA,54680,NA,65261,NA,NA,76148,2066,NA,NA,3505,NA,70961,118778,9221,97344,46909,NA,12571,NA,NA,NA,NA,NA,31437,18852,38922,NA,34224,NA,8847,9002,13812,NA,NA,NA,NA,NA,51540,NA,NA,40166,71009,57096,NA,6…
29,8,"no_treatment",NA,4977,NA,NA,NA,NA,16099,NA,NA,66369,93305,NA,90488,91739,99034,NA,91620,NA,95955,NA,37495,6370,4594,95534,NA,37960,34764,NA,NA,NA,NA,77886,110423,NA,NA,92887,NA,NA,NA,12823,NA,53459,NA,65743,NA,43828,75133,1264,NA,NA,7744,NA,NA,122990,4396,NA,48017,NA,10100,22174,NA,NA,NA,56841,NA,20985,74711,35824,25788,14816,10159,12459,15219,NA,NA,145664,55440,NA,54751,NA,110078,44997,873…
30,8.5,"no_treatment",680,9423,NA,NA,NA,NA,51496,NA,68962,57019,NA,NA,NA,95630,104371,82898,39665,NA,NA,39340,37430,14772,2137,103057,72055,NA,34192,NA,NA,NA,NA,90185,NA,114584,NA,98192,NA,NA,NA,14618,NA,NA,NA,73877,NA,NA,76390,625,NA,NA,NA,NA,79793,NA,3286,NA,45666,NA,9479,NA,NA,110026,NA,25748,51042,22246,6815,NA,28127,15836,11863,20671,17363,85169,NA,NA,NA,36290,57635,NA,21469,NA,47831,66873,2…
31,9,"no_treatment",106918,NA,NA,NA,NA,NA,23057,20656,71010,71161,104381,NA,NA,98943,109564,90064,37420,NA,110824,40407,NA,NA,2143,NA,NA,37736,NA,NA,NA,NA,NA,NA,125003,119102,NA,101818,14157,NA,NA,16004,NA,56626,NA,76850,NA,43256,73081,NA,613,NA,NA,NA,86471,NA,NA,NA,47047,NA,9295,7131,NA,113006,NA,NA,NA,30303,49116,NA,23197,19766,NA,NA,15125,NA,NA,NA,60811,NA,64725,NA,NA,50446,85419,67385,44570,7…
32,9.5,"no_treatment",NA,11791,NA,NA,NA,NA,17349,NA,71772,61843,109327,NA,NA,NA,117278,NA,47169,NA,114851,38843,NA,10423,NA,NA,NA,40330,33830,NA,NA,NA,NA,24948,137029,127406,NA,103739,13870,NA,NA,9036,NA,59090,NA,79958,NA,NA,NA,NA,715,NA,4151,NA,NA,129577,658,NA,21382,NA,2055,NA,NA,112908,1566,69411,754,25915,NA,23391,21853,17980,14659,15731,15392,75762,NA,NA,NA,9885,NA,NA,NA,51658,NA,70717,22765…
33,10,"no_treatment",NA,12751,1736,NA,NA,NA,23087,NA,66760,76070,112904,NA,NA,106414,NA,103198,49189,NA,116424,39440,36395,NA,NA,NA,102686,37175,NA,NA,NA,NA,NA,30260,NA,129544,NA,111075,13404,NA,NA,NA,NA,62278,NA,81743,NA,12820,NA,2038,NA,NA,NA,NA,88630,NA,655,NA,46780,NA,3592,23029,NA,117963,160228,81526,NA,26602,43573,21265,8473,19955,NA,78116,NA,22136,NA,NA,NA,NA,68908,NA,24972,58116,NA,77884,…
34,10.5,"no_treatment",9932,7192,9552,NA,NA,NA,28140,NA,77028,73431,116818,NA,NA,NA,127967,102229,NA,NA,NA,38999,NA,13740,9087,NA,106646,36299,33713,NA,NA,NA,NA,93474,149995,137578,NA,113555,17092,NA,NA,NA,NA,64824,NA,75710,NA,9839,NA,NA,NA,NA,1256,NA,90805,127929,4235,NA,45190,NA,712,10935,NA,119104,2360,37370,NA,30281,45885,NA,5689,19446,12193,3654,15889,109019,NA,NA,NA,NA,74383,NA,23081,62579,…
35,11,"no_treatment",NA,3565,20842,NA,7014,NA,10574,NA,77546,79834,122477,NA,NA,114015,NA,36255,24663,NA,21645,38378,36564,2233,NA,NA,107913,36388,NA,NA,NA,NA,NA,24697,16483,139649,NA,NA,8336,NA,NA,NA,8442,67452,NA,74331,NA,19703,NA,7087,NA,NA,1186,NA,88214,NA,2880,18312,46462,NA,4846,24074,NA,NA,138631,87202,NA,23873,50290,29535,4140,NA,10463,NA,16087,104847,NA,NA,NA,12675,82183,NA,21628,54062,N…
36,11.5,"no_treatment",NA,5668,NA,NA,NA,NA,11963,NA,NA,86042,41659,NA,NA,122457,NA,37433,2244,NA,25003,37813,NA,NA,NA,2376,116932,39041,NA,NA,NA,NA,NA,24635,17030,147956,NA,NA,14570,NA,NA,6308,NA,68878,NA,80869,NA,3195,NA,NA,NA,NA,NA,NA,90278,NA,718,17378,43540,NA,2986,22508,1361,131084,NA,86331,NA,21116,44534,25932,4804,15664,11088,8326,15824,NA,NA,NA,NA,NA,83947,NA,22188,4876,NA,NA,36784,108625…
37,12,"no_treatment",NA,2571,15151,NA,11990,NA,36007,NA,NA,87241,46095,NA,NA,NA,NA,41992,NA,NA,40475,39753,NA,31988,NA,NA,118533,35656,NA,NA,NA,NA,NA,NA,13293,14232,NA,127916,12324,NA,NA,11169,NA,75503,NA,79293,1305,8191,NA,NA,NA,NA,1413,NA,105042,106440,2488,NA,43380,NA,2714,21235,NA,NA,NA,23273,NA,38457,NA,NA,3475,23078,10784,3141,16344,96749,NA,NA,NA,4582,91552,NA,NA,67379,NA,NA,54343,110060,N…
38,12.5,"no_treatment",NA,8364,17291,NA,11715,NA,22131,NA,NA,84460,NA,3545,NA,NA,NA,134127,26719,NA,31475,39714,NA,6094,2364,1806,130868,36272,NA,NA,NA,NA,NA,17704,15269,NA,4635,NA,13491,NA,NA,1494,NA,61613,NA,84780,NA,4984,NA,1300,715,NA,4768,NA,NA,135806,3606,8494,10578,NA,2231,24681,NA,NA,NA,95042,NA,32668,59030,13231,NA,19342,NA,5448,16072,40538,NA,NA,NA,NA,92067,NA,8109,76757,NA,104351,42393…
39,13,"no_treatment",NA,8792,NA,NA,NA,NA,41023,NA,NA,89611,NA,NA,NA,NA,NA,142265,776,NA,38048,37254,NA,11489,NA,2533,NA,34836,NA,NA,NA,NA,NA,23392,13619,180386,2814,NA,12316,NA,NA,1737,NA,64839,NA,NA,NA,2894,NA,NA,945,NA,NA,NA,NA,130228,4462,5831,20410,NA,1972,22095,NA,NA,NA,88475,NA,41299,57504,45345,2465,25901,11383,2056,16172,NA,NA,NA,NA,3798,94994,NA,21593,30695,11921,NA,32996,117048,17976,21…

## Sheet: S4R1_area
,"time","treatment_timing","FIT","FIT.1","FIT.2","FIT.3","FIT.4","FIT.5","FIT.6","FIT.7","FIT.8","7H9","7H9.1","7H9.2","7H9.3","7H9.4","7H9.5","7H9.6","7H9.7","A02","A02.1","A02.2","A02.3","A02.4","A02.5","A02.6","A02.7","A02.8","A02.9","A02.10","A02.11","F04","F04.1","ABC","F05","F05.1","ABC.1","F05.2","F05.3","F05.4","F05.5","F05.6","F05.7","7H9.8","7H9.9","7H9.10","7H9.11","7H9.12","7H9.13","7…
1,-1.6666666665,"no_treatment",20682,8245,NA,4064,1386,NA,NA,NA,NA,NA,27674,2962,NA,NA,101873,24872,35810,40762,28576,13370,64174,56773,31887,39223,25079,NA,57241,35352,20699,44987,49325,49325,NA,70697,NA,NA,NA,7525,9848,9109,48395,4719,NA,NA,29561,NA,NA,12696,NA,NA,NA,45163,NA,NA,NA,NA,NA,NA,NA,58141,130778,28171,NA,10171,NA,NA,NA,NA,NA,135075,53561,2404,NA,NA,NA,36803,NA,21425,NA,NA,NA,50387,10…
2,-1.3333333332,"no_treatment",21276,8140,NA,3874,4582,10735,NA,10665,NA,NA,30518,3050,8573,NA,121698,25998,36919,43511,30164,16504,NA,57599,NA,40578,25462,NA,57630,38222,21765,NA,53109,53109,NA,NA,NA,NA,NA,7784,11570,2666,49272,4901,58699,NA,30617,NA,NA,NA,NA,NA,NA,NA,NA,NA,NA,NA,NA,NA,NA,NA,141345,31655,NA,9963,NA,NA,96580,NA,NA,139226,58011,2502,NA,NA,NA,40718,NA,22258,NA,NA,NA,54566,106514,NA…
3,-0.9999999999,"no_treatment",22127,9010,NA,4225,NA,10972,NA,11240,112470,NA,34083,3167,NA,655,135212,27670,39008,NA,NA,NA,71609,60301,35927,41723,25384,NA,61109,40025,22602,48610,57513,57513,NA,76070,NA,NA,NA,8161,12571,1711,NA,NA,NA,NA,NA,NA,NA,13587,NA,NA,NA,45122,NA,NA,NA,NA,NA,NA,NA,67603,151183,34925,NA,9890,NA,NA,NA,NA,NA,150767,NA,2770,NA,NA,NA,NA,NA,NA,NA,NA,NA,NA,117852,NA,NA,NA,3953,4…
4,-0.6666666666,"no_treatment",23398,9154,NA,5363,NA,NA,NA,11412,114133,NA,37336,NA,9821,NA,136764,29258,41834,NA,NA,16586,NA,NA,NA,NA,27801,NA,62929,40974,NA,51901,NA,NA,NA,80052,NA,NA,NA,8849,13293,1468,NA,7045,69420,NA,NA,NA,NA,14464,NA,NA,NA,44575,NA,NA,NA,NA,NA,NA,NA,NA,161447,NA,NA,10128,NA,NA,111920,NA,NA,157771,68384,NA,NA,NA,NA,45072,NA,NA,110943,NA,NA,60989,NA,NA,NA,12060,NA,50072,12365…
5,-0.3333333333,"no_treatment",30223,9001,NA,5330,NA,11000,NA,12075,NA,NA,39604,NA,10452,1162,145646,30192,44406,42796,35169,16592,NA,64713,NA,47973,30493,NA,66607,43804,24993,56410,66574,66574,NA,84121,NA,NA,NA,NA,13811,1390,51439,7148,72672,NA,33564,3909,NA,14843,NA,NA,NA,44059,NA,NA,NA,NA,NA,NA,NA,78991,NA,40283,NA,10286,NA,NA,120454,NA,NA,162678,NA,3152,NA,NA,NA,22144,NA,25552,116804,NA,NA,66…
6,0,"treatment",23580,8817,20764,5548,4831,10878,NA,NA,NA,NA,43321,2974,NA,800,156896,34470,45493,56806,37643,17959,84698,71110,43119,47598,NA,NA,72990,45637,26549,NA,NA,NA,NA,NA,NA,NA,NA,8300,14434,10770,50574,7819,79777,NA,34900,NA,NA,15380,NA,NA,13005,45246,NA,NA,NA,NA,NA,NA,NA,87338,183453,44757,NA,10270,NA,NA,NA,NA,NA,176653,77696,3486,NA,NA,NA,52665,NA,24790,123512,NA,NA,70197,141379,NA,NA,…
7,0.3333333333,"treatment",24482,9735,21315,5530,4156,13866,NA,13432,129276,NA,46238,NA,12008,NA,163853,36243,49004,77271,39332,NA,NA,73606,NA,51514,32242,NA,NA,49793,6737,NA,885,885,NA,NA,NA,NA,1233,8606,14660,10748,50476,7950,83958,NA,36133,NA,NA,NA,NA,NA,12962,45382,NA,NA,NA,NA,NA,NA,NA,90834,NA,44932,NA,10001,NA,NA,NA,NA,NA,184257,83052,3615,NA,NA,NA,53221,NA,25771,128741,NA,NA,74705,146555,N…
8,0.6666666666,"treatment",23503,9472,21713,6089,2254,2309,NA,NA,134016,NA,50724,NA,12891,1164,181939,38015,48826,NA,NA,7559,94516,83154,48448,34870,33156,NA,82091,51578,88831,NA,622,622,1278,89939,NA,NA,6413,5267,13963,NA,NA,NA,90164,NA,NA,21261,NA,19196,NA,NA,12692,45048,NA,NA,NA,NA,NA,NA,NA,119099,210640,49127,NA,NA,NA,NA,NA,NA,NA,190419,NA,3986,NA,NA,NA,57369,NA,NA,132905,NA,NA,78160,NA,NA,NA…
9,0.9999999999,"treatment",26810,9054,22689,NA,NA,13133,NA,NA,138529,NA,48937,NA,12593,3162,176657,38711,49347,NA,NA,22300,NA,NA,51734,NA,33938,NA,85765,54179,NA,NA,NA,NA,NA,92624,NA,NA,10054,9217,16318,11366,NA,8367,94340,NA,NA,NA,NA,19890,NA,NA,13210,45031,NA,NA,NA,NA,NA,NA,NA,NA,227880,NA,NA,NA,NA,NA,148204,NA,NA,197301,91945,NA,NA,NA,NA,59702,NA,NA,NA,NA,NA,83010,152709,NA,NA,11885,NA,67744,1…
10,1.3333333332,"treatment",23531,8619,23244,3862,3560,10426,NA,15413,144278,NA,NA,NA,34718,3584,186248,39719,NA,66154,45674,NA,109035,137587,57117,60516,36470,NA,92255,56760,98552,NA,NA,NA,NA,96748,NA,NA,608,NA,16006,1914,1077,8530,99422,NA,64294,NA,NA,20208,NA,NA,13052,45845,NA,NA,NA,NA,NA,NA,NA,135369,243818,64755,NA,10313,NA,NA,158805,NA,NA,NA,96862,4003,NA,NA,NA,61824,NA,29541,146061,NA,NA,N…
11,1.6666666665,"treatment",32840,9140,23466,3925,3924,13596,NA,NA,148866,NA,54670,NA,34554,4466,194527,41676,57003,85740,46067,25486,NA,95759,61109,64265,38911,NA,101583,NA,105407,NA,NA,NA,2880,103812,NA,NA,NA,NA,16329,NA,NA,9276,103574,NA,68803,NA,NA,NA,NA,NA,13153,46396,NA,NA,NA,NA,NA,NA,NA,119570,260838,40349,NA,NA,NA,NA,NA,NA,NA,NA,NA,NA,NA,NA,NA,63817,NA,30611,150086,NA,NA,91878,172549,NA,N…
12,1.9999999998,"treatment",26477,9660,22730,NA,1173,9792,NA,NA,NA,NA,56487,NA,25776,3812,203271,43983,57987,74915,49501,2312,NA,105536,NA,68247,38320,NA,107423,65363,112148,818,NA,NA,2803,NA,NA,NA,NA,12000,16445,NA,NA,8823,NA,NA,NA,16594,NA,NA,NA,NA,13106,NA,NA,NA,NA,NA,NA,NA,NA,149719,280406,66265,NA,10707,NA,NA,177539,NA,NA,NA,108326,4323,NA,NA,NA,67892,NA,29277,158186,NA,NA,NA,180462,NA,NA,10…
13,2.3333333331,"treatment",25414,9859,22498,NA,4179,12098,NA,NA,NA,NA,60945,NA,NA,NA,210272,45977,59311,NA,NA,8711,132849,110538,NA,68891,41567,NA,113325,69630,NA,NA,NA,NA,NA,108830,NA,NA,NA,14172,17750,2396,NA,NA,110229,NA,NA,18190,NA,23158,NA,NA,NA,47231,NA,NA,NA,NA,NA,NA,NA,136839,NA,NA,NA,NA,NA,NA,188033,NA,NA,NA,NA,4901,NA,NA,NA,72392,NA,NA,167152,NA,NA,100540,188769,NA,NA,NA,4957,85456,199…
14,2.6666666664,"treatment",24091,9653,23658,NA,NA,13854,NA,15793,159650,NA,63467,NA,NA,2448,220177,47658,59261,NA,NA,1291,138734,NA,70757,NA,42886,NA,120840,36554,NA,NA,NA,NA,NA,116517,4108,4108,NA,12424,17775,13648,NA,9435,116975,NA,NA,20028,NA,NA,NA,NA,NA,47186,NA,NA,NA,NA,NA,NA,NA,NA,308893,NA,NA,NA,NA,NA,197221,NA,NA,NA,121870,NA,NA,NA,NA,74141,NA,NA,176133,NA,NA,105583,NA,NA,NA,4900,NA,NA,2…
15,2.9999999997,"treatment",37208,9567,24001,NA,NA,14352,NA,16403,NA,NA,68618,NA,NA,5229,228419,NA,67044,89122,57683,38591,NA,123555,74878,78292,45525,NA,NA,75783,128895,NA,NA,NA,NA,118410,4175,4175,1504,14599,18540,NA,NA,10078,123881,NA,84576,20944,NA,NA,NA,NA,13179,47326,NA,NA,NA,NA,NA,NA,NA,152683,323911,NA,NA,10393,NA,NA,NA,NA,NA,NA,NA,5282,NA,NA,NA,78143,NA,36484,NA,NA,NA,110275,201291,NA,NA…
16,3.333333333,"treatment",28057,9855,23716,NA,NA,462398,NA,NA,NA,NA,69194,NA,NA,1368,230110,51976,64886,92141,61695,32139,152056,156363,80395,82697,49250,NA,136493,80885,139000,NA,NA,NA,966,NA,1693,1693,NA,NA,360207,15056,NA,7827,NA,NA,87266,18687,NA,25498,NA,NA,13243,47748,NA,NA,NA,NA,NA,NA,NA,162673,333480,NA,NA,10750,NA,NA,213746,NA,NA,NA,136316,3414,NA,NA,NA,80641,NA,37605,191048,NA,NA,11524…
17,3.6666666663,"treatment",28740,9512,26274,NA,NA,11406,NA,14863,172504,NA,71764,307484,82318,5295,240411,54013,68238,97414,64567,33453,NA,188633,NA,87555,50903,NA,145988,140238,NA,NA,NA,NA,NA,NA,NA,NA,669,NA,347511,14653,NA,8051,138286,NA,11812,18388,NA,NA,NA,NA,13570,47651,NA,NA,NA,NA,NA,NA,NA,NA,356027,NA,NA,295379,NA,NA,NA,NA,NA,NA,144636,3793,NA,NA,NA,84725,NA,38949,201221,NA,NA,123756,NA,N…
18,3.9999999996,"treatment",28258,9844,24452,NA,1322,11201,NA,NA,176863,NA,55974,267442,299176,NA,186468,37517,64960,NA,NA,39695,161855,151140,81546,70373,37842,NA,143370,62186,NA,NA,NA,NA,NA,105818,NA,NA,NA,7134,NA,340138,NA,NA,123956,NA,NA,12742,3861,6158,12485,12485,9574,49882,NA,NA,NA,NA,NA,NA,NA,2228,281091,63984,NA,NA,NA,NA,NA,NA,NA,NA,NA,2526,NA,NA,NA,87902,NA,NA,209651,NA,NA,120930,225419…
19,4.3333333329,"treatment",56226,47169,34406,24195,319953,434005,NA,427394,144629,NA,68499,NA,NA,3714,208929,89978,67392,NA,NA,31831,144551,NA,77783,NA,49836,NA,133918,75591,NA,NA,NA,NA,NA,138051,268074,268074,NA,282572,19086,6866,NA,9038,NA,NA,NA,24686,NA,33734,14622,14622,17275,50495,NA,NA,NA,NA,NA,NA,NA,NA,359527,NA,NA,18692,NA,NA,220918,NA,NA,NA,151876,NA,NA,NA,NA,86758,NA,NA,NA,NA,NA,128658…
20,4.6666666662,"treatment",NA,450078,4853,317042,270422,329300,NA,23293,146732,NA,NA,NA,460478,7811,222642,67762,74264,91317,58131,5808,149754,NA,88555,86554,61289,NA,146758,106820,21256,NA,NA,NA,NA,122899,5420,5420,394020,377379,6391,NA,61687,3433,NA,NA,78857,19241,NA,22214,NA,NA,24003,NA,NA,NA,NA,NA,NA,NA,NA,194232,360043,NA,NA,NA,NA,NA,218448,NA,NA,NA,152878,15863,NA,NA,NA,231977,NA,46740,207…
21,4.9999999995,"treatment",87173,10637,40918,NA,NA,460024,NA,NA,148488,NA,89287,317763,393668,2268,213783,NA,63915,92039,58911,13272,154139,NA,NA,90934,59020,NA,150334,107718,6154,NA,737,737,8650,126568,348863,348863,NA,363007,62059,21009,131067,9306,NA,NA,120825,26541,NA,36822,14167,14167,16948,51136,NA,NA,NA,NA,NA,NA,NA,156160,360652,NA,NA,NA,NA,NA,NA,NA,NA,NA,136978,205793,NA,NA,NA,36203,NA,3…
22,5.3333333328,"treatment",32266,387712,4223,23462,294505,279170,NA,316131,150329,NA,77884,277456,202107,18780,210952,55008,88217,41590,NA,4634,NA,NA,NA,58123,53270,NA,NA,97023,619,NA,NA,NA,NA,NA,NA,NA,NA,20550,292146,484748,120527,7710,164435,NA,NA,18057,NA,NA,8429,8429,14821,42087,NA,NA,NA,NA,NA,NA,NA,158476,347797,NA,NA,NA,NA,NA,202947,NA,NA,NA,113243,1776,NA,NA,NA,42160,NA,35890,143167,NA,NA…
23,5.6666666661,"no_treatment",391306,25216,7075,355124,296408,385522,NA,229506,150647,NA,61084,247948,30633,7106,198656,71981,83507,NA,NA,36505,147070,186951,84708,89451,45377,NA,147152,214343,151563,NA,NA,NA,1950,125463,13913,13913,2317,28084,4743,3798,NA,NA,NA,NA,NA,20696,NA,1799,8648,8648,15318,NA,NA,NA,NA,NA,NA,NA,NA,94128,333165,82967,NA,NA,NA,NA,206377,NA,NA,NA,NA,9561,NA,NA,NA,119134,NA,N…
24,5.9999999994,"no_treatment",NA,10079,28389,NA,644,15644,NA,NA,227694,NA,82213,NA,18222,5913,271142,76876,84681,NA,NA,50198,NA,NA,125179,NA,60585,NA,173701,225987,NA,168107,NA,NA,NA,NA,NA,NA,NA,19212,23656,27026,NA,8026,197906,NA,NA,26683,NA,41773,15161,15161,NA,NA,NA,NA,NA,NA,NA,NA,NA,NA,386382,NA,NA,283966,NA,NA,NA,NA,NA,NA,NA,NA,NA,NA,NA,136668,NA,NA,NA,NA,NA,161307,287488,NA,NA,5359,NA,1654…
25,6.3333333327,"no_treatment",22533,10122,28082,278666,NA,11830,NA,4698,234048,NA,87724,NA,NA,NA,278994,NA,80973,NA,90270,50740,NA,216484,138575,129506,70213,NA,205430,223751,222710,166065,186817,186817,330858,NA,NA,NA,3824,19212,23848,25219,104119,10916,NA,NA,137829,28683,NA,60310,13480,13480,18137,54003,NA,NA,NA,NA,NA,NA,NA,194337,394726,NA,NA,11263,NA,NA,271254,NA,NA,NA,192366,9037,NA,NA,NA,1…
26,6.666666666,"no_treatment",21633,10473,28857,218662,262750,10574,NA,NA,241165,NA,90678,NA,NA,NA,280885,76198,74964,NA,92804,55014,NA,231995,140772,136756,71898,NA,214801,239002,NA,169217,196046,196046,952,205048,3596,3596,NA,21049,NA,NA,108666,9281,NA,NA,140188,28879,21098,44464,14902,14902,NA,NA,NA,NA,NA,NA,NA,NA,NA,197835,406226,NA,NA,23316,NA,NA,NA,NA,NA,NA,198518,9781,NA,NA,NA,NA,NA,79104,…
27,6.9999999993,"no_treatment",21535,9670,29213,NA,NA,NA,NA,NA,251930,NA,89748,1512,NA,NA,287572,75111,NA,NA,NA,59388,NA,184142,NA,140245,74090,NA,228271,256279,NA,177652,199989,199989,NA,NA,323104,323104,NA,21164,NA,27763,110283,9441,NA,NA,NA,28587,20469,NA,14174,14174,19986,NA,NA,NA,NA,NA,NA,NA,NA,209299,410567,NA,NA,311683,NA,NA,283902,NA,NA,NA,208819,10695,NA,NA,NA,NA,NA,86296,NA,NA,NA,169114…
28,7.3333333326,"no_treatment",21908,9847,31187,NA,NA,NA,NA,NA,263288,NA,89965,NA,NA,NA,299366,75446,85546,NA,NA,62481,NA,250458,NA,146623,80270,NA,NA,270039,NA,186175,212575,212575,4438,228708,262355,262355,NA,21318,NA,26445,NA,NA,NA,NA,NA,28668,21360,46339,13440,13440,20226,56893,NA,NA,NA,NA,NA,NA,NA,219792,NA,NA,NA,389342,NA,NA,NA,NA,NA,NA,NA,18093,NA,NA,NA,NA,NA,NA,248951,NA,NA,199440,NA,NA,N…
29,7.6666666659,"no_treatment",21390,10090,32245,NA,NA,13064,NA,NA,272799,NA,91400,NA,350619,1212,299459,77337,89794,NA,NA,70309,NA,NA,172397,NA,83578,NA,258651,277637,NA,189878,NA,NA,6011,NA,9098,9098,3472,22771,NA,27706,NA,NA,NA,NA,NA,28031,18453,45610,13724,13724,20637,NA,NA,NA,NA,NA,NA,NA,NA,NA,431395,NA,NA,281081,NA,NA,NA,NA,NA,851,223458,NA,NA,NA,NA,147743,NA,NA,NA,NA,NA,80008,NA,NA,NA,3985…
30,7.9999999992,"no_treatment",21820,10719,NA,NA,NA,NA,NA,9127,286633,NA,92964,NA,NA,12372,307879,78144,91888,NA,108714,71737,NA,NA,177625,163797,86719,NA,NA,298081,NA,199457,227872,227872,6537,NA,10362,10362,NA,39351,NA,28694,119139,10910,NA,NA,NA,29375,22011,49033,13344,13344,21583,NA,NA,NA,NA,NA,NA,NA,NA,237910,439836,NA,NA,NA,NA,NA,NA,NA,NA,651,230456,23483,NA,NA,NA,NA,NA,95395,NA,NA,NA,19686…
31,8.3333333325,"no_treatment",21973,9963,34149,NA,817,1158,NA,NA,NA,NA,91223,NA,NA,NA,312365,78404,93594,NA,111131,77318,NA,NA,NA,171401,89631,NA,289627,313268,NA,211961,240649,240649,5915,NA,14990,14990,3396,24139,NA,27897,124797,11170,NA,NA,NA,28372,22062,83662,13699,13699,NA,NA,NA,NA,NA,NA,NA,NA,NA,267667,450533,NA,NA,NA,NA,NA,338376,NA,NA,NA,NA,24221,NA,NA,NA,NA,NA,104303,NA,NA,NA,NA,NA,NA,N…
32,8.6666666658,"no_treatment",21982,9409,NA,NA,3981,12426,NA,NA,306960,NA,92521,NA,NA,988,310220,77799,97105,NA,112492,82220,NA,NA,NA,178112,96156,NA,NA,339843,NA,219280,266730,266730,1680,NA,NA,NA,NA,24678,28856,31332,127367,11145,NA,NA,NA,28902,19258,NA,14168,14168,NA,NA,NA,NA,NA,NA,NA,NA,NA,264458,NA,NA,NA,329471,NA,NA,NA,NA,NA,NA,NA,26463,NA,NA,NA,NA,NA,108207,NA,NA,NA,NA,NA,NA,NA,3172,18930…
33,8.9999999991,"no_treatment",23321,10266,37978,NA,NA,12305,NA,NA,316202,NA,97452,NA,NA,NA,309158,78416,99226,NA,NA,84582,NA,NA,NA,185606,100396,NA,NA,NA,NA,232003,280194,280194,7180,NA,251256,251256,NA,25810,NA,32224,NA,NA,NA,NA,NA,30884,21818,53087,13796,13796,23737,NA,NA,NA,NA,NA,NA,NA,NA,279234,469274,NA,NA,NA,NA,NA,NA,NA,NA,4272,NA,24932,NA,NA,NA,302223,NA,NA,NA,NA,NA,NA,NA,NA,NA,NA,5694,NA…
34,9.3333333324,"no_treatment",NA,10015,NA,4029,655,12810,NA,NA,306727,NA,91183,NA,NA,NA,NA,76920,102217,NA,NA,NA,NA,NA,NA,NA,98946,NA,NA,374035,NA,240051,NA,NA,7444,272653,861,861,NA,25155,NA,34217,NA,NA,NA,NA,NA,30809,22645,53054,13348,13348,24480,69367,NA,NA,NA,NA,NA,NA,NA,NA,468489,NA,NA,NA,NA,NA,NA,NA,NA,NA,256314,NA,NA,NA,NA,NA,NA,NA,NA,NA,NA,NA,NA,NA,NA,3075,NA,269825,476683,66521,NA,72795…
35,9.6666666657,"no_treatment",23287,9936,NA,NA,NA,13850,NA,15662,NA,NA,97833,NA,NA,NA,NA,78899,106887,NA,123958,NA,NA,NA,NA,203047,108558,NA,NA,NA,NA,249437,287265,287265,896,NA,1967,1967,1561,26224,NA,35485,132144,11955,NA,NA,NA,31322,20020,53698,13602,13602,24416,72253,NA,NA,NA,NA,NA,NA,NA,305521,NA,NA,NA,37296,NA,NA,NA,NA,NA,2282,NA,30610,NA,NA,NA,NA,NA,134127,336575,NA,NA,NA,NA,NA,NA,3322,55…
36,9.999999999,"no_treatment",27095,9749,42596,NA,NA,12629,NA,NA,348429,NA,NA,NA,NA,NA,NA,76916,108872,NA,124163,NA,NA,NA,249825,206759,113698,NA,NA,NA,NA,268667,302867,302867,7653,NA,10093,10093,NA,25326,NA,NA,135231,13310,NA,NA,NA,30984,21661,54633,13409,13409,24652,74157,NA,NA,NA,NA,NA,NA,NA,315265,NA,NA,NA,NA,NA,NA,402850,NA,NA,4456,NA,30539,NA,NA,NA,NA,NA,137450,NA,NA,NA,NA,NA,NA,NA,2246,432…
37,10.3333333323,"no_treatment",22783,9526,NA,NA,831,13606,NA,3529,NA,NA,102308,NA,NA,15863,NA,77378,111704,NA,126342,NA,NA,NA,NA,213747,112412,NA,NA,NA,NA,278796,314814,314814,8146,NA,681,681,1822,27530,NA,NA,137396,12808,NA,NA,NA,28784,21009,NA,14183,14183,24911,77402,NA,NA,NA,NA,NA,NA,NA,NA,475300,NA,NA,22207,NA,NA,NA,NA,NA,1896,275226,1317,NA,NA,NA,NA,NA,142925,NA,NA,NA,NA,NA,NA,NA,3402,4496,…

## Sheet: S4R2_area
,"time","treatment_timing","7H9","7H9.1","7H9.2","7H9.3","7H9.4","7H9.5","7H9.6","7H9.7","A02","A02.1","A02.2","A02.3","A02.4","A02.5","A04","A04.1","A04.2","A04.3","A04.4","A04.5","A04.6","A04.7","A04.8","A04.9","A04.10","A04.11","A04.12","A04.13","A04.14","A04.15","A11","A11.1","A11.2","A11.3","A11.4","A11.5","A11.6","A11.7","A11.8","A11.9","A11.10","B01","B01.1","B01.2","B01.3","B01.4","B01.5"…
1,-6,"no_treatment",NA,NA,3380,3714,3677,NA,3350,NA,2475,3426,3438,3389,NA,1940,NA,2893,NA,NA,1606,NA,NA,NA,NA,NA,2712,4263,3799,3868,4514,2646,4971,3093,NA,NA,NA,5221,3462,3220,NA,NA,2669,3617,3636,NA,NA,2493,NA,NA,NA,6293,3238,NA,1416,NA,NA,2286,2718,NA,2308,NA,NA,4059,4329,NA,7718,4816,3053,NA,2337,2145,7251,NA,NA,2038,NA,2554,NA,NA,NA,NA,NA,NA,NA,7402,NA,NA,NA,2118,3833,NA,NA,NA,3099,NA,NA,39…
2,-5.5,"no_treatment",NA,3375,3383,3631,3388,4333,3729,NA,2667,3711,3196,3435,2666,NA,NA,3051,3290,NA,2093,NA,3705,NA,3142,NA,NA,4677,4418,NA,5123,2064,5963,3453,NA,5137,NA,NA,3668,NA,NA,NA,4300,4320,4397,NA,NA,NA,NA,NA,8273,7312,NA,NA,NA,NA,NA,2718,3208,8000,3089,9740,4616,4920,4836,7849,8292,5669,2849,NA,2634,2325,NA,NA,2629,2560,4399,2867,4244,2794,NA,4775,3070,NA,NA,NA,NA,6195,NA,2171,NA,NA,1…
3,-5,"no_treatment",NA,3806,3738,3804,4453,4998,3890,NA,NA,4430,3615,4425,NA,1933,NA,NA,3641,3668,NA,NA,4031,4148,NA,NA,NA,5506,5043,4345,5718,2958,6885,3883,3429,5802,NA,NA,3948,4065,NA,5577,NA,5020,NA,16962,NA,NA,NA,NA,NA,8320,4015,NA,NA,NA,3685,2952,3417,9083,2909,10908,NA,5114,5183,NA,9465,6466,3162,NA,2752,2933,8940,2884,NA,2838,4614,3109,NA,3491,4393,NA,NA,NA,4247,9802,NA,6738,NA,2144,NA,NA…
4,-4.5,"no_treatment",NA,4350,4081,3983,4700,5300,4405,NA,NA,4629,4392,4405,2725,1964,6897,3633,4398,NA,2491,NA,4677,4835,NA,NA,3918,5995,5200,5471,6647,NA,7785,4952,NA,NA,NA,NA,4409,4576,NA,NA,NA,5261,5113,18806,NA,3130,NA,NA,10606,9161,3969,NA,NA,NA,4066,3212,3929,NA,3307,12202,5568,5655,5486,9997,10713,6888,3460,NA,2857,NA,10172,NA,2985,2752,5179,3406,NA,3962,4933,NA,3980,NA,5100,11362,3691,77…
5,-4,"no_treatment",3939,5007,4584,NA,4876,5834,4985,NA,3921,5394,NA,5260,2754,2147,NA,4011,5068,NA,2794,4142,NA,5545,4406,5131,4489,6509,6148,NA,7280,NA,8550,NA,4274,6730,3859,7551,NA,4851,NA,7006,5305,6026,4967,NA,NA,NA,NA,NA,11942,10534,4492,NA,NA,NA,4576,3671,4487,11744,4058,NA,5901,6712,6113,NA,NA,7692,3973,5255,3183,3413,11443,3475,3561,2842,NA,NA,6029,4698,5800,6828,4532,NA,6371,12731,4188…
6,-3.5,"no_treatment",NA,5713,4857,5210,5799,6252,5179,NA,4554,6011,NA,5923,2788,2075,8855,4608,5492,5265,NA,NA,NA,5893,5174,5723,NA,7370,6328,6609,NA,1702,9494,6454,4808,7345,4561,9456,5746,NA,NA,7960,5712,5947,5790,22707,NA,3968,NA,NA,NA,11431,4850,NA,NA,NA,NA,4089,5005,13282,4531,NA,7376,7603,6885,12835,13091,8322,4658,6031,3470,NA,12283,NA,4189,3718,NA,4407,6954,4838,6591,NA,5297,NA,NA,14367,…
7,-3,"no_treatment",4747,6149,5226,5150,6372,NA,NA,NA,5234,6790,5570,6190,2862,2039,9882,4628,5930,NA,3938,5408,6266,NA,5787,6242,5806,8308,NA,7710,8814,1423,10903,6984,5540,NA,5241,9559,6429,6149,NA,NA,6717,6305,5870,24034,NA,4187,NA,NA,15131,13124,5246,NA,NA,NA,5467,4841,5404,NA,4339,17041,8122,8493,7818,14241,NA,9711,5208,6742,4211,3933,NA,4117,4794,3729,7448,4845,7611,4906,NA,7951,NA,NA,7326,…
8,-2.5,"no_treatment",5106,7159,5356,5617,3689,6965,6863,NA,6012,7629,6897,6694,2871,NA,NA,5484,6948,6801,4128,5803,7232,NA,6269,NA,6182,NA,NA,7977,NA,NA,NA,7929,5902,8948,5844,11355,6878,6691,NA,9939,NA,7661,6688,26925,NA,4728,NA,NA,NA,NA,6285,NA,NA,NA,6203,5342,6198,17172,5086,19621,8137,9719,9021,16104,NA,11007,5706,NA,NA,4063,15972,4635,5444,4203,8657,5531,8727,NA,8263,8932,6634,NA,8347,19004…
9,-2,"no_treatment",NA,7998,5648,5369,3868,NA,NA,NA,6582,8116,7370,8317,NA,1984,12936,5347,7700,7323,4574,6538,8041,8614,7002,9856,7203,11445,8565,10125,NA,NA,NA,8468,6674,9999,NA,12240,8023,7504,NA,11364,NA,NA,7182,30349,NA,5040,NA,NA,19597,NA,6694,NA,NA,NA,6951,6167,6722,19403,5352,21889,10018,10056,10003,17927,17482,12270,5565,NA,4797,4777,17864,5052,5714,4287,9580,NA,9461,NA,9753,9402,7170,NA…
10,-1.5,"no_treatment",5667,8828,5358,5782,NA,8444,8573,NA,7031,8861,7756,9376,2967,1976,14637,6014,9477,8492,5127,7069,NA,10092,8026,11395,7787,12729,9709,10463,NA,1609,NA,9664,7537,10891,6863,NA,8079,8530,NA,12980,NA,8537,7865,33038,NA,5725,NA,NA,21918,19138,7395,NA,NA,NA,7916,NA,7413,21692,6454,24105,10632,11956,NA,20078,19787,13351,5852,10128,5290,5129,20223,5674,6362,5528,10528,6743,NA,7366,…
11,-1,"no_treatment",5869,10144,5842,5788,7984,9415,NA,NA,8049,10090,9267,9303,2908,2213,16555,7114,10268,9539,5444,7767,NA,11165,9115,12492,8795,NA,10549,12195,NA,1319,NA,10658,8252,11773,7766,15431,8812,9538,19710,14260,NA,10272,NA,36204,NA,6207,NA,NA,24841,22395,7967,NA,4483,NA,8994,7365,8747,24221,6331,26864,11459,13857,12739,22915,22781,14260,6878,11374,5958,NA,22837,NA,6858,5525,11924,7177,…
12,-0.5,"no_treatment",6436,11038,5746,5989,8737,NA,9727,NA,9253,11354,10260,10273,NA,2099,18524,7864,11745,10746,NA,9196,11768,NA,10230,13650,9963,15759,11938,14306,15645,1802,NA,12120,9327,NA,NA,17717,10009,10533,NA,15997,11887,11607,9319,40495,NA,6826,NA,NA,28397,24698,8714,NA,5078,NA,9994,8505,9269,27549,6451,31036,12924,13827,NA,26255,NA,16444,7221,12492,6268,5929,25328,6886,7612,6062,13516,…
13,0,"treatment",6958,NA,5682,6149,6801,NA,10588,NA,9893,12714,11581,11478,NA,2208,NA,9288,NA,NA,7044,10068,NA,14199,NA,NA,10883,NA,13786,15461,19361,NA,21022,13231,NA,NA,NA,20985,10981,11835,NA,NA,NA,12067,10114,NA,NA,7644,NA,NA,NA,27530,9653,NA,5303,NA,NA,NA,10491,NA,7667,NA,NA,15244,NA,NA,28731,18380,7864,13837,6642,7317,27623,8450,NA,7883,NA,9110,NA,10964,16084,NA,NA,27434,NA,36972,10939,2277…
14,0.5,"treatment",7293,14166,NA,5603,6147,49452,11312,NA,11568,13379,13297,NA,2870,NA,NA,NA,15996,NA,7531,11427,14773,NA,11915,16315,NA,21158,14596,NA,23578,NA,22531,16773,NA,NA,NA,NA,12287,NA,NA,NA,NA,13632,11432,NA,NA,NA,NA,NA,36166,30498,NA,NA,6315,NA,12065,10809,NA,35910,8768,38250,17080,17297,17186,NA,32866,21294,8651,16251,7651,8227,NA,NA,10049,7325,16564,9613,16862,12116,NA,15481,NA,32960…
15,1,"treatment",NA,NA,5756,6155,6771,9440,11444,NA,NA,14264,13443,14497,NA,2061,NA,NA,17125,13287,NA,12657,NA,17081,NA,NA,NA,23863,16786,80059,23785,2969,25240,17875,NA,NA,NA,NA,13120,NA,NA,22736,NA,14646,NA,54068,NA,NA,NA,NA,NA,34738,NA,NA,NA,NA,13203,11526,13420,40095,9961,43592,NA,19493,20006,NA,35659,22913,9267,18013,8880,8976,35307,NA,NA,7934,18170,11737,NA,14148,19561,NA,NA,37668,29446,472…
16,1.5,"treatment",NA,NA,6118,6057,6508,88459,12197,NA,NA,14396,14606,15011,2360,2059,27582,NA,NA,NA,9820,NA,NA,NA,NA,NA,28789,NA,17886,22956,26646,NA,NA,NA,NA,NA,NA,NA,14643,16124,NA,NA,NA,258075,14861,NA,NA,255818,NA,NA,45935,38975,36171,NA,NA,NA,NA,12367,NA,NA,10425,52897,20668,21594,22276,NA,40653,25935,9733,20550,NA,38844,38401,NA,NA,NA,20338,NA,NA,15415,22441,19185,16314,40870,32585,54727,1…
17,2,"treatment",NA,NA,48564,NA,8361,10319,11380,NA,13940,15803,NA,15358,3135,2218,NA,31858,NA,NA,10807,50865,NA,NA,14796,222589,NA,NA,NA,NA,52335,NA,NA,NA,NA,NA,NA,30801,NA,17823,NA,27953,NA,270085,4227,NA,NA,NA,NA,30685,NA,43385,NA,NA,NA,NA,NA,13158,36461,48751,11725,NA,25256,24481,25004,NA,45386,NA,560,22653,10079,NA,41162,NA,12757,10217,NA,NA,22906,15964,24624,32297,17875,44960,35713,61133,15…
18,2.5,"treatment",NA,NA,35122,7831,273221,9180,11490,NA,14554,16812,NA,16896,3201,2167,222744,NA,22062,NA,NA,17658,NA,41206,15925,NA,NA,31916,NA,65399,NA,NA,NA,NA,NA,NA,31828,32890,17725,NA,NA,31517,NA,277786,NA,NA,NA,264218,NA,27114,NA,47016,39475,NA,19545,31598,NA,NA,33964,56179,12948,NA,NA,26187,NA,50413,50392,30604,11094,NA,31119,NA,NA,12591,13666,NA,NA,15908,24972,NA,27050,NA,276216,47960,3…
19,3,"treatment",NA,NA,30341,6877,9521,NA,11355,NA,16160,18272,17153,16851,NA,NA,36656,25241,NA,NA,NA,42043,28279,NA,17392,NA,50703,NA,NA,NA,51760,1902,NA,NA,NA,NA,NA,37450,19362,NA,NA,NA,24632,19932,19267,67339,NA,274481,NA,NA,NA,NA,NA,NA,NA,39723,37752,NA,43309,NA,557,75033,NA,27605,42926,57272,NA,33277,NA,27267,12080,24066,NA,13595,14904,NA,NA,30236,26117,18775,NA,NA,NA,52822,43949,75877,NA,NA…
20,3.5,"treatment",NA,NA,NA,6791,9507,118140,11324,NA,15586,18756,19132,18072,2342,NA,NA,NA,26712,NA,NA,NA,42241,39195,20708,NA,53781,37411,NA,97391,NA,3274,42102,24108,NA,70881,NA,40154,NA,NA,NA,NA,NA,270260,19519,71803,NA,273396,NA,38118,NA,NA,37021,NA,NA,60365,30553,31589,37181,71857,NA,83715,34437,NA,33448,62766,59652,36913,NA,NA,NA,36297,NA,33690,52385,NA,46477,33679,28688,NA,31413,25520,NA,…
21,4,"treatment",NA,71968,22677,300273,220121,NA,NA,NA,NA,11333,16452,45413,NA,NA,NA,178632,NA,NA,896,292589,241345,240256,90574,75312,NA,83211,NA,276328,NA,210544,NA,23549,41906,20973,110249,30866,NA,NA,58253,36025,NA,NA,NA,102687,NA,228477,NA,297831,19461,NA,62819,NA,NA,54682,46431,NA,65960,52324,269929,287390,86270,7002,61656,82053,47546,50099,235928,NA,47501,49885,54558,94088,257965,59076,248…
22,4.5,"treatment",31359,56843,48895,191823,NA,297015,58392,NA,18153,12526,NA,48032,NA,136118,163550,125731,295536,73362,224590,314904,323484,52348,98952,NA,231825,85208,291719,294854,NA,NA,75791,1337,370240,20288,34943,74014,50198,15778,51471,65931,21459,NA,NA,174055,NA,305183,NA,281442,43436,53370,317920,NA,271231,59953,73989,NA,199373,15881,NA,283913,131358,66395,51104,55669,5469,49913,24995,1…
23,5,"treatment",43202,85213,20032,219931,223886,NA,NA,NA,17229,13034,20224,20881,207846,122934,210560,199142,74659,247796,272645,74094,282477,254634,71804,72032,282058,55623,289262,301634,59044,196630,120413,85771,229948,44970,89216,72283,40742,10634,264447,NA,63210,207150,NA,NA,NA,210938,NA,NA,285335,77884,254796,NA,240236,60877,75520,216139,209461,75414,261399,226894,128555,16700,98963,49349,5…
24,5.5,"treatment",281207,93237,37078,NA,241319,NA,75001,NA,17877,13194,20238,13932,NA,173771,NA,185041,301317,238233,257609,220430,297164,NA,76389,112292,207603,86491,293619,278924,232220,40881,41239,NA,230749,NA,67939,12934,274415,7253,24161,NA,NA,205908,NA,NA,NA,244605,NA,291734,342675,NA,266161,NA,249383,81511,91337,46901,294929,220262,235099,332014,86573,88897,59476,55377,56960,65979,NA,7916…
25,6,"no_treatment",NA,NA,64647,311293,6976,NA,NA,NA,NA,13531,21678,12751,NA,228807,NA,314340,NA,NA,1126,75778,NA,273226,NA,NA,206142,58487,306626,NA,230390,265891,84181,NA,NA,NA,NA,82772,159370,NA,35670,NA,100553,243407,25266,NA,NA,NA,NA,3047,NA,63079,8205,NA,52616,12692,NA,6593,6450,NA,4308,NA,NA,46360,21551,NA,NA,26172,5761,3858,4582,18581,18840,NA,NA,9927,NA,13602,NA,16631,9852,NA,NA,NA,NA,NA…
26,6.5,"no_treatment",NA,39432,42307,228779,276505,161284,34677,NA,20924,28245,27677,22689,247620,NA,NA,22429,NA,NA,195731,44012,NA,65937,87833,60961,NA,53211,96686,NA,59846,51409,49464,41776,NA,24438,333311,NA,54101,NA,58097,NA,42965,68165,NA,NA,NA,NA,NA,NA,88024,91178,NA,NA,82970,46775,67071,16177,29180,67417,10025,54896,224104,NA,37335,83076,82825,50380,64296,31729,35560,18453,NA,NA,309010,333…
27,7,"no_treatment",23180,39094,36027,7926,243808,20398,17574,NA,NA,28680,28411,25356,NA,2388,NA,NA,65588,39545,NA,37129,34938,NA,NA,NA,NA,47487,51764,35968,53799,29849,NA,42825,39813,27849,82732,NA,38882,37519,59514,33252,45478,48286,NA,78692,NA,NA,NA,16374,NA,60772,49046,NA,295971,NA,55662,26128,NA,83059,13261,55225,NA,43015,39134,NA,85885,56001,818,36562,41959,275522,54993,29048,NA,NA,22134,43…
28,7.5,"no_treatment",NA,39140,34565,34994,9646,12606,17350,NA,NA,32237,NA,26971,2803,1669,NA,24641,NA,NA,23200,28257,35468,66520,NA,NA,43973,NA,52551,45192,67846,NA,57254,43924,NA,NA,22512,NA,49722,38286,58187,NA,47314,42480,22043,81324,NA,94353,NA,76433,100956,66897,29187,NA,330287,36262,24252,19210,21936,NA,15525,60550,33328,NA,41410,86942,93468,51249,25969,34877,16127,44586,54996,NA,37897,159…
29,8,"no_treatment",NA,40222,44422,NA,272750,13471,16752,NA,24735,NA,NA,29962,2666,1633,NA,NA,NA,NA,25322,27786,NA,63569,59790,NA,NA,56770,55881,NA,60728,NA,60755,NA,46659,8045,23918,54825,NA,40319,61811,37831,51437,30231,NA,NA,NA,NA,NA,52647,102993,68544,27782,NA,291572,38708,25994,19730,NA,101935,13672,NA,32471,50518,46888,NA,101565,55357,NA,36791,14591,NA,58338,21174,18519,16608,NA,NA,33814,28…
30,8.5,"no_treatment",NA,40648,7960,279399,9100,138414,16506,NA,27025,1367,NA,NA,2719,1619,97818,28898,47791,38764,NA,28309,NA,NA,56220,NA,NA,58332,NA,NA,NA,37143,61029,NA,49769,28550,25676,58070,16831,NA,66434,41138,55000,36897,31789,76581,NA,79372,NA,19580,NA,75294,27217,NA,73818,14052,NA,22444,NA,116307,25266,NA,34619,54943,49164,103259,110597,60438,17598,36458,NA,NA,63239,NA,18250,NA,NA,44600…
31,9,"no_treatment",9270,41481,40126,NA,257577,NA,18171,NA,NA,NA,32374,35830,2702,1657,101836,29026,61992,NA,117014,29390,42775,NA,61784,NA,39531,59834,NA,45132,NA,38723,65978,49166,52267,26537,27929,63102,19594,49446,67752,NA,59421,34668,38195,81801,NA,20597,NA,NA,117823,79309,28590,NA,14600,35885,30096,24343,NA,NA,13170,119559,35068,59795,57607,107042,121090,67671,NA,38731,15890,15666,NA,23373,…
32,9.5,"no_treatment",NA,42494,7558,35738,9658,72875,17160,NA,NA,NA,33881,38479,2642,NA,NA,32088,NA,NA,25341,29890,44123,61591,NA,NA,42744,NA,NA,47018,NA,NA,70810,52104,56720,48691,30938,67558,21239,54216,71499,NA,NA,41344,22835,79876,NA,100600,NA,22335,NA,NA,29085,NA,62238,16444,32960,23577,NA,134462,17064,89537,41781,66610,65878,128137,NA,72386,20579,NA,NA,12504,74138,24564,20805,20288,34919,NA…
33,10,"no_treatment",NA,NA,NA,9709,16196,NA,NA,NA,NA,NA,35834,42148,NA,2599,123245,34471,61705,47754,28749,31303,47903,NA,72915,NA,47483,76692,71115,40516,NA,47391,74684,55240,62843,30944,32558,74012,NA,59627,80086,51504,NA,33564,20847,78345,NA,88748,NA,NA,136230,NA,29373,NA,83416,NA,NA,38348,29210,146107,19913,104262,46927,NA,70039,138297,143960,NA,22215,NA,16319,14209,78998,26355,NA,23566,NA,NA…
34,10.5,"no_treatment",NA,45456,NA,NA,NA,11670,21845,NA,NA,NA,40563,NA,NA,3629,139694,37069,68179,52575,28333,34172,48848,73130,84144,NA,52996,84487,77363,45959,NA,51128,81049,57895,73093,35041,34176,81092,25078,62836,86476,NA,80154,35540,21499,78701,NA,67406,NA,53744,150883,102255,32122,NA,NA,19210,36950,NA,NA,161872,17057,109434,48187,84166,81661,151652,159458,83877,22895,NA,NA,12704,91152,2746…
35,11,"no_treatment",NA,46910,11839,8056,3137,139247,NA,NA,NA,NA,NA,NA,2772,1546,154123,41661,74771,57384,31057,33063,52486,81271,92176,NA,57747,88725,83899,50080,NA,56003,85941,62501,78238,36366,42149,87942,43583,70246,NA,58941,89108,NA,25890,81110,NA,19895,NA,29793,164504,111961,31734,NA,20951,NA,40956,31848,NA,181782,22315,113462,55660,92366,89526,173418,174688,NA,27434,NA,NA,NA,93030,NA,27554…
36,11.5,"no_treatment",20674,49742,5874,279285,9331,NA,19555,NA,45059,NA,NA,59556,NA,2338,171621,46309,84657,NA,30363,35310,55556,89988,NA,NA,63874,NA,91709,58812,69012,62719,NA,66207,NA,NA,41133,97922,30479,78098,97491,67738,98505,35503,21423,81570,NA,23138,NA,35122,181539,122039,32720,NA,99445,23834,45209,34498,36207,163693,22964,125031,60406,103474,100103,183634,NA,NA,27340,NA,18632,20026,9841…
37,12,"no_treatment",NA,NA,9053,NA,7507,NA,21521,NA,49360,NA,52964,67517,NA,2646,NA,98911,NA,NA,32669,NA,NA,NA,NA,NA,68026,105303,100355,58748,70966,68813,100783,71312,NA,NA,49319,108627,33732,NA,103840,NA,110244,58201,22993,NA,NA,1592,NA,NA,NA,134777,34813,NA,53379,26779,NA,37731,40124,NA,26039,NA,NA,115963,NA,NA,211460,NA,30390,NA,NA,15099,106859,32832,NA,35246,NA,NA,NA,64866,NA,NA,NA,NA,NA,NA,…

## Sheet: SCR1_area
,"time","treatment_timing","7H9","7H9.1","7H9.2","7H9.3","7H9.4","7H9.5","7H9.6","A04","A04.1","A04.2","A04.3","A04.4","A04.5","A04.6","A04.7","A04.8","A04.9","A04.10","A04.11","A04.12","A04.13","A04.14","A04.15","A05","A05.1","A05.2","A05.3","A05.4","A05.5","A05.6","A05.7","A05.8","A05.9","A05.10","A05.11","B06","B06.1","B06.2","B06.3","B06.4","B06.5","B10","B10.1","B10.2","B10.3","B10.4","B10.5…
1,-6,"no_treatment",13337,3398,6367,NA,4486,NA,NA,NA,NA,NA,NA,NA,23902,NA,NA,NA,NA,7951,NA,NA,NA,20515,NA,NA,NA,5897,5020,NA,NA,2992,22064,5033,13533,4716,NA,6996,NA,9709,NA,NA,7829,NA,NA,NA,5873,2826,2830,NA,1974,NA,NA,NA,NA,NA,NA,NA,10290,NA,NA,NA,NA,NA,NA,5170,9572,9312,4383,NA,NA,10380,NA,5044,NA,NA,4188,4119,4763,NA,NA,NA,5705,NA,6993,6767,NA,7109,NA,9295,7163,27473,9439,9487,NA,12778,NA,194…
2,-5.5,"no_treatment",15021,4283,7047,NA,4591,NA,NA,NA,NA,NA,NA,NA,NA,NA,NA,NA,NA,8721,NA,NA,NA,22575,NA,NA,4808,6494,5698,25639,NA,4101,NA,5522,14841,5285,NA,6929,NA,10906,NA,4222,8801,14108,NA,NA,6621,7684,2610,NA,1703,NA,10533,NA,NA,NA,NA,NA,11189,NA,NA,NA,NA,NA,NA,5293,10376,10601,8816,9130,NA,11674,12608,NA,NA,NA,5070,4756,5468,NA,8666,NA,NA,10993,NA,7676,21660,8010,NA,NA,8871,30348,NA,NA,10…
3,-5,"no_treatment",15151,4302,NA,NA,4540,5675,NA,NA,NA,NA,NA,NA,NA,NA,NA,NA,NA,9758,NA,NA,NA,25709,NA,NA,4824,6771,NA,NA,NA,3718,27435,NA,17547,NA,NA,NA,8054,11462,NA,NA,10177,NA,NA,NA,7065,NA,3016,NA,1682,NA,NA,NA,NA,NA,NA,NA,12279,NA,NA,NA,9450,NA,NA,5345,NA,12616,10214,8800,NA,13657,13583,6433,NA,NA,5870,5390,5973,NA,9763,NA,6955,NA,906,9271,24195,8338,NA,11755,NA,39289,NA,11516,12319,15498,2…
4,-4.5,"no_treatment",16667,4789,8706,NA,4883,NA,NA,NA,NA,NA,NA,1816,NA,NA,NA,NA,NA,11076,NA,NA,NA,NA,NA,NA,NA,6884,333403,NA,NA,NA,30388,NA,18976,6032,NA,NA,9535,12663,NA,NA,NA,NA,NA,NA,7869,2757,2657,NA,NA,NA,13084,NA,NA,NA,NA,NA,13557,NA,NA,NA,9713,NA,NA,5387,NA,NA,NA,NA,NA,15373,15474,NA,NA,15103,6507,5884,7038,NA,10553,NA,NA,13311,NA,9003,27323,9065,NA,NA,NA,42275,12121,12279,13851,18190,243…
5,-4,"no_treatment",17625,5161,9922,4406,5841,6114,NA,NA,NA,NA,7978,NA,NA,NA,NA,NA,2790,12030,NA,NA,NA,31846,NA,NA,5081,6815,348894,1065,NA,NA,29158,6664,NA,6611,NA,9865,10661,13919,NA,NA,13222,NA,NA,NA,8912,9501,2547,NA,11150,NA,15067,NA,NA,NA,NA,NA,NA,NA,NA,NA,12071,NA,NA,NA,14010,15072,NA,NA,NA,17061,16352,NA,NA,16400,7308,6184,8024,NA,11885,NA,8494,NA,NA,11546,NA,NA,NA,13478,NA,45647,NA,13089…
6,-3.5,"no_treatment",18736,NA,NA,NA,6249,NA,NA,NA,NA,NA,9823,NA,21904,NA,NA,NA,2380,14154,NA,NA,NA,36307,NA,NA,5060,7088,335670,NA,NA,NA,NA,7196,22787,NA,NA,10834,NA,15706,NA,NA,13670,21689,NA,NA,10340,4289,NA,NA,12085,NA,17016,NA,NA,NA,NA,NA,16342,NA,NA,NA,12925,NA,NA,6680,15741,16592,13425,14039,NA,20039,NA,9401,NA,NA,8024,NA,4207,NA,13157,NA,NA,NA,2767,NA,32247,13688,NA,14920,NA,49733,NA,1384…
7,-3,"no_treatment",19986,NA,12214,NA,NA,NA,NA,NA,NA,NA,NA,12301,NA,NA,NA,NA,3534,15404,NA,NA,NA,39638,NA,NA,NA,7552,298516,NA,NA,NA,29378,NA,NA,7508,NA,12013,13055,18222,NA,7552,16330,24068,NA,NA,11715,14707,NA,NA,12725,NA,19162,NA,NA,NA,NA,NA,17610,NA,NA,NA,13623,NA,NA,6569,17147,18260,15013,13549,NA,24087,20711,10886,17479,19530,9969,7657,3020,NA,14455,NA,10422,NA,3524,12565,34467,14733,NA,174…
8,-2.5,"no_treatment",NA,NA,13604,NA,6246,6329,NA,NA,NA,NA,NA,13478,NA,NA,NA,NA,NA,16940,NA,NA,NA,44025,15218,NA,5273,NA,296441,NA,NA,NA,38358,8480,25770,8130,NA,12733,NA,18818,NA,8625,16550,26738,NA,NA,12758,5423,NA,NA,15507,NA,21011,NA,NA,NA,NA,NA,NA,NA,NA,NA,14776,NA,NA,NA,18525,21261,16043,NA,NA,24689,22348,12419,NA,21866,8647,8274,2758,NA,NA,NA,NA,19646,3211,14805,39276,NA,NA,19198,NA,61184,…
9,-2,"no_treatment",22595,8716,NA,NA,5086,6354,NA,NA,NA,NA,13405,14952,NA,NA,NA,NA,3602,NA,NA,NA,NA,47862,NA,NA,5336,NA,299733,NA,NA,NA,40142,8928,30685,8980,NA,13217,NA,21228,NA,9529,19530,29590,NA,NA,14628,17098,NA,NA,15649,NA,22681,NA,NA,NA,NA,NA,21536,NA,NA,NA,17534,NA,NA,6831,20857,NA,17225,17118,NA,NA,24788,13706,NA,24063,NA,9096,NA,NA,17434,NA,NA,NA,NA,15906,NA,16280,NA,19614,36987,NA,1864…
10,-1.5,"no_treatment",23295,9289,16808,4462,6238,6409,NA,NA,NA,NA,NA,16770,NA,NA,NA,NA,5310,21789,NA,NA,NA,52091,18157,NA,5397,NA,297636,NA,NA,NA,42921,9790,32082,NA,NA,NA,16483,25811,NA,NA,20996,32894,NA,NA,16178,19471,2165,NA,15679,NA,26294,NA,NA,NA,NA,NA,23902,NA,NA,NA,18161,NA,NA,NA,23399,23547,18961,NA,NA,NA,27634,15174,NA,26491,NA,9817,3402,NA,19407,NA,15322,23129,NA,17708,NA,17927,NA,2141…
11,-1,"no_treatment",24079,10005,18706,NA,6343,6374,NA,NA,NA,NA,16398,NA,22012,NA,NA,NA,NA,23094,NA,NA,NA,57851,NA,NA,5570,NA,NA,NA,NA,5616,49445,10818,35163,NA,NA,NA,17457,NA,NA,12032,22769,35786,NA,NA,16951,19072,NA,NA,16813,NA,29290,NA,NA,NA,NA,NA,27159,NA,NA,NA,20676,NA,NA,NA,25657,26009,21185,24077,NA,NA,29651,NA,NA,NA,NA,NA,NA,NA,NA,NA,15713,NA,8182,20797,NA,NA,NA,NA,47934,79812,22129,22690…
12,-0.5,"no_treatment",25353,12605,NA,4518,5340,6800,NA,NA,NA,NA,17224,NA,24014,NA,NA,NA,NA,25661,NA,NA,NA,63104,NA,NA,5680,NA,NA,NA,NA,5296,42057,NA,36514,11998,NA,18844,20038,32757,NA,13486,25154,NA,NA,NA,18834,21248,NA,NA,18045,NA,32294,NA,NA,NA,NA,NA,29421,NA,NA,NA,22298,NA,NA,NA,27105,30218,22963,NA,NA,NA,32381,NA,NA,NA,NA,NA,NA,NA,23535,NA,18177,NA,5115,NA,53292,NA,NA,26588,51717,83188,2392…
13,0,"treatment",26631,12594,22875,4450,6556,NA,NA,NA,NA,NA,NA,21485,26306,NA,NA,NA,5870,28319,NA,NA,NA,64219,NA,NA,NA,NA,1224,NA,NA,5206,40888,57261,41101,13674,NA,17585,21422,32619,17181,15338,28170,NA,NA,NA,19777,NA,NA,NA,19769,NA,NA,NA,NA,NA,NA,NA,30255,NA,NA,NA,NA,NA,NA,6544,30163,31921,27079,30453,NA,92494,NA,NA,29858,36019,NA,13396,4944,NA,NA,NA,NA,NA,NA,NA,57853,23296,NA,27154,60457,90887…
14,0.5,"treatment",27481,NA,NA,NA,7001,NA,NA,NA,NA,NA,21119,22273,26875,NA,NA,NA,NA,NA,NA,NA,NA,70190,27772,NA,5366,NA,NA,NA,NA,5458,NA,13590,44292,17030,NA,19229,NA,NA,19396,NA,30920,45913,NA,NA,23249,23395,NA,NA,21039,NA,38105,NA,NA,NA,NA,NA,33044,NA,NA,NA,NA,NA,NA,7380,33367,34407,1986,32294,NA,NA,40935,22843,33228,NA,9006,334387,NA,NA,28253,NA,NA,NA,NA,NA,64973,29234,NA,NA,62206,98373,NA,2729…
15,1,"treatment",28605,15938,NA,NA,6784,7212,NA,NA,NA,NA,NA,25312,27821,NA,NA,NA,8160,33831,NA,NA,NA,NA,29770,46216,5391,NA,NA,34047,NA,NA,40220,NA,48123,NA,NA,NA,25691,37784,NA,18893,33302,NA,NA,NA,25641,NA,NA,NA,NA,NA,NA,NA,NA,NA,NA,NA,35785,NA,NA,NA,54359,NA,NA,NA,NA,36127,30901,36794,NA,NA,NA,26217,37092,NA,10100,17071,NA,NA,31143,NA,NA,NA,5631,28018,NA,NA,NA,36057,65605,104693,NA,29223,40488…
16,1.5,"treatment",28752,16745,NA,4731,6725,7383,NA,NA,NA,NA,NA,27015,31475,NA,NA,NA,10186,35650,NA,NA,NA,NA,33021,NA,NA,NA,NA,NA,NA,NA,42798,NA,55397,NA,NA,NA,28045,42545,NA,NA,NA,NA,NA,NA,27471,NA,NA,NA,24362,NA,44959,NA,NA,NA,NA,NA,39071,NA,NA,NA,33757,NA,NA,5834,NA,NA,NA,40031,NA,NA,49183,NA,NA,NA,28911,NA,NA,NA,33310,NA,NA,NA,NA,NA,NA,NA,NA,NA,73799,120664,35252,31503,42945,59135,70728,NA,NA…
17,2,"treatment",30003,18452,32161,4679,6615,NA,NA,NA,NA,NA,24281,29212,34068,NA,NA,NA,11436,38434,NA,NA,NA,NA,NA,51964,NA,NA,NA,NA,NA,4943,43620,18005,57689,NA,NA,25826,31660,45923,NA,NA,40429,NA,NA,NA,30368,29042,NA,NA,26586,NA,49214,NA,NA,NA,NA,NA,NA,NA,NA,NA,34999,NA,NA,NA,32426,36684,NA,42680,NA,122679,52950,NA,43488,47457,11052,19934,NA,NA,36411,NA,15274,NA,6643,33309,NA,NA,NA,43657,NA,1266…
18,2.5,"treatment",30984,NA,NA,NA,6708,7677,NA,NA,NA,NA,29004,31009,37227,NA,NA,NA,11545,52481,NA,NA,NA,96280,38218,57426,5413,7922,NA,12075,NA,5108,45489,58877,61559,NA,NA,37931,NA,48771,26551,NA,NA,61620,NA,NA,32327,30800,NA,NA,29256,NA,52863,NA,NA,NA,NA,NA,44712,NA,NA,NA,39006,NA,NA,NA,34023,36667,38393,NA,NA,134446,NA,34662,47521,NA,NA,NA,NA,NA,39946,NA,NA,51274,16624,NA,NA,NA,NA,46958,87214,…
19,3,"treatment",31043,NA,39449,4778,NA,NA,NA,NA,NA,NA,30430,35116,39868,NA,NA,NA,15228,55922,NA,NA,NA,103106,39509,60083,5442,NA,NA,12431,NA,4989,44332,20645,NA,25353,NA,28628,36814,52205,NA,NA,NA,65692,NA,NA,35283,33355,NA,NA,31194,NA,57854,NA,NA,NA,NA,NA,46829,NA,NA,NA,40815,NA,NA,5795,34306,37754,NA,53014,NA,NA,63301,37822,51635,62433,12226,NA,35629,NA,43416,NA,NA,NA,14034,38087,NA,NA,NA,4097…
20,3.5,"treatment",32000,NA,40640,NA,6878,NA,NA,NA,NA,NA,NA,1786,43043,4915,NA,NA,12257,NA,NA,NA,NA,107635,42585,63963,NA,NA,NA,NA,NA,NA,45539,22339,71781,26175,NA,36364,40353,56955,NA,29453,NA,68778,NA,NA,38834,37576,NA,NA,33238,NA,NA,NA,NA,NA,NA,NA,NA,NA,NA,NA,44742,NA,NA,NA,34056,35729,44823,NA,NA,148880,NA,41145,56452,NA,NA,NA,NA,NA,NA,NA,NA,NA,20144,NA,NA,NA,NA,NA,NA,151628,48783,42857,60027…
21,4,"treatment",NA,27478,NA,5099,7319,7429,NA,NA,NA,NA,33884,39617,NA,4082,NA,NA,17713,NA,NA,NA,NA,118925,45658,71586,5601,7504,NA,NA,NA,4834,43292,24093,76381,6009,NA,NA,NA,59985,NA,NA,158101,71881,NA,NA,NA,38137,23926,NA,35846,NA,67439,NA,NA,NA,NA,NA,NA,NA,NA,NA,48866,NA,NA,8078,34532,35222,48018,61044,NA,NA,74154,45479,NA,73479,NA,NA,42665,NA,50299,NA,NA,64431,NA,NA,106602,42215,NA,NA,97242,N…
22,4.5,"treatment",33061,30260,48746,5048,5319,7645,NA,NA,NA,NA,38496,43532,50243,NA,NA,NA,17266,69265,NA,NA,NA,126538,49033,75392,6451,NA,NA,NA,NA,NA,41513,25975,NA,35688,NA,NA,47367,66399,NA,33704,NA,NA,NA,NA,46045,43158,25228,NA,37895,NA,NA,NA,NA,NA,NA,NA,56696,NA,NA,NA,50678,NA,NA,7198,34917,NA,NA,NA,NA,NA,80493,49185,64313,79705,NA,NA,46312,NA,55027,NA,41250,NA,NA,NA,NA,50373,NA,NA,99983,159…
23,5,"treatment",34148,33392,53968,5154,5920,8138,NA,NA,NA,NA,40399,45389,53713,NA,NA,NA,19342,74770,NA,NA,NA,134226,55006,80119,5302,7608,NA,12462,NA,5216,41972,27743,NA,NA,NA,39237,52360,70436,41684,35733,NA,NA,NA,NA,49457,46453,NA,NA,NA,NA,NA,NA,NA,NA,NA,NA,58548,NA,NA,NA,54502,NA,NA,7161,34792,NA,53625,69740,NA,NA,86992,54118,70279,85759,NA,32845,NA,NA,NA,NA,41134,68612,NA,NA,NA,NA,NA,NA,1011…
24,5.5,"treatment",34266,35704,NA,5173,5565,7241,NA,NA,NA,NA,43095,48673,58013,8711,NA,NA,20718,79906,NA,NA,NA,NA,15401,84195,NA,7246,NA,12485,NA,5130,41257,30105,NA,NA,NA,NA,57869,77705,44748,40473,NA,NA,NA,NA,NA,50558,32846,NA,42344,NA,80781,NA,NA,NA,NA,NA,61165,NA,NA,NA,59200,NA,NA,NA,35465,36112,59432,75961,NA,NA,93422,59698,76390,NA,NA,NA,NA,NA,NA,NA,43386,78341,NA,NA,NA,NA,NA,NA,101836,1361…
25,6,"no_treatment",34759,39062,66770,NA,5952,7900,NA,NA,NA,NA,NA,52923,86740,34808,NA,NA,21882,NA,NA,NA,NA,NA,13333,NA,NA,7633,NA,33560,NA,NA,44061,NA,NA,44698,NA,54598,61069,51508,NA,44284,NA,NA,NA,NA,56990,55410,33367,NA,43775,NA,NA,NA,NA,NA,NA,NA,63714,NA,NA,NA,NA,NA,NA,5724,35873,36659,63242,81162,NA,NA,NA,65599,81003,104539,NA,333616,NA,NA,NA,NA,NA,NA,NA,51323,NA,NA,NA,NA,108939,NA,77346,64…
26,6.5,"no_treatment",34788,41324,NA,NA,5249,7848,NA,NA,NA,NA,50790,57023,90758,NA,NA,NA,NA,90800,NA,NA,NA,158434,11039,NA,5290,NA,NA,NA,NA,5287,NA,34789,NA,NA,NA,NA,NA,52355,NA,46685,NA,NA,NA,NA,61002,NA,37735,NA,46244,NA,86659,NA,NA,NA,NA,NA,66170,NA,NA,NA,NA,NA,NA,5693,35916,35979,66688,NA,NA,NA,107717,69867,86678,111507,NA,44383,NA,NA,NA,NA,NA,80816,NA,50866,121985,44285,NA,NA,102854,NA,NA,NA…
27,7,"no_treatment",35103,45663,NA,5228,7633,8257,NA,NA,NA,NA,NA,61331,98482,42557,NA,NA,29128,97297,NA,NA,NA,NA,7800,NA,5122,NA,NA,12499,NA,NA,41445,NA,NA,NA,NA,NA,71510,53252,59361,51530,NA,NA,NA,NA,NA,65023,41060,NA,49109,NA,NA,NA,NA,NA,NA,NA,71200,NA,NA,NA,NA,NA,NA,NA,NA,NA,NA,NA,NA,204691,116901,75420,93712,NA,NA,46448,60680,NA,NA,NA,27785,82371,NA,NA,NA,NA,NA,78328,104704,NA,NA,78621,88383,…
28,7.5,"no_treatment",NA,49935,87123,NA,6778,8070,NA,NA,NA,NA,NA,67530,103401,43725,NA,NA,26339,104836,NA,NA,NA,NA,7173,94845,NA,8211,NA,12123,NA,NA,42529,NA,NA,57301,NA,NA,NA,57244,NA,NA,NA,98152,NA,NA,NA,69423,44531,NA,51103,NA,95449,NA,NA,NA,NA,NA,72748,NA,NA,NA,NA,NA,NA,NA,NA,NA,NA,94479,NA,NA,NA,NA,NA,75951,21337,54116,NA,NA,148498,NA,NA,NA,NA,55845,NA,NA,NA,NA,100631,140318,NA,NA,95531,8872…
29,8,"no_treatment",36321,52411,93854,5428,5785,8271,NA,NA,NA,NA,64158,70229,NA,NA,NA,NA,27640,114445,NA,NA,NA,NA,6395,99717,NA,NA,NA,12709,NA,4936,40794,NA,NA,61090,NA,69358,NA,62730,70237,NA,397783,NA,NA,NA,NA,NA,48375,NA,53169,NA,99333,NA,NA,NA,NA,NA,NA,NA,NA,NA,NA,NA,NA,NA,35479,38186,NA,100249,NA,NA,NA,NA,NA,76489,24754,NA,66000,NA,219166,NA,NA,NA,NA,54240,NA,NA,NA,66249,NA,NA,NA,91531,97133…
30,8.5,"no_treatment",37086,NA,NA,5522,7437,8818,NA,NA,NA,NA,68937,74680,NA,51966,NA,NA,30970,122820,NA,NA,NA,NA,14237,102025,NA,7915,NA,13333,NA,652,45820,46148,NA,NA,NA,NA,NA,NA,73017,NA,103128,114039,NA,NA,NA,85211,53094,NA,55567,NA,NA,NA,NA,NA,NA,NA,82482,NA,NA,NA,NA,NA,NA,5580,36523,36684,90143,106644,NA,NA,NA,93368,115427,NA,26494,NA,80926,NA,142876,NA,53491,NA,NA,NA,NA,61050,NA,71599,10169…
31,9,"no_treatment",37055,NA,106286,NA,NA,NA,NA,NA,NA,NA,75958,80036,129275,57616,NA,NA,34043,133236,NA,NA,NA,NA,21116,109863,5081,7607,71854,12089,NA,28472,41620,NA,NA,NA,NA,59807,92391,90343,78182,62980,110015,NA,NA,NA,NA,89011,NA,NA,60107,NA,110623,NA,NA,NA,NA,NA,85511,NA,NA,NA,NA,NA,NA,5944,35703,39471,95738,NA,NA,NA,NA,99114,NA,110582,NA,NA,68729,NA,NA,NA,53582,91201,NA,56222,127747,59056,NA…
32,9.5,"no_treatment",37178,NA,NA,5554,5702,8166,NA,NA,NA,NA,NA,85338,136449,62220,NA,NA,36568,NA,NA,NA,NA,NA,88444,113055,5400,NA,74348,12653,NA,NA,41137,NA,NA,76690,NA,65489,98305,93551,83457,67168,NA,NA,NA,NA,NA,94178,61506,NA,62308,NA,115170,NA,NA,NA,NA,NA,NA,NA,NA,NA,NA,NA,NA,NA,36411,39003,99737,NA,NA,NA,NA,104968,NA,NA,NA,51074,NA,NA,189058,NA,54916,NA,NA,57580,128146,36792,NA,67309,NA,NA,…
33,10,"no_treatment",37185,68290,NA,NA,7227,NA,NA,NA,NA,NA,NA,NA,NA,67255,NA,NA,38316,NA,NA,NA,NA,NA,NA,NA,5087,NA,82907,NA,NA,NA,44762,NA,NA,NA,NA,NA,NA,100099,87808,NA,127785,NA,NA,NA,NA,101025,66160,NA,67019,NA,NA,NA,NA,NA,NA,NA,NA,NA,NA,NA,NA,NA,NA,6048,36202,39549,108036,111426,NA,NA,NA,113598,NA,NA,NA,54731,73878,NA,NA,NA,NA,NA,NA,60198,132102,41902,NA,69344,104557,147289,NA,NA,NA,107720,NA…
34,10.5,"no_treatment",37016,NA,102585,NA,6116,1185,NA,NA,NA,NA,NA,93116,151783,74666,NA,NA,NA,247115,NA,NA,NA,NA,NA,NA,4927,7272,85230,NA,NA,4959,42090,NA,NA,NA,NA,NA,NA,NA,95195,NA,NA,NA,NA,NA,NA,107846,69587,NA,73245,NA,NA,NA,NA,NA,NA,NA,99976,NA,NA,NA,NA,NA,NA,5536,36837,NA,116403,133212,NA,NA,NA,101383,NA,135751,NA,NA,78021,NA,NA,NA,57976,87168,NA,61187,NA,61318,NA,69660,NA,NA,NA,NA,NA,11135…
35,11,"no_treatment",38802,78900,NA,NA,5825,8533,NA,NA,NA,NA,NA,104946,150200,NA,NA,NA,NA,190916,NA,NA,NA,NA,91620,NA,5026,NA,94971,12630,NA,4809,42066,NA,NA,NA,NA,NA,NA,NA,100188,73069,128965,NA,NA,NA,NA,NA,NA,NA,78191,NA,133420,NA,NA,NA,NA,NA,106446,NA,NA,NA,NA,NA,NA,5528,35845,38785,123806,NA,NA,NA,NA,106032,NA,NA,NA,65236,NA,NA,NA,NA,41405,63081,NA,55818,NA,NA,NA,68633,104212,NA,NA,NA,NA,1199…
36,11.5,"no_treatment",NA,78620,NA,5205,7249,NA,NA,NA,NA,NA,NA,114109,153964,86672,NA,NA,50620,268758,NA,NA,NA,NA,101795,NA,4914,NA,97052,12449,NA,5500,45937,NA,NA,78463,NA,NA,109174,NA,104007,NA,NA,NA,NA,NA,NA,NA,83664,NA,81845,NA,NA,NA,NA,NA,NA,NA,108818,NA,NA,NA,NA,NA,NA,NA,35170,38835,127352,129111,NA,NA,NA,110929,NA,NA,NA,NA,NA,NA,NA,NA,38199,NA,NA,56191,135189,NA,NA,61209,105639,NA,NA,NA,NA…
37,12,"no_treatment",38847,83160,111034,NA,6645,9089,NA,NA,NA,NA,NA,121853,NA,92739,NA,NA,53180,NA,NA,NA,NA,NA,108764,NA,NA,7230,111020,12411,NA,NA,44723,78072,NA,NA,NA,NA,NA,NA,86603,79249,NA,NA,NA,NA,NA,NA,86142,NA,NA,NA,NA,NA,NA,NA,NA,NA,114319,NA,NA,NA,NA,NA,NA,5691,35647,NA,NA,132176,NA,NA,NA,NA,NA,NA,NA,NA,NA,NA,NA,NA,38272,NA,NA,57331,132160,44094,NA,65385,107475,NA,NA,NA,NA,NA,NA,1032,NA,…

## Sheet: SCR4_area
,"time","treatment_timing","7H9","7H9.1","7H9.2","MIT","D09","D09.1","D09.2","D09.3","D09.4","D09.5","D09.6","M01","M01.1","M01.2","M01.3","M01.4","M01.5","M02","M02.1","M02.2","M02.3","M02.4","M02.5","M02.6","M02.7","M03","M03.1","M03.2","M03.3","M03.4","M03.5","M03.6","M03.7","M04","M04.1","M04.2","M04.3","M04.4","M04.5","M04.6","E12","E12.1","E12.2","E12.3","E12.4"
1,-4.5,"no_treatment",16634,NA,14653,NA,NA,6386,13707,7512,23431,5709,NA,9498,12195,NA,NA,11863,NA,NA,8486,12286,8583,NA,5927,NA,NA,NA,16420,NA,5342,6237,4105,10225,NA,4525,14107,13458,NA,17744,19406,6675,17276,6971,NA,6330,NA
2,-4,"no_treatment",20328,NA,15756,11362,8478,6611,14467,7938,25053,6012,14895,10227,NA,NA,NA,12534,7574,NA,8403,13020,9303,NA,6135,9395,NA,NA,17374,4287,5885,8245,NA,11126,NA,4449,15065,14450,NA,NA,21312,7244,19070,6492,7386,NA,11810
3,-3.5,"no_treatment",19120,NA,17119,12701,NA,NA,16377,NA,26957,7094,16633,11153,NA,NA,NA,13258,8197,NA,8602,14528,NA,NA,7505,9846,NA,NA,18975,4650,6093,NA,4703,NA,4004,5364,NA,15005,NA,19593,24361,7334,21135,7036,8763,7166,NA
4,-3,"no_treatment",21936,NA,NA,13257,10281,7866,17528,NA,29726,7318,18640,12548,NA,NA,NA,NA,NA,NA,9378,15000,11258,NA,8213,11042,9183,4237,20283,4923,6697,NA,5263,12953,4293,5283,NA,16002,NA,20580,26373,NA,21683,7091,8746,7624,13645
5,-2.5,"no_treatment",22191,NA,18866,14693,11195,NA,18627,10120,NA,8544,20715,NA,NA,NA,NA,NA,9537,NA,11751,NA,12545,NA,8556,11541,NA,4691,22105,5361,7491,NA,NA,NA,5039,5745,18269,17896,3336,NA,29504,7960,23474,NA,9463,NA,14465
6,-2,"no_treatment",24520,5170,NA,16810,NA,8787,21123,11249,NA,8926,NA,NA,17594,NA,NA,16694,NA,NA,11603,17651,13749,NA,NA,12793,10814,5041,24360,15779,7993,22379,6003,15130,5375,6417,NA,18597,NA,23196,31681,8363,NA,8064,10121,NA,15714
7,-1.5,"no_treatment",27331,NA,NA,17182,13477,NA,21878,12133,35825,9189,NA,15346,19136,5922,NA,18421,11434,12521,12608,18703,NA,NA,NA,15453,11764,5334,27266,17836,NA,23902,6543,16935,5897,6899,20663,20544,3878,24760,33825,9266,27017,8495,11283,9245,16910
8,-1,"no_treatment",37396,6778,23015,18140,NA,10120,24889,12942,38831,10595,29608,NA,20554,NA,NA,19851,12586,NA,13460,20914,17032,NA,12347,16177,13630,NA,30879,18299,10104,25708,7112,16934,NA,7732,22607,22287,3976,26266,37112,9381,32549,8477,13206,9951,NA
9,-0.5,"no_treatment",37539,6710,24605,20987,16013,10663,26601,14389,42335,10812,30297,18567,22414,7380,NA,NA,13537,15096,15716,22647,19406,NA,13035,18475,NA,6167,32457,19049,10968,29020,NA,19164,7440,8231,25034,23920,4313,27616,NA,9972,32410,9442,15124,10675,19423
10,0,"treatment",38501,7337,26835,NA,NA,11631,NA,16803,45550,12146,33796,20580,24204,7689,NA,23496,NA,16348,16400,24502,21139,NA,15609,18270,NA,NA,34189,20683,12294,NA,5267,19439,7300,8500,24967,26295,4678,29719,41281,10687,33277,10220,16128,NA,NA
11,0.5,"treatment",42027,7379,29146,23551,18866,12804,30809,16922,49378,12514,33929,22168,NA,NA,NA,NA,16042,17986,18201,26237,23177,NA,13094,19475,16551,NA,37831,22699,12330,29466,5962,21911,7809,NA,28065,28295,5086,NA,45032,11488,38805,10843,16656,NA,22550
12,1,"treatment",49779,7279,31178,24494,20980,NA,33134,NA,NA,13173,37323,39698,NA,NA,NA,28239,17500,19929,20235,28423,NA,NA,13443,20770,18254,6428,40091,NA,13417,NA,6742,NA,NA,10163,29950,30448,6861,34085,48445,12714,39032,10982,17278,12976,NA
13,1.5,"treatment",50830,9503,NA,25910,NA,14021,NA,NA,55963,17739,40869,47020,NA,NA,NA,NA,NA,21783,20353,34392,26964,NA,16117,22004,NA,6619,44025,26109,13866,NA,6742,24861,8828,10835,NA,33519,6356,36912,52233,13373,41402,12109,19278,13591,27252
14,2,"treatment",59400,9717,37096,28323,26265,NA,NA,21598,NA,NA,45614,NA,NA,9686,NA,35380,20408,25507,22522,NA,29442,NA,15717,26064,NA,6744,47542,27204,16297,NA,NA,NA,8866,12609,30372,36425,NA,NA,61024,14733,44940,NA,20331,NA,63939
15,2.5,"treatment",62004,10910,NA,32788,NA,17167,NA,23794,NA,NA,NA,NA,35238,11051,NA,37996,NA,29052,26461,39503,31384,NA,NA,27084,24204,7664,51397,NA,16447,11375,9458,27794,9441,11659,NA,39196,6861,41746,61548,NA,NA,13687,23674,16236,71280
16,3,"treatment",65777,12836,NA,32993,29596,NA,NA,25912,NA,NA,NA,54749,38139,11197,NA,41232,24625,30857,27471,42190,NA,NA,19453,28737,NA,7597,56090,30984,NA,36854,10665,29885,25060,12916,36589,42570,7457,45134,66273,16165,53367,15529,23554,NA,80089
17,3.5,"treatment",NA,11922,46863,33455,NA,19836,NA,27978,NA,19286,53920,64130,42154,12222,NA,45324,27127,NA,NA,44976,37817,NA,21872,34724,NA,8036,59369,33122,19652,42801,12659,34002,NA,13418,37581,47125,8070,47901,72323,17100,56511,15768,25928,19157,NA
18,4,"treatment",NA,14672,50700,34482,32572,21685,NA,30220,NA,21247,56023,67655,NA,13826,NA,48873,29749,36893,33052,49340,41618,NA,26707,34901,31919,NA,63142,36439,21470,43763,NA,37930,NA,14422,39467,50485,NA,53015,NA,18202,NA,17696,28073,19350,89109
19,4.5,"treatment",NA,15541,57068,NA,NA,24018,NA,32220,NA,25859,NA,72664,49690,14520,NA,52763,NA,45259,34240,53335,46500,NA,26315,38789,35035,NA,96785,39133,24929,12578,12818,38443,32647,15714,45664,54055,9612,56093,NA,NA,65701,18254,29183,NA,NA
20,5,"treatment",NA,NA,61413,NA,37710,26840,NA,37325,NA,26282,NA,79065,NA,NA,NA,NA,36719,48253,39867,59535,49868,NA,30403,42938,NA,7285,96176,41146,25717,12929,14865,42563,NA,17506,46833,NA,11684,NA,88465,21252,71652,19913,33654,NA,102862
21,5.5,"treatment",NA,19886,65033,40660,42674,NA,NA,NA,NA,31262,NA,83863,NA,NA,NA,61687,40346,49848,44055,64873,NA,NA,31899,46967,43123,NA,106109,59346,28216,NA,NA,NA,36424,18265,49202,61736,NA,NA,NA,NA,NA,NA,NA,24863,NA
22,6,"no_treatment",NA,NA,NA,42684,46960,32231,NA,NA,NA,28557,NA,94317,NA,NA,NA,NA,NA,55794,48201,69740,62905,NA,35418,NA,46684,NA,109016,61171,31632,NA,15976,51303,41299,19144,NA,67457,12377,NA,NA,NA,NA,23868,36119,NA,NA
23,6.5,"no_treatment",NA,20528,78986,45306,48669,NA,81001,48067,NA,31442,NA,NA,NA,NA,NA,NA,47078,NA,49637,NA,67805,NA,39656,54197,51802,NA,114450,65615,NA,57796,NA,NA,NA,NA,57781,NA,13449,NA,109408,NA,NA,NA,45728,NA,NA
24,7,"no_treatment",NA,25847,NA,46501,NA,39430,89144,51755,NA,32993,NA,NA,71778,21972,NA,NA,NA,NA,NA,82462,87434,NA,NA,NA,56569,NA,114919,60018,NA,NA,18658,62591,40995,22668,NA,NA,14879,NA,112921,NA,NA,29854,49876,NA,136508
25,7.5,"no_treatment",NA,27934,NA,48892,NA,NA,NA,51662,NA,36135,NA,109622,NA,24414,NA,85736,56289,NA,60715,89986,NA,NA,47385,NA,62161,NA,118314,65539,NA,NA,20286,67427,NA,26799,NA,NA,16783,NA,119671,NA,NA,NA,50959,32703,143840
26,8,"no_treatment",NA,25979,58979,49825,NA,47717,NA,56046,NA,NA,NA,116092,85659,26259,NA,NA,59515,NA,63516,NA,99488,NA,54051,60686,66293,NA,118773,71057,NA,NA,22391,71889,NA,27183,NA,NA,20112,NA,NA,NA,NA,44180,52252,35001,NA
27,8.5,"no_treatment",NA,27810,NA,NA,NA,NA,110791,NA,NA,41746,NA,122962,91126,NA,NA,NA,64300,79526,NA,NA,NA,NA,54775,65943,72336,NA,128265,76338,NA,NA,NA,77271,NA,28553,NA,NA,19694,NA,NA,NA,NA,36552,62714,NA,NA
28,9,"no_treatment",NA,39063,NA,NA,NA,56464,NA,70291,NA,NA,NA,NA,95908,29844,NA,NA,NA,NA,71899,NA,115406,NA,59367,NA,NA,11402,125912,86600,NA,NA,25482,86083,NA,30769,NA,NA,21165,NA,NA,NA,NA,NA,NA,NA,NA
29,9.5,"no_treatment",NA,37510,61889,55797,NA,63428,NA,78876,NA,NA,NA,136913,NA,32483,NA,NA,73386,NA,NA,NA,NA,NA,66613,80599,NA,NA,142268,87679,NA,NA,27096,86391,NA,34888,NA,NA,22782,NA,NA,NA,NA,NA,68182,NA,NA
30,10,"no_treatment",NA,45672,NA,56524,NA,NA,NA,NA,NA,NA,NA,NA,NA,35345,NA,121256,78524,NA,NA,NA,NA,NA,76115,84431,NA,NA,132994,96806,NA,NA,29145,NA,31002,38190,NA,NA,25126,NA,NA,NA,NA,NA,NA,NA,NA
31,10.5,"no_treatment",NA,48222,NA,56939,NA,NA,NA,NA,NA,NA,NA,NA,NA,37965,NA,NA,NA,NA,NA,NA,NA,NA,85063,82782,NA,NA,135067,105244,NA,NA,31847,101589,NA,38740,NA,NA,27660,NA,NA,NA,NA,NA,NA,NA,NA
32,11,"no_treatment",NA,54435,NA,NA,NA,NA,NA,NA,NA,NA,NA,NA,NA,41478,NA,NA,98634,NA,NA,NA,NA,NA,91259,NA,NA,NA,NA,108791,NA,NA,NA,NA,NA,43574,NA,NA,29990,NA,NA,NA,NA,NA,NA,NA,NA
33,11.5,"no_treatment",NA,53571,NA,55405,NA,86092,NA,NA,NA,NA,NA,NA,NA,43072,NA,NA,NA,NA,NA,NA,NA,NA,NA,NA,NA,4512,NA,111916,NA,NA,35788,100167,NA,45915,NA,NA,NA,NA,NA,NA,NA,NA,NA,NA,NA
34,12,"no_treatment",NA,52976,NA,56080,NA,NA,NA,NA,NA,NA,NA,190605,NA,45295,NA,NA,NA,NA,NA,NA,NA,NA,112840,NA,NA,10542,NA,NA,NA,NA,39295,115232,NA,47438,NA,NA,NA,NA,NA,NA,NA,NA,NA,NA,NA
35,12.5,"no_treatment",NA,49696,NA,58642,NA,NA,NA,NA,NA,NA,NA,NA,NA,50142,NA,NA,119821,NA,NA,NA,NA,NA,115696,NA,NA,13964,59179,113916,NA,NA,42934,116488,NA,50546,NA,NA,NA,NA,NA,NA,NA,NA,NA,NA,NA
36,13,"no_treatment",NA,NA,NA,60384,NA,107846,NA,NA,NA,86000,NA,NA,NA,51192,NA,NA,NA,NA,NA,NA,NA,NA,120075,NA,NA,12938,NA,113626,NA,NA,NA,125870,NA,54176,NA,NA,NA,NA,NA,NA,NA,NA,NA,NA,NA
37,13.5,"no_treatment",NA,NA,NA,NA,NA,114636,NA,NA,NA,92106,NA,NA,NA,54629,NA,NA,NA,NA,NA,NA,NA,NA,NA,NA,NA,NA,NA,89405,NA,NA,48309,NA,NA,57966,NA,NA,NA,NA,NA,NA,NA,NA,NA,NA,NA

[truncated: 38 more sheets: SCR5_area, SCR6_area, SCR7_area, SCR9_area, SCR10_area, S1R1_mean_g, S1R2_mean_g, S2R1_mean_g, S2R2_mean_g, S3R1_mean_g, S3R2_mean_g, S4R1_mean_g, S4R2_mean_g, SCR1_mean_g, SCR4_mean_g, SCR5_mean_g, SCR6_mean_g, SCR7_mean_g, SCR9_mean_g, SCR10_mean_g …]
