# Supplementary material for: Dynamic microfluidic single-cell screening identifies pheno-tuning compounds to potentiate tuberculosis therapy
Source: Nat Commun. 2024 May 16;15:4175. doi: 10.1038/s41467-024-48269-2 (PMC11099131; doi:10.1038/s41467-024-48269-2)
Supplement: Supplementary file 7 — Supplementary Data 4 [file 41467_2024_48269_MOESM7_ESM.xlsx]

## Sheet: DA_MOXvsDMSO_UP
Id	Name	gene_biotype	old_locus_tag	DMSO_1	DMSO_2	DMSO_3	Moxi_1	Moxi_2	Moxi_3	norm.DMSO_1	norm.DMSO_2	norm.DMSO_3	norm.Moxi_1	norm.Moxi_2	norm.Moxi_3	baseMean	DMSO	Moxi	FC	log2FoldChange	stat	pvalue	padj	dispGeneEst	dispFit	dispMAP	dispersion	betaConv	maxCooks	outlier
ERDMAN_RS14315	ERDMAN_RS14315	protein_coding	NA	351	586	414	2660	4038	1529	245	212	256	3272	2868	3234	7504.84	238	3125	13.172	3.719	24.573	2.44866557421202e-133	8.68786545730423e-130	0.0115146615512212	0.0229572083416433	0.0151268520040485	0.0151268520040485	TRUE	0.0811404867562352	No
ERDMAN_RS20185	ERDMAN_RS20185	protein_coding	ERDMAN_4194	378	707	410	1956	3662	1484	264	256	253	2406	2601	3139	5199.34	258	2715	10.524	3.396	22.814	3.29633563413021e-115	5.847699414947e-112	0.010413603022268	0.0231095622616313	0.0146412939517578	0.0146412939517578	TRUE	0.0420667925935226	No
ERDMAN_RS18900	radA	protein_coding	ERDMAN_3933	1283	2196	1208	5925	11798	4612	896	795	747	7289	8379	9756	16347	813	8475	10.431	3.383	22.391	4.84747804284331e-111	5.73295069866936e-108	0.0133787335105562	0.0227713599475468	0.0160264460459777	0.0160264460459777	TRUE	0.0283336460154334	No
ERDMAN_RS14400	recA	protein_coding	ERDMAN_2998	5141	10346	5040	22473	37988	18488	3591	3744	3115	27646	26980	39109	52482.31	3483	31245	8.967	3.165	21.852	7.47258664051741e-106	6.62818435013895e-103	0.0131691996602648	0.0226627523547484	0.0150136950599797	0.0150136950599797	TRUE	0.197404371248807	No
ERDMAN_RS06800	ERDMAN_RS06800	protein_coding	ERDMAN_1427	560	1122	579	2361	4380	1682	391	406	358	2904	3111	3558	6072.16	385	3191	8.275	3.049	21.664	4.45200006687804e-104	3.15913924745666e-101	0.00950060268271403	0.023038275236265	0.0133403069840562	0.0133403069840562	TRUE	0.034756108233689	No
ERDMAN_RS15685	ERDMAN_RS15685	protein_coding	ERDMAN_3264	924	1802	1025	5136	9980	4054	645	652	634	6318	7088	8576	12820.15	644	7327	11.379	3.508	21.027	3.7411884719838e-98	2.21228944976642e-95	0.0180392709628837	0.0228147545371241	0.0195368451473818	0.0195368451473818	TRUE	0.0361270115901237	No
ERDMAN_RS18905	disA	protein_coding	ERDMAN_3934	496	1090	505	2488	5001	1831	346	394	312	3061	3552	3873	5562.82	351	3495	9.936	3.313	21.004	6.08342014314246e-98	3.08342495255278e-95	0.0141212118959103	0.0230771573757924	0.0169439009107628	0.0169439009107628	TRUE	0.093597697474037	No
ERDMAN_RS16865	adnA	protein_coding	ERDMAN_3512	354	826	381	3864	7275	2838	247	299	235	4753	5167	6003	9818.31	260	5308	20.336	4.346	19.832	1.5723553260274e-87	6.97339587093151e-85	0.0325690829425735	0.0228762491687179	0.0334133845439389	0.0334133845439389	TRUE	0.268467590728804	No
ERDMAN_RS06795	ERDMAN_RS06795	protein_coding	ERDMAN_1426	626	1036	621	3034	5266	1974	437	375	384	3732	3740	4176	8981.36	399	3883	9.745	3.285	19.596	1.66301078932679e-85	6.55595808947939e-83	0.0164096751903611	0.0229007229093546	0.0193751410223814	0.0193751410223814	TRUE	0.0299270007742863	No
ERDMAN_RS15675	ERDMAN_RS15675	protein_coding	ERDMAN_3262	398	696	392	1494	2859	1065	278	252	242	1838	2030	2253	2847.73	257	2040	7.927	2.987	19.219	2.5772166971711e-82	9.14396484156306e-80	0.0122409680665841	0.0235191053181432	0.0159981831096749	0.0159981831096749	TRUE	0.0796534513908582	No
ERDMAN_RS15680	ERDMAN_RS15680	protein_coding	ERDMAN_3263	291	628	323	1625	3251	1342	203	227	200	1999	2309	2839	3498.67	210	2382	11.312	3.5	18.995	1.86429072663643e-80	6.01318499827825e-78	0.021240932600766	0.0233506343644201	0.0228613222667951	0.0228613222667951	TRUE	0.0395090231011763	No
ERDMAN_RS15690	ERDMAN_RS15690	protein_coding	ERDMAN_3265	470	911	390	2980	4647	1755	328	330	241	3666	3300	3712	7136.91	300	3559	11.866	3.569	18.932	6.23994839473775e-80	1.84494474204413e-77	0.0247730050114451	0.0229749213479775	0.024491396826384	0.024491396826384	TRUE	0.105314043211608	No
ERDMAN_RS14390	ERDMAN_RS14390	protein_coding	ERDMAN_2996	402	782	300	1751	2858	1176	281	283	185	2154	2030	2488	4848.91	250	2224	8.881	3.151	18.797	7.98993822072224e-79	2.18063852362481e-76	0.016676610249218	0.0231454041409427	0.0188342323754974	0.0188342323754974	TRUE	0.0593603296804672	No
ERDMAN_RS03165	ERDMAN_RS03165	protein_coding	ERDMAN_0665	594	1177	645	3246	5846	2382	415	426	399	3993	4152	5039	10701.49	413	4395	10.629	3.41	18.449	5.34713065951564e-76	1.35511568428296e-73	0.0236143105129473	0.0228545747724964	0.0237929158290952	0.0237929158290952	TRUE	0.0628691643475493	No
ERDMAN_RS16180	ERDMAN_RS16180	protein_coding	ERDMAN_3365	1004	1780	871	3600	5620	2496	701	644	538	4429	3991	5280	16778.03	628	4567	7.267	2.861	18.337	4.18295104162762e-75	9.89407353046319e-73	0.0147885579918156	0.0227673075984253	0.0169566278975441	0.0169566278975441	TRUE	0.039974222739919	No
ERDMAN_RS19195	ERDMAN_RS19195	protein_coding	ERDMAN_3990	414	821	452	1069	1912	675	289	297	279	1315	1358	1428	2287.09	288	1367	4.729	2.242	18.26	1.71729836938797e-74	3.80810913411782e-72	0.0055445631597291	0.023741065654661	0.0094163965195452	0.0094163965195452	TRUE	0.0369536241735029	No
ERDMAN_RS18745	ERDMAN_RS18745	protein_coding	ERDMAN_3900	213	491	274	1104	1947	766	149	178	169	1358	1383	1620	3268.7	165	1454	8.762	3.131	18.193	5.8774767629388e-74	1.22666397381805e-71	0.0156957190131263	0.0234024878665433	0.0192167552441987	0.0192167552441987	TRUE	0.0770085495523071	No
ERDMAN_RS11045	ERDMAN_RS11045	protein_coding	ERDMAN_2317	131	298	124	1339	2332	989	91	108	77	1647	1656	2092	7284.23	92	1798	19.458	4.282	18.041	9.31229229685868e-73	1.83555628162525e-70	0.0428121658508755	0.0229676140197094	0.0372302182367212	0.0372302182367212	TRUE	0.084915625786467	No
ERDMAN_RS17855	ERDMAN_RS17855	protein_coding	ERDMAN_3713	71	114	85	443	719	307	50	41	53	545	511	649	1747.29	48	568	11.942	3.578	17.673	6.74632237405252e-70	1.25978693595465e-67	0.0218749711907085	0.024089371890519	0.0226030310921792	0.0226030310921792	TRUE	0.133826760454742	No
ERDMAN_RS14395	recX	protein_coding	ERDMAN_2997	211	448	216	1156	2002	976	147	162	134	1422	1422	2065	2665.92	148	1636	11.034	3.464	17.4	8.23633321172343e-68	1.46112551175974e-65	0.025813606148469	0.0235808553465198	0.0262740829598049	0.0262740829598049	TRUE	0.0649848757158937	No
ERDMAN_RS11510	ERDMAN_RS11510	protein_coding	NA	21	40	8	236	503	216	15	14	5	290	357	457	803.29	11	368	31.546	4.979	17.358	1.70963921729401e-67	2.88847616331387e-65	0.0413915858021604	0.0258236214195866	0.0344072403762672	0.0344072403762672	TRUE	0.375291972508536	No
ERDMAN_RS00980	ERDMAN_RS00980	protein_coding	ERDMAN_0209	732	1530	890	2364	5349	1934	511	554	550	2908	3799	4091	7136.33	538	3599	6.681	2.74	17.098	1.5354864332395e-65	2.47632084778806e-63	0.0147581396782875	0.0229749505645207	0.0178027096600126	0.0178027096600126	TRUE	0.0271171669691737	No
ERDMAN_RS16860	adnB	protein_coding	ERDMAN_3511	311	614	343	3124	6185	2563	217	222	212	3843	4393	5422	7405.23	217	4553	20.956	4.389	16.803	2.32095140958548e-63	3.58031982661274e-61	0.0608594883092171	0.0229618298987385	0.0477452779910606	0.0477452779910606	TRUE	0.664398771130232	No
ERDMAN_RS20190	ERDMAN_RS20190	protein_coding	ERDMAN_4195	133	206	214	958	1620	636	93	75	132	1179	1151	1345	2194.08	100	1225	12.32	3.623	16.794	2.70197968417412e-63	3.99442663310407e-61	0.0334325504504503	0.0237888618066311	0.0302027998292606	0.0302027998292606	TRUE	0.0906294750738851	No
ERDMAN_RS09630	ERDMAN_RS09630	protein_coding	ERDMAN_2022	442	761	390	1913	3122	1243	309	275	241	2353	2217	2629	5929.95	275	2400	8.723	3.125	16.749	5.77110687532378e-63	8.19035487745951e-61	0.0244311211680497	0.0230484592855969	0.02379385498535	0.02379385498535	TRUE	0.398386231914944	No
ERDMAN_RS13665	ruvC	protein_coding	ERDMAN_2853	935	1654	952	2474	4184	1637	653	599	588	3043	2972	3463	5321.56	613	3159	5.149	2.364	16.491	4.24918993069636e-61	5.79850995158104e-59	0.0109743600158043	0.0230981724951597	0.0141452007562559	0.0141452007562559	TRUE	0.116290844748873	No
ERDMAN_RS00310	ERDMAN_RS00310	protein_coding	ERDMAN_0067	3554	7333	5208	11220	21482	8096	2482	2654	3219	13803	15257	17126	20828.15	2785	15395	5.527	2.467	16.408	1.67342314214645e-60	2.19900196605023e-58	0.0137404570560074	0.0227374224428063	0.0161421602068769	0.0161421602068769	TRUE	0.0695277068372217	No
ERDMAN_RS15200	ERDMAN_RS15200	protein_coding	ERDMAN_3165	93	149	80	740	1256	527	65	54	49	910	892	1115	3213.97	56	972	17.352	4.117	16.277	1.43638547477243e-59	1.82010559446163e-57	0.0474609444356072	0.0234159211941526	0.0404832972444921	0.0404832972444921	TRUE	0.361818836980978	No
ERDMAN_RS13655	ruvB	protein_coding	ERDMAN_2851	419	878	447	1214	2396	1082	293	318	276	1493	1702	2289	2518.99	296	1828	6.164	2.624	15.636	4.15369917450245e-55	5.08183609349472e-53	0.0163479095004111	0.0236372724416864	0.0189855476541322	0.0189855476541322	TRUE	0.144450754941578	No
ERDMAN_RS07030	alkA	protein_coding	ERDMAN_1474	487	1057	564	1919	3580	1478	340	383	349	2361	2543	3127	7317.18	357	2677	7.483	2.904	15.547	1.67142592571267e-54	1.97673972814285e-52	0.0244545225147044	0.0229660201367281	0.0241077045221613	0.0241077045221613	TRUE	0.0566953057764417	No
ERDMAN_RS06805	ERDMAN_RS06805	protein_coding	ERDMAN_1428	844	1694	969	2567	5367	2212	589	613	599	3158	3812	4679	5829.06	600	3883	6.46	2.692	15.487	4.26519973132159e-54	4.88158988604161e-52	0.0193255353656713	0.0230559852032901	0.0211318574297125	0.0211318574297125	TRUE	0.0414659705492709	No
ERDMAN_RS11515	ERDMAN_RS11515	protein_coding	ERDMAN_2410	173	351	216	1559	2533	1056	121	127	134	1918	1799	2234	3092.14	127	1984	15.592	3.963	15.258	1.46581874837548e-52	1.62522653726131e-50	0.0579137930654474	0.0234475331837931	0.0460871157412305	0.0460871157412305	TRUE	0.86817275370757	No
ERDMAN_RS07880	ERDMAN_RS07880	protein_coding	ERDMAN_1650	17	28	17	188	260	117	12	10	11	231	185	247	343.52	11	221	20.443	4.354	15.019	5.50809103321249e-51	5.92203241995088e-49	0.0341306264014036	0.0301200232722071	0.0326671975499046	0.0326671975499046	TRUE	0.19616994887623	No
ERDMAN_RS19570	ERDMAN_RS19570	protein_coding	ERDMAN_4068	367	521	349	913	1932	753	256	189	216	1123	1372	1593	1703.39	220	1363	6.199	2.632	14.862	5.84907088080423e-50	6.1036774956157e-48	0.0177263479870314	0.0241274097858399	0.0208476044870698	0.0208476044870698	TRUE	0.112071353218992	No
ERDMAN_RS17360	ERDMAN_RS17360	protein_coding	ERDMAN_3613	208	437	192	615	1208	505	145	158	119	757	858	1068	1365.43	141	894	6.318	2.659	14.666	1.05977548912816e-48	1.07430955297906e-46	0.0195548630537723	0.0245020909162637	0.0209858069579242	0.0209858069579242	TRUE	0.0774877636256514	No
ERDMAN_RS17010	ERDMAN_RS17010	protein_coding	ERDMAN_3539	333	680	312	1150	1596	605	233	246	193	1415	1133	1280	2910.35	224	1276	5.687	2.508	14.638	1.61885720690453e-48	1.59547371391591e-46	0.0168313149216206	0.0234996225515121	0.0193895340585909	0.0193895340585909	TRUE	0.117535817672364	No
ERDMAN_RS17355	ERDMAN_RS17355	protein_coding	ERDMAN_3612	2505	5076	2959	5209	9345	3350	1750	1837	1829	6408	6637	7086	14588.27	1805	6710	3.716	1.894	14.386	6.32260555465116e-47	6.06286608321684e-45	0.00912162971004431	0.0227903767076307	0.012234588785745	0.012234588785745	TRUE	0.0454276351471907	No
ERDMAN_RS21735	ERDMAN_RS21735	protein_coding	NA	187	510	139	953	1472	649	131	185	86	1172	1045	1373	2894.8	134	1197	8.877	3.15	14.277	3.06278347355174e-46	2.8596725695162e-44	0.0380917617140569	0.0235043815725326	0.0324611502917053	0.0324611502917053	TRUE	0.321882452492541	No
ERDMAN_RS00990	ERDMAN_RS00990	protein_coding	ERDMAN_0211	2138	4285	2848	6031	13327	4836	1493	1551	1760	7419	9465	10230	11186.23	1601	9038	5.643	2.497	14.263	3.72777316046644e-46	3.39131773675255e-44	0.0209002841931849	0.0228441331763674	0.0218306149552837	0.0218306149552837	TRUE	0.0658147269131333	No
ERDMAN_RS11135	ERDMAN_RS11135	protein_coding	ERDMAN_2335	247	438	248	614	1101	438	173	159	153	755	782	927	1407.94	162	821	5.078	2.344	14.22	6.89399329747689e-46	6.114972054862e-44	0.0144608616205251	0.0244450690109389	0.0170577800106331	0.0170577800106331	TRUE	0.122707095662882	No
ERDMAN_RS10185	ERDMAN_RS10185	protein_coding	ERDMAN_2142	464	931	364	2034	3531	1320	324	337	225	2502	2508	2792	9224.52	295	2601	8.796	3.137	14.173	1.3550245969714e-45	1.17259201708647e-43	0.0385840517084432	0.0228931547495805	0.0341020866726846	0.0341020866726846	TRUE	0.0664842795350046	No
ERDMAN_RS14310	nrdR	protein_coding	ERDMAN_2980	331	655	468	1128	1825	789	231	237	289	1388	1296	1669	2830.04	252	1451	5.739	2.521	14.109	3.33504428640982e-45	2.81731836385287e-43	0.0200903356593557	0.0235247624472903	0.0214377391802443	0.0214377391802443	TRUE	0.104669913958464	No
ERDMAN_RS03175	ERDMAN_RS03175	protein_coding	ERDMAN_0667	161	319	203	944	1498	532	112	115	125	1161	1064	1125	3433.85	117	1117	9.481	3.245	14.037	9.30879782410274e-45	7.6808406232364e-43	0.0393459016744038	0.0233645478923369	0.0355590894590836	0.0355590894590836	TRUE	0.0786524811942116	No
ERDMAN_RS07025	ogt	protein_coding	ERDMAN_1473	124	376	137	800	1122	547	87	136	85	984	797	1157	2226.5	103	979	9.464	3.242	13.933	4.0016256604246e-44	3.22676541890602e-42	0.041619735226249	0.0237717477604747	0.0356569185687576	0.0356569185687576	TRUE	0.0365778648821634	No
ERDMAN_RS06140	ERDMAN_RS06140	protein_coding	ERDMAN_1288	717	1443	637	2861	5296	1994	501	522	394	3520	3761	4218	14207.76	472	3833	8.111	3.02	13.883	8.03796061824487e-44	6.3374853941184e-42	0.0372772347764915	0.0227951106291301	0.0333336777337515	0.0333336777337515	TRUE	0.0339991051170922	No
ERDMAN_RS16775	ERDMAN_RS16775	protein_coding	ERDMAN_3493	244	595	308	1576	2335	863	170	215	190	1939	1658	1826	5292.95	192	1808	9.394	3.232	13.743	5.61570910723727e-43	4.33142085053866e-41	0.0470840507357492	0.0231007917573497	0.0380338650629952	0.0380338650629952	TRUE	0.582944816434293	No
ERDMAN_RS08925	ERDMAN_RS08925	protein_coding	ERDMAN_1869	817	1646	870	2284	4456	1542	571	596	538	2810	3165	3262	12431.99	568	3079	5.418	2.438	13.602	3.87521023647461e-42	2.9253714721302e-40	0.0212945018838036	0.0228210344368377	0.0224362138271907	0.0224362138271907	TRUE	0.0174837103363937	No
ERDMAN_RS10640	ERDMAN_RS10640	protein_coding	ERDMAN_2234	2583	5423	3390	5203	9743	3969	1804	1962	2095	6401	6920	8396	11806.57	1954	7239	3.702	1.888	13.313	1.94809398798547e-40	1.43996613945259e-38	0.0114643042912634	0.0228320216096894	0.0142657974391904	0.0142657974391904	TRUE	0.023214201927816	No
ERDMAN_RS17860	ERDMAN_RS17860	protein_coding	ERDMAN_3714	82	152	89	424	582	246	57	55	55	522	413	520	1609.87	56	485	8.683	3.118	13.083	4.11449708354915e-39	2.97923176580253e-37	0.0395881716802576	0.0242153515612572	0.0346186567713596	0.0346186567713596	TRUE	0.0520939222471361	No
ERDMAN_RS10580	ERDMAN_RS10580	protein_coding	ERDMAN_2223	978	1893	1119	4838	7492	2950	683	685	692	5952	5321	6240	18217.67	687	5838	8.501	3.088	13.026	8.67120325188435e-39	6.15308582753713e-37	0.0518410895895083	0.0227551625134495	0.0399690776623155	0.0399690776623155	TRUE	0.139737024606719	No
ERDMAN_RS13660	ruvA	protein_coding	ERDMAN_2852	372	769	361	855	1455	674	260	278	223	1052	1033	1426	2117.49	254	1170	4.589	2.198	12.962	2.01801383312683e-38	1.40390452547725e-36	0.0169600928530889	0.0238313702410456	0.0190618728334328	0.0190618728334328	TRUE	0.110385841152309	No
ERDMAN_RS09290	ERDMAN_RS09290	protein_coding	ERDMAN_1951	978	1877	1114	4612	7378	3013	683	679	689	5674	5240	6374	17856.14	684	5763	8.428	3.075	12.643	1.21662913882152e-36	8.30115420103607e-35	0.0555977754865898	0.0227580283468606	0.042107612585715	0.042107612585715	TRUE	0.161338236794573	No
ERDMAN_RS17190	ERDMAN_RS17190	protein_coding	ERDMAN_3579	678	1245	461	2104	3739	1373	474	451	285	2588	2655	2904	5873.35	403	2716	6.735	2.752	12.621	1.62534959468697e-36	1.08806421923573e-34	0.0377586850549788	0.0230526497095915	0.0333196476308073	0.0333196476308073	TRUE	0.100849123149297	No
ERDMAN_RS10000	ERDMAN_RS10000	protein_coding	ERDMAN_2100	586	1049	583	805	1702	613	409	380	360	990	1209	1297	1885.91	383	1165	3.038	1.603	12.518	5.96829342144974e-36	3.92138982579698e-34	0.00664668018444588	0.0239809019577636	0.0105247973322835	0.0105247973322835	TRUE	0.0682051221214536	No
ERDMAN_RS00960	ERDMAN_RS00960	protein_coding	ERDMAN_0205	764	1599	989	1480	2438	860	534	579	611	1821	1731	1819	2459.49	575	1790	3.114	1.639	12.373	3.65153687424606e-35	2.35557324178637e-33	0.00760850619707577	0.0236620375180868	0.0117843767072133	0.0117843767072133	TRUE	0.043067724980759	No
ERDMAN_RS00315	darT	protein_coding	ERDMAN_0068	352	827	479	989	2344	837	246	299	296	1217	1665	1771	1691.54	280	1551	5.521	2.465	12.263	1.435928842343e-34	9.09763487970174e-33	0.0272358963788772	0.0241380113548305	0.0276918267344516	0.0276918267344516	TRUE	0.241511035043954	No
ERDMAN_RS00970	sigG	protein_coding	ERDMAN_0207	1281	2413	1464	3508	6363	2326	895	873	905	4315	4519	4920	9153.12	891	4585	5.146	2.363	12.261	1.4694607728366e-34	9.14674881056887e-33	0.0278313803183983	0.0228953353243915	0.0263166401647536	0.0263166401647536	TRUE	0.0631653550999938	No
ERDMAN_RS00710	ERDMAN_RS00710	protein_coding	ERDMAN_0155	563	1130	842	1061	1983	794	393	409	520	1305	1408	1680	1824.59	441	1464	3.316	1.729	12.135	6.86076587140787e-34	4.19689608823364e-32	0.010094629059757	0.024026853993822	0.0135473000423947	0.0135473000423947	TRUE	0.0971820204585543	No
ERDMAN_RS18545	ERDMAN_RS18545	protein_coding	ERDMAN_3856	75	136	74	266	542	157	52	49	46	327	385	332	863.99	49	348	7.111	2.83	12.113	8.96873830228942e-34	5.3934039824615e-32	0.0348695458698684	0.025598125659765	0.0318410637089781	0.0318410637089781	TRUE	0.0281852619646506	No
ERDMAN_RS05330	ERDMAN_RS05330	protein_coding	ERDMAN_1113	454	746	441	1003	1668	547	317	270	273	1234	1185	1157	2529.75	287	1192	4.166	2.059	11.96	5.73529301886108e-33	3.39146993848652e-31	0.018439382432312	0.0236329199523848	0.0198184953605676	0.0198184953605676	TRUE	0.0188893375408092	No
ERDMAN_RS04890	ERDMAN_RS04890	protein_coding	ERDMAN_1023	4981	10528	6985	9284	18941	7308	3479	3810	4317	11421	13452	15459	24746.49	3869	13444	3.474	1.797	11.893	1.2834953588805e-32	7.46531398902952e-31	0.0141933061379189	0.0227178196682763	0.0163258099028564	0.0163258099028564	TRUE	0.0377383621182738	No
ERDMAN_RS17740	dnaE2	protein_coding	ERDMAN_3692	526	875	376	1682	2788	1286	367	317	232	2069	1980	2720	12449.39	305	2256	7.382	2.884	11.884	1.43371423077121e-32	8.20454530770362e-31	0.0531194151599931	0.0228207445906744	0.0412308437110748	0.0412308437110748	TRUE	0.483147519184677	No
ERDMAN_RS00985	ERDMAN_RS00985	protein_coding	ERDMAN_0210	222	450	165	687	2067	591	155	163	102	845	1468	1250	2174.11	140	1188	8.477	3.084	11.78	4.93674171231844e-32	2.78024755481045e-30	0.0552810612774045	0.0237996564134789	0.0468266292694258	0.0468266292694258	TRUE	0.0604959125556085	No
ERDMAN_RS12100	ERDMAN_RS12100	protein_coding	ERDMAN_2524	224	363	127	608	1002	349	156	131	78	748	712	738	1742.72	122	733	5.999	2.585	11.698	1.30133797603977e-31	7.2142924046705e-30	0.0350309560175482	0.0240932428885126	0.031996893526194	0.031996893526194	TRUE	0.12251152424754	No
ERDMAN_RS07330	ERDMAN_RS07330	protein_coding	NA	597	1044	567	1329	2219	1003	417	378	350	1635	1576	2122	7093.96	382	1778	4.65	2.217	11.694	1.36258493612608e-31	7.4376174667313e-30	0.0254004361504725	0.0229771086592048	0.0247987006894625	0.0247987006894625	TRUE	0.150948076886285	No
ERDMAN_RS00320	ERDMAN_RS00320	protein_coding	ERDMAN_0069	2408	4823	2366	4690	9965	3909	1682	1745	1462	5770	7077	8269	10483.74	1630	7039	4.317	2.11	11.578	5.3534688551548e-31	2.87789507546806e-29	0.0231006081051507	0.0228595794828616	0.0236683498646575	0.0236683498646575	TRUE	0.0294085576119521	No
ERDMAN_RS13585	ERDMAN_RS13585	protein_coding	ERDMAN_2837	420	740	378	633	1056	390	293	268	234	779	750	825	1363.34	265	785	2.956	1.564	11.542	8.05721198944825e-31	4.26671464754663e-29	0.0066056311135772	0.0245049867361878	0.0113414470460998	0.0113414470460998	TRUE	0.052426566784071	No
ERDMAN_RS00290	ERDMAN_RS00290	protein_coding	ERDMAN_0063	1621	3200	1607	3463	5668	2085	1132	1158	993	4260	4025	4411	8866.22	1094	4232	3.865	1.951	11.519	1.05379526877858e-30	5.49833178474473e-29	0.0188052412387935	0.0229044511737748	0.0202483326726843	0.0202483326726843	TRUE	0.0282034263769155	No
ERDMAN_RS14665	ERDMAN_RS14665	protein_coding	ERDMAN_3055	1263	2635	1605	2590	5085	1967	882	954	992	3186	3611	4161	4711.05	943	3653	3.873	1.953	11.262	2.02823806775153e-29	1.04292589338876e-27	0.0195634778201571	0.0231609659370932	0.0212021903357704	0.0212021903357704	TRUE	0.132019784481992	No
ERDMAN_RS07480	ERDMAN_RS07480	protein_coding	ERDMAN_1565	243	472	218	404	781	301	170	171	135	497	555	637	1342.98	159	563	3.534	1.821	11.141	7.9158828626545e-29	4.01222177095688e-27	0.0133689837796573	0.0245336550279881	0.0163364429681834	0.0163364429681834	TRUE	0.0345157856532154	No
ERDMAN_RS14670	ERDMAN_RS14670	protein_coding	ERDMAN_3056	2795	5858	2707	5027	10481	3613	1952	2120	1673	6184	7444	7643	9672.76	1915	7090	3.701	1.888	10.804	3.29555099447491e-27	1.64684717301366e-25	0.0202385870954658	0.0228802009310575	0.0217676370783231	0.0217676370783231	TRUE	0.118210172360488	No
ERDMAN_RS00295	ERDMAN_RS00295	protein_coding	ERDMAN_0064	499	1100	481	1205	1773	598	349	398	297	1482	1259	1265	2904.12	348	1335	3.833	1.939	10.515	7.40114169212656e-26	3.64711815606459e-24	0.0222880112303501	0.0235015224719507	0.0231960956658724	0.0231960956658724	TRUE	0.0770380466977527	No
ERDMAN_RS07485	ERDMAN_RS07485	protein_coding	ERDMAN_1566	261	459	333	463	705	312	182	166	206	570	501	660	909.42	185	577	3.11	1.637	10.351	4.14238222422276e-25	2.01331125089621e-23	0.011759693884098	0.0254490344841631	0.0153723668727625	0.0153723668727625	TRUE	0.0329361016261548	No
ERDMAN_RS16115	ERDMAN_RS16115	protein_coding	ERDMAN_3352	484	944	608	863	1838	527	338	342	376	1062	1305	1115	2141.99	352	1161	3.304	1.724	10.261	1.0611193918915e-24	5.08763730058248e-23	0.0158027318909371	0.0238174430040203	0.0189880546793418	0.0189880546793418	TRUE	0.0262265795958765	No
ERDMAN_RS14680	ERDMAN_RS14680	protein_coding	ERDMAN_3058	683	1470	943	1835	3300	1325	477	532	583	2257	2344	2803	5580.51	531	2468	4.648	2.217	10.249	1.1926692529475e-24	5.64212067927698e-23	0.0383098275435263	0.0230756879743207	0.0329067633314089	0.0329067633314089	TRUE	0.369134048209109	No
ERDMAN_RS14320	lexA	protein_coding	ERDMAN_2982	8756	15278	7287	12154	21635	9039	6115	5529	4504	14952	15365	19121	28088.81	5383	16479	3.061	1.614	10.139	3.69914857082267e-24	1.72691830648406e-22	0.0166245874468523	0.0227054208465648	0.0181684329464484	0.0181684329464484	TRUE	0.0439172726431196	No
ERDMAN_RS15700	ddlA	protein_coding	ERDMAN_3267	1054	1862	1354	1534	2764	1040	736	674	837	1887	1963	2200	3338.86	749	2017	2.692	1.429	10.076	7.03042791280968e-24	3.23947509540893e-22	0.0102460753894325	0.0233859120274466	0.0137818231923509	0.0137818231923509	TRUE	0.0584861615728404	No
ERDMAN_RS03260	ERDMAN_RS03260	protein_coding	ERDMAN_0685	107	204	103	237	384	161	75	74	64	292	273	341	563.98	71	302	4.233	2.082	10.059	8.34972690597152e-24	3.79805526440858e-22	0.0237674360190614	0.0271857166053555	0.0247865477996875	0.0247865477996875	TRUE	0.0326467409644099	No
ERDMAN_RS13590	ERDMAN_RS13590	protein_coding	ERDMAN_2838	575	1075	674	1065	1527	700	402	389	417	1310	1084	1481	2318.91	403	1292	3.203	1.679	9.966	2.14732475822667e-23	9.64393448378258e-22	0.0176485616217554	0.0237255966806457	0.0192498323832095	0.0192498323832095	TRUE	0.233549018889874	No
ERDMAN_RS00965	ERDMAN_RS00965	protein_coding	ERDMAN_0206	369	652	410	687	1753	653	258	236	253	845	1245	1381	1883.26	249	1157	4.645	2.216	9.685	3.50622308224593e-22	1.53581228343316e-20	0.0395059004390608	0.0239828240673055	0.0360188977891723	0.0360188977891723	TRUE	0.0445531313325328	No
ERDMAN_RS07335	ERDMAN_RS07335	protein_coding	ERDMAN_1536	1111	2100	761	2730	3965	1828	776	760	470	3358	2816	3867	18673.96	669	3347	5.001	2.322	9.671	3.9861652503909e-22	1.72474564736426e-20	0.0512601602933342	0.0227517040157843	0.0409301522555351	0.0409301522555351	TRUE	0.301037985087995	No
ERDMAN_RS01770	ERDMAN_RS01770	protein_coding	ERDMAN_0371	1453	2786	1553	3375	5870	2214	1015	1008	960	4152	4169	4683	16872.45	994	4335	4.359	2.124	9.648	4.99970515215581e-22	2.13722335901793e-20	0.0419441265179511	0.0227664475546277	0.0344861488613909	0.0344861488613909	TRUE	0.102585671693755	No
ERDMAN_RS08580	uvrB	protein_coding	ERDMAN_1796	2145	4471	2368	3329	6074	2123	1498	1618	1464	4095	4314	4491	6631.85	1527	4300	2.816	1.494	9.631	5.92347822342039e-22	2.50196437341613e-20	0.0145490882178629	0.0230024367710698	0.0169916447332734	0.0169916447332734	TRUE	0.058217031593313	No
ERDMAN_RS08605	uvrA	protein_coding	ERDMAN_1802	2629	4936	3035	4264	7417	2937	1836	1786	1876	5245	5268	6213	13495.88	1833	5575	3.041	1.605	9.597	8.23128025914851e-22	3.43583321875987e-20	0.019594400526621	0.0228046839129891	0.0198728609682466	0.0198728609682466	TRUE	0.174460855757511	No
ERDMAN_RS08225	dnaE	protein_coding	ERDMAN_1722	3448	6765	4124	5430	9972	3946	2408	2448	2549	6680	7082	8347	14922.98	2468	7370	2.985	1.578	9.437	3.84229684493434e-21	1.58517083788687e-19	0.0194314272870735	0.0227864121943381	0.0199364501960154	0.0199364501960154	TRUE	0.0834942088927178	No
ERDMAN_RS02705	ERDMAN_RS02705	protein_coding	ERDMAN_0565	1715	3311	1791	3609	6778	2583	1198	1198	1107	4440	4814	5464	18418.38	1168	4906	4.2	2.071	9.425	4.28249657774362e-21	1.74647101814188e-19	0.0419600741869531	0.0227536201212935	0.034400843897969	0.034400843897969	TRUE	0.196713060651058	No
ERDMAN_RS12105	ERDMAN_RS12105	protein_coding	NA	40	77	42	94	216	84	28	28	26	116	153	178	413.78	27	149	5.421	2.439	9.229	2.71974013858875e-20	1.0842289900801e-18	0.039585443943955	0.0288453511330785	0.0359110773440507	0.0359110773440507	TRUE	0.037599321794336	No
ERDMAN_RS00300	rplI	protein_coding	ERDMAN_0065	1587	3064	1838	2324	4975	1832	1108	1109	1136	2859	3533	3875	6497.15	1118	3422	3.061	1.614	9.198	3.65116510604185e-20	1.43937042180405e-18	0.0200927464091762	0.0230104979662762	0.0217409008262086	0.0217409008262086	TRUE	0.0421162350421921	No
ERDMAN_RS16120	ERDMAN_RS16120	protein_coding	ERDMAN_3353	501	980	631	674	1443	458	350	355	390	829	1025	969	1339.86	365	941	2.581	1.368	9.129	6.88301623269069e-20	2.68361995533918e-18	0.011486810337239	0.0245381360465556	0.0147103388564988	0.0147103388564988	TRUE	0.0262040366419933	No
ERDMAN_RS00385	ERDMAN_RS00385	protein_coding	ERDMAN_0085	194	329	133	255	463	195	135	119	82	314	329	412	544.11	112	352	3.11	1.637	8.926	4.39819664678389e-19	1.69617409812926e-17	0.0165198615860051	0.0273527108877893	0.0198991636592009	0.0198991636592009	TRUE	0.187996743047744	No
ERDMAN_RS17005	ERDMAN_RS17005	protein_coding	ERDMAN_3538	715	1460	817	865	1499	561	499	528	505	1064	1065	1187	1735.82	511	1105	2.157	1.109	8.625	6.42705164074738e-18	2.45195475498621e-16	0.00713747270788168	0.0240991311702424	0.0107767427357427	0.0107767427357427	TRUE	0.0878867909319919	No
ERDMAN_RS04885	ERDMAN_RS04885	protein_coding	ERDMAN_1022	137	288	145	500	723	201	96	104	90	615	513	425	1090.12	97	518	5.369	2.425	8.579	9.53335892129196e-18	3.59833589922807e-16	0.0690736664057617	0.0249790309419472	0.0533936815540591	0.0533936815540591	TRUE	0.352163505725696	No
ERDMAN_RS05305	ERDMAN_RS05305	protein_coding	NA	407	700	508	564	1049	413	284	253	314	694	745	874	1344.31	284	771	2.712	1.44	8.551	1.2236064561359e-17	4.56984811196861e-16	0.015826039315565	0.0245317650154911	0.0185806044436271	0.0185806044436271	TRUE	0.165458054548782	No
ERDMAN_RS22060	ERDMAN_RS22060	protein_coding	NA	255	485	234	443	820	275	178	176	145	545	582	582	997.81	166	570	3.428	1.777	8.488	2.09882337875488e-17	7.75690140398158e-16	0.0283353023770591	0.0251978656395326	0.0287545888996632	0.0287545888996632	TRUE	0.0325015887731669	No
ERDMAN_RS08560	polA	protein_coding	ERDMAN_1790	1007	1927	1202	1350	2402	944	703	697	743	1661	1706	1997	2681.67	714	1788	2.499	1.322	8.245	1.65635581851776e-16	6.05850561247526e-15	0.0148535658155608	0.0235751744349114	0.0177499774271791	0.0177499774271791	TRUE	0.0534806383374747	No
ERDMAN_RS10635	ERDMAN_RS10635	protein_coding	ERDMAN_2233	550	1125	800	789	1564	587	384	407	494	971	1111	1242	1766.52	428	1108	2.581	1.368	8.216	2.10032005030664e-16	7.60401585559995e-15	0.0166949484007611	0.0240733070682054	0.0187250131227807	0.0187250131227807	TRUE	0.152200240855032	No
ERDMAN_RS12135	ERDMAN_RS12135	protein_coding	ERDMAN_2533	142	213	78	206	301	129	99	77	48	253	214	273	448.52	75	247	3.28	1.714	8.176	2.93379107029375e-16	1.0514233047881e-14	0.0237204417347919	0.0283627383346916	0.0253088586776294	0.0253088586776294	TRUE	0.30794639313849	No
ERDMAN_RS15655	recG	protein_coding	ERDMAN_3258	393	762	479	525	1175	412	274	276	296	646	834	872	921.25	282	784	2.777	1.473	8.019	1.06581216997245e-15	3.78150157906224e-14	0.0213331182103771	0.0254126093758653	0.0224887731105038	0.0224887731105038	TRUE	0.0862393693999154	No
ERDMAN_RS12425	recO	protein_coding	ERDMAN_2595	430	847	522	644	1024	379	300	307	323	792	727	802	1586.58	310	774	2.494	1.319	7.783	7.07314417196466e-15	2.48470450714165e-13	0.0160360493284912	0.0242388568894653	0.018923809069965	0.018923809069965	TRUE	0.0589060694629772	No
ERDMAN_RS19605	ERDMAN_RS19605	protein_coding	ERDMAN_4075	1184	2143	1423	1179	2269	786	827	775	880	1450	1611	1663	2106.49	827	1575	1.903	0.929	7.682	1.56751373938707e-14	5.45248896798561e-13	0.00610748915136774	0.0238377287532731	0.00977081577060578	0.00977081577060578	TRUE	0.0446515976399229	No
ERDMAN_RS06460	ERDMAN_RS06460	protein_coding	ERDMAN_1355	707	1324	1064	913	1783	640	494	479	658	1123	1266	1354	2059.15	544	1248	2.295	1.199	7.655	1.93906753270015e-14	6.67942874370886e-13	0.0139036480925478	0.0238658733929368	0.0166248711171242	0.0166248711171242	TRUE	0.0427195937332056	No
ERDMAN_RS16770	ERDMAN_RS16770	protein_coding	ERDMAN_3492	812	1519	764	974	1563	581	567	550	472	1198	1110	1229	1861.82	530	1179	2.223	1.153	7.339	2.15103217595242e-13	7.33832900026844e-12	0.0137802721362141	0.0239985943156892	0.0166863916496719	0.0166863916496719	TRUE	0.0752909708456778	No
ERDMAN_RS09285	ERDMAN_RS09285	protein_coding	ERDMAN_1948	122	245	105	215	435	145	85	89	65	264	309	307	1290.91	80	293	3.678	1.879	7.199	6.0529904678834e-13	2.04533430286193e-11	0.0530096699072171	0.0246111082250356	0.043347761721499	0.043347761721499	TRUE	0.0983886156634389	No
ERDMAN_RS00305	ERDMAN_RS00305	protein_coding	NA	1145	1951	1149	1435	3060	887	800	706	710	1765	2173	1876	3813.77	739	1938	2.627	1.393	7.188	6.58729566469231e-13	2.20487971871022e-11	0.0250647061266633	0.0232897414438216	0.026348879309366	0.026348879309366	TRUE	0.131710555034366	No
ERDMAN_RS13490	ERDMAN_RS13490	protein_coding	ERDMAN_2817	238	449	322	303	571	193	166	162	199	373	406	408	637.13	176	396	2.251	1.17	7.137	9.55055390935806e-13	3.16685656732733e-11	0.0121959369631337	0.0266607597307841	0.0161532457922764	0.0161532457922764	TRUE	0.129993470973603	No
ERDMAN_RS02230	xth	protein_coding	ERDMAN_0470	573	1131	668	727	1370	568	400	409	413	894	973	1202	1789.25	407	1023	2.505	1.325	7.105	1.20736204947453e-12	3.96640791808854e-11	0.0223914103057023	0.0240547654394937	0.0237117692484464	0.0237117692484464	TRUE	0.032849534728165	No
ERDMAN_RS16840	uvrD2	protein_coding	ERDMAN_3507	1406	2697	1518	1332	2335	940	982	976	938	1639	1658	1988	2372.91	965	1762	1.82	0.864	7.007	2.43871053248711e-12	7.93811465070116e-11	0.00649462241367738	0.023700291001242	0.0102964249820617	0.0102964249820617	TRUE	0.0849286467935866	No
ERDMAN_RS08585	ERDMAN_RS08585	protein_coding	ERDMAN_1797	755	1735	1087	1016	2037	815	527	628	672	1250	1447	1724	1835.2	609	1474	2.415	1.272	7.001	2.54031584975016e-12	8.19367330446687e-11	0.0218359949005921	0.0240186862346272	0.0228746302989269	0.0228746302989269	TRUE	0.0526844596897346	No
ERDMAN_RS06030	ERDMAN_RS06030	protein_coding	ERDMAN_1264	428	689	423	679	1185	425	299	249	261	835	842	899	3514.47	270	859	3.182	1.67	6.882	5.91432152703649e-12	1.89045160161491e-10	0.0484870227582235	0.023347322694669	0.0406309605251866	0.0406309605251866	TRUE	0.0826245830032384	No
ERDMAN_RS10590	ERDMAN_RS10590	protein_coding	ERDMAN_2225	181	434	219	344	457	153	126	157	135	423	325	324	388.8	139	357	2.552	1.352	6.461	1.03796236229738e-10	3.28811648342062e-09	0.0270329249317886	0.029245678236752	0.0277183964059747	0.0277183964059747	TRUE	0.258100496443387	No
ERDMAN_RS22700	ERDMAN_RS22700	protein_coding	ERDMAN_1870	293	524	321	418	802	282	205	190	198	514	570	597	948.66	198	560	2.835	1.503	6.275	3.49667538893071e-10	1.09789418406426e-08	0.0452731311676373	0.0253317315779808	0.0387559402791405	0.0387559402791405	TRUE	0.357495890180193	No
ERDMAN_RS14675	ERDMAN_RS14675	protein_coding	ERDMAN_3057	3216	6928	4883	6455	12447	5019	2246	2507	3018	7941	8840	10617	22735.53	2590	9133	3.525	1.818	6.257	3.9293420728533e-10	1.22292155039329e-08	0.0912446148510943	0.0227270361489621	0.0606428681696898	0.0606428681696898	TRUE	1.81321401064597	No
ERDMAN_RS19930	ERDMAN_RS19930	protein_coding	ERDMAN_4143	348	741	482	531	782	336	243	268	298	653	555	711	1588.23	270	640	2.364	1.241	6.214	5.16060328601945e-10	1.59215830076496e-08	0.025596629399258	0.0242371728145825	0.0266872893686381	0.0266872893686381	TRUE	0.0225883586333803	No
ERDMAN_RS05025	pcrA	protein_coding	ERDMAN_1051	1141	2222	1173	1064	2316	844	797	804	725	1309	1645	1785	2187.13	775	1580	2.035	1.025	6.12	9.34933256339207e-10	2.85960620128578e-08	0.0166453166584845	0.0237925955769724	0.0194371482221326	0.0194371482221326	TRUE	0.0581238667898752	No
ERDMAN_RS10270	ERDMAN_RS10270	protein_coding	ERDMAN_2159	51	77	78	117	155	63	36	28	48	144	110	133	323.57	37	129	3.482	1.8	6.071	1.27315800494162e-09	3.86082444575459e-08	0.0624315728495596	0.0305826563187245	0.0507969437643938	0.0507969437643938	TRUE	0.560374035169163	No
ERDMAN_RS08675	ERDMAN_RS08675	protein_coding	ERDMAN_1816	635	1296	718	644	1026	366	444	469	444	792	729	774	1168.32	452	765	1.689	0.756	6.019	1.75414169869735e-09	5.2743175821849e-08	0.00569323295127327	0.0248206923094363	0.00989114412432555	0.00989114412432555	TRUE	0.04362778460649	No
ERDMAN_RS12695	ERDMAN_RS12695	protein_coding	ERDMAN_2654	185	526	329	335	490	189	129	190	203	412	348	400	625.78	174	387	2.205	1.141	5.951	2.66521003258958e-09	7.94635730725029e-08	0.0216360766715801	0.0267342273939784	0.0231893813955179	0.0231893813955179	TRUE	0.0898174614563569	No
ERDMAN_RS14120	ERDMAN_RS14120	protein_coding	ERDMAN_2942	613	1317	981	765	1377	492	428	477	606	941	978	1041	1397.59	504	987	1.957	0.969	5.892	3.82234967827528e-09	1.13014138821006e-07	0.0151641542316701	0.0244586373335072	0.0182549167003739	0.0182549167003739	TRUE	0.147626286271801	No
ERDMAN_RS03265	ERDMAN_RS03265	protein_coding	ERDMAN_0686	58	124	34	77	141	58	41	45	21	95	100	123	155.54	36	106	2.923	1.547	5.805	6.44785961621389e-09	1.89066164614272e-07	0.0362759590656589	0.0391913952441039	0.0374151696069941	0.0374151696069941	TRUE	0.161106284404176	No
ERDMAN_RS11040	ERDMAN_RS11040	protein_coding	ERDMAN_2316	64	143	123	147	189	76	45	52	76	181	134	161	364.43	58	159	2.75	1.459	5.767	8.06056118663537e-09	2.34416976149035e-07	0.0411742609668722	0.0296891736181974	0.0372032588776407	0.0372032588776407	TRUE	0.17972142130319	No
ERDMAN_RS10630	ERDMAN_RS10630	protein_coding	ERDMAN_2232	29	72	67	70	163	54	20	26	41	86	116	114	157.83	29	105	3.605	1.85	5.746	9.11170998305524e-09	2.6283208959252e-07	0.0723537721193756	0.0389509582883576	0.0590792461600371	0.0590792461600371	TRUE	0.0682945992136576	No
ERDMAN_RS16975	ERDMAN_RS16975	protein_coding	NA	231	496	326	305	555	189	161	179	201	375	394	400	689.09	180	390	2.154	1.107	5.721	1.06001392469118e-08	3.0330075845196e-07	0.0226970264028376	0.0263555941578259	0.0237528617784587	0.0237528617784587	TRUE	0.10309547880227	No
ERDMAN_RS19555	ERDMAN_RS19555	protein_coding	ERDMAN_4065	1340	2670	1721	1311	2463	971	936	966	1064	1613	1749	2054	1636.13	989	1805	1.824	0.867	5.683	1.32420362869826e-08	3.75861957969715e-07	0.0128296036664632	0.0241896424480329	0.0161087465602178	0.0161087465602178	TRUE	0.128836483875205	No
ERDMAN_RS14305	ERDMAN_RS14305	protein_coding	ERDMAN_2979	150	223	196	138	337	137	105	81	121	170	239	290	615.75	102	233	2.275	1.186	5.584	2.35001070667173e-08	6.61733173592959e-07	0.0270011875955859	0.0268013266530938	0.0269358420884723	0.0269358420884723	TRUE	0.127807780963106	No
ERDMAN_RS15970	ERDMAN_RS15970	protein_coding	ERDMAN_3321	432	1022	542	459	811	277	302	370	335	565	576	586	818.5	336	576	1.71	0.774	5.497	3.86852440161824e-08	1.08074996668831e-06	0.00818324931115799	0.0257639847874315	0.0123282629701469	0.0123282629701469	TRUE	0.0687485917597887	No
ERDMAN_RS10585	ERDMAN_RS10585	protein_coding	ERDMAN_2224	217	398	182	344	466	146	152	144	112	423	331	309	568.26	136	354	2.608	1.383	5.459	4.77724965367107e-08	1.32419388837695e-06	0.0500882408472729	0.0271512967219026	0.042320001047315	0.042320001047315	TRUE	0.404642886862929	No
ERDMAN_RS06415	ERDMAN_RS06415	protein_coding	ERDMAN_1345	633	1276	785	581	1163	350	442	462	485	715	826	740	1153.71	463	760	1.646	0.719	5.356	8.50532062411397e-08	2.33929283522142e-06	0.00691861909839173	0.0248486477549986	0.0115116601770078	0.0115116601770078	TRUE	0.0898957286948137	No
ERDMAN_RS17255	ERDMAN_RS17255	protein_coding	ERDMAN_3592	868	1707	876	693	1363	426	606	618	541	853	968	901	1138.8	588	907	1.543	0.626	5.343	9.12288822789166e-08	2.48984672558151e-06	0.00451429127806646	0.0248779161907181	0.00869077318983332	0.00869077318983332	TRUE	0.0448323975482521	No
ERDMAN_RS16980	ERDMAN_RS16980	protein_coding	ERDMAN_3535	278	613	305	335	523	184	194	222	189	412	371	389	809.58	202	391	1.934	0.952	5.322	1.02378923281439e-07	2.7728276320805e-06	0.0177433142633854	0.0257987126511254	0.0199854746784362	0.0199854746784362	TRUE	0.0276684090822983	No
ERDMAN_RS14125	ERDMAN_RS14125	protein_coding	ERDMAN_2943	1033	2289	1152	871	1862	702	721	828	712	1071	1322	1485	1746.66	754	1293	1.71	0.774	5.267	1.38799117549918e-07	3.73075203838719e-06	0.0112763803184339	0.0240899070041918	0.014686563841427	0.014686563841427	TRUE	0.0777410588813745	No
ERDMAN_RS15855	gatB	protein_coding	ERDMAN_3298	1887	3351	1996	1755	3094	1068	1318	1213	1234	2159	2197	2259	3467.34	1255	2205	1.757	0.813	5.052	4.36635930057265e-07	1.1648002104084e-05	0.0158503678933199	0.0233572956320411	0.0181572745527291	0.0181572745527291	TRUE	0.0693509355288281	No
ERDMAN_RS18305	ERDMAN_RS18305	protein_coding	ERDMAN_3807	23	63	27	45	65	29	16	23	17	55	46	61	83.6	19	54	2.82	1.496	5.029	4.9311981695315e-07	1.30566351533565e-05	0.0279691267911848	0.0534590374635696	0.0376273028562534	0.0376273028562534	TRUE	0.0870093726511029	No
ERDMAN_RS12420	ERDMAN_RS12420	protein_coding	ERDMAN_2594	847	1645	1046	777	1561	604	592	595	646	956	1109	1278	1600.32	611	1114	1.82	0.864	5.006	5.55493632521986e-07	1.45991956162074e-05	0.0184223577810627	0.0242249061307761	0.0204025899580984	0.0204025899580984	TRUE	0.0744146616121082	No
ERDMAN_RS19200	ERDMAN_RS19200	protein_coding	ERDMAN_3991	2375	4806	2691	2097	3450	1247	1659	1739	1663	2580	2450	2638	2999.78	1687	2556	1.514	0.598	4.843	1.27912439589676e-06	3.2886473598853e-05	0.00695301338357442	0.0234732079226968	0.0105695545043011	0.0105695545043011	TRUE	0.114341790314177	No
ERDMAN_RS19985	ERDMAN_RS19985	protein_coding	ERDMAN_4154	237	590	319	396	372	249	166	214	197	487	264	527	320.66	192	426	2.198	1.136	4.688	2.76235947616706e-06	6.95095845492249e-05	0.0436213637064098	0.0306549652428308	0.0392995913355774	0.0392995913355774	TRUE	0.126600807843748	No
ERDMAN_RS16985	sigH	protein_coding	ERDMAN_3536	2451	4431	2424	2168	3764	1241	1712	1603	1498	2667	2673	2625	4684.03	1604	2655	1.655	0.727	4.651	3.30864675938843e-06	8.26695683261278e-05	0.0148450229961814	0.0231641227091012	0.017178416569698	0.017178416569698	TRUE	0.0803086955197357	No
ERDMAN_RS06045	ERDMAN_RS06045	protein_coding	ERDMAN_1267	229	448	377	411	772	247	160	162	233	506	548	522	396.84	185	525	2.842	1.507	4.624	3.76422843634049e-06	9.33949824624899e-05	0.101039535761394	0.0291113860737371	0.0737540591298603	0.0737540591298603	TRUE	0.553038578085447	No
ERDMAN_RS16850	nudC	protein_coding	ERDMAN_3509	668	1265	930	844	1662	559	467	458	575	1038	1180	1182	1263.66	500	1133	2.269	1.182	4.56	5.1124655760842e-06	0.000125965471277408	0.0593259428350528	0.0246541817379946	0.0472739831509122	0.0472739831509122	TRUE	0.930650542321231	No
ERDMAN_RS02145	pknG	protein_coding	ERDMAN_0452	1760	3401	1678	1348	2596	969	1229	1231	1037	1658	1844	2050	2449.49	1166	1851	1.585	0.665	4.555	5.24813248978614e-06	0.000128416372922491	0.0117057075341786	0.0236663185980715	0.0147577723419086	0.0147577723419086	TRUE	0.0776390804903627	No
ERDMAN_RS00025	gyrB	protein_coding	ERDMAN_0005	10060	20014	10988	8105	14852	4887	7026	7243	6791	9971	10548	10338	10518.27	7020	10286	1.465	0.551	4.539	5.66533214685687e-06	0.00013767533189759	0.00728408589305273	0.0228587719544858	0.0105187723916922	0.0105187723916922	TRUE	0.0644789252247591	No
ERDMAN_RS12340	ERDMAN_RS12340	protein_coding	ERDMAN_2578	980	1993	1444	1197	1816	789	684	721	892	1473	1290	1669	1834.15	766	1477	1.926	0.946	4.537	5.70881918899535e-06	0.000137788370629629	0.0320551620816793	0.0240194890324116	0.0304800147475906	0.0304800147475906	TRUE	0.0453633552463344	No
ERDMAN_RS06455	ERDMAN_RS06455	protein_coding	ERDMAN_1354	620	1108	786	689	1063	349	433	401	486	848	755	738	1467.33	440	780	1.776	0.828	4.485	7.28125421248431e-06	0.000174553310445232	0.0209368604067774	0.0243709389260375	0.0230938673272294	0.0230938673272294	TRUE	0.0460801495765551	No
ERDMAN_RS22845	ERDMAN_RS22845	protein_coding	ERDMAN_1546	2511	4682	3242	2353	3670	1573	1754	1694	2004	2895	2606	3327	3474.69	1817	2943	1.618	0.694	4.483	7.37472860896265e-06	0.000175607631574493	0.0141779216361113	0.0233557208529061	0.0168927298119083	0.0168927298119083	TRUE	0.107666677559471	No
ERDMAN_RS11635	ERDMAN_RS11635	protein_coding	ERDMAN_2432	3253	6263	4571	3103	5546	2018	2272	2266	2825	3817	3939	4269	5482.38	2454	4008	1.633	0.707	4.456	8.34925308385977e-06	0.000196179800937314	0.0155516523722693	0.0230839582879585	0.0178730764940969	0.0178730764940969	TRUE	0.0348664398560776	No
ERDMAN_RS12710	ERDMAN_RS12710	protein_coding	ERDMAN_2659	166	365	118	171	290	83	116	132	73	210	206	176	261.12	107	197	1.844	0.883	4.451	8.55277228114845e-06	0.000199639710878386	0.0179009098369691	0.0324887313531607	0.0225481769514177	0.0225481769514177	TRUE	0.272345398314505	No
ERDMAN_RS04475	ERDMAN_RS04475	protein_coding	ERDMAN_0934	70	133	72	73	129	35	49	48	45	90	92	74	168.93	47	85	1.835	0.876	4.42	9.88091917325098e-06	0.000229133994945716	1e-08	0.0378774928715183	0.0154554886454082	0.0154554886454082	TRUE	0.0840026513905017	No
ERDMAN_RS02660	ERDMAN_RS02660	protein_coding	ERDMAN_0556	442	1016	591	415	683	249	309	368	365	511	485	527	505.51	347	508	1.454	0.54	4.328	1.50188850082759e-05	0.000341583359034378	0.00340194182686125	0.0277145844294862	0.00912997653054168	0.00912997653054168	TRUE	0.0351352669740491	No
ERDMAN_RS07375	ERDMAN_RS07375	protein_coding	ERDMAN_1544	1282	2081	1234	971	2421	678	895	753	763	1194	1719	1434	2056.83	804	1449	1.806	0.852	4.289	1.79737081061629e-05	0.000406182906755834	0.0288750447897204	0.0238672847498031	0.0276632760555342	0.0276632760555342	TRUE	0.141797023799945	No
ERDMAN_RS05140	ERDMAN_RS05140	protein_coding	ERDMAN_1075	64	149	70	76	139	61	45	54	43	93	99	129	1025.14	47	107	2.224	1.153	4.247	2.16276146096474e-05	0.000485663143259677	0.05074765458568	0.0251289472151565	0.0412292489040939	0.0412292489040939	TRUE	0.411093118634754	No
ERDMAN_RS03700	ERDMAN_RS03700	protein_coding	ERDMAN_0773	5423	11867	6344	4161	8769	3008	3788	4294	3921	5119	6228	6363	6453.76	4001	5903	1.475	0.561	4.236	2.27912864992221e-05	0.000508575374209057	0.0094234281792823	0.0230131661291271	0.012443592893226	0.012443592893226	TRUE	0.119073888841052	No
ERDMAN_RS17250	purE	protein_coding	ERDMAN_3591	98	227	136	136	183	66	68	82	84	167	130	140	160.99	78	146	1.852	0.889	4.231	2.32362103939519e-05	0.000515262965485883	0.0170962813524808	0.0386309900383864	0.0238781790512658	0.0238781790512658	TRUE	0.0609231315871087	No
ERDMAN_RS06035	ERDMAN_RS06035	protein_coding	ERDMAN_1265	237	477	283	336	711	200	166	173	175	413	505	423	495	171	447	2.617	1.388	4.161	3.17125129078023e-05	0.000694543183931374	0.109771871186862	0.0278228118442455	0.0770562471079314	0.0770562471079314	TRUE	1.94170403220828	No
ERDMAN_RS13195	ERDMAN_RS13195	protein_coding	ERDMAN_2756	398	805	476	376	565	208	278	291	294	463	401	440	335.52	288	435	1.505	0.59	4.11	3.963668608656e-05	0.000862766639479232	0.00543039365034505	0.0302988888989564	0.0123838753561936	0.0123838753561936	TRUE	0.0555297368563363	No
ERDMAN_RS19190	ERDMAN_RS19190	tRNA	ERDMAN_3989	18	35	21	46	38	8	13	13	13	57	27	17	77.46	13	34	2.695	1.43	4.101	4.11628901751063e-05	0.000890523989885837	0.04210754419922	0.0559028662979771	0.0483098179602121	0.0483098179602121	TRUE	0.433171027276375	No
ERDMAN_RS16855	ERDMAN_RS16855	protein_coding	ERDMAN_3510	1649	2933	2178	1760	3718	1304	1152	1061	1346	2165	2641	2758	2784.23	1186	2521	2.125	1.088	4.099	4.15667849218348e-05	0.000893811835773758	0.0646942676049297	0.0235397541891717	0.050242254717443	0.050242254717443	TRUE	0.732890092786427	No
ERDMAN_RS03780	ERDMAN_RS03780	protein_coding	ERDMAN_0790	300	652	270	253	732	246	210	236	167	311	520	520	385.65	204	450	2.203	1.14	4.072	4.66703042597474e-05	0.000997507466949299	0.066963443022556	0.0292998829245186	0.0535979567572674	0.0535979567572674	TRUE	0.142416221867342	No
ERDMAN_RS00235	ERDMAN_RS00235	protein_coding	ERDMAN_0052	393	696	479	324	542	172	274	252	296	399	385	364	468.86	274	383	1.403	0.489	4.026	5.66982387570621e-05	0.00119741280422653	0.00187495042431916	0.0281132349954319	0.00794631443978277	0.00794631443978277	TRUE	0.0217694045866718	No
ERDMAN_RS01000	ERDMAN_RS01000	protein_coding	ERDMAN_0212	371	652	420	270	585	205	259	236	260	332	415	434	620.53	252	394	1.564	0.645	4.017	5.90370805789922e-05	0.00123942936032109	0.0109987571533383	0.0267690844097359	0.0158277198257461	0.0158277198257461	TRUE	0.0514601376820482	No
ERDMAN_RS12515	mbtD	protein_coding	ERDMAN_2616	239	594	245	242	489	138	167	215	151	298	347	292	355.69	178	312	1.757	0.813	4.008	6.12432373040269e-05	0.00127818238796875	0.0234883242875558	0.0298632043299872	0.0260227591581812	0.0260227591581812	TRUE	0.272226284177617	No
ERDMAN_RS04565	ERDMAN_RS04565	protein_coding	ERDMAN_0953	1024	2198	1242	1016	1617	655	715	795	768	1250	1148	1386	1426.03	759	1261	1.658	0.729	4.003	6.26160441018106e-05	0.00129919137118844	0.0224929808384561	0.0244218433241437	0.023029686931496	0.023029686931496	TRUE	0.371395079392435	No
ERDMAN_RS13280	ERDMAN_RS13280	protein_coding	ERDMAN_2773	59	135	55	74	100	47	41	49	34	91	71	99	83.76	41	87	2.055	1.039	3.996	6.44715891649237e-05	0.00132991394393691	0.0248418444743477	0.0534006230707939	0.0346880276802366	0.0346880276802366	TRUE	0.0498426127260915	No
ERDMAN_RS03710	rplW	protein_coding	ERDMAN_0775	2524	5347	2444	1891	4160	1422	1763	1935	1511	2326	2954	3008	2836.87	1736	2763	1.591	0.67	3.941	8.10485394576041e-05	0.00166219779188196	0.0188770639250497	0.0235225713198994	0.0203983956991321	0.0203983956991321	TRUE	0.11390074079079	No
ERDMAN_RS16195	ERDMAN_RS16195	protein_coding	ERDMAN_3368	255	551	360	247	368	137	178	199	223	304	261	290	385.88	200	285	1.415	0.501	3.888	0.000101085450415896	0.00206121366710114	1e-08	0.0292959324302721	0.00836188849604852	0.00836188849604852	TRUE	0.0338691753591561	No
ERDMAN_RS06040	ERDMAN_RS06040	protein_coding	ERDMAN_1266	576	1381	816	857	1668	558	402	500	504	1054	1185	1180	918.76	469	1140	2.431	1.281	3.866	0.000110533816126928	0.00224099416924767	0.110788454796868	0.0254202142590172	0.077962586941069	0.077962586941069	TRUE	2.31167188471526	No
ERDMAN_RS16970	ERDMAN_RS16970	protein_coding	ERDMAN_3534	323	664	460	359	742	232	226	240	284	442	527	491	477.7	250	487	1.947	0.961	3.814	0.000136646573865643	0.00272371934873765	0.0492320276800729	0.0280115514800223	0.0432545904388816	0.0432545904388816	TRUE	0.162066628036118	No
ERDMAN_RS12540	mbtI	protein_coding	ERDMAN_2621	141	339	104	119	396	68	98	123	64	146	281	144	181.08	95	190	2.023	1.016	3.788	0.000151978584203734	0.00297911611466767	0.0501767134486987	0.0368533981790904	0.045581872764949	0.045581872764949	TRUE	0.43541234466364	No
ERDMAN_RS00030	gyrA	protein_coding	ERDMAN_0006	8560	17484	8640	6142	13079	4396	5979	6327	5340	7556	9289	9299	7607.65	5882	8715	1.481	0.567	3.758	0.000171275263223083	0.00330263387997554	0.0141901334006491	0.0229525648421416	0.0162795054480767	0.0162795054480767	TRUE	0.125041285744795	No
ERDMAN_RS03185	ERDMAN_RS03185	protein_coding	ERDMAN_0669	544	1069	593	474	782	324	380	387	367	583	555	685	1003.8	378	608	1.603	0.681	3.747	0.00017868867362643	0.00342695899473823	0.0192997629386939	0.0251824357671121	0.0219695750862195	0.0219695750862195	TRUE	0.0470894226735456	No
ERDMAN_RS07315	ERDMAN_RS07315	protein_coding	NA	26	54	8	28	47	20	18	20	5	34	33	42	140.84	14	36	2.484	1.313	3.725	0.000194963727186695	0.00371898550569029	0.0653814610670762	0.0409221187202699	0.0533966383514523	0.0533966383514523	TRUE	0.10159219401538	No
ERDMAN_RS01525	esxG	protein_coding	ERDMAN_0321	1423	2660	1483	1042	2555	1081	994	963	917	1282	1815	2287	1427.46	958	1795	1.872	0.904	3.714	0.000203855549400952	0.00386780475547903	0.0472641596731483	0.0244200216214534	0.0420641180985666	0.0420641180985666	TRUE	0.0749474595903437	No
ERDMAN_RS00285	rpsF	protein_coding	ERDMAN_0062	725	1470	802	780	1044	292	506	532	496	960	741	618	1000.03	511	773	1.516	0.6	3.696	0.000218755310654019	0.00410995923957945	0.0148733452700445	0.0251921113093943	0.0175982569080287	0.0175982569080287	TRUE	0.171698164936491	No
ERDMAN_RS17085	ERDMAN_RS17085	protein_coding	ERDMAN_3556	46	144	132	78	165	69	32	52	82	96	117	146	232.69	55	120	2.144	1.101	3.683	0.000230158305195647	0.00429790350965346	0.0646387754925012	0.0336950831044453	0.0538312699632819	0.0538312699632819	TRUE	0.0648947398380226	No
ERDMAN_RS06000	gnd	protein_coding	ERDMAN_1256	1162	2105	1166	874	1850	650	812	762	721	1075	1314	1375	1860.94	765	1255	1.64	0.714	3.672	0.00024080040948022	0.00447308823474251	0.0260732801109287	0.0239992463866093	0.0263308398570313	0.0263308398570313	TRUE	0.0302022693913217	No
ERDMAN_RS01835	ERDMAN_RS01835	protein_coding	NA	437	888	501	346	616	249	305	321	310	426	437	527	364.92	312	463	1.475	0.561	3.65	0.000261892245533	0.0048395504539119	0.00906972321224175	0.0296797236848377	0.0146848004609899	0.0146848004609899	TRUE	0.159276989339007	No
ERDMAN_RS10250	ERDMAN_RS10250	protein_coding	ERDMAN_2155	223	493	135	196	323	122	156	178	83	241	229	258	742.72	139	243	1.731	0.792	3.647	0.000264985216537538	0.00487133444702169	0.0308085137170605	0.026085424550868	0.0292467000824539	0.0292467000824539	TRUE	0.375660013593417	No
ERDMAN_RS12525	mbtB	protein_coding	ERDMAN_2618	471	829	289	341	800	191	329	300	179	419	568	404	475.78	269	464	1.731	0.791	3.641	0.000271064098788591	0.00495739908506145	0.033252003007176	0.0280332393981633	0.0315810297213524	0.0315810297213524	TRUE	0.215736967188789	No
ERDMAN_RS05320	ERDMAN_RS05320	protein_coding	ERDMAN_1111	395	746	579	332	719	254	276	270	358	408	511	537	1121.73	301	485	1.61	0.687	3.636	0.000277349538968831	0.00504633930390468	0.0228947543983072	0.0249123723803713	0.02347403093185	0.02347403093185	TRUE	0.0461544390093431	No
ERDMAN_RS05995	ERDMAN_RS05995	protein_coding	ERDMAN_1255	2513	4914	3600	2734	5016	1771	1755	1778	2225	3363	3562	3746	7611.59	1919	3557	1.853	0.89	3.624	0.000290480797510135	0.00524004668799966	0.0585482095601081	0.0229523892449192	0.043139898110185	0.043139898110185	TRUE	1.17056755397151	No
ERDMAN_RS01750	ERDMAN_RS01750	protein_coding	ERDMAN_0367	319	623	361	275	399	155	223	225	223	338	283	328	365.49	224	316	1.404	0.49	3.612	0.000303305177199939	0.00543498368033021	0.00345904184212123	0.0296688233535826	0.00998622731343026	0.00998622731343026	TRUE	0.0498425565019365	No
ERDMAN_RS11765	ERDMAN_RS11765	protein_coding	ERDMAN_2460	390	764	775	363	888	334	272	276	479	447	631	707	861.65	342	595	1.733	0.794	3.608	0.000308877721454438	0.00550702590814245	0.036761481555082	0.0256062192403075	0.0329385890810888	0.0329385890810888	TRUE	0.214338873546196	No
ERDMAN_RS03770	rplX	protein_coding	ERDMAN_0788	1025	2424	1299	1263	1571	513	716	877	803	1554	1116	1085	1265.66	799	1252	1.567	0.648	3.598	0.00032119250786559	0.00569795508953556	0.020799529747197	0.0246509608741013	0.022507024232228	0.022507024232228	TRUE	0.191379779436701	No
ERDMAN_RS19180	ERDMAN_RS19180	protein_coding	ERDMAN_3986	435	1118	614	981	1277	402	304	405	379	1207	907	850	2352.86	363	988	2.724	1.446	3.582	0.000341140877160611	0.0060217305082878	0.115986605096442	0.0237095515033131	0.0744023731306175	0.115986605096442	TRUE	1.64815668494778	No
ERDMAN_RS01015	ERDMAN_RS01015	protein_coding	ERDMAN_0215	1528	2880	1665	1392	2442	761	1067	1042	1029	1712	1734	1610	3635.36	1046	1685	1.612	0.689	3.568	0.000359251616060987	0.00627893957529253	0.0276280061652393	0.0233229236682163	0.0261800168177421	0.0261800168177421	TRUE	0.171804062933683	No
ERDMAN_RS16880	ERDMAN_RS16880	protein_coding	ERDMAN_3515	36	104	51	46	76	50	25	38	32	57	54	106	85.45	32	72	2.196	1.135	3.569	0.000358060080754924	0.00627893957529253	0.0563447648026891	0.0527885418314861	0.0549837333850062	0.0549837333850062	TRUE	0.1018359004592	No
ERDMAN_RS02955	ERDMAN_RS02955	protein_coding	ERDMAN_0617	395	683	421	319	483	191	276	247	260	392	343	404	599.97	261	380	1.449	0.535	3.556	0.000376304005705174	0.00654473829530371	0.00924051864199035	0.0269114306341938	0.0135259258627332	0.0135259258627332	TRUE	0.168461973043307	No
ERDMAN_RS00755	ERDMAN_RS00755	protein_coding	ERDMAN_0164	227	455	247	193	333	106	159	165	153	237	237	224	212.63	159	233	1.469	0.555	3.543	0.00039539814991509	0.00681006133931426	0.00430479221406935	0.0347404302758598	0.0132232083221508	0.0132232083221508	TRUE	0.0932904383051396	No
ERDMAN_RS06700	ERDMAN_RS06700	protein_coding	ERDMAN_1405	222	418	266	180	356	97	155	151	164	221	253	205	231.02	157	226	1.461	0.547	3.525	0.000423680819756115	0.00718039139600711	0.0047601476828897	0.0337751293222211	0.0128209208526745	0.0128209208526745	TRUE	0.101688252387857	No
ERDMAN_RS11480	ERDMAN_RS11480	protein_coding	ERDMAN_2402	378	783	465	368	586	209	264	283	287	453	416	442	399.4	278	437	1.568	0.649	3.524	0.000424994981161638	0.00718039139600711	0.0190232439059205	0.0290697462166631	0.0219303664485428	0.0219303664485428	TRUE	0.252798970637775	No
ERDMAN_RS16875	lipV	protein_coding	ERDMAN_3514	325	693	379	268	434	152	227	251	234	330	308	322	451.6	237	320	1.341	0.423	3.525	0.000424031955532251	0.00718039139600711	1e-08	0.0283235221416192	0.00723573923270577	0.00723573923270577	TRUE	0.0179299545251587	No
ERDMAN_RS12450	ybeY	protein_coding	ERDMAN_2600	485	1160	815	479	850	330	339	420	504	589	604	698	631.78	421	630	1.493	0.578	3.461	0.000539047304320807	0.00897906026164424	0.0152636729821147	0.026695090586705	0.0183938098747931	0.0183938098747931	TRUE	0.114706849072269	No
ERDMAN_RS12620	cysT	protein_coding	ERDMAN_2636	192	411	197	162	337	86	134	149	122	199	239	182	187.58	135	207	1.547	0.63	3.455	0.000550823947060278	0.00913235216901807	0.0116406989006199	0.0363603709647123	0.0188248291758314	0.0188248291758314	TRUE	0.0617617068304901	No
ERDMAN_RS12580	ERDMAN_RS12580	protein_coding	ERDMAN_2629	892	1842	780	732	1181	353	623	667	482	900	839	747	767.27	591	829	1.405	0.49	3.378	0.000731191108629157	0.0119003029973222	0.0100000767765478	0.0259743346864814	0.013926267900808	0.013926267900808	TRUE	0.102325121286009	No
ERDMAN_RS12415	ERDMAN_RS12415	protein_coding	ERDMAN_2593	290	903	586	356	718	265	203	327	362	438	510	561	561.81	297	503	1.687	0.754	3.355	0.000792318436522107	0.012836282250139	0.0374256023830398	0.0272034008686973	0.0341352724278095	0.0341352724278095	TRUE	0.101241910710939	No
ERDMAN_RS13250	ERDMAN_RS13250	protein_coding	ERDMAN_2767	118	227	203	117	245	81	82	82	125	144	174	171	271.82	96	163	1.692	0.758	3.35	0.000808939704891247	0.0130459912407007	0.0291599352159292	0.0320998486497355	0.0300876471720955	0.0300876471720955	TRUE	0.114762800018027	No
ERDMAN_RS20440	eccD1	protein_coding	ERDMAN_4251	2185	4424	2829	1716	2767	1047	1526	1601	1748	2111	1965	2215	2146.65	1625	2097	1.288	0.366	3.326	0.000880110521743748	0.0139403220140483	0.0042231023642873	0.0238148298263277	0.00821406219161641	0.00821406219161641	TRUE	0.037529253414533	No
ERDMAN_RS15350	ERDMAN_RS15350	protein_coding	ERDMAN_3198	153	269	195	175	192	83	107	97	121	215	136	176	193.83	108	176	1.615	0.692	3.294	0.000988441226443963	0.0154492928256528	0.0207874080934066	0.035916927901708	0.0255325151718071	0.0255325151718071	TRUE	0.090314114006339	No
ERDMAN_RS03705	rplD	protein_coding	ERDMAN_0774	3573	9014	4675	3339	5574	1984	2495	3262	2889	4108	3959	4197	4941.52	2882	4088	1.418	0.503	3.288	0.00101078310542905	0.015729203763431	0.0144187775420782	0.0231354377140722	0.0166335359634828	0.0166335359634828	TRUE	0.0398615121288629	No
ERDMAN_RS20505	ERDMAN_RS20505	protein_coding	ERDMAN_4269	262	574	464	265	447	196	183	208	287	326	317	415	281.56	226	353	1.552	0.634	3.276	0.00105399903096819	0.0162590807038049	0.0204755646153492	0.0317718446886646	0.0238557848232957	0.0238557848232957	TRUE	0.209390386122854	No
ERDMAN_RS07475	ERDMAN_RS07475	protein_coding	ERDMAN_1563	939	2042	567	701	1437	433	656	739	350	862	1021	916	941.69	582	933	1.603	0.681	3.236	0.00121139361318116	0.018058926636835	0.0330941148907352	0.0253518654876439	0.0307104871715003	0.0307104871715003	TRUE	0.47970633702984	No
ERDMAN_RS03595	ERDMAN_RS03595	protein_coding	ERDMAN_0753	3636	5524	3750	2589	4351	1571	2539	1999	2318	3185	3090	3323	4129.91	2285	3199	1.4	0.485	3.231	0.00123146997650293	0.018205231152635	0.0132195423071561	0.0232379849358458	0.0159293059093555	0.0159293059093555	TRUE	0.0650421651642759	No
ERDMAN_RS05565	ERDMAN_RS05565	protein_coding	ERDMAN_1164	1033	2178	928	797	1574	480	721	788	574	980	1118	1015	1011.6	694	1038	1.495	0.58	3.232	0.00122765113299428	0.018205231152635	0.0196905317849012	0.0251626349097572	0.0221617760188127	0.0221617760188127	TRUE	0.0831935099912781	No
ERDMAN_RS00205	ERDMAN_RS00205	protein_coding	ERDMAN_0045	512	946	732	351	909	292	358	342	452	432	646	618	679.16	384	565	1.472	0.558	3.218	0.00129159202130569	0.0189362334363331	0.0171960168212259	0.0264103565750078	0.0197821973796711	0.0197821973796711	TRUE	0.16733850770281	No
ERDMAN_RS07510	ERDMAN_RS07510	protein_coding	ERDMAN_1571	143	294	167	105	234	90	100	106	103	129	166	190	187.45	103	162	1.554	0.636	3.214	0.00131024811767152	0.0191307009115167	0.0147698344476468	0.0363697620037863	0.0215952439223318	0.0215952439223318	TRUE	0.0941826366630939	No
ERDMAN_RS01830	mosR	protein_coding	ERDMAN_0386	287	646	313	283	344	203	200	234	193	348	244	429	286.29	209	340	1.607	0.685	3.209	0.00133156549651566	0.0193622720558916	0.0285486590892816	0.0316204447120255	0.0295121119372077	0.0295121119372077	TRUE	0.0648601372274657	No
ERDMAN_RS01495	ERDMAN_RS01495	protein_coding	ERDMAN_0315	2356	4571	2350	1777	3444	1108	1646	1654	1452	2186	2446	2344	1475.07	1584	2325	1.468	0.554	3.207	0.00133907883280502	0.0193758114676316	0.0194259400393788	0.0243617177121352	0.0210249539282536	0.0210249539282536	TRUE	0.0876928808030993	No
ERDMAN_RS03855	secY	protein_coding	ERDMAN_0805	1614	3406	2479	1325	2580	868	1127	1233	1532	1630	1832	1836	1851.62	1297	1766	1.361	0.445	3.206	0.00134558083561436	0.0193758114676316	0.00995002175129846	0.0240062241199147	0.0132810804033121	0.0132810804033121	TRUE	0.100582424437177	No
ERDMAN_RS20655	ERDMAN_RS20655	protein_coding	ERDMAN_4300	1612	3137	2237	1485	3106	1052	1126	1135	1383	1827	2206	2225	1405.74	1215	2086	1.717	0.78	3.169	0.00153136074529077	0.0216714669097336	0.0527191016826591	0.0244479351362545	0.0431468306666617	0.0431468306666617	TRUE	0.197373761536347	No
ERDMAN_RS20670	ERDMAN_RS20670	protein_coding	ERDMAN_4302	777	1438	973	576	1240	408	543	520	601	709	881	863	724.4	555	818	1.474	0.56	3.167	0.00153923609392696	0.0216714669097336	0.0193307168413377	0.0261732387487008	0.0211732438629074	0.0211732438629074	TRUE	0.20296343231406	No
ERDMAN_RS15520	ERDMAN_RS15520	protein_coding	NA	1919	4274	2030	1619	3090	950	1340	1547	1255	1992	2195	2010	2106.73	1381	2066	1.496	0.581	3.145	0.00165972470251833	0.0230929539001374	0.0247688824965411	0.0238375899574239	0.0240777368180636	0.0240777368180636	TRUE	0.342671213943731	No
ERDMAN_RS01825	ERDMAN_RS01825	protein_coding	ERDMAN_0385	712	1353	681	642	844	385	497	490	421	790	599	814	742.44	469	734	1.561	0.642	3.133	0.00173079206366446	0.023901428854761	0.0301234440963886	0.0260867295001749	0.0287623059354547	0.0287623059354547	TRUE	0.607366131428098	No
ERDMAN_RS04500	cysK2	protein_coding	ERDMAN_0940	230	693	151	344	408	92	161	251	93	423	290	195	2143.1	168	303	1.799	0.848	3.133	0.00173130417578173	0.023901428854761	0.0623217008144976	0.0238168174142258	0.0489169564620988	0.0489169564620988	TRUE	0.724471955991762	No
ERDMAN_RS20675	rpmH	protein_coding	NA	859	1514	965	685	1291	369	600	548	596	843	917	781	703.49	581	847	1.46	0.546	3.131	0.00174243601681181	0.0239618720451485	0.0184621279649255	0.0262790238769001	0.0206341465344737	0.0206341465344737	TRUE	0.0838859051728357	No
ERDMAN_RS20390	espH	protein_coding	ERDMAN_4240	4426	7939	4674	2923	5566	1933	3091	2873	2889	3596	3953	4089	4362.48	2951	3879	1.314	0.394	3.097	0.00195638593242213	0.0266971434162835	0.00809731572307442	0.0232046995386569	0.0114179951858971	0.0114179951858971	TRUE	0.0541506665248585	No
ERDMAN_RS00240	ERDMAN_RS00240	protein_coding	ERDMAN_0053	402	826	413	293	547	207	281	299	255	360	388	438	451.1	278	395	1.414	0.5	3.087	0.00202344130242507	0.0273802360741784	0.0116623726407302	0.0283297632140446	0.0162136354581927	0.0162136354581927	TRUE	0.0556367026636141	No
ERDMAN_RS21445	ERDMAN_RS21445	protein_coding	NA	167	346	184	163	209	91	117	125	114	201	148	192	201.4	119	180	1.504	0.589	3.086	0.00202959472590443	0.0273802360741784	0.0131321510615223	0.0354165810328322	0.0202932124072225	0.0202932124072225	TRUE	0.11849738521658	No
ERDMAN_RS00035	ERDMAN_RS00035	protein_coding	ERDMAN_0008	1242	2752	1714	1107	1783	607	867	996	1059	1362	1266	1284	1253.22	974	1304	1.338	0.42	3.062	0.00220076649760335	0.0294653567301761	0.00842269783782917	0.0246711809072323	0.012767870066487	0.012767870066487	TRUE	0.103634107295283	No
ERDMAN_RS06530	tatB	protein_coding	ERDMAN_1369	232	646	418	351	486	144	162	234	258	432	345	305	310.95	218	361	1.655	0.727	3.039	0.00237751110968011	0.0314771263552737	0.0416806529054953	0.0309060917934274	0.038111500441543	0.038111500441543	TRUE	0.152467177052974	No
ERDMAN_RS20640	ERDMAN_RS20640	protein_coding	ERDMAN_4297	2457	5078	2782	1760	3554	1159	1716	1838	1719	2165	2524	2452	1727.01	1758	2380	1.354	0.437	3.035	0.00240202479472214	0.0315643850802747	0.010914620854861	0.0241067050772874	0.0145158673077513	0.0145158673077513	TRUE	0.144095053829998	No
ERDMAN_RS12030	ERDMAN_RS12030	protein_coding	ERDMAN_2512	344	783	450	285	495	192	240	283	278	351	352	406	291.67	267	370	1.372	0.456	3.022	0.00251195835960318	0.0328871891508195	0.00699596207630126	0.0314543470545874	0.0136248215976495	0.0136248215976495	TRUE	0.0777048702436102	No
ERDMAN_RS04280	ERDMAN_RS04280	protein_coding	ERDMAN_0895	520	987	500	388	695	206	363	357	309	477	494	436	501.92	343	469	1.371	0.455	3.009	0.00262139543693581	0.0339442007673293	0.00971165804097693	0.0277510309576789	0.0142889147309182	0.0142889147309182	TRUE	0.0493818392652479	No
ERDMAN_RS05590	ERDMAN_RS05590	protein_coding	ERDMAN_1168	90	160	47	91	93	47	63	58	29	112	66	99	120.35	50	92	1.822	0.865	3.009	0.00261877253474927	0.0339442007673293	0.0488070207641528	0.0440384536363891	0.0469997004930148	0.0469997004930148	TRUE	0.402610322172018	No
ERDMAN_RS20125	ERDMAN_RS20125	protein_coding	ERDMAN_4182	475	806	464	332	587	185	332	292	287	408	417	391	360.54	304	405	1.342	0.424	3.01	0.00261090607956516	0.0339442007673293	0.00557118256437728	0.0297656656368516	0.0117960320056279	0.0117960320056279	TRUE	0.0714900475121947	No
ERDMAN_RS20395	eccA1	protein_coding	ERDMAN_4241	6548	12281	7812	4422	8854	3250	4573	4444	4828	5440	6288	6875	7113.25	4615	6201	1.343	0.426	2.996	0.00273861864040969	0.0352051410730927	0.0116952102762766	0.0229761231046495	0.0143827039139699	0.0143827039139699	TRUE	0.0961801815879813	No
ERDMAN_RS09255	cut1	protein_coding	ERDMAN_1939	391	703	418	357	445	163	273	254	258	439	316	345	274.05	262	367	1.399	0.484	2.984	0.00284727361795627	0.0363385855989527	0.00980829201843669	0.0320228151129921	0.0161380152848349	0.0161380152848349	TRUE	0.117148850635523	No
ERDMAN_RS13680	ERDMAN_RS13680	protein_coding	ERDMAN_2856	255	610	323	218	364	135	178	221	200	268	259	286	366.41	200	271	1.344	0.427	2.983	0.00285766684732119	0.0363405088684429	0.00473910598329678	0.0296510224587124	0.0109895153439703	0.0109895153439703	TRUE	0.0462707190213568	No
ERDMAN_RS11380	pbpB	protein_coding	ERDMAN_2382	1824	3485	1596	1456	1930	896	1274	1261	986	1791	1371	1895	1402.68	1174	1686	1.433	0.519	2.974	0.00294159183146643	0.0370193165639233	0.0200372686020364	0.0244519406699677	0.0213345515029917	0.0213345515029917	TRUE	0.203609610558224	No
ERDMAN_RS20105	ERDMAN_RS20105	protein_coding	ERDMAN_4178	550	1118	790	431	812	303	384	405	488	530	577	641	688.67	426	583	1.365	0.449	2.973	0.00295045514712094	0.0370193165639233	0.0106871887108677	0.026357921354712	0.0146427681057684	0.0146427681057684	TRUE	0.0538919403209332	No
ERDMAN_RS12705	ERDMAN_RS12705	protein_coding	ERDMAN_2656	67	163	152	96	155	48	47	59	94	118	110	102	138.78	67	110	1.659	0.73	2.951	0.00316741625936583	0.0388241222243814	0.0302246007575168	0.0411933394229883	0.0341499421905695	0.0341499421905695	TRUE	0.412177369541049	No
ERDMAN_RS22745	ERDMAN_RS22745	protein_coding	ERDMAN_3212	3607	7771	3782	2562	5566	1661	2519	2812	2338	3152	3953	3514	3334.16	2556	3540	1.385	0.47	2.951	0.00316924305493187	0.0388241222243814	0.0166447793642344	0.023386999214511	0.0179601173467733	0.0179601173467733	TRUE	0.168951347279756	No
ERDMAN_RS03160	ERDMAN_RS03160	protein_coding	ERDMAN_0664	285	463	374	192	437	150	199	168	231	236	310	317	466.96	199	288	1.447	0.533	2.943	0.00325068642575586	0.039436005870345	0.0167039280551766	0.028135636188513	0.0199860262798666	0.0199860262798666	TRUE	0.101925081664005	No
ERDMAN_RS19175	ERDMAN_RS19175	protein_coding	ERDMAN_3985	1226	2175	1222	1209	2230	730	856	787	755	1487	1584	1544	3833.1	799	1538	1.924	0.944	2.935	0.00334027198108719	0.0403104931595148	0.111399974922066	0.0232863321661638	0.073841290068512	0.073841290068512	TRUE	0.196538502491808	No
ERDMAN_RS01255	ERDMAN_RS01255	protein_coding	ERDMAN_0265	272	616	384	372	428	123	190	223	237	458	304	260	269.61	217	341	1.576	0.656	2.929	0.00339764656608525	0.0405849182555471	0.0334998086158414	0.0321778139910805	0.0329557006781987	0.0329557006781987	TRUE	0.184181480429089	No
ERDMAN_RS11030	ERDMAN_RS11030	protein_coding	ERDMAN_2314	1197	2460	1417	839	1480	531	836	890	876	1032	1051	1123	970.96	867	1069	1.229	0.298	2.928	0.00340876709136219	0.0405849182555471	0.00180362024212306	0.0252693241292713	0.00651015710886466	0.00651015710886466	TRUE	0.0260131787868344	No
ERDMAN_RS15310	rpsP	protein_coding	ERDMAN_3190	1367	2538	1332	1081	1742	489	955	918	823	1330	1237	1034	1144.41	899	1200	1.339	0.421	2.924	0.00345623037239345	0.0407398849211029	0.0102001477165011	0.0248668187989519	0.0140772008782584	0.0140772008782584	TRUE	0.0533712134090137	No
ERDMAN_RS00200	ERDMAN_RS00200	protein_coding	ERDMAN_0044	598	1142	788	523	756	287	418	413	487	643	537	607	548.24	439	596	1.354	0.437	2.918	0.0035259525360716	0.0414071206499166	0.00992959271157976	0.0273169889871649	0.0144184007660338	0.0144184007660338	TRUE	0.0638205535607534	No
ERDMAN_RS12040	htpG	protein_coding	ERDMAN_2514	994	2213	1216	801	1256	481	694	801	752	985	892	1017	921.99	749	965	1.284	0.36	2.917	0.00353617743994496	0.0414071206499166	0.00517648450495265	0.0254103569413454	0.00994792703424066	0.00994792703424066	TRUE	0.0561435095890758	No
ERDMAN_RS11310	ftsZ	protein_coding	ERDMAN_2369	3897	7085	3849	2730	5226	1779	2722	2564	2379	3358	3712	3763	2341.03	2555	3611	1.413	0.499	2.913	0.00357919913543317	0.0417730214885424	0.018168655966474	0.0237150894095114	0.020857168733241	0.020857168733241	TRUE	0.331836191132259	No
ERDMAN_RS10245	higA	protein_coding	ERDMAN_2154	193	385	124	182	232	106	135	139	77	224	165	224	596.99	117	204	1.734	0.794	2.879	0.00399158950999352	0.0461308129689154	0.0581724160135756	0.0269329353618502	0.0492215112346661	0.0492215112346661	TRUE	0.0569559543363522	No
ERDMAN_RS13435	ERDMAN_RS13435	protein_coding	ERDMAN_2806	367	757	410	310	513	175	256	274	253	381	364	370	390.97	261	372	1.422	0.508	2.876	0.0040284435530754	0.046405577033479	0.0160009037194804	0.0292090267453939	0.0196778186586845	0.0196778186586845	TRUE	0.108679114571607	No
ERDMAN_RS15275	ERDMAN_RS15275	protein_coding	ERDMAN_3183	1382	2819	1410	969	1863	624	965	1020	871	1192	1323	1320	1161.53	952	1278	1.342	0.424	2.871	0.00408618558389518	0.0469096231682634	0.0108539792109081	0.0248336091683845	0.0149051801888922	0.0149051801888922	TRUE	0.0980720839781195	No
ERDMAN_RS09885	ERDMAN_RS09885	protein_coding	ERDMAN_2076	8163	19190	6196	7612	9214	4891	5701	6944	3830	9364	6544	10346	7880.67	5492	8751	1.593	0.672	2.865	0.00416567850391534	0.0475235605527062	0.0463513905955555	0.0229408222114147	0.039476751425008	0.039476751425008	TRUE	0.194953233740609	No
ERDMAN_RS15835	ERDMAN_RS15835	protein_coding	ERDMAN_3294	912	2109	1185	786	1207	513	637	763	732	967	857	1085	786.12	711	970	1.359	0.442	2.854	0.00431999021747037	0.0486581755288408	0.0118945755269516	0.0258937428897385	0.0162348138980993	0.0162348138980993	TRUE	0.0975187570028633	No
ERDMAN_RS04695	ERDMAN_RS04695	protein_coding	ERDMAN_0980	68	123	56	64	87	26	47	45	35	79	62	55	118.41	42	65	1.556	0.637	2.849	0.00438156019585912	0.0491954923256587	0.00702618046331032	0.0443898037586584	0.0202664209879472	0.0202664209879472	TRUE	0.113053773811396	No

## Sheet: DA_MOXvsDMSO_DN
Id	Name	gene_biotype	old_locus_tag	DMSO_1	DMSO_2	DMSO_3	Moxi_1	Moxi_2	Moxi_3	norm.DMSO_1	norm.DMSO_2	norm.DMSO_3	norm.Moxi_1	norm.Moxi_2	norm.Moxi_3	baseMean	DMSO	Moxi	FC	log2FoldChange	stat	pvalue	padj	dispGeneEst	dispFit	dispMAP	dispersion	betaConv	maxCooks	outlier
ERDMAN_RS16135	ERDMAN_RS16135	protein_coding	ERDMAN_3356	1781	2677	1027	135	173	43	1244	969	635	166	123	91	1070.28	949	127	0.135	-2.894	-9.723	2.41179493667066e-22	1.06963105441344e-20	0.0789035091129998	0.0250228753377145	0.058411875148038	0.058411875148038	TRUE	0.240113065544173	No
ERDMAN_RS16130	mmr	protein_coding	ERDMAN_3355	495	767	446	57	93	27	346	278	276	70	66	57	408.69	300	64	0.217	-2.202	-9.236	2.56730671564369e-20	1.03509138944362e-18	0.0311322211772007	0.0289229147153248	0.0303852254298648	0.0303852254298648	TRUE	0.0793562873393893	No
ERDMAN_RS03655	mftC	protein_coding	ERDMAN_0765	5657	10096	6886	1788	3334	1156	3951	3653	4256	2200	2368	2445	2472.12	3953	2338	0.591	-0.758	-4.957	7.1504386777856e-07	1.8654232668223e-05	0.014131666639705	0.023656682782556	0.0165083146053476	0.0165083146053476	TRUE	0.0918126183943703	No
ERDMAN_RS16125	ERDMAN_RS16125	protein_coding	ERDMAN_3354	544	1040	460	117	189	59	380	376	284	144	134	125	403.46	347	134	0.388	-1.366	-4.914	8.9266630176135e-07	2.31181024718925e-05	0.0625392257607575	0.0290048313405337	0.0499897781897012	0.0499897781897012	TRUE	1.16743336266044	No
ERDMAN_RS16140	ERDMAN_RS16140	protein_coding	ERDMAN_3357	495	923	394	126	179	73	346	334	244	155	127	154	492.06	308	145	0.469	-1.091	-4.82	1.43646576017744e-06	3.66660468856803e-05	0.033273738995866	0.0278540008254826	0.0315475476254575	0.0315475476254575	TRUE	0.117316968691493	No
ERDMAN_RS15035	ERDMAN_RS15035	protein_coding	ERDMAN_3131	948	1710	1337	213	594	207	662	619	826	262	422	438	467	702	374	0.531	-0.912	-4.719	2.37586414760427e-06	6.02111856835711e-05	0.0232457951169155	0.0281351536256397	0.024762171609376	0.024762171609376	TRUE	0.189209295680263	No
ERDMAN_RS09250	ERDMAN_RS09250	protein_coding	ERDMAN_1938	4121	8104	5096	1666	3023	1029	2878	2933	3150	2049	2147	2177	1834.27	2987	2124	0.711	-0.492	-4.466	7.98618895074435e-06	0.00018889998931494	0.00463471832998527	0.0240193976997238	0.00833803218422903	0.00833803218422903	TRUE	0.0578273697551218	No
ERDMAN_RS14285	sthA	protein_coding	ERDMAN_2975	10433	30173	28908	5210	5061	2186	7287	10919	17867	6409	3594	4624	6722.34	12024	4876	0.405	-1.302	-4.354	1.33850071268335e-05	0.000308376657701332	0.088883592244096	0.0229972025326099	0.0643245352976061	0.0643245352976061	TRUE	0.0495594841937923	No
ERDMAN_RS10905	ERDMAN_RS10905	protein_coding	ERDMAN_2290	401	878	372	108	183	52	280	318	230	133	130	110	193.81	276	124	0.453	-1.144	-4.35	1.35974812178239e-05	0.000311250731360252	0.0478914404767869	0.035918489278028	0.0435874671465003	0.0435874671465003	TRUE	0.356821463905808	No
ERDMAN_RS19415	ERDMAN_RS19415	protein_coding	ERDMAN_4036	849	1488	1032	285	616	181	593	538	638	351	437	383	478.43	590	390	0.666	-0.587	-4.213	2.51589967219992e-05	0.000554435530246292	0.00596192113469771	0.0280033035479365	0.0118659986015047	0.0118659986015047	TRUE	0.0584711153260943	No
ERDMAN_RS19645	ERDMAN_RS19645	protein_coding	ERDMAN_4085	4594	7718	2873	1080	2535	655	3209	2793	1776	1329	1800	1386	1346.67	2593	1505	0.581	-0.783	-4.032	5.52650129871383e-05	0.00117413332981058	0.0250400605150879	0.0245283926485432	0.0266000893194111	0.0266000893194111	TRUE	0.0638986095880639	No
ERDMAN_RS11065	ERDMAN_RS11065	protein_coding	ERDMAN_2321	1781	3340	1559	688	724	254	1244	1209	964	846	514	537	855.54	1139	632	0.556	-0.847	-3.86	0.000113362317767972	0.0022852812695498	0.0391536308628074	0.0256275936030526	0.0334369361511235	0.0334369361511235	TRUE	0.342295155066881	No
ERDMAN_RS16755	ERDMAN_RS16755	protein_coding	ERDMAN_3488	459	649	372	91	215	64	321	235	230	112	153	135	273.98	262	133	0.512	-0.966	-3.818	0.000134557968639119	0.00269724108887906	0.0433378362959229	0.0320253256302511	0.0402183717884308	0.0402183717884308	TRUE	0.419903293230203	No
ERDMAN_RS09200	ERDMAN_RS09200	protein_coding	ERDMAN_1927	816	1731	1161	313	656	206	570	626	718	385	466	436	511.3	638	429	0.673	-0.571	-3.793	0.000148979788585905	0.0029529625134234	0.00967443813164294	0.0276567907989609	0.0143564884839622	0.0143564884839622	TRUE	0.11578390278768	No
ERDMAN_RS09095	ERDMAN_RS09095	protein_coding	ERDMAN_1904	1652	2723	2055	491	989	268	1154	985	1270	604	702	567	793.71	1136	624	0.551	-0.861	-3.791	0.000149837454794797	0.00295346272006632	0.0406803627288097	0.0258623821933631	0.0358093758970712	0.0358093758970712	TRUE	0.536203415637477	No
ERDMAN_RS11560	ERDMAN_RS11560	protein_coding	ERDMAN_2417	1923	3839	2235	769	1459	487	1343	1389	1381	946	1036	1030	890.67	1371	1004	0.732	-0.45	-3.786	0.000152852408578111	0.00297978211887437	0.00394601011967663	0.0255087144651093	0.00931256086608508	0.00931256086608508	TRUE	0.0830412958172757	No
ERDMAN_RS08320	ripD	protein_coding	ERDMAN_1742	3334	5634	2052	888	1258	383	2329	2039	1268	1092	893	810	1170.44	1879	932	0.496	-1.01	-3.771	0.000162903023881851	0.0031583602662995	0.0670867174391592	0.0248166959481527	0.0508720300712193	0.0508720300712193	TRUE	0.248264105818472	No
ERDMAN_RS11990	ERDMAN_RS11990	protein_coding	ERDMAN_2504	932	1747	1185	272	696	225	651	632	732	335	494	476	535.38	672	435	0.648	-0.627	-3.696	0.000218935258252682	0.00410995923957945	0.0153022640594742	0.0274299296115424	0.01879951645796	0.01879951645796	TRUE	0.158208780431587	No
ERDMAN_RS10070	ERDMAN_RS10070	protein_coding	ERDMAN_2117	664	1282	722	232	432	139	464	464	446	285	307	294	440.74	458	295	0.646	-0.631	-3.623	0.000290949604717005	0.00524004668799966	0.0155028596990283	0.0284641743197134	0.0190334131728727	0.0190334131728727	TRUE	0.138765022322748	No
ERDMAN_RS17840	ERDMAN_RS17840	protein_coding	ERDMAN_3710	1133	2137	1262	432	859	283	791	773	780	531	610	599	475.09	781	580	0.742	-0.43	-3.548	0.000387727768447509	0.00671052742659397	0.0020164206287023	0.028041177010779	0.00908548011210795	0.00908548011210795	TRUE	0.0865962610120539	No
ERDMAN_RS00220	ERDMAN_RS00220	protein_coding	ERDMAN_0048	2384	4763	1778	746	1137	364	1665	1724	1099	918	808	770	1123.08	1496	832	0.556	-0.846	-3.526	0.000422642896694338	0.00718039139600711	0.0460876989712146	0.0249096132704166	0.0405387075384641	0.0405387075384641	TRUE	0.0215710061133034	No
ERDMAN_RS06305	ERDMAN_RS06305	protein_coding	ERDMAN_1322	477	768	602	183	316	104	333	278	372	225	224	220	382.47	328	223	0.684	-0.549	-3.502	0.000460947709989031	0.00775091220398617	0.00861711133692687	0.02935548908598	0.0139818636056603	0.0139818636056603	TRUE	0.073647977256852	No
ERDMAN_RS02980	ERDMAN_RS02980	protein_coding	ERDMAN_0622	3050	5963	3708	1208	2301	813	2130	2158	2292	1486	1634	1720	1782.33	2193	1613	0.735	-0.444	-3.496	0.000472782937861706	0.00791242388459119	0.00772194182545487	0.0240603604337701	0.0110972464779299	0.0110972464779299	TRUE	0.131769345845453	No
ERDMAN_RS14300	ERDMAN_RS14300	protein_coding	ERDMAN_2978	2275	3860	2143	885	1422	380	1589	1397	1325	1089	1010	804	953.57	1437	968	0.675	-0.566	-3.453	0.000553879184018371	0.00914029462742874	0.0153249412726256	0.0253177560352705	0.0184804244086106	0.0184804244086106	TRUE	0.142490317224827	No
ERDMAN_RS07810	ctpD	protein_coding	ERDMAN_1636	605	1312	425	166	288	87	423	475	263	204	205	184	290	387	198	0.512	-0.967	-3.416	0.00063543277349891	0.0104375716683988	0.0663184075667539	0.0315053643119163	0.0536394168545292	0.0536394168545292	TRUE	0.035027959760762	No
ERDMAN_RS05745	ERDMAN_RS05745	protein_coding	ERDMAN_1200	531	1091	361	148	230	78	371	395	223	182	163	165	309.15	330	170	0.516	-0.955	-3.412	0.000645567667342524	0.0105551801093607	0.0638678004825601	0.0309545691192801	0.0517447141786521	0.0517447141786521	TRUE	0.321877009273668	No
ERDMAN_RS11060	ERDMAN_RS11060	protein_coding	ERDMAN_2320	1167	1828	1233	468	653	210	815	662	762	576	464	444	644.76	746	495	0.664	-0.59	-3.332	0.0008613236874232	0.0137792569592325	0.0189090159759627	0.0266128915772033	0.0208999116716841	0.0208999116716841	TRUE	0.169783646054077	No
ERDMAN_RS19485	ERDMAN_RS19485	protein_coding	ERDMAN_4051	552	1046	649	212	374	141	386	379	401	261	266	298	281.7	389	275	0.704	-0.506	-3.332	0.000862174477156036	0.0137792569592325	0.00694597240405538	0.0317671669067859	0.0135737089235613	0.0135737089235613	TRUE	0.0447836087100535	No
ERDMAN_RS05085	ERDMAN_RS05085	protein_coding	ERDMAN_1063	1113	1867	738	215	480	172	777	676	456	264	341	364	431.02	636	323	0.507	-0.98	-3.328	0.000873593904236651	0.0138991532387069	0.0807012314541128	0.0285960585967381	0.0599425730738843	0.0599425730738843	TRUE	0.16915424596593	No
ERDMAN_RS18375	ERDMAN_RS18375	protein_coding	NA	626	1096	628	204	396	150	437	397	388	251	281	317	323.46	407	283	0.692	-0.532	-3.318	0.000905869360126824	0.0142845532876888	0.00971628938143397	0.0305855309921345	0.0155419714897719	0.0155419714897719	TRUE	0.0862306544965357	No
ERDMAN_RS04445	ERDMAN_RS04445	protein_coding	ERDMAN_0929	1080	1717	923	334	659	203	754	621	570	411	468	429	633.13	648	436	0.674	-0.569	-3.298	0.000973892598705057	0.0152892519478121	0.016890167627802	0.0266863701956881	0.0195431738364752	0.0195431738364752	TRUE	0.149836392720531	No
ERDMAN_RS01630	ERDMAN_RS01630	protein_coding	ERDMAN_0343	2890	5320	2960	1166	2065	711	2018	1925	1829	1434	1467	1504	1707.69	1924	1468	0.763	-0.391	-3.286	0.00101530758367965	0.0157306170606786	0.00549938661583228	0.0241235986516299	0.00959218795416443	0.00959218795416443	TRUE	0.059238843047929	No
ERDMAN_RS07455	ERDMAN_RS07455	protein_coding	ERDMAN_1559	1008	1664	1272	398	705	213	704	602	786	490	501	451	494.11	697	481	0.691	-0.533	-3.264	0.00109948595685694	0.0168873427486079	0.0135829052579463	0.02783224914809	0.0174596654093983	0.0174596654093983	TRUE	0.125238737718163	No
ERDMAN_RS03635	ERDMAN_RS03635	protein_coding	ERDMAN_0761	1102	2592	1644	470	935	331	770	938	1016	578	664	700	666.75	908	647	0.712	-0.491	-3.26	0.00111316158657979	0.0170236952982117	0.0103792792490096	0.0264810149177666	0.0150014330437067	0.0150014330437067	TRUE	0.0845138839550139	No
ERDMAN_RS03670	mftF	protein_coding	ERDMAN_0768	1853	3277	2316	604	1362	423	1294	1186	1431	743	967	895	709.17	1304	868	0.667	-0.585	-3.251	0.0011511561348778	0.0175291929894696	0.0213162774765453	0.026249677248802	0.0223708078118122	0.0223708078118122	TRUE	0.228560946856507	No
ERDMAN_RS03580	ERDMAN_RS03580	protein_coding	NA	1460	2647	1585	530	983	366	1020	958	980	652	698	774	614.67	986	708	0.717	-0.48	-3.248	0.00116371327871515	0.0176446782601767	0.0095171056021631	0.0268086520292389	0.0145530586762043	0.0145530586762043	TRUE	0.134623028180697	No
ERDMAN_RS12060	ERDMAN_RS12060	protein_coding	ERDMAN_2518	180	332	310	64	117	49	126	120	192	79	83	104	128.73	146	89	0.6	-0.738	-3.245	0.00117338857280854	0.0177156708779774	0.0215704343021099	0.0426438894849341	0.0280990553619689	0.0280990553619689	TRUE	0.274214861858274	No
ERDMAN_RS05750	lipU	protein_coding	ERDMAN_1201	1841	3014	991	503	689	274	1286	1091	612	619	489	580	824.91	996	563	0.564	-0.826	-3.24	0.00119438028022375	0.0178904005169999	0.0525972919377341	0.0257395101001494	0.0453963649134434	0.0453963649134434	TRUE	0.162968087835381	No
ERDMAN_RS06010	ERDMAN_RS06010	protein_coding	ERDMAN_1259	373	651	470	135	251	83	261	236	290	166	178	176	223.89	262	173	0.662	-0.594	-3.24	0.00119504648323816	0.0178904005169999	0.0133042753942393	0.034130564275565	0.0194910731900811	0.0194910731900811	TRUE	0.236017875968098	No
ERDMAN_RS12315	ERDMAN_RS12315	protein_coding	ERDMAN_2573	2290	4417	2696	1074	1770	586	1599	1598	1666	1321	1257	1240	1350.26	1621	1273	0.785	-0.349	-3.227	0.00125224832607713	0.0184355894644052	0.00352914700959115	0.0245233119014267	0.00772343752795787	0.00772343752795787	TRUE	0.071503265134607	No
ERDMAN_RS04260	ERDMAN_RS04260	protein_coding	ERDMAN_0891	360	732	269	100	212	78	251	265	166	123	151	165	169.71	227	146	0.638	-0.649	-3.205	0.0013488797724084	0.0193758114676316	0.0176996065936692	0.0378079304476567	0.023914828467542	0.023914828467542	TRUE	0.210106156587725	No
ERDMAN_RS03650	mftB	protein_coding	ERDMAN_0764	1439	2633	1535	556	1025	363	1005	953	949	684	728	768	693.09	969	727	0.749	-0.417	-3.169	0.00152836450278677	0.0216714669097336	0.00606527834777321	0.026334011725418	0.0112887820537588	0.0112887820537588	TRUE	0.0671396070366801	No
ERDMAN_RS06320	mmpL10	protein_coding	ERDMAN_1325	2607	5060	3864	1083	2006	785	1821	1831	2388	1332	1425	1661	1787.69	2013	1473	0.73	-0.454	-3.168	0.00153644715722318	0.0216714669097336	0.0110720859003764	0.0240560218753188	0.014198823733651	0.014198823733651	TRUE	0.107293651879827	No
ERDMAN_RS18370	ERDMAN_RS18370	protein_coding	ERDMAN_3821	1065	2033	1304	469	845	265	744	736	806	577	600	561	643.93	762	579	0.762	-0.392	-3.17	0.00152309725793374	0.0216714669097336	0.00443140267093666	0.0266180336286343	0.009509822727803	0.009509822727803	TRUE	0.0485549666745143	No
ERDMAN_RS06160	ERDMAN_RS06160	protein_coding	ERDMAN_1292	759	1336	660	274	470	157	530	483	408	337	334	332	502.09	474	334	0.706	-0.503	-3.146	0.00165700150072454	0.0230929539001374	0.0117443423870171	0.0277492496800008	0.0158592725176448	0.0158592725176448	TRUE	0.0874799339465362	No
ERDMAN_RS08255	sdhB	protein_coding	ERDMAN_1729	175	275	193	24	88	30	122	100	119	30	62	63	56.6	114	52	0.455	-1.136	-3.146	0.00165653971762434	0.0230929539001374	0.0865696367759009	0.068169070298419	0.0790134266049861	0.0790134266049861	TRUE	0.192857199595967	No
ERDMAN_RS01725	ERDMAN_RS01725	protein_coding	ERDMAN_0362	425	500	240	138	115	26	297	181	148	170	82	55	99.92	209	102	0.495	-1.014	-3.118	0.00182097489225279	0.0249452467865362	0.0800330746922173	0.048420956590179	0.0684599558983997	0.0684599558983997	TRUE	0.241915142147786	No
ERDMAN_RS01335	nirB	protein_coding	ERDMAN_0281	291	635	343	118	208	63	203	230	212	145	148	133	250.02	215	142	0.663	-0.592	-3.096	0.00196448515386163	0.0267049552716516	0.014649826196478	0.0329270166864976	0.0206142378421635	0.0206142378421635	TRUE	0.194172280190307	No
ERDMAN_RS09030	ERDMAN_RS09030	protein_coding	ERDMAN_1891	1390	2308	977	460	500	112	971	835	604	566	355	237	540.68	803	386	0.482	-1.053	-3.082	0.00205863697884021	0.0276668333368374	0.117366583460411	0.0273827671903451	0.0820889916763992	0.0820889916763992	TRUE	0.135446706125191	No
ERDMAN_RS02800	fabH	protein_coding	NA	1327	2763	2655	671	1009	327	927	1000	1641	825	717	692	814.26	1189	745	0.627	-0.674	-3.057	0.0022336870753841	0.0297936907648977	0.037542752945551	0.0257803957681993	0.0339409371325883	0.0339409371325883	TRUE	0.398331204490509	No
ERDMAN_RS04925	pstC	protein_coding	ERDMAN_1030	508	1143	740	198	455	138	355	414	457	244	323	292	265.73	409	286	0.702	-0.51	-3.037	0.00238651268026173	0.0314771263552737	0.0108116782088475	0.0323172553273227	0.0173671653891409	0.0173671653891409	TRUE	0.0745185438801458	No
ERDMAN_RS09220	ERDMAN_RS09220	protein_coding	ERDMAN_1931	812	1827	425	288	233	100	567	661	263	354	165	212	286.79	497	244	0.49	-1.03	-3.038	0.00237970187153809	0.0314771263552737	0.110390083616924	0.0316048601038549	0.0795156435148816	0.0795156435148816	TRUE	0.127834364163442	No
ERDMAN_RS17880	idsA1	protein_coding	ERDMAN_3718	1096	1679	1134	338	512	226	765	608	701	416	364	478	414.85	691	419	0.604	-0.726	-3.003	0.00267699196023182	0.0345380635451	0.0462786848051873	0.0288293172116118	0.0401615605500459	0.0401615605500459	TRUE	0.506209474718624	No
ERDMAN_RS07895	ERDMAN_RS07895	protein_coding	ERDMAN_1653	473	734	506	150	341	76	330	266	313	185	242	161	207.22	303	196	0.657	-0.606	-2.992	0.00276986862103341	0.0354783172109261	0.0204980347645876	0.0350571260176354	0.0253649468122915	0.0253649468122915	TRUE	0.168314048374374	No
ERDMAN_RS04700	spmT	protein_coding	ERDMAN_0983	504	1106	363	151	195	88	352	400	224	186	138	186	212.88	325	170	0.52	-0.944	-2.973	0.00295278088714495	0.0370193165639233	0.0908974523864838	0.0347263053583697	0.0679179320391576	0.0679179320391576	TRUE	0.196184420393701	No
ERDMAN_RS06255	lipX	protein_coding	ERDMAN_1312	1539	2238	966	426	619	197	1075	810	597	524	440	417	860.79	827	460	0.557	-0.845	-2.974	0.00293551241772297	0.0370193165639233	0.0750569324285669	0.0256091929855645	0.0563697609010371	0.0563697609010371	TRUE	0.24594859846242	No
ERDMAN_RS06740	pknH	protein_coding	ERDMAN_1414	1208	2267	1252	442	870	333	844	820	774	544	618	704	665.78	813	622	0.762	-0.392	-2.97	0.00297616879701324	0.0370506908484315	0.00624789615418881	0.0264866407107109	0.0111617298895497	0.0111617298895497	TRUE	0.0578128479849064	No
ERDMAN_RS11465	ERDMAN_RS11465	protein_coding	ERDMAN_2399	6085	9126	5111	2149	3709	1299	4250	3302	3159	2644	2634	2748	3012.93	3570	2675	0.749	-0.417	-2.97	0.0029740319505575	0.0370506908484315	0.0108553922089905	0.0234694548443209	0.0138402967502199	0.0138402967502199	TRUE	0.112334729067786	No
ERDMAN_RS06315	papA3	protein_coding	ERDMAN_1324	1605	2949	1750	645	1075	406	1121	1067	1082	793	763	859	1403.35	1090	805	0.737	-0.44	-2.963	0.00304367817309292	0.0377586369165513	0.0108569466186995	0.0244510677410988	0.0147754570057879	0.0147754570057879	TRUE	0.128066998314974	No
ERDMAN_RS13290	ERDMAN_RS13290	protein_coding	ERDMAN_2775	499	1071	745	206	451	119	349	388	460	253	320	252	302.58	399	275	0.695	-0.524	-2.961	0.00307104472619429	0.0379653891586667	0.0147363516753214	0.0311356744220638	0.0195450152188717	0.0195450152188717	TRUE	0.208393897264681	No
ERDMAN_RS02095	mmpL1	protein_coding	ERDMAN_0443	662	1199	773	211	506	185	462	434	478	260	359	391	345.25	458	337	0.732	-0.45	-2.95	0.00317333580751708	0.0388241222243814	0.00782971360430347	0.0300822866352029	0.0141990095419484	0.0141990095419484	TRUE	0.148808452159554	No
ERDMAN_RS06165	ERDMAN_RS06165	protein_coding	ERDMAN_1293	445	648	419	155	261	90	311	234	259	191	185	190	222.45	268	189	0.705	-0.503	-2.948	0.00320126685523091	0.0390312536163549	0.00981585304916702	0.034205479415623	0.0165793815676287	0.0165793815676287	TRUE	0.0521821879104464	No
ERDMAN_RS11825	ERDMAN_RS11825	protein_coding	ERDMAN_2472	13180	26952	10423	5312	8402	2848	9205	9753	6442	6535	5967	6025	6701.24	8467	6176	0.729	-0.455	-2.942	0.00325669383314856	0.039436005870345	0.0146375186792477	0.0229984107700263	0.0171185533512243	0.0171185533512243	TRUE	0.178335341493332	No
ERDMAN_RS09495	ERDMAN_RS09495	protein_coding	ERDMAN_1995	1068	1043	775	258	330	110	746	377	479	317	234	233	447.18	534	261	0.49	-1.029	-2.933	0.00335502112453576	0.0403512371181453	0.120589405233073	0.0283799785484123	0.0855348397951597	0.0855348397951597	TRUE	0.439789626833116	No
ERDMAN_RS12235	ERDMAN_RS12235	protein_coding	ERDMAN_2554	96	157	88	15	59	15	67	57	54	18	42	32	97.54	59	31	0.532	-0.912	-2.931	0.0033827764157382	0.0405476037940512	0.0432880186859638	0.0490487452979315	0.0454512844264551	0.0454512844264551	TRUE	0.357184529424116	No
ERDMAN_RS05510	trcR	protein_coding	ERDMAN_1151	537	978	679	206	337	140	375	354	420	253	239	296	314.72	383	263	0.682	-0.551	-2.926	0.00343560672662128	0.0406317755535077	0.0177094895848663	0.0308067982256785	0.0223642763440685	0.0223642763440685	TRUE	0.402124018513559	No
ERDMAN_RS17745	ERDMAN_RS17745	protein_coding	ERDMAN_3693	2406	5956	2628	901	1741	462	1680	2155	1624	1108	1236	977	1195.77	1820	1107	0.609	-0.715	-2.926	0.00343136740501338	0.0406317755535077	0.0517854061975941	0.0247700399946068	0.0423252351456349	0.0423252351456349	TRUE	0.40640208674298	No
ERDMAN_RS08005	ERDMAN_RS08005	protein_coding	ERDMAN_1677	937	1782	1014	250	710	202	654	645	627	308	504	427	480.82	642	413	0.645	-0.633	-2.892	0.0038227601473341	0.0444693541073488	0.032738404846501	0.0279765288575902	0.0325127143773179	0.0325127143773179	TRUE	0.226956646315124	No
ERDMAN_RS01645	ERDMAN_RS01645	protein_coding	ERDMAN_0346	1265	3006	899	517	665	235	884	1088	556	636	472	497	650.2	843	535	0.635	-0.656	-2.891	0.00384599796868151	0.0445934666434052	0.0378389962046095	0.0265794559175988	0.035499208637725	0.035499208637725	TRUE	0.0721315237832671	No
ERDMAN_RS16715	mesT	protein_coding	ERDMAN_3477	1459	2077	1338	611	761	263	1019	752	827	752	540	556	839.44	866	616	0.713	-0.489	-2.87	0.0040986423850512	0.0469096231682634	0.0168108649383369	0.0256853965533008	0.0195172894502707	0.0195172894502707	TRUE	0.145459569320577	No
ERDMAN_RS09590	ERDMAN_RS09590	protein_coding	ERDMAN_2015	1401	2512	1662	656	945	346	979	909	1027	807	671	732	669.08	972	737	0.758	-0.401	-2.861	0.00422307306054069	0.0479251795954378	0.00774255750583982	0.0264675034498806	0.0129449821497089	0.0129449821497089	TRUE	0.155573224630839	No
ERDMAN_RS15050	ERDMAN_RS15050	protein_coding	ERDMAN_3134	732	1304	870	301	535	187	511	472	538	370	380	396	423.93	507	382	0.753	-0.41	-2.861	0.00422789774897746	0.0479251795954378	0.0065702242178995	0.0286962047392919	0.0125279989502874	0.0125279989502874	TRUE	0.0980144451331322	No
ERDMAN_RS05505	ERDMAN_RS05505	protein_coding	ERDMAN_1150	500	928	689	166	370	152	349	336	426	204	263	322	293.98	370	263	0.704	-0.507	-2.859	0.00424315802640615	0.0479449830499651	0.013135940099968	0.0313848131678917	0.0193827614014891	0.0193827614014891	TRUE	0.0723176566392117	No
ERDMAN_RS16720	ERDMAN_RS16720	protein_coding	ERDMAN_3478	681	902	472	223	237	99	476	326	292	274	168	209	330.97	365	217	0.595	-0.749	-2.847	0.00441318169932045	0.0493942229311954	0.0546538565433237	0.0304045038285208	0.0460383294448887	0.0460383294448887	TRUE	0.10310866144098	No

## Sheet: DA_M01-34503vsDMSO_UP
Id	Name	gene_biotype	old_locus_tag	34503_1	34503_2	34503_3	DMSO_1	DMSO_2	DMSO_3	norm.34503_1	norm.34503_2	norm.34503_3	norm.DMSO_1	norm.DMSO_2	norm.DMSO_3	baseMean	34503	DMSO	FC	log2FoldChange	stat	pvalue	padj	dispGeneEst	dispFit	dispMAP	dispersion	betaConv	maxCooks	outlier
ERDMAN_RS14315	ERDMAN_RS14315	protein_coding	NA	25088	7228	9905	351	586	414	13004	13546	12906	245	212	256	7504.84	13152	238	55.467	5.794	38.473	0	0	0.0115146615512212	0.0229572083416433	0.0151268520040485	0.0151268520040485	TRUE	0.0811404867562352	No
ERDMAN_RS16180	ERDMAN_RS16180	protein_coding	ERDMAN_3365	59490	18054	26654	1004	1780	871	30837	33835	34729	701	644	538	16778.03	33134	628	52.771	5.722	36.803	1.67620724849906e-296	3.29207103605216e-293	0.0147885579918156	0.0227673075984253	0.0169566278975441	0.0169566278975441	TRUE	0.039974222739919	No
ERDMAN_RS18900	radA	protein_coding	ERDMAN_3933	54385	13600	22946	1283	2196	1208	28190	25488	29898	896	795	747	16347	27859	813	34.302	5.1	33.818	1.08141660973351e-250	1.41593481434441e-247	0.0133787335105562	0.0227713599475468	0.0160264460459777	0.0160264460459777	TRUE	0.0283336460154334	No
ERDMAN_RS20185	ERDMAN_RS20185	protein_coding	ERDMAN_4194	16460	3671	5948	378	707	410	8532	6880	7750	264	256	253	5199.34	7721	258	29.975	4.906	33.135	9.40488382153102e-241	9.23559591274346e-238	0.010413603022268	0.0231095622616313	0.0146412939517578	0.0146412939517578	TRUE	0.0420667925935226	No
ERDMAN_RS06800	ERDMAN_RS06800	protein_coding	ERDMAN_1427	19413	4322	7212	560	1122	579	10063	8100	9397	391	406	358	6072.16	9187	385	23.852	4.576	32.682	2.78682635347066e-234	2.18933078328655e-231	0.00950060268271403	0.023038275236265	0.0133403069840562	0.0133403069840562	TRUE	0.034756108233689	No
ERDMAN_RS14400	recA	protein_coding	ERDMAN_2998	177417	44650	67245	5141	10346	5040	91964	83678	87618	3591	3744	3115	52482.31	87753	3483	25.191	4.655	32.157	7.09120520960923e-227	4.64237567722417e-224	0.0131691996602648	0.0226627523547484	0.0150136950599797	0.0150136950599797	TRUE	0.197404371248807	No
ERDMAN_RS17855	ERDMAN_RS17855	protein_coding	ERDMAN_3713	7859	1525	2890	71	114	85	4074	2858	3766	50	41	53	1747.29	3566	48	75.306	6.235	31.331	1.73905023651745e-215	9.75855618434362e-213	0.0218749711907085	0.024089371890519	0.0226030310921792	0.0226030310921792	TRUE	0.133826760454742	No
ERDMAN_RS06795	ERDMAN_RS06795	protein_coding	ERDMAN_1426	25938	8514	10770	626	1036	621	13445	15956	14033	437	375	384	8981.36	14478	399	36.347	5.184	31.027	2.35317247549148e-211	1.15540768546631e-208	0.0164096751903611	0.0229007229093546	0.0193751410223814	0.0193751410223814	TRUE	0.0299270007742863	No
ERDMAN_RS19195	ERDMAN_RS19195	protein_coding	ERDMAN_3990	7479	1911	3098	414	821	452	3877	3581	4037	289	297	279	2287.09	3832	288	13.274	3.731	30.857	4.47931653503284e-209	1.95497281662322e-206	0.0055445631597291	0.023741065654661	0.0094163965195452	0.0094163965195452	TRUE	0.0369536241735029	No
ERDMAN_RS08925	ERDMAN_RS08925	protein_coding	ERDMAN_1869	46548	13822	19567	817	1646	870	24128	25904	25495	571	596	538	12431.99	25176	568	44.309	5.47	30.649	2.73862410317059e-206	1.07573154772541e-203	0.0212945018838036	0.0228210344368377	0.0224362138271907	0.0224362138271907	TRUE	0.0174837103363937	No
ERDMAN_RS18905	disA	protein_coding	ERDMAN_3934	20377	4404	6750	496	1090	505	10562	8253	8795	346	394	312	5562.82	9203	351	26.186	4.711	29.973	2.20853784657964e-197	7.88648787396804e-195	0.0141212118959103	0.0230771573757924	0.0169439009107628	0.0169439009107628	TRUE	0.093597697474037	No
ERDMAN_RS15685	ERDMAN_RS15685	protein_coding	ERDMAN_3264	44500	9742	15361	924	1802	1025	23067	18257	20015	645	652	634	12820.15	20446	644	31.768	4.989	29.951	4.29394364171273e-197	1.4055508853873e-194	0.0180392709628837	0.0228147545371241	0.0195368451473818	0.0195368451473818	TRUE	0.0361270115901237	No
ERDMAN_RS14390	ERDMAN_RS14390	protein_coding	ERDMAN_2996	16281	4163	5636	402	782	300	8439	7802	7343	281	283	185	4848.91	7861	250	31.435	4.974	29.843	1.09101408006647e-195	3.29654100500084e-193	0.016676610249218	0.0231454041409427	0.0188342323754974	0.0188342323754974	TRUE	0.0593603296804672	No
ERDMAN_RS11045	ERDMAN_RS11045	protein_coding	ERDMAN_2317	20348	6121	8981	131	298	124	10547	11471	11702	91	108	77	7284.23	11240	92	121.714	6.927	29.3	1.04673543778434e-188	2.93684057115492e-186	0.0428121658508755	0.0229676140197094	0.0372302182367212	0.0372302182367212	TRUE	0.084915625786467	No
ERDMAN_RS03165	ERDMAN_RS03165	protein_coding	ERDMAN_0665	35827	9046	12277	594	1177	645	18571	16953	15996	415	426	399	10701.49	17173	413	41.559	5.377	29.161	5.99600790201688e-187	1.57015460260815e-184	0.0236143105129473	0.0228545747724964	0.0237929158290952	0.0237929158290952	TRUE	0.0628691643475493	No
ERDMAN_RS18745	ERDMAN_RS18745	protein_coding	ERDMAN_3900	10078	2749	4043	213	491	274	5224	5152	5268	149	178	169	3268.7	5215	165	31.476	4.976	29.147	9.08494264361746e-187	2.23035341900809e-184	0.0156957190131263	0.0234024878665433	0.0192167552441987	0.0192167552441987	TRUE	0.0770085495523071	No
ERDMAN_RS15690	ERDMAN_RS15690	protein_coding	ERDMAN_3265	25907	6586	9157	470	911	390	13429	12343	11931	328	330	241	7136.91	12568	300	41.91	5.389	28.668	9.64444746439326e-181	2.22843468471393e-178	0.0247730050114451	0.0229749213479775	0.024491396826384	0.024491396826384	TRUE	0.105314043211608	No
ERDMAN_RS13665	ruvC	protein_coding	ERDMAN_2853	18428	4792	7410	935	1654	952	9552	8981	9655	653	599	588	5321.56	9396	613	15.327	3.938	27.606	9.32734775225056e-168	2.03543455393557e-165	0.0109743600158043	0.0230981724951597	0.0141452007562559	0.0141452007562559	TRUE	0.116290844748873	No
ERDMAN_RS17355	ERDMAN_RS17355	protein_coding	ERDMAN_3612	44912	10915	17557	2505	5076	2959	23280	20456	22876	1750	1837	1829	14588.27	22204	1805	12.301	3.621	27.584	1.74943966128217e-167	3.61673631027178e-165	0.00912162971004431	0.0227903767076307	0.012234588785745	0.012234588785745	TRUE	0.0454276351471907	No
ERDMAN_RS00980	ERDMAN_RS00980	protein_coding	ERDMAN_0209	22384	5702	8745	732	1530	890	11603	10686	11394	511	554	550	7136.33	11228	538	20.851	4.382	27.443	8.42697575954691e-166	1.65505803917501e-163	0.0147581396782875	0.0229749505645207	0.0178027096600126	0.0178027096600126	TRUE	0.0271171669691737	No
ERDMAN_RS15675	ERDMAN_RS15675	protein_coding	ERDMAN_3262	11260	2174	3501	398	696	392	5837	4074	4562	278	252	242	2847.73	4824	257	18.78	4.231	27.385	4.17894729683643e-165	7.81662141998737e-163	0.0122409680665841	0.0235191053181432	0.0159981831096749	0.0159981831096749	TRUE	0.0796534513908582	No
ERDMAN_RS16865	adnA	protein_coding	ERDMAN_3512	34399	7522	12675	354	826	381	17831	14097	16515	247	299	235	9818.31	16148	260	61.888	5.952	27.194	7.6457527271834e-163	1.36511439601711e-160	0.0325690829425735	0.0228762491687179	0.0334133845439389	0.0334133845439389	TRUE	0.268467590728804	No
ERDMAN_RS09630	ERDMAN_RS09630	protein_coding	ERDMAN_2022	15936	4959	6748	442	761	390	8260	9294	8792	309	275	241	5929.95	8782	275	31.94	4.997	26.898	2.34373165062108e-159	4.00268605375635e-157	0.0244311211680497	0.0230484592855969	0.02379385498535	0.02379385498535	TRUE	0.398386231914944	No
ERDMAN_RS17010	ERDMAN_RS17010	protein_coding	ERDMAN_3539	10005	2733	4151	333	680	312	5186	5122	5409	233	246	193	2910.35	5239	224	23.369	4.547	26.797	3.45724545605939e-158	5.65835839641719e-156	0.0168313149216206	0.0234996225515121	0.0193895340585909	0.0193895340585909	TRUE	0.117535817672364	No
ERDMAN_RS07330	ERDMAN_RS07330	protein_coding	NA	24698	6618	9464	597	1044	567	12802	12403	12331	417	378	350	7093.96	12512	382	32.789	5.035	26.727	2.30210827448728e-157	3.61707252087442e-155	0.0254004361504725	0.0229771086592048	0.0247987006894625	0.0247987006894625	TRUE	0.150948076886285	No
ERDMAN_RS17860	ERDMAN_RS17860	protein_coding	ERDMAN_3714	9386	1619	2836	82	152	89	4865	3034	3695	57	55	55	1609.87	3865	56	69.419	6.117	26.057	1.1333807461948e-149	1.71227675809738e-147	0.0395881716802576	0.0242153515612572	0.0346186567713596	0.0346186567713596	TRUE	0.0520939222471361	No
ERDMAN_RS07030	alkA	protein_coding	ERDMAN_1474	18119	5344	8709	487	1057	564	9392	10015	11347	340	383	349	7317.18	10251	357	28.685	4.842	26.026	2.53705291560251e-149	3.69094216758766e-147	0.0244545225147044	0.0229660201367281	0.0241077045221613	0.0241077045221613	TRUE	0.0566953057764417	No
ERDMAN_RS15680	ERDMAN_RS15680	protein_coding	ERDMAN_3263	13155	2253	4414	291	628	323	6819	4222	5751	203	227	200	3498.67	5597	210	26.631	4.735	25.791	1.12462800987786e-146	1.57769243671437e-144	0.021240932600766	0.0233506343644201	0.0228613222667951	0.0228613222667951	TRUE	0.0395090231011763	No
ERDMAN_RS15200	ERDMAN_RS15200	protein_coding	ERDMAN_3165	9654	2655	3618	93	149	80	5004	4976	4714	65	54	49	3213.97	4898	56	87.53	6.452	25.665	2.85571777337456e-145	3.86802048752251e-143	0.0474609444356072	0.0234159211941526	0.0404832972444921	0.0404832972444921	TRUE	0.361818836980978	No
ERDMAN_RS10185	ERDMAN_RS10185	protein_coding	ERDMAN_2142	27085	7813	10116	464	931	364	14039	14642	13181	324	337	225	9224.52	13954	295	47.208	5.561	25.202	3.81628028004455e-140	4.99678298000499e-138	0.0385840517084432	0.0228931547495805	0.0341020866726846	0.0341020866726846	TRUE	0.0664842795350046	No
ERDMAN_RS13585	ERDMAN_RS13585	protein_coding	ERDMAN_2837	4707	1387	2259	420	740	378	2440	2599	2943	293	268	234	1363.34	2661	265	10.043	3.328	25.154	1.27622925471457e-139	1.61710597178027e-137	0.0066056311135772	0.0245049867361878	0.0113414470460998	0.0113414470460998	TRUE	0.052426566784071	No
ERDMAN_RS06140	ERDMAN_RS06140	protein_coding	ERDMAN_1288	37359	12290	15033	717	1443	637	19365	23033	19587	501	522	394	14207.76	20662	472	43.732	5.451	25.111	3.74606768664788e-139	4.59829808536028e-137	0.0372772347764915	0.0227951106291301	0.0333336777337515	0.0333336777337515	TRUE	0.0339991051170922	No
ERDMAN_RS14395	recX	protein_coding	ERDMAN_2997	10442	2012	3639	211	448	216	5413	3771	4741	147	162	134	2665.92	4642	148	31.392	4.972	25.101	4.90067872541559e-139	5.83329273740377e-137	0.025813606148469	0.0235808553465198	0.0262740829598049	0.0262740829598049	TRUE	0.0649848757158937	No
ERDMAN_RS00310	ERDMAN_RS00310	protein_coding	ERDMAN_0067	79332	18099	26405	3554	7333	5208	41122	33919	34405	2482	2654	3219	20828.15	36482	2785	13.101	3.712	24.711	8.22778169041959e-135	9.50550778822593e-133	0.0137404570560074	0.0227374224428063	0.0161421602068769	0.0161421602068769	TRUE	0.0695277068372217	No
ERDMAN_RS20190	ERDMAN_RS20190	protein_coding	ERDMAN_4195	8240	1770	3050	133	206	214	4271	3317	3974	93	75	132	2194.08	3854	100	38.824	5.279	24.614	9.00008884812701e-134	1.01006711415551e-131	0.0334325504504503	0.0237888618066311	0.0302027998292606	0.0302027998292606	TRUE	0.0906294750738851	No
ERDMAN_RS11510	ERDMAN_RS11510	protein_coding	NA	2882	767	1079	21	40	8	1494	1437	1406	15	14	5	803.29	1446	11	124.559	6.961	24.554	3.88875989310974e-133	4.2430691278153e-131	0.0413915858021604	0.0258236214195866	0.0344072403762672	0.0344072403762672	TRUE	0.375291972508536	No
ERDMAN_RS05330	ERDMAN_RS05330	protein_coding	ERDMAN_1113	9969	2839	3794	454	746	441	5167	5321	4943	317	270	273	2529.75	5144	287	17.973	4.168	24.468	3.21710116193129e-132	3.4153441524503e-130	0.018439382432312	0.0236329199523848	0.0198184953605676	0.0198184953605676	TRUE	0.0188893375408092	No
ERDMAN_RS11135	ERDMAN_RS11135	protein_coding	ERDMAN_2335	4867	1196	2091	247	438	248	2523	2241	2724	173	159	153	1407.94	2496	162	15.487	3.953	24.334	8.57844435458671e-131	8.86740248021489e-129	0.0144608616205251	0.0244450690109389	0.0170577800106331	0.0170577800106331	TRUE	0.122707095662882	No
ERDMAN_RS17740	dnaE2	protein_coding	ERDMAN_3692	31703	8308	14937	526	875	376	16433	15570	19462	367	317	232	12449.39	17155	305	56.17	5.812	24.023	1.60867097955296e-127	1.62022041222668e-125	0.0531194151599931	0.0228207445906744	0.0412308437110748	0.0412308437110748	TRUE	0.483147519184677	No
ERDMAN_RS14310	nrdR	protein_coding	ERDMAN_2980	9291	2626	3559	331	655	468	4816	4921	4637	231	237	289	2830.04	4791	252	18.987	4.247	23.947	1.00408834095516e-126	9.8601475081797e-125	0.0200903356593557	0.0235247624472903	0.0214377391802443	0.0214377391802443	TRUE	0.104669913958464	No
ERDMAN_RS21735	ERDMAN_RS21735	protein_coding	NA	9505	2848	3835	187	510	139	4927	5337	4997	131	185	86	2894.8	5087	134	37.786	5.24	23.898	3.18382942135691e-126	3.05026389441218e-124	0.0380917617140569	0.0235043815725326	0.0324611502917053	0.0324611502917053	TRUE	0.321882452492541	No
ERDMAN_RS16775	ERDMAN_RS16775	protein_coding	ERDMAN_3493	20293	4047	6194	244	595	308	10519	7584	8071	170	215	190	5292.95	8725	192	45.366	5.504	23.493	4.85450050486161e-122	4.54011380549914e-120	0.0470840507357492	0.0231007917573497	0.0380338650629952	0.0380338650629952	TRUE	0.582944816434293	No
ERDMAN_RS10000	ERDMAN_RS10000	protein_coding	ERDMAN_2100	5960	1551	2253	586	1049	583	3089	2907	2936	409	380	360	1885.91	2977	383	7.78	2.96	23.476	7.117434874212e-122	6.50169399672203e-120	0.00664668018444588	0.0239809019577636	0.0105247973322835	0.0105247973322835	TRUE	0.0682051221214536	No
ERDMAN_RS07480	ERDMAN_RS07480	protein_coding	ERDMAN_1565	3659	1210	1636	243	472	218	1897	2268	2132	170	171	135	1342.98	2099	159	13.21	3.724	23.323	2.60150079581401e-120	2.32243071044487e-118	0.0133689837796573	0.0245336550279881	0.0163364429681834	0.0163364429681834	TRUE	0.0345157856532154	No
ERDMAN_RS13655	ruvB	protein_coding	ERDMAN_2851	9091	1798	3489	419	878	447	4712	3370	4546	293	318	276	2518.99	4209	296	14.239	3.832	22.961	1.15211239262688e-116	1.0056661062752e-114	0.0163479095004111	0.0236372724416864	0.0189855476541322	0.0189855476541322	TRUE	0.144450754941578	No
ERDMAN_RS03175	ERDMAN_RS03175	protein_coding	ERDMAN_0667	8978	2576	3039	161	319	203	4654	4828	3960	112	115	125	3433.85	4481	117	38.042	5.25	22.845	1.62381922202495e-115	1.38660041393783e-113	0.0393459016744038	0.0233645478923369	0.0355590894590836	0.0355590894590836	TRUE	0.0786524811942116	No
ERDMAN_RS07335	ERDMAN_RS07335	protein_coding	ERDMAN_1536	52969	15995	24302	1111	2100	761	27456	29976	31665	776	760	470	18673.96	29699	669	44.397	5.472	22.841	1.79775400301111e-115	1.50246334549524e-113	0.0512601602933342	0.0227517040157843	0.0409301522555351	0.0409301522555351	TRUE	0.301037985087995	No
ERDMAN_RS10640	ERDMAN_RS10640	protein_coding	ERDMAN_2234	38008	8085	13597	2583	5423	3390	19701	15152	17716	1804	1962	2095	11806.57	17523	1954	8.97	3.165	22.357	1.03671766136766e-110	8.48380619552534e-109	0.0114643042912634	0.0228320216096894	0.0142657974391904	0.0142657974391904	TRUE	0.023214201927816	No
ERDMAN_RS18545	ERDMAN_RS18545	protein_coding	ERDMAN_3856	3177	918	1308	75	136	74	1647	1720	1704	52	49	46	863.99	1690	49	34.439	5.106	22.295	4.17711353287612e-110	3.34851060349743e-108	0.0348695458698684	0.025598125659765	0.0318410637089781	0.0318410637089781	TRUE	0.0281852619646506	No
ERDMAN_RS06805	ERDMAN_RS06805	protein_coding	ERDMAN_1428	18055	4203	6801	844	1694	969	9359	7877	8861	589	613	599	5829.06	8699	600	14.488	3.857	22.243	1.31965411703185e-109	1.03672027434022e-107	0.0193255353656713	0.0230559852032901	0.0211318574297125	0.0211318574297125	TRUE	0.0414659705492709	No
ERDMAN_RS16860	adnB	protein_coding	ERDMAN_3511	25713	5400	9566	311	614	343	13328	10120	12464	217	222	212	7405.23	11971	217	55.127	5.785	22.166	7.23302227053275e-109	5.5708453879711e-107	0.0608594883092171	0.0229618298987385	0.0477452779910606	0.0477452779910606	TRUE	0.664398771130232	No
ERDMAN_RS13660	ruvA	protein_coding	ERDMAN_2852	5636	1738	2910	372	769	361	2921	3257	3792	260	278	223	2117.49	3323	254	13.073	3.709	22.075	5.51346309813517e-108	4.1647852018221e-106	0.0169600928530889	0.0238313702410456	0.0190618728334328	0.0190618728334328	TRUE	0.110385841152309	No
ERDMAN_RS10580	ERDMAN_RS10580	protein_coding	ERDMAN_2223	54194	12760	18522	978	1893	1119	28091	23913	24133	683	685	692	18217.67	25379	687	36.967	5.208	21.997	3.07400643789489e-107	2.2782447713304e-105	0.0518410895895083	0.0227551625134495	0.0399690776623155	0.0399690776623155	TRUE	0.139737024606719	No
ERDMAN_RS11515	ERDMAN_RS11515	protein_coding	ERDMAN_2410	13852	2778	5584	173	351	216	7180	5206	7276	121	127	134	3092.14	6554	127	51.561	5.688	21.957	7.48971537081917e-107	5.44807444010698e-105	0.0579137930654474	0.0234475331837931	0.0460871157412305	0.0460871157412305	TRUE	0.86817275370757	No
ERDMAN_RS04890	ERDMAN_RS04890	protein_coding	ERDMAN_1023	75569	18989	30567	4981	10528	6985	39171	35587	39828	3479	3810	4317	24746.49	38195	3869	9.873	3.304	21.89	3.26374466235143e-106	2.33090709703935e-104	0.0141933061379189	0.0227178196682763	0.0163258099028564	0.0163258099028564	TRUE	0.0377383621182738	No
ERDMAN_RS17360	ERDMAN_RS17360	protein_coding	ERDMAN_3613	4589	968	1665	208	437	192	2379	1814	2169	145	158	119	1365.43	2121	141	15.05	3.912	21.785	3.23087099411873e-105	2.26622522587471e-103	0.0195548630537723	0.0245020909162637	0.0209858069579242	0.0209858069579242	TRUE	0.0774877636256514	No
ERDMAN_RS00290	ERDMAN_RS00290	protein_coding	ERDMAN_0063	25351	8333	9953	1621	3200	1607	13141	15617	12968	1132	1158	993	8866.22	13909	1094	12.704	3.667	21.718	1.37440008277502e-104	9.47130443007068e-103	0.0188052412387935	0.0229044511737748	0.0202483326726843	0.0202483326726843	TRUE	0.0282034263769155	No
ERDMAN_RS19570	ERDMAN_RS19570	protein_coding	ERDMAN_4068	5428	1750	2465	367	521	349	2814	3280	3212	256	189	216	1703.39	3102	220	14.125	3.82	21.712	1.5795065797674e-104	1.06970721471144e-102	0.0177263479870314	0.0241274097858399	0.0208476044870698	0.0208476044870698	TRUE	0.112071353218992	No
ERDMAN_RS01770	ERDMAN_RS01770	protein_coding	ERDMAN_0371	51305	13694	20568	1453	2786	1553	26594	25664	26799	1015	1008	960	16872.45	26352	994	26.504	4.728	21.519	1.02689534139703e-102	6.83668627289412e-101	0.0419441265179511	0.0227664475546277	0.0344861488613909	0.0344861488613909	TRUE	0.102585671693755	No
ERDMAN_RS00970	sigG	protein_coding	ERDMAN_0207	31846	7649	11941	1281	2413	1464	16507	14335	15559	895	873	905	9153.12	15467	891	17.363	4.118	21.406	1.16347251146787e-101	7.61686670840968e-100	0.0278313803183983	0.0228953353243915	0.0263166401647536	0.0263166401647536	TRUE	0.0631653550999938	No
ERDMAN_RS09290	ERDMAN_RS09290	protein_coding	ERDMAN_1951	53476	12229	18332	978	1877	1114	27719	22918	23886	683	679	689	17856.14	24841	684	36.34	5.184	21.335	5.38814356076057e-101	3.46961113224057e-99	0.0555977754865898	0.0227580283468606	0.042107612585715	0.042107612585715	TRUE	0.161338236794573	No
ERDMAN_RS07025	ogt	protein_coding	ERDMAN_1473	6150	1536	2326	124	376	137	3188	2879	3031	87	136	85	2226.5	3033	103	29.377	4.877	21.087	1.0547936989715e-98	6.68262846703234e-97	0.041619735226249	0.0237717477604747	0.0356569185687576	0.0356569185687576	TRUE	0.0365778648821634	No
ERDMAN_RS17190	ERDMAN_RS17190	protein_coding	ERDMAN_3579	18466	4998	7534	678	1245	461	9572	9367	9817	474	451	285	5873.35	9585	403	23.775	4.571	21.023	4.04023781095809e-98	2.51905620975292e-96	0.0377586850549788	0.0230526497095915	0.0333196476308073	0.0333196476308073	TRUE	0.100849123149297	No
ERDMAN_RS00960	ERDMAN_RS00960	protein_coding	ERDMAN_0205	8166	1942	2903	764	1599	989	4233	3639	3782	534	579	611	2459.49	3885	575	6.765	2.758	21.005	5.95731084311247e-98	3.65629952996028e-96	0.00760850619707577	0.0236620375180868	0.0117843767072133	0.0117843767072133	TRUE	0.043067724980759	No
ERDMAN_RS02705	ERDMAN_RS02705	protein_coding	ERDMAN_0565	55408	14864	21918	1715	3311	1791	28721	27856	28558	1198	1198	1107	18418.38	28378	1168	24.303	4.603	20.989	8.24976455798964e-98	4.98539618212051e-96	0.0419600741869531	0.0227536201212935	0.034400843897969	0.034400843897969	TRUE	0.196713060651058	No
ERDMAN_RS12100	ERDMAN_RS12100	protein_coding	ERDMAN_2524	5379	1576	2113	224	363	127	2788	2954	2753	156	131	78	1742.72	2832	122	23.191	4.535	20.734	1.72697012001196e-95	1.02780888354651e-93	0.0350309560175482	0.0240932428885126	0.031996893526194	0.031996893526194	TRUE	0.12251152424754	No
ERDMAN_RS15700	ddlA	protein_coding	ERDMAN_3267	11705	2686	4460	1054	1862	1354	6067	5034	5811	736	674	837	3338.86	5637	749	7.537	2.914	20.713	2.64025866901195e-95	1.54790090326551e-93	0.0102460753894325	0.0233859120274466	0.0137818231923509	0.0137818231923509	TRUE	0.0584861615728404	No
ERDMAN_RS13590	ERDMAN_RS13590	protein_coding	ERDMAN_2838	7977	2424	3441	575	1075	674	4135	4543	4483	402	389	417	2318.91	4387	403	10.903	3.447	20.648	1.02714629870272e-94	5.93328038427098e-93	0.0176485616217554	0.0237255966806457	0.0192498323832095	0.0192498323832095	TRUE	0.233549018889874	No
ERDMAN_RS00990	ERDMAN_RS00990	protein_coding	ERDMAN_0211	45055	8802	14279	2138	4285	2848	23354	16496	18605	1493	1551	1760	11186.23	19485	1601	12.17	3.605	20.618	1.90758815331359e-94	1.08594293713272e-92	0.0209002841931849	0.0228441331763674	0.0218306149552837	0.0218306149552837	TRUE	0.0658147269131333	No
ERDMAN_RS00295	ERDMAN_RS00295	protein_coding	ERDMAN_0064	8621	2836	3240	499	1100	481	4469	5315	4222	349	398	297	2904.12	4669	348	13.393	3.743	20.459	5.00312731862156e-93	2.80746915822078e-91	0.0222880112303501	0.0235015224719507	0.0231960956658724	0.0231960956658724	TRUE	0.0770380466977527	No
ERDMAN_RS00710	ERDMAN_RS00710	protein_coding	ERDMAN_0155	6697	1564	2537	563	1130	842	3471	2931	3306	393	409	520	1824.59	3236	441	7.35	2.878	20.382	2.42485106704176e-92	1.34152323821691e-90	0.010094629059757	0.024026853993822	0.0135473000423947	0.0135473000423947	TRUE	0.0971820204585543	No
ERDMAN_RS14320	lexA	protein_coding	ERDMAN_2982	89836	27109	41879	8756	15278	7287	46566	50805	54567	6115	5529	4504	28088.81	50646	5383	9.409	3.234	20.333	6.62168419962343e-92	3.61249660223901e-90	0.0166245874468523	0.0227054208465648	0.0181684329464484	0.0181684329464484	TRUE	0.0439172726431196	No
ERDMAN_RS07880	ERDMAN_RS07880	protein_coding	ERDMAN_1650	1262	284	444	17	28	17	654	532	579	12	10	11	343.52	588	11	54.924	5.779	20.268	2.44005487319249e-91	1.31295007423289e-89	0.0341306264014036	0.0301200232722071	0.0326671975499046	0.0326671975499046	TRUE	0.19616994887623	No
ERDMAN_RS08605	uvrA	protein_coding	ERDMAN_1802	34223	10196	13567	2629	4936	3035	17739	19108	17677	1836	1786	1876	13495.88	18175	1833	9.917	3.31	19.839	1.35911927225953e-87	7.21435202896682e-86	0.019594400526621	0.0228046839129891	0.0198728609682466	0.0198728609682466	TRUE	0.174460855757511	No
ERDMAN_RS17005	ERDMAN_RS17005	protein_coding	ERDMAN_3538	6168	1300	1986	715	1460	817	3197	2436	2588	499	528	505	1735.82	2740	511	5.372	2.425	19.165	7.24129433574306e-82	3.7925072201065e-80	0.00713747270788168	0.0240991311702424	0.0107767427357427	0.0107767427357427	TRUE	0.0878867909319919	No
ERDMAN_RS14680	ERDMAN_RS14680	protein_coding	ERDMAN_3058	19086	4375	6777	683	1470	943	9893	8199	8830	477	532	583	5580.51	8974	531	16.913	4.08	18.924	7.28263329951402e-80	3.76397152638041e-78	0.0383098275435263	0.0230756879743207	0.0329067633314089	0.0329067633314089	TRUE	0.369134048209109	No
ERDMAN_RS16115	ERDMAN_RS16115	protein_coding	ERDMAN_3352	6713	1482	2258	484	944	608	3480	2777	2942	338	342	376	2141.99	3066	352	8.726	3.125	18.77	1.32281762341508e-78	6.74808782438237e-77	0.0158027318909371	0.0238174430040203	0.0189880546793418	0.0189880546793418	TRUE	0.0262265795958765	No
ERDMAN_RS00320	ERDMAN_RS00320	protein_coding	ERDMAN_0069	36657	9174	12271	2408	4823	2366	19001	17193	15989	1682	1745	1462	10483.74	17394	1630	10.672	3.416	18.766	1.423513278249e-78	7.16866686790012e-77	0.0231006081051507	0.0228595794828616	0.0236683498646575	0.0236683498646575	TRUE	0.0294085576119521	No
ERDMAN_RS07485	ERDMAN_RS07485	protein_coding	ERDMAN_1566	2635	609	1253	261	459	333	1366	1141	1633	182	166	206	909.42	1380	185	7.499	2.907	18.752	1.85320342774662e-78	9.21440894201106e-77	0.011759693884098	0.0254490344841631	0.0153723668727625	0.0153723668727625	TRUE	0.0329361016261548	No
ERDMAN_RS08225	dnaE	protein_coding	ERDMAN_1722	41408	10039	14937	3448	6765	4124	21464	18814	19462	2408	2448	2549	14922.98	19913	2468	8.068	3.012	18.045	8.56419712855754e-73	4.20502079012175e-71	0.0194314272870735	0.0227864121943381	0.0199364501960154	0.0199364501960154	TRUE	0.0834942088927178	No
ERDMAN_RS12425	recO	protein_coding	ERDMAN_2595	5166	1136	1988	430	847	522	2678	2129	2590	300	307	323	1586.58	2466	310	7.967	2.994	17.941	5.63736521008972e-72	2.73377414138672e-70	0.0160360493284912	0.0242388568894653	0.018923809069965	0.018923809069965	TRUE	0.0589060694629772	No
ERDMAN_RS08580	uvrB	protein_coding	ERDMAN_1796	23168	4831	7645	2145	4471	2368	12009	9054	9961	1498	1618	1464	6631.85	10341	1527	6.775	2.76	17.85	2.89793559123854e-71	1.38818182955914e-69	0.0145490882178629	0.0230024367710698	0.0169916447332734	0.0169916447332734	TRUE	0.058217031593313	No
ERDMAN_RS00300	rplI	protein_coding	ERDMAN_0065	17269	6021	6617	1587	3064	1838	8951	11284	8622	1108	1109	1136	6497.15	9619	1118	8.604	3.105	17.749	1.74689133796519e-70	8.26721587412924e-69	0.0200927464091762	0.0230104979662762	0.0217409008262086	0.0217409008262086	TRUE	0.0421162350421921	No
ERDMAN_RS03260	ERDMAN_RS03260	protein_coding	ERDMAN_0685	1880	387	627	107	204	103	974	725	817	75	74	64	563.98	839	71	11.883	3.571	17.681	5.89792952240525e-70	2.75798418619141e-68	0.0237674360190614	0.0271857166053555	0.0247865477996875	0.0247865477996875	TRUE	0.0326467409644099	No
ERDMAN_RS00315	darT	protein_coding	ERDMAN_0068	7822	1442	2120	352	827	479	4055	2702	2762	246	299	296	1691.54	3173	280	11.317	3.5	17.487	1.79886496324689e-68	8.31287244192209e-67	0.0272358963788772	0.0241380113548305	0.0276918267344516	0.0276918267344516	TRUE	0.241511035043954	No
ERDMAN_RS00985	ERDMAN_RS00985	protein_coding	ERDMAN_0210	7906	1356	2373	222	450	165	4098	2541	3092	155	163	102	2174.11	3244	140	23.156	4.533	17.385	1.06465459791239e-67	4.86274797744172e-66	0.0552810612774045	0.0237996564134789	0.0468266292694258	0.0468266292694258	TRUE	0.0604959125556085	No
ERDMAN_RS19930	ERDMAN_RS19930	protein_coding	ERDMAN_4143	6626	1234	2172	348	741	482	3435	2313	2830	243	268	298	1588.23	2859	270	10.61	3.407	17.307	4.15049510983671e-67	1.8739246886711e-65	0.025596629399258	0.0242371728145825	0.0266872893686381	0.0266872893686381	TRUE	0.0225883586333803	No
ERDMAN_RS12105	ERDMAN_RS12105	protein_coding	NA	1002	370	398	40	77	42	519	693	519	28	28	26	413.78	577	27	21.094	4.399	17.231	1.54865882039837e-66	6.91264982559636e-65	0.039585443943955	0.0288453511330785	0.0359110773440507	0.0359110773440507	TRUE	0.037599321794336	No
ERDMAN_RS06460	ERDMAN_RS06460	protein_coding	ERDMAN_1355	6874	1821	2568	707	1324	1064	3563	3413	3346	494	479	658	2059.15	3441	544	6.337	2.664	17.185	3.46838565705624e-66	1.53076616414797e-64	0.0139036480925478	0.0238658733929368	0.0166248711171242	0.0166248711171242	TRUE	0.0427195937332056	No
ERDMAN_RS05305	ERDMAN_RS05305	protein_coding	NA	3792	1005	1504	407	700	508	1966	1883	1960	284	253	314	1344.31	1936	284	6.834	2.773	16.696	1.40968379303621e-62	6.15248659894025e-61	0.015826039315565	0.0245317650154911	0.0185806044436271	0.0185806044436271	TRUE	0.165458054548782	No
ERDMAN_RS12135	ERDMAN_RS12135	protein_coding	ERDMAN_2533	1527	431	567	142	213	78	792	808	739	99	77	48	448.52	780	75	10.437	3.384	16.646	3.23143436193823e-62	1.39484331579048e-60	0.0237204417347919	0.0283627383346916	0.0253088586776294	0.0253088586776294	TRUE	0.30794639313849	No
ERDMAN_RS22060	ERDMAN_RS22060	protein_coding	NA	2841	1059	1455	255	485	234	1473	1985	1896	178	176	145	997.81	1785	166	10.724	3.423	16.565	1.25223201376558e-61	5.34648625007738e-60	0.0283353023770591	0.0251978656395326	0.0287545888996632	0.0287545888996632	TRUE	0.0325015887731669	No
ERDMAN_RS14665	ERDMAN_RS14665	protein_coding	ERDMAN_3055	16023	3100	4931	1263	2635	1605	8306	5810	6425	882	954	992	4711.05	6847	943	7.267	2.861	16.533	2.13374306028877e-61	9.01219649549922e-60	0.0195634778201571	0.0231609659370932	0.0212021903357704	0.0212021903357704	TRUE	0.132019784481992	No
ERDMAN_RS00385	ERDMAN_RS00385	protein_coding	ERDMAN_0085	1587	465	707	194	329	133	823	871	921	135	119	82	544.11	872	112	7.759	2.956	16.526	2.37111895675134e-61	9.90825027885027e-60	0.0165198615860051	0.0273527108877893	0.0198991636592009	0.0198991636592009	TRUE	0.187996743047744	No
ERDMAN_RS14305	ERDMAN_RS14305	protein_coding	ERDMAN_2979	2012	625	715	150	223	196	1043	1171	932	105	81	121	615.75	1049	102	10.313	3.366	16.434	1.0944997187639e-60	4.52546831084695e-59	0.0270011875955859	0.0268013266530938	0.0269358420884723	0.0269358420884723	TRUE	0.127807780963106	No
ERDMAN_RS14670	ERDMAN_RS14670	protein_coding	ERDMAN_3056	31750	6187	10245	2795	5858	2707	16458	11595	13349	1952	2120	1673	9672.76	13801	1915	7.207	2.849	16.324	6.67745937071196e-60	2.73219379251631e-58	0.0202385870954658	0.0228802009310575	0.0217676370783231	0.0217676370783231	TRUE	0.118210172360488	No
ERDMAN_RS13490	ERDMAN_RS13490	protein_coding	ERDMAN_2817	2013	560	844	238	449	322	1043	1049	1100	166	162	199	637.13	1064	176	6.059	2.599	16.31	8.36914587418369e-60	3.38907267977253e-58	0.0121959369631337	0.0266607597307841	0.0161532457922764	0.0161532457922764	TRUE	0.129993470973603	No
ERDMAN_RS16770	ERDMAN_RS16770	protein_coding	ERDMAN_3492	6405	1468	2313	812	1519	764	3320	2751	3014	567	550	472	1861.82	3028	530	5.721	2.516	16.188	6.17858103389763e-59	2.47647615317856e-57	0.0137802721362141	0.0239985943156892	0.0166863916496719	0.0166863916496719	TRUE	0.0752909708456778	No
ERDMAN_RS09285	ERDMAN_RS09285	protein_coding	ERDMAN_1948	2719	790	1016	122	245	105	1409	1481	1324	85	89	65	1290.91	1405	80	17.609	4.138	16.16	9.63591577676829e-59	3.82321991627736e-57	0.0530096699072171	0.0246111082250356	0.043347761721499	0.043347761721499	TRUE	0.0983886156634389	No
ERDMAN_RS08560	polA	protein_coding	ERDMAN_1790	8079	2235	3302	1007	1927	1202	4188	4189	4302	703	697	743	2681.67	4226	714	5.915	2.564	16.1	2.56466983232202e-58	1.00740231013609e-56	0.0148535658155608	0.0235751744349114	0.0177499774271791	0.0177499774271791	TRUE	0.0534806383374747	No
ERDMAN_RS16120	ERDMAN_RS16120	protein_coding	ERDMAN_3353	4117	896	1423	501	980	631	2134	1679	1854	350	355	390	1339.86	1889	365	5.189	2.375	16.045	6.15363084346651e-58	2.39321405476599e-56	0.011486810337239	0.0245381360465556	0.0147103388564988	0.0147103388564988	TRUE	0.0262040366419933	No
ERDMAN_RS00965	ERDMAN_RS00965	protein_coding	ERDMAN_0206	7159	1460	2243	369	652	410	3711	2736	2923	258	236	253	1883.26	3123	249	12.557	3.65	16.038	6.91308280012963e-58	2.6622146312656e-56	0.0395059004390608	0.0239828240673055	0.0360188977891723	0.0360188977891723	TRUE	0.0445531313325328	No
ERDMAN_RS19605	ERDMAN_RS19605	protein_coding	ERDMAN_4075	5673	1604	2620	1184	2143	1423	2941	3006	3414	827	775	880	2106.49	3120	827	3.773	1.916	16.021	9.13827574160456e-58	3.48496573912842e-56	0.00610748915136774	0.0238377287532731	0.00977081577060578	0.00977081577060578	TRUE	0.0446515976399229	No
ERDMAN_RS00305	ERDMAN_RS00305	protein_coding	NA	11823	3586	4079	1145	1951	1149	6128	6720	5315	800	706	710	3813.77	6054	739	8.199	3.035	15.732	9.11856412516103e-56	3.44401152727236e-54	0.0250647061266633	0.0232897414438216	0.026348879309366	0.026348879309366	TRUE	0.131710555034366	No
ERDMAN_RS06030	ERDMAN_RS06030	protein_coding	ERDMAN_1264	6330	2138	2969	428	689	423	3281	4007	3868	299	249	261	3514.47	3719	270	13.786	3.785	15.711	1.27267322813065e-55	4.76100994294972e-54	0.0484870227582235	0.023347322694669	0.0406309605251866	0.0406309605251866	TRUE	0.0826245830032384	No
ERDMAN_RS04885	ERDMAN_RS04885	protein_coding	ERDMAN_1022	5057	884	1329	137	288	145	2621	1657	1732	96	104	90	1090.12	2003	97	20.753	4.375	15.615	5.71444653790098e-55	2.11757981140331e-53	0.0690736664057617	0.0249790309419472	0.0533936815540591	0.0533936815540591	TRUE	0.352163505725696	No
ERDMAN_RS02230	xth	protein_coding	ERDMAN_0470	5018	1370	2298	573	1131	668	2601	2568	2994	400	409	413	1789.25	2721	407	6.677	2.739	14.82	1.08688533880203e-49	3.98998655216295e-48	0.0223914103057023	0.0240547654394937	0.0237117692484464	0.0237117692484464	TRUE	0.032849534728165	No
ERDMAN_RS10250	ERDMAN_RS10250	protein_coding	ERDMAN_2155	2562	608	863	223	493	135	1328	1139	1124	156	178	83	742.72	1197	139	8.57	3.099	14.768	2.34229793378103e-49	8.51902433693694e-48	0.0308085137170605	0.026085424550868	0.0292467000824539	0.0292467000824539	TRUE	0.375660013593417	No
ERDMAN_RS15655	recG	protein_coding	ERDMAN_3258	4233	814	1301	393	762	479	2194	1526	1695	274	276	296	921.25	1805	282	6.413	2.681	14.748	3.15266242359138e-49	1.13611541283183e-47	0.0213331182103771	0.0254126093758653	0.0224887731105038	0.0224887731105038	TRUE	0.0862393693999154	No
ERDMAN_RS04475	ERDMAN_RS04475	protein_coding	ERDMAN_0934	608	134	236	70	133	72	315	251	307	49	48	45	168.93	291	47	6.219	2.637	14.695	6.97103152266728e-49	2.48929198373064e-47	1e-08	0.0378774928715183	0.0154554886454082	0.0154554886454082	TRUE	0.0840026513905017	No
ERDMAN_RS10635	ERDMAN_RS10635	protein_coding	ERDMAN_2233	4732	1094	1792	550	1125	800	2453	2050	2335	384	407	494	1766.52	2279	428	5.324	2.413	14.613	2.31602329827625e-48	8.19580136543163e-47	0.0166949484007611	0.0240733070682054	0.0187250131227807	0.0187250131227807	TRUE	0.152200240855032	No
ERDMAN_RS16840	uvrD2	protein_coding	ERDMAN_3507	6705	1621	2616	1406	2697	1518	3476	3038	3409	982	976	938	2372.91	3308	965	3.428	1.778	14.541	6.66213191616263e-48	2.33650483631132e-46	0.00649462241367738	0.023700291001242	0.0102964249820617	0.0102964249820617	TRUE	0.0849286467935866	No
ERDMAN_RS16985	sigH	protein_coding	ERDMAN_3536	14824	4308	5421	2451	4431	2424	7684	8074	7063	1712	1603	1498	4684.03	7607	1604	4.741	2.245	14.436	3.08983585697401e-47	1.07405975630035e-45	0.0148450229961814	0.0231641227091012	0.017178416569698	0.017178416569698	TRUE	0.0803086955197357	No
ERDMAN_RS02935	ERDMAN_RS02935	protein_coding	ERDMAN_0613	111435	26655	43066	508	767	438	57762	49954	56113	355	278	271	21335.73	54610	301	181.448	7.503	14.416	4.11548756159244e-47	1.41803817034518e-45	0.194305891940453	0.0227344771766223	0.114821826094628	0.194305891940453	TRUE	4.19671073435086	No
ERDMAN_RS22700	ERDMAN_RS22700	protein_coding	ERDMAN_1870	4728	977	1436	293	524	321	2451	1831	1871	205	190	198	948.66	2051	198	10.396	3.378	14.256	4.12563292637188e-46	1.40917270737293e-44	0.0452731311676373	0.0253317315779808	0.0387559402791405	0.0387559402791405	TRUE	0.357495890180193	No
ERDMAN_RS11040	ERDMAN_RS11040	protein_coding	ERDMAN_2316	1464	292	467	64	143	123	759	547	608	45	52	76	364.43	638	58	11.149	3.479	14.249	4.54531104030707e-46	1.53913635916605e-44	0.0411742609668722	0.0296891736181974	0.0372032588776407	0.0372032588776407	TRUE	0.17972142130319	No
ERDMAN_RS06415	ERDMAN_RS06415	protein_coding	ERDMAN_1345	3126	869	1345	633	1276	785	1620	1629	1752	442	462	485	1153.71	1667	463	3.599	1.848	14.043	8.45692918808761e-45	2.83921520092377e-43	0.00691861909839173	0.0248486477549986	0.0115116601770078	0.0115116601770078	TRUE	0.0898957286948137	No
ERDMAN_RS08675	ERDMAN_RS08675	protein_coding	ERDMAN_1816	3119	709	1170	635	1296	718	1617	1329	1524	444	469	444	1168.32	1490	452	3.302	1.723	14.007	1.42171732870137e-44	4.73263192130421e-43	0.00569323295127327	0.0248206923094363	0.00989114412432555	0.00989114412432555	TRUE	0.04362778460649	No
ERDMAN_RS15970	ERDMAN_RS15970	protein_coding	ERDMAN_3321	2853	588	945	432	1022	542	1479	1102	1231	302	370	335	818.5	1271	336	3.793	1.923	13.987	1.87138529712632e-44	6.17714407320351e-43	0.00818324931115799	0.0257639847874315	0.0123282629701469	0.0123282629701469	TRUE	0.0687485917597887	No
ERDMAN_RS06455	ERDMAN_RS06455	protein_coding	ERDMAN_1354	4662	1275	1964	620	1108	786	2417	2389	2559	433	401	486	1467.33	2455	440	5.584	2.481	13.604	3.79862326603357e-42	1.24341601574832e-40	0.0209368604067774	0.0243709389260375	0.0230938673272294	0.0230938673272294	TRUE	0.0460801495765551	No
ERDMAN_RS10270	ERDMAN_RS10270	protein_coding	ERDMAN_2159	1245	185	483	51	77	78	645	347	629	36	28	48	323.57	540	37	14.707	3.878	13.511	1.34362832010384e-41	4.36179507551065e-40	0.0624315728495596	0.0305826563187245	0.0507969437643938	0.0507969437643938	TRUE	0.560374035169163	No
ERDMAN_RS14120	ERDMAN_RS14120	protein_coding	ERDMAN_2942	4734	927	1923	613	1317	981	2454	1737	2506	428	477	606	1397.59	2232	504	4.439	2.15	13.215	7.18945029845904e-40	2.31476727642189e-38	0.0151641542316701	0.0244586373335072	0.0182549167003739	0.0182549167003739	TRUE	0.147626286271801	No
ERDMAN_RS16195	ERDMAN_RS16195	protein_coding	ERDMAN_3368	1222	322	453	255	551	360	633	603	590	178	199	223	385.88	609	200	3.048	1.608	13.194	9.45365522365747e-40	3.01902095272573e-38	1e-08	0.0292959324302721	0.00836188849604852	0.00836188849604852	TRUE	0.0338691753591561	No
ERDMAN_RS05025	pcrA	protein_coding	ERDMAN_1051	7221	1780	2696	1141	2222	1173	3743	3336	3513	797	804	725	2187.13	3531	775	4.555	2.187	13.14	1.94779072857974e-39	6.17009837246873e-38	0.0166453166584845	0.0237925955769724	0.0194371482221326	0.0194371482221326	TRUE	0.0581238667898752	No
ERDMAN_RS16975	ERDMAN_RS16975	protein_coding	NA	2407	472	613	231	496	326	1248	885	799	161	179	201	689.09	977	180	5.422	2.439	12.863	7.2721940475475e-38	2.28521425750133e-36	0.0226970264028376	0.0263555941578259	0.0237528617784587	0.0237528617784587	TRUE	0.10309547880227	No
ERDMAN_RS02955	ERDMAN_RS02955	protein_coding	ERDMAN_0617	1714	539	738	395	683	421	888	1010	962	276	247	260	599.97	953	261	3.65	1.868	12.85	8.58357227170894e-38	2.67589459391053e-36	0.00924051864199035	0.0269114306341938	0.0135259258627332	0.0135259258627332	TRUE	0.168461973043307	No
ERDMAN_RS12695	ERDMAN_RS12695	protein_coding	ERDMAN_2654	1914	427	744	185	526	329	992	800	969	129	190	203	625.78	920	174	5.275	2.399	12.771	2.38603372315527e-37	7.37979564138103e-36	0.0216360766715801	0.0267342273939784	0.0231893813955179	0.0231893813955179	TRUE	0.0898174614563569	No
ERDMAN_RS16980	ERDMAN_RS16980	protein_coding	ERDMAN_3535	2104	426	725	278	613	305	1091	798	945	194	222	189	809.58	945	202	4.694	2.231	12.767	2.49498137961253e-37	7.65647410868595e-36	0.0177433142633854	0.0257987126511254	0.0199854746784362	0.0199854746784362	TRUE	0.0276684090822983	No
ERDMAN_RS05320	ERDMAN_RS05320	protein_coding	ERDMAN_1111	3188	748	1122	395	746	579	1652	1402	1462	276	270	358	1121.73	1505	301	5.007	2.324	12.527	5.31633009816511e-36	1.61880190896066e-34	0.0228947543983072	0.0249123723803713	0.02347403093185	0.02347403093185	TRUE	0.0461544390093431	No
ERDMAN_RS15855	gatB	protein_coding	ERDMAN_3298	9667	2790	3737	1887	3351	1996	5011	5229	4869	1318	1213	1234	3467.34	5036	1255	4.014	2.005	12.514	6.25962495869616e-36	1.89136975675065e-34	0.0158503678933199	0.0233572956320411	0.0181572745527291	0.0181572745527291	TRUE	0.0693509355288281	No
ERDMAN_RS08585	ERDMAN_RS08585	protein_coding	ERDMAN_1797	6900	1169	2085	755	1735	1087	3577	2191	2717	527	628	672	1835.2	2828	609	4.65	2.217	12.265	1.39404894560064e-34	4.18001851780101e-33	0.0218359949005921	0.0240186862346272	0.0228746302989269	0.0228746302989269	TRUE	0.0526844596897346	No
ERDMAN_RS17255	ERDMAN_RS17255	protein_coding	ERDMAN_3592	3280	799	1119	868	1707	876	1700	1497	1458	606	618	541	1138.8	1552	588	2.641	1.401	12.171	4.41254655421304e-34	1.31306688370824e-32	0.00451429127806646	0.0248779161907181	0.00869077318983332	0.00869077318983332	TRUE	0.0448323975482521	No
ERDMAN_RS07315	ERDMAN_RS07315	protein_coding	NA	467	105	150	26	54	8	242	197	195	18	20	5	140.84	211	14	14.616	3.87	12	3.53558951111013e-33	1.0364026566896e-31	0.0653814610670762	0.0409221187202699	0.0533966383514523	0.0533966383514523	TRUE	0.10159219401538	No
ERDMAN_RS14675	ERDMAN_RS14675	protein_coding	ERDMAN_3057	59625	13078	23396	3216	6928	4883	30907	24509	30484	2246	2507	3018	22735.53	28633	2590	11.054	3.466	11.937	7.56294362053094e-33	2.20053648455152e-31	0.0912446148510943	0.0227270361489621	0.0606428681696898	0.0606428681696898	TRUE	1.81321401064597	No
ERDMAN_RS14125	ERDMAN_RS14125	protein_coding	ERDMAN_2943	5523	1164	1863	1033	2289	1152	2863	2181	2427	721	828	712	1746.66	2490	754	3.306	1.725	11.84	2.43867426190389e-32	7.04346507408711e-31	0.0112763803184339	0.0240899070041918	0.014686563841427	0.014686563841427	TRUE	0.0777410588813745	No
ERDMAN_RS19200	ERDMAN_RS19200	protein_coding	ERDMAN_3991	9016	2140	3708	2375	4806	2691	4673	4011	4831	1659	1739	1663	2999.78	4505	1687	2.672	1.418	11.543	7.98437576128182e-31	2.28924291900109e-29	0.00695301338357442	0.0234732079226968	0.0105695545043011	0.0105695545043011	TRUE	0.114341790314177	No
ERDMAN_RS02575	ERDMAN_RS02575	protein_coding	ERDMAN_0538	1221	227	429	166	288	145	633	425	559	116	104	90	226.14	539	103	5.25	2.392	11.091	1.38604160640586e-28	3.94519668837842e-27	0.0275654723763238	0.0340159903253681	0.0297265104223061	0.0297265104223061	TRUE	0.0306510839355123	No
ERDMAN_RS16875	lipV	protein_coding	ERDMAN_3514	1067	303	457	325	693	379	553	568	595	227	251	234	451.6	572	237	2.4	1.263	11.05	2.19951608439141e-28	6.17121369963533e-27	1e-08	0.0283235221416192	0.00723573923270577	0.00723573923270577	TRUE	0.0179299545251587	No
ERDMAN_RS11635	ERDMAN_RS11635	protein_coding	ERDMAN_2432	16516	4152	6036	3253	6263	4571	8561	7781	7865	2272	2266	2825	5482.38	8069	2454	3.288	1.717	10.847	2.05228708435219e-27	5.71729338108893e-26	0.0155516523722693	0.0230839582879585	0.0178730764940969	0.0178730764940969	TRUE	0.0348664398560776	No
ERDMAN_RS03180	ERDMAN_RS03180	protein_coding	ERDMAN_0668	3802	939	1132	881	1645	1025	1971	1760	1475	615	595	634	1299.89	1735	615	2.828	1.5	10.801	3.41039163218059e-27	9.43381572620097e-26	0.00962679738623482	0.0245973062808571	0.013088499223482	0.013088499223482	TRUE	0.0794788542667495	No
ERDMAN_RS00235	ERDMAN_RS00235	protein_coding	ERDMAN_0052	1286	332	510	393	696	479	667	622	665	274	252	296	468.86	651	274	2.387	1.255	10.73	7.38815553251358e-27	2.02941782739254e-25	0.00187495042431916	0.0281132349954319	0.00794631443978277	0.00794631443978277	TRUE	0.0217694045866718	No
ERDMAN_RS18305	ERDMAN_RS18305	protein_coding	ERDMAN_3807	297	77	115	23	63	27	154	144	150	16	23	17	83.6	149	19	7.927	2.987	10.72	8.18499929897366e-27	2.2326859198867e-25	0.0279691267911848	0.0534590374635696	0.0376273028562534	0.0376273028562534	TRUE	0.0870093726511029	No
ERDMAN_RS01000	ERDMAN_RS01000	protein_coding	ERDMAN_0212	1751	367	608	371	652	420	908	688	792	259	236	260	620.53	796	252	3.183	1.67	10.661	1.54876255422788e-26	4.19554435379801e-25	0.0109987571533383	0.0267690844097359	0.0158277198257461	0.0158277198257461	TRUE	0.0514601376820482	No
ERDMAN_RS03185	ERDMAN_RS03185	protein_coding	ERDMAN_0669	3083	722	955	544	1069	593	1598	1353	1244	380	387	367	1003.8	1398	378	3.706	1.89	10.547	5.25999015293606e-26	1.41515351511869e-24	0.0192997629386939	0.0251824357671121	0.0219695750862195	0.0219695750862195	TRUE	0.0470894226735456	No
ERDMAN_RS12420	ERDMAN_RS12420	protein_coding	ERDMAN_2594	4462	1043	1587	847	1645	1046	2313	1955	2068	592	595	646	1600.32	2112	611	3.459	1.79	10.451	1.44491778941096e-25	3.86097760326956e-24	0.0184223577810627	0.0242249061307761	0.0204025899580984	0.0204025899580984	TRUE	0.0744146616121082	No
ERDMAN_RS15205	ERDMAN_RS15205	protein_coding	ERDMAN_3166	1587	499	683	355	687	312	823	935	890	248	249	193	560.81	883	230	3.832	1.938	10.302	6.9178498215152e-25	1.81155427326078e-23	0.0234176476298891	0.0272115904125607	0.0236112435461509	0.0236112435461509	TRUE	0.296194118247868	No
ERDMAN_RS19190	ERDMAN_RS19190	tRNA	ERDMAN_3989	197	74	103	18	35	21	102	139	134	13	13	13	77.46	125	13	9.718	3.281	10.215	1.69955308397107e-24	4.3920029696305e-23	0.04210754419922	0.0559028662979771	0.0483098179602121	0.0483098179602121	TRUE	0.433171027276375	No
ERDMAN_RS11765	ERDMAN_RS11765	protein_coding	ERDMAN_2460	3474	700	1275	390	764	775	1801	1312	1661	272	276	479	861.65	1591	342	4.655	2.219	10.194	2.10417175679675e-24	5.40208278476968e-23	0.036761481555082	0.0256062192403075	0.0329385890810888	0.0329385890810888	TRUE	0.214338873546196	No
ERDMAN_RS02580	ERDMAN_RS02580	protein_coding	ERDMAN_0539	304	60	108	41	51	23	158	112	141	29	18	14	53.06	137	20	6.875	2.781	10.116	4.71128468201718e-24	1.19393072457829e-22	1e-08	0.0712113466012409	0.0367561706246301	0.0367561706246301	TRUE	0.0803063006342455	No
ERDMAN_RS10245	higA	protein_coding	ERDMAN_2154	1518	435	557	193	385	124	787	815	726	135	139	77	596.99	776	117	6.622	2.727	10.116	4.69262828036699e-24	1.19393072457829e-22	0.0581724160135756	0.0269329353618502	0.0492215112346661	0.0492215112346661	TRUE	0.0569559543363522	No
ERDMAN_RS03160	ERDMAN_RS03160	protein_coding	ERDMAN_0664	1188	377	551	285	463	374	616	707	718	199	168	231	466.96	680	199	3.416	1.772	10.081	6.6762245361677e-24	1.68103910115812e-22	0.0167039280551766	0.028135636188513	0.0199860262798666	0.0199860262798666	TRUE	0.101925081664005	No
ERDMAN_RS12710	ERDMAN_RS12710	protein_coding	ERDMAN_2659	761	210	320	166	365	118	394	394	417	116	132	73	261.12	402	107	3.73	1.899	9.884	4.87765916773545e-23	1.2126231146117e-21	0.0179009098369691	0.0324887313531607	0.0225481769514177	0.0225481769514177	TRUE	0.272345398314505	No
ERDMAN_RS17085	ERDMAN_RS17085	protein_coding	ERDMAN_3556	918	178	297	46	144	132	476	334	387	32	52	82	232.69	399	55	7.23	2.854	9.862	6.07374618840859e-23	1.50048270616786e-21	0.0646387754925012	0.0336950831044453	0.0538312699632819	0.0538312699632819	TRUE	0.0648947398380226	No
ERDMAN_RS00285	rpsF	protein_coding	ERDMAN_0062	2583	956	1088	725	1470	802	1339	1792	1418	506	532	496	1000.03	1516	511	2.957	1.564	9.75	1.85152332700516e-22	4.54548976779767e-21	0.0148733452700445	0.0251921113093943	0.0175982569080287	0.0175982569080287	TRUE	0.171698164936491	No
ERDMAN_RS04695	ERDMAN_RS04695	protein_coding	ERDMAN_0980	290	111	115	68	123	56	150	208	150	47	45	35	118.41	169	42	3.946	1.98	9.676	3.81445080863603e-22	9.30631228343001e-21	0.00702618046331032	0.0443898037586584	0.0202664209879472	0.0202664209879472	TRUE	0.113053773811396	No
ERDMAN_RS10585	ERDMAN_RS10585	protein_coding	ERDMAN_2224	1053	549	444	217	398	182	546	1029	579	152	144	112	568.26	718	136	5.25	2.392	9.551	1.28298486325816e-21	3.07290520907198e-20	0.0500882408472729	0.0271512967219026	0.042320001047315	0.042320001047315	TRUE	0.404642886862929	No
ERDMAN_RS07350	ERDMAN_RS07350	protein_coding	ERDMAN_1539	1566	329	552	234	547	259	812	617	719	163	198	160	489.58	716	174	4.12	2.043	9.511	1.89007028480971e-21	4.49951277498941e-20	0.0305772609656423	0.0278804981055528	0.0307941869445848	0.0307941869445848	TRUE	0.0508011951327841	No
ERDMAN_RS16785	ERDMAN_RS16785	protein_coding	ERDMAN_3495	522	107	166	50	109	71	271	201	216	35	39	44	156.11	229	39	5.844	2.547	9.431	4.06504840503294e-21	9.61898200901771e-20	0.0449688201944063	0.0391314939245724	0.0429799025548719	0.0429799025548719	TRUE	0.219951882418366	No
ERDMAN_RS03265	ERDMAN_RS03265	protein_coding	ERDMAN_0686	443	103	119	58	124	34	230	193	155	41	45	21	155.54	193	36	5.405	2.434	9.418	4.58551329697708e-21	1.07855666051054e-19	0.0362759590656589	0.0391913952441039	0.0374151696069941	0.0374151696069941	TRUE	0.161106284404176	No
ERDMAN_RS05995	ERDMAN_RS05995	protein_coding	ERDMAN_1255	20069	4745	6987	2513	4914	3600	10403	8893	9104	1755	1778	2225	7611.59	9467	1919	4.932	2.302	9.387	6.16296533291653e-21	1.44095998974382e-19	0.0585482095601081	0.0229523892449192	0.043139898110185	0.043139898110185	TRUE	1.17056755397151	No
ERDMAN_RS10630	ERDMAN_RS10630	protein_coding	ERDMAN_2232	559	98	139	29	72	67	290	184	181	20	26	41	157.83	218	29	7.531	2.913	9.264	1.96042665899605e-20	4.55654196244763e-19	0.0723537721193756	0.0389509582883576	0.0590792461600371	0.0590792461600371	TRUE	0.0682945992136576	No
ERDMAN_RS14330	ERDMAN_RS14330	protein_coding	NA	478	72	113	28	44	43	248	135	147	20	16	27	107.73	177	21	8.728	3.126	9.164	5.02007428217202e-20	1.15993245766892e-18	0.0811127255492035	0.0465500737972175	0.0670772774087853	0.0670772774087853	TRUE	0.558214494775118	No
ERDMAN_RS13250	ERDMAN_RS13250	protein_coding	ERDMAN_2767	661	209	304	118	227	203	343	392	396	82	82	125	271.82	377	96	3.899	1.963	8.963	3.15187387602399e-19	7.24009390936974e-18	0.0291599352159292	0.0320998486497355	0.0300876471720955	0.0300876471720955	TRUE	0.114762800018027	No
ERDMAN_RS09280	ERDMAN_RS09280	protein_coding	ERDMAN_1947	2044	523	644	316	596	526	1060	980	839	221	216	325	817.86	960	254	3.788	1.921	8.96	3.2549307673784e-19	7.43335351991997e-18	0.0333306201283431	0.0257664513453818	0.0314043026365933	0.0314043026365933	TRUE	0.363729747463726	No
ERDMAN_RS17845	ERDMAN_RS17845	protein_coding	ERDMAN_3711	2540	632	1019	734	1267	839	1317	1184	1328	513	458	519	784.97	1276	497	2.575	1.365	8.889	6.14498399763493e-19	1.39523104871156e-17	0.0121586846785126	0.0258985536086328	0.0159446136716238	0.0159446136716238	TRUE	0.143240804499032	No
ERDMAN_RS12700	ERDMAN_RS12700	protein_coding	ERDMAN_2655	1001	235	395	295	546	340	519	440	515	206	198	210	354.22	491	205	2.415	1.272	8.874	7.03070755787631e-19	1.58716202800794e-17	0.0057332973517115	0.029893148130744	0.0122536613409595	0.0122536613409595	TRUE	0.0933571502240899	No
ERDMAN_RS17730	ERDMAN_RS17730	protein_coding	ERDMAN_3690	1247	307	445	184	384	352	646	575	580	129	139	218	397.54	600	162	3.724	1.897	8.785	1.55693097003394e-18	3.47478684675758e-17	0.033115756127043	0.0291000055426112	0.0308678886920561	0.0308678886920561	TRUE	0.244066644087684	No
ERDMAN_RS19170	ERDMAN_RS19170	protein_coding	ERDMAN_3984	845	242	303	109	143	89	438	454	395	76	52	55	386.23	429	61	7.062	2.82	8.752	2.0939716163568e-18	4.62085421856714e-17	0.0890479760332207	0.0292898725356994	0.0688247816302925	0.0688247816302925	TRUE	1.95852729423211	No
ERDMAN_RS14335	ERDMAN_RS14335	protein_coding	ERDMAN_2984	3271	711	990	505	1049	575	1696	1332	1290	353	380	355	977.19	1439	363	3.973	1.99	8.691	3.58127534960735e-18	7.85879864427802e-17	0.0418607231020148	0.0252523834236635	0.0365936291393784	0.0365936291393784	TRUE	0.107109407619961	No
ERDMAN_RS13680	ERDMAN_RS13680	protein_coding	ERDMAN_2856	897	253	322	255	610	323	465	474	420	178	221	200	366.41	453	200	2.26	1.176	8.541	1.32560213743185e-17	2.89275844212906e-16	0.00473910598329678	0.0296510224587124	0.0109895153439703	0.0109895153439703	TRUE	0.0462707190213568	No
ERDMAN_RS03515	ERDMAN_RS03515	protein_coding	ERDMAN_0736	127505	29487	41889	40946	77006	34519	66092	55261	54580	28598	27867	21335	44111.54	58644	25933	2.261	1.177	8.445	3.03108102259745e-17	6.57794820815623e-16	0.011173688057045	0.0226720758650597	0.0139826581649485	0.0139826581649485	TRUE	0.0952877159676053	No
ERDMAN_RS19555	ERDMAN_RS19555	protein_coding	ERDMAN_4065	5023	1108	1906	1340	2670	1721	2604	2076	2483	936	966	1064	1636.13	2388	989	2.418	1.274	8.383	5.16202500720749e-17	1.11408979276434e-15	0.0128296036664632	0.0241896424480329	0.0161087465602178	0.0161087465602178	TRUE	0.128836483875205	No
ERDMAN_RS03700	ERDMAN_RS03700	protein_coding	ERDMAN_0773	19652	3978	6089	5423	11867	6344	10187	7455	7934	3788	4294	3921	6453.76	8525	4001	2.132	1.092	8.265	1.4016441193977e-16	3.00855633934108e-15	0.0094234281792823	0.0230131661291271	0.012443592893226	0.012443592893226	TRUE	0.119073888841052	No
ERDMAN_RS09955	ERDMAN_RS09955	protein_coding	ERDMAN_2090	1463	383	532	385	735	316	758	718	693	269	266	195	548.62	723	243	2.971	1.571	8.259	1.46545741865442e-16	3.12843301112749e-15	0.0227748043380061	0.0273137629334152	0.0240867974160333	0.0240867974160333	TRUE	0.213652809174765	No
ERDMAN_RS19175	ERDMAN_RS19175	protein_coding	ERDMAN_3985	10883	2635	3434	1226	2175	1222	5641	4938	4474	856	787	755	3833.1	5018	799	6.277	2.65	8.253	1.5493135641237e-16	3.28956955669076e-15	0.111399974922066	0.0232863321661638	0.073841290068512	0.073841290068512	TRUE	0.196538502491808	No
ERDMAN_RS05140	ERDMAN_RS05140	protein_coding	ERDMAN_1075	486	85	166	64	149	70	252	159	216	45	54	43	1025.14	209	47	4.442	2.151	8.178	2.8745159848616e-16	6.0704832196432e-15	0.05074765458568	0.0251289472151565	0.0412292489040939	0.0412292489040939	TRUE	0.411093118634754	No
ERDMAN_RS15350	ERDMAN_RS15350	protein_coding	ERDMAN_3198	619	183	277	153	269	195	321	343	361	107	97	121	193.83	342	108	3.158	1.659	8.152	3.58384419051989e-16	7.52798929431131e-15	0.0207874080934066	0.035916927901708	0.0255325151718071	0.0255325151718071	TRUE	0.090314114006339	No
ERDMAN_RS19180	ERDMAN_RS19180	protein_coding	ERDMAN_3986	8907	1503	2385	435	1118	614	4617	2817	3108	304	405	379	2352.86	3514	363	9.689	3.276	8.134	4.1563194694493e-16	8.68405472127492e-15	0.115986605096442	0.0237095515033131	0.0744023731306175	0.115986605096442	TRUE	1.64815668494778	No
ERDMAN_RS00240	ERDMAN_RS00240	protein_coding	ERDMAN_0053	1365	361	502	402	826	413	708	677	654	281	299	255	451.1	680	278	2.441	1.287	8.123	4.5518616098632e-16	9.46016529287971e-15	0.0116623726407302	0.0283297632140446	0.0162136354581927	0.0162136354581927	TRUE	0.0556367026636141	No
ERDMAN_RS01015	ERDMAN_RS01015	protein_coding	ERDMAN_0215	6489	1590	2239	1528	2880	1665	3364	2980	2917	1067	1042	1029	3635.36	3087	1046	2.952	1.562	8.121	4.605757837098e-16	9.52179830743208e-15	0.0276280061652393	0.0233229236682163	0.0261800168177421	0.0261800168177421	TRUE	0.171804062933683	No
ERDMAN_RS06105	ERDMAN_RS06105	protein_coding	ERDMAN_1279	5920	1623	2390	1972	3482	1784	3069	3042	3114	1377	1260	1103	2506.68	3075	1247	2.467	1.303	7.834	4.71700896287922e-15	9.40528487623836e-14	0.0179056577054128	0.0236423015216786	0.0194990145946016	0.0194990145946016	TRUE	0.111469817207563	No
ERDMAN_RS02585	ERDMAN_RS02585	protein_coding	ERDMAN_0540	938	287	406	259	352	235	486	538	529	181	127	145	230.93	518	151	3.431	1.779	7.79	6.6864956452801e-15	1.32649267144749e-13	0.0354816235691871	0.033779584460963	0.0345561070377784	0.0345561070377784	TRUE	0.150693515112458	No
ERDMAN_RS09275	ERDMAN_RS09275	protein_coding	ERDMAN_1946	324	58	111	31	92	69	168	109	145	22	33	43	99.66	141	33	4.351	2.121	7.763	8.26247088531205e-15	1.61467590236347e-13	0.0361573028580074	0.0484871695388863	0.0412570537893932	0.0412570537893932	TRUE	0.168733596829538	No
ERDMAN_RS04880	ERDMAN_RS04880	protein_coding	ERDMAN_1021	3014	697	996	726	1539	1198	1562	1306	1298	507	557	740	920.17	1389	601	2.314	1.21	7.76	8.51671713807754e-15	1.65612202566181e-13	0.0133301790777033	0.0254159049693234	0.0166271845145828	0.0166271845145828	TRUE	0.161151868791844	No
ERDMAN_RS07340	pyrR	protein_coding	ERDMAN_1537	1376	326	539	311	620	563	713	611	702	217	224	348	421.95	675	263	2.576	1.365	7.741	9.85586405480102e-15	1.90708541907677e-13	0.0162416093968765	0.0287247767870899	0.020457275235678	0.020457275235678	TRUE	0.303528120846953	No
ERDMAN_RS02155	glnX	protein_coding	ERDMAN_0454	32138	9098	11712	5728	9751	4206	16659	17050	15260	4001	3529	2600	14335.54	16323	3377	4.835	2.273	7.682	1.57175856184556e-14	3.02640570143596e-13	0.0911114899526792	0.022793492908353	0.0630046782136676	0.0630046782136676	TRUE	0.158671354376665	No
ERDMAN_RS02145	pknG	protein_coding	ERDMAN_0452	5457	1276	1796	1760	3401	1678	2829	2391	2340	1229	1231	1037	2449.49	2520	1166	2.164	1.114	7.658	1.89386725873417e-14	3.61121873413e-13	0.0117057075341786	0.0236663185980715	0.0147577723419086	0.0147577723419086	TRUE	0.0776390804903627	No
ERDMAN_RS16850	nudC	protein_coding	ERDMAN_3509	4397	928	1441	668	1265	930	2279	1739	1878	467	458	575	1263.66	1965	500	3.936	1.977	7.649	2.03293081593019e-14	3.85765808935931e-13	0.0593259428350528	0.0246541817379946	0.0472739831509122	0.0472739831509122	TRUE	0.930650542321231	No
ERDMAN_RS14410	ERDMAN_RS14410	protein_coding	ERDMAN_3000	563	178	218	183	359	195	292	334	284	128	130	121	196.8	303	126	2.391	1.258	7.608	2.7811325826773e-14	5.25206191574829e-13	0.00688360388216615	0.0357160027578362	0.0155531989052576	0.0155531989052576	TRUE	0.0714055427797448	No
ERDMAN_RS01750	ERDMAN_RS01750	protein_coding	ERDMAN_0367	813	262	337	319	623	361	421	491	439	223	225	223	365.49	450	224	2.001	1	7.586	3.29058327480373e-14	6.15976949207117e-13	0.00345904184212123	0.0296688233535826	0.00998622731343026	0.00998622731343026	TRUE	0.0498425565019365	No
ERDMAN_RS04565	ERDMAN_RS04565	protein_coding	ERDMAN_0953	4026	974	1534	1024	2198	1242	2087	1825	1999	715	795	768	1426.03	1970	759	2.595	1.376	7.586	3.29315578751259e-14	6.15976949207117e-13	0.0224929808384561	0.0244218433241437	0.023029686931496	0.023029686931496	TRUE	0.371395079392435	No
ERDMAN_RS03705	rplD	protein_coding	ERDMAN_0774	14791	2782	4911	3573	9014	4675	7667	5214	6399	2495	3262	2889	4941.52	6427	2882	2.231	1.158	7.575	3.57781131944404e-14	6.66049424776122e-13	0.0144187775420782	0.0231354377140722	0.0166335359634828	0.0166335359634828	TRUE	0.0398615121288629	No
ERDMAN_RS00205	ERDMAN_RS00205	protein_coding	ERDMAN_0045	1951	436	742	512	946	732	1011	817	967	358	342	452	679.16	932	384	2.434	1.283	7.488	6.98678629945805e-14	1.29453285774864e-12	0.0171960168212259	0.0264103565750078	0.0197821973796711	0.0197821973796711	TRUE	0.16733850770281	No
ERDMAN_RS12340	ERDMAN_RS12340	protein_coding	ERDMAN_2578	4492	1097	1769	980	1993	1444	2328	2056	2305	684	721	892	1834.15	2230	766	2.912	1.542	7.421	1.16426562333804e-13	2.12708621789388e-12	0.0320551620816793	0.0240194890324116	0.0304800147475906	0.0304800147475906	TRUE	0.0453633552463344	No
ERDMAN_RS05145	ERDMAN_RS05145	protein_coding	ERDMAN_1076	3180	757	1226	1009	2180	999	1648	1419	1597	705	789	617	7351.06	1555	704	2.21	1.144	7.411	1.25340464526582e-13	2.27933955861302e-12	0.0143297130026374	0.0229643958790509	0.0163924823733331	0.0163924823733331	TRUE	0.162178882079239	No
ERDMAN_RS10590	ERDMAN_RS10590	protein_coding	ERDMAN_2225	695	270	279	181	434	219	360	506	364	126	157	135	388.8	410	139	2.91	1.541	7.408	1.28095064599054e-13	2.31869775919394e-12	0.0270329249317886	0.029245678236752	0.0277183964059747	0.0277183964059747	TRUE	0.258100496443387	No
ERDMAN_RS07510	ERDMAN_RS07510	protein_coding	ERDMAN_1571	610	126	205	143	294	167	316	236	267	100	106	103	187.45	273	103	2.669	1.417	7.398	1.37916986306044e-13	2.47368914251205e-12	0.0147698344476468	0.0363697620037863	0.0215952439223318	0.0215952439223318	TRUE	0.0941826366630939	No
ERDMAN_RS03100	ERDMAN_RS03100	protein_coding	ERDMAN_0651	206	81	113	49	92	55	107	152	147	34	33	34	106.94	135	34	3.951	1.982	7.392	1.44839899163348e-13	2.58605056324379e-12	0.0354675497488479	0.0467265730864577	0.0392937260973116	0.0392937260973116	TRUE	0.0836813808512888	No
ERDMAN_RS17250	purE	protein_coding	ERDMAN_3591	511	95	164	98	227	136	265	178	214	68	82	84	160.99	219	78	2.829	1.5	7.347	2.03273569479551e-13	3.59666027439493e-12	0.0170962813524808	0.0386309900383864	0.0238781790512658	0.0238781790512658	TRUE	0.0609231315871087	No
ERDMAN_RS00025	gyrB	protein_coding	ERDMAN_0005	27491	6745	9264	10060	20014	10988	14250	12641	12071	7026	7243	6791	10518.27	12987	7020	1.85	0.888	7.318	2.51057457012581e-13	4.40247183547062e-12	0.00728408589305273	0.0228587719544858	0.0105187723916922	0.0105187723916922	TRUE	0.0644789252247591	No
ERDMAN_RS12705	ERDMAN_RS12705	protein_coding	ERDMAN_2656	415	116	171	67	163	152	215	217	223	47	59	94	138.78	218	67	3.283	1.715	7.187	6.61970971319907e-13	1.14547223583462e-11	0.0302246007575168	0.0411933394229883	0.0341499421905695	0.0341499421905695	TRUE	0.412177369541049	No
ERDMAN_RS16855	ERDMAN_RS16855	protein_coding	ERDMAN_3510	9774	2137	3210	1649	2933	2178	5066	4005	4183	1152	1061	1346	2784.23	4418	1186	3.725	1.897	7.159	8.11493278579597e-13	1.38588939054811e-11	0.0646942676049297	0.0235397541891717	0.050242254717443	0.050242254717443	TRUE	0.732890092786427	No
ERDMAN_RS16790	ERDMAN_RS16790	protein_coding	ERDMAN_3496	173	29	52	8	16	15	90	54	68	6	6	9	41.61	71	7	10.468	3.388	7.156	8.30815975660618e-13	1.41274681921858e-11	0.13541380422162	0.0845771382673088	0.113390113490721	0.113390113490721	TRUE	0.02216335831738	No
ERDMAN_RS06000	gnd	protein_coding	ERDMAN_1256	4171	1046	1390	1162	2105	1166	2162	1960	1811	812	762	721	1860.94	1978	765	2.588	1.372	7.087	1.37199142868071e-12	2.32292341890424e-11	0.0260732801109287	0.0239992463866093	0.0263308398570313	0.0263308398570313	TRUE	0.0302022693913217	No
ERDMAN_RS12250	stp	protein_coding	ERDMAN_2558	994	274	376	237	481	414	515	514	490	166	174	256	344.77	506	199	2.554	1.353	7.04	1.92421334941878e-12	3.24390988691716e-11	0.0211982176921178	0.0300926731921583	0.0240139977462542	0.0240139977462542	TRUE	0.239354084717687	No
ERDMAN_RS03695	rpsJ	protein_coding	ERDMAN_0772	19391	4303	6835	6508	13447	8661	10051	8064	8906	4545	4866	5353	7080.33	9007	4921	1.831	0.873	6.988	2.77879815350073e-12	4.62505048599613e-11	0.00804231735853607	0.0229778083020824	0.0111120467083964	0.0111120467083964	TRUE	0.0936620647121805	No
ERDMAN_RS03595	ERDMAN_RS03595	protein_coding	ERDMAN_0753	8649	2618	3665	3636	5524	3750	4483	4906	4775	2539	1999	2318	4129.91	4721	2285	2.066	1.047	6.987	2.80596112869018e-12	4.65055498459706e-11	0.0132195423071561	0.0232379849358458	0.0159293059093555	0.0159293059093555	TRUE	0.0650421651642759	No
ERDMAN_RS16515	hisN	protein_coding	ERDMAN_3437	3551	841	1309	1195	2160	902	1841	1576	1706	835	782	557	1314.77	1708	725	2.358	1.238	6.96	3.40488187775733e-12	5.59597322838109e-11	0.020578135048483	0.0245748624704076	0.0220467248111684	0.0220467248111684	TRUE	0.118099737814727	No
ERDMAN_RS02930	ERDMAN_RS02930	protein_coding	ERDMAN_0612	76913	19454	26873	6107	10581	5898	39868	36459	35014	4265	3829	3645	16046.97	37114	3913	9.484	3.246	6.901	5.16903726297145e-12	8.39007370617845e-11	0.159319497842963	0.022774309187304	0.096484196533016	0.159319497842963	TRUE	3.83315150254261	No
ERDMAN_RS06700	ERDMAN_RS06700	protein_coding	ERDMAN_1405	580	178	256	222	418	266	301	334	334	155	151	164	231.02	323	157	2.048	1.035	6.857	7.04338670149747e-12	1.12924175361151e-10	0.0047601476828897	0.0337751293222211	0.0128209208526745	0.0128209208526745	TRUE	0.101688252387857	No
ERDMAN_RS05565	ERDMAN_RS05565	protein_coding	ERDMAN_1164	3407	785	1210	1033	2178	928	1766	1471	1577	721	788	574	1011.6	1605	694	2.312	1.209	6.776	1.23439109451673e-11	1.95511621744424e-10	0.0196905317849012	0.0251626349097572	0.0221617760188127	0.0221617760188127	TRUE	0.0831935099912781	No
ERDMAN_RS15650	ERDMAN_RS15650	protein_coding	ERDMAN_3257	1021	267	419	176	339	354	529	500	546	123	123	219	302.12	525	155	3.4	1.765	6.768	1.30907080086376e-11	2.05681204231715e-10	0.0532338196839769	0.0311485526322792	0.046080654372924	0.046080654372924	TRUE	0.098168854933733	No
ERDMAN_RS03770	rplX	protein_coding	ERDMAN_0788	4064	893	1361	1025	2424	1299	2107	1674	1773	716	877	803	1265.66	1851	799	2.319	1.214	6.767	1.31660954195609e-11	2.06041525131614e-10	0.020799529747197	0.0246509608741013	0.022507024232228	0.022507024232228	TRUE	0.191379779436701	No
ERDMAN_RS22845	ERDMAN_RS22845	protein_coding	ERDMAN_1546	7336	1883	2974	2511	4682	3242	3803	3529	3875	1754	1694	2004	3474.69	3736	1817	2.056	1.04	6.73	1.69123249260271e-11	2.60516126703664e-10	0.0141779216361113	0.0233557208529061	0.0168927298119083	0.0168927298119083	TRUE	0.107666677559471	No
ERDMAN_RS16065	nrdI	protein_coding	ERDMAN_3341	10108	3681	4579	4332	7886	4060	5239	6899	5966	3026	2854	2509	5927.01	6035	2796	2.157	1.109	6.714	1.89747542518879e-11	2.90011029966598e-10	0.0182613179813955	0.0230486750502255	0.0194651451267198	0.0194651451267198	TRUE	0.0608135770363764	No
ERDMAN_RS06785	ERDMAN_RS06785	protein_coding	ERDMAN_1424	1558	420	544	480	990	592	808	787	709	335	358	366	537.44	768	353	2.175	1.121	6.688	2.26765394827557e-11	3.43912923120713e-10	0.0153379074876709	0.027411459141675	0.0186712193854039	0.0186712193854039	TRUE	0.235156567105679	No
ERDMAN_RS02660	ERDMAN_RS02660	protein_coding	ERDMAN_0556	1251	314	443	442	1016	591	648	588	577	309	368	365	505.51	604	347	1.744	0.803	6.526	6.73849326274241e-11	1.00260611878985e-09	0.00340194182686125	0.0277145844294862	0.00912997653054168	0.00912997653054168	TRUE	0.0351352669740491	No
ERDMAN_RS20105	ERDMAN_RS20105	protein_coding	ERDMAN_4178	1585	448	641	550	1118	790	822	840	835	384	405	488	688.67	832	426	1.955	0.967	6.485	8.88841657908346e-11	1.3027500120388e-09	0.0106871887108677	0.026357921354712	0.0146427681057684	0.0146427681057684	TRUE	0.0538919403209332	No
ERDMAN_RS03855	secY	protein_coding	ERDMAN_0805	5114	1176	1807	1614	3406	2479	2651	2204	2354	1127	1233	1532	1851.62	2403	1297	1.855	0.891	6.452	1.10074194980176e-10	1.60732876536109e-09	0.00995002175129846	0.0240062241199147	0.0132810804033121	0.0132810804033121	TRUE	0.100582424437177	No
ERDMAN_RS20195	ERDMAN_RS20195	protein_coding	ERDMAN_4196	649	132	228	218	368	151	336	247	297	152	133	93	219.69	293	126	2.346	1.23	6.413	1.42847951686691e-10	2.07050462813772e-09	0.0168106046511039	0.0343510426705149	0.022325359905504	0.022325359905504	TRUE	0.124446420888057	No
ERDMAN_RS03710	rplW	protein_coding	ERDMAN_0775	8340	1775	2490	2524	5347	2444	4323	3327	3244	1763	1935	1511	2836.87	3631	1736	2.093	1.066	6.283	3.32611754141523e-10	4.73369192126051e-09	0.0188770639250497	0.0235225713198994	0.0203983956991321	0.0203983956991321	TRUE	0.11390074079079	No
ERDMAN_RS16880	ERDMAN_RS16880	protein_coding	ERDMAN_3515	257	51	102	36	104	51	133	96	133	25	38	32	85.45	121	32	3.83	1.937	6.281	3.3647168704457e-10	4.77133858018437e-09	0.0563447648026891	0.0527885418314861	0.0549837333850062	0.0549837333850062	TRUE	0.1018359004592	No
ERDMAN_RS07375	ERDMAN_RS07375	protein_coding	ERDMAN_1544	4235	946	1325	1282	2081	1234	2195	1773	1726	895	753	763	2056.83	1898	804	2.365	1.242	6.263	3.77536369967062e-10	5.3343987814051e-09	0.0288750447897204	0.0238672847498031	0.0276632760555342	0.0276632760555342	TRUE	0.141797023799945	No
ERDMAN_RS12415	ERDMAN_RS12415	protein_coding	ERDMAN_2593	1877	325	573	290	903	586	973	609	747	203	327	362	561.81	776	297	2.618	1.388	6.225	4.82093078418456e-10	6.76307718581320e-09	0.0374256023830398	0.0272034008686973	0.0341352724278095	0.0341352724278095	TRUE	0.101241910710939	No
ERDMAN_RS06790	ERDMAN_RS06790	protein_coding	ERDMAN_1425	165	56	63	54	68	48	86	105	82	38	25	30	71.22	91	31	2.979	1.575	6.205	5.4866761521962e-10	7.64243401625059e-09	0.0147659835534317	0.0588218334625202	0.0309991604904696	0.0309991604904696	TRUE	0.0674948126670448	No
ERDMAN_RS05735	ERDMAN_RS05735	protein_coding	ERDMAN_1198	16541	4939	5790	5195	11009	3149	8574	9256	7544	3628	3984	1946	5692.69	8458	3186	2.654	1.408	6.195	5.82982887964755e-10	8.09172008454261e-09	0.0401846901247222	0.0230665826399821	0.0370796023743793	0.0370796023743793	TRUE	0.237968143851441	No
ERDMAN_RS13960	ERDMAN_RS13960	protein_coding	ERDMAN_2911	424	98	156	146	275	165	220	184	203	102	100	102	142.67	202	101	2.021	1.015	6.193	5.91804901804391e-10	8.18524526157622e-09	1e-08	0.0406875303094129	0.0138340795590063	0.0138340795590063	TRUE	0.0480461183450613	No
ERDMAN_RS16505	ERDMAN_RS16505	protein_coding	ERDMAN_3435	16297	4449	6486	7076	12618	5964	8448	8338	8451	4942	4566	3686	7133.53	8412	4398	1.913	0.936	6.145	7.9719033851857e-10	1.09488239500033e-08	0.0145505769594098	0.0229750924454185	0.0165673792008925	0.0165673792008925	TRUE	0.0932323655619353	No
ERDMAN_RS16190	ERDMAN_RS16190	protein_coding	ERDMAN_3367	964	333	427	186	406	469	500	624	556	130	147	290	357.75	560	189	2.963	1.567	6.118	9.47794133109175e-10	1.29719001911249e-08	0.053866627379058	0.029821398600518	0.0447069833492403	0.0447069833492403	TRUE	0.686651001254588	No
ERDMAN_RS18220	ERDMAN_RS18220	protein_coding	ERDMAN_3790	648	188	214	185	462	257	336	352	279	129	167	159	264.12	322	152	2.115	1.081	6.096	1.08435320534206e-09	1.46499113374245e-08	0.0133011509097259	0.0323766059678582	0.0189900960200978	0.0189900960200978	TRUE	0.0436996729966595	No
ERDMAN_RS06780	ERDMAN_RS06780	protein_coding	ERDMAN_1423	2950	880	1248	1292	2255	1547	1529	1649	1626	902	816	956	1147.02	1601	891	1.796	0.845	6.042	1.5211346803068e-09	2.0254294997441e-08	0.00977256460738184	0.0248616753750444	0.0133961039997288	0.0133961039997288	TRUE	0.15441818255972	No
ERDMAN_RS01080	ERDMAN_RS01080	protein_coding	ERDMAN_0230	741	197	321	253	533	302	384	369	418	177	193	187	293.22	390	186	2.105	1.074	6.003	1.93766582479873e-09	2.56267722552506e-08	0.0147385470152199	0.0314077272543752	0.0200353962614008	0.0200353962614008	TRUE	0.080753648844553	No
ERDMAN_RS06270	ERDMAN_RS06270	protein_coding	ERDMAN_1315	2892	826	1055	1314	2327	1292	1499	1548	1375	918	842	799	1178.97	1474	853	1.728	0.789	5.964	2.46794455316896e-09	3.2206266461288e-08	0.00801499778980403	0.024800758902936	0.0118897504469027	0.0118897504469027	TRUE	0.119954568995991	No
ERDMAN_RS15520	ERDMAN_RS15520	protein_coding	NA	7608	1374	1777	1919	4274	2030	3944	2575	2315	1340	1547	1255	2106.73	2945	1381	2.136	1.095	5.938	2.87806871058956e-09	3.73104088950356e-08	0.0247688824965411	0.0238375899574239	0.0240777368180636	0.0240777368180636	TRUE	0.342671213943731	No
ERDMAN_RS07820	trxA	protein_coding	ERDMAN_1638	933	262	242	147	479	144	484	491	315	103	173	89	265.1	430	122	3.518	1.815	5.904	3.54330860524697e-09	4.54840398738893e-08	0.0836591590114238	0.0323404159094349	0.0643814707711591	0.0643814707711591	TRUE	0.0703023558807365	No
ERDMAN_RS00685	ERDMAN_RS00685	protein_coding	ERDMAN_0148	715	257	297	238	473	344	371	482	387	166	171	213	285.28	413	183	2.243	1.166	5.852	4.84711604862515e-09	6.16164137184453e-08	0.022909751655428	0.0316522701389878	0.0256121306892466	0.0256121306892466	TRUE	0.119611632947781	No
ERDMAN_RS02665	mmpL2	protein_coding	ERDMAN_0557	2645	647	918	1102	2255	1475	1371	1213	1196	770	816	912	1006.36	1260	833	1.518	0.602	5.839	5.24614731262054e-09	6.62600213632588e-08	0.00255852208432825	0.0251758985771263	0.00686057457566449	0.00686057457566449	TRUE	0.027205123912499	No
ERDMAN_RS12985	ERDMAN_RS12985	protein_coding	ERDMAN_2714	1199	391	442	289	913	262	622	733	576	202	330	162	498.25	644	231	2.767	1.468	5.81	6.24568480971008e-09	7.81307322692395e-08	0.053937046762181	0.0277889210109237	0.0438735846799742	0.0438735846799742	TRUE	0.148532159914608	No
ERDMAN_RS03600	rpsG	protein_coding	ERDMAN_0754	6178	2116	2483	3036	5357	3152	3202	3966	3235	2120	1939	1948	3351.7	3468	2002	1.73	0.791	5.78	7.47533243459729e-09	9.23368107015666e-08	0.0101619930154657	0.0233829519497299	0.0131831252676778	0.0131831252676778	TRUE	0.125024679638894	No
ERDMAN_RS06865	ERDMAN_RS06865	protein_coding	NA	143	28	37	24	31	15	74	52	48	17	11	9	29.88	58	12	4.822	2.27	5.764	8.23059215058174e-09	1.01030518648391e-07	0.0532923817148293	0.1089134880999	0.0796048995762411	0.0796048995762411	TRUE	0.472027101258549	No
ERDMAN_RS10195	ERDMAN_RS10195	protein_coding	ERDMAN_2145	622	127	197	102	271	199	322	238	257	71	98	123	248.65	272	97	2.807	1.489	5.757	8.56227326498921e-09	1.04774484065039e-07	0.0487618289200313	0.0329838471136193	0.0431527521295642	0.0431527521295642	TRUE	0.0335512699007107	No
ERDMAN_RS02620	ERDMAN_RS02620	protein_coding	ERDMAN_0547	2115	575	800	910	1702	954	1096	1078	1042	636	616	590	625.86	1072	614	1.748	0.805	5.731	9.98250847859741e-09	1.21774202807238e-07	0.00772154658173294	0.026733692137419	0.0132145845947449	0.0132145845947449	TRUE	0.152559289650676	No
ERDMAN_RS16970	ERDMAN_RS16970	protein_coding	ERDMAN_3534	1546	290	511	323	664	460	801	543	666	226	240	284	477.7	670	250	2.688	1.427	5.692	1.25885536296944e-08	1.52616785979752e-07	0.0492320276800729	0.0280115514800223	0.0432545904388816	0.0432545904388816	TRUE	0.162066628036118	No
ERDMAN_RS18210	rpmJ	protein_coding	NA	1186	258	349	240	674	371	615	484	455	168	244	229	380.62	518	214	2.426	1.279	5.673	1.39983523265859e-08	1.68151461586635e-07	0.0348396894628972	0.0293882516871588	0.0341299079954284	0.0341299079954284	TRUE	0.0568316931790399	No
ERDMAN_RS09990	ERDMAN_RS09990	protein_coding	ERDMAN_2097	4826	1157	1734	1878	4001	1920	2502	2168	2259	1312	1448	1187	1895.05	2310	1316	1.757	0.813	5.647	1.63185864966422e-08	1.93653799875561e-07	0.0108681671594252	0.0239743079867157	0.014460029520376	0.014460029520376	TRUE	0.0883431287802803	No
ERDMAN_RS22745	ERDMAN_RS22745	protein_coding	ERDMAN_3212	9493	2160	3996	3607	7771	3782	4921	4048	5207	2519	2812	2338	3334.16	4725	2556	1.849	0.887	5.58	2.41170987487208e-08	2.8110375040052e-07	0.0166447793642344	0.023386999214511	0.0179601173467733	0.0179601173467733	TRUE	0.168951347279756	No
ERDMAN_RS12845	obgE	protein_coding	ERDMAN_2686	3221	987	1271	1723	2969	1561	1670	1850	1656	1203	1074	965	1481.66	1725	1081	1.595	0.673	5.517	3.45703647348413e-08	3.97053779761569e-07	0.00585097251656511	0.0243539530946443	0.0101236335195102	0.0101236335195102	TRUE	0.0519489383686631	No
ERDMAN_RS13685	ERDMAN_RS13685	protein_coding	ERDMAN_2857	158	42	75	61	101	42	82	79	98	43	37	26	71.16	86	35	2.458	1.297	5.508	3.63518316612449e-08	4.13884042798174e-07	1e-08	0.0588489157685727	0.0255978040084757	0.0255978040084757	TRUE	0.131508686740994	No
ERDMAN_RS00335	ERDMAN_RS00335	protein_coding	ERDMAN_0072	1493	445	573	596	1145	780	774	834	747	416	414	482	733.87	785	437	1.792	0.842	5.481	4.24077870402846e-08	4.80051260790311e-07	0.0116892654062584	0.0261272857140835	0.0155991843820695	0.0155991843820695	TRUE	0.125972853603913	No
ERDMAN_RS11885	ERDMAN_RS11885	protein_coding	ERDMAN_2483	8924	2101	3496	2751	4736	3827	4626	3937	4555	1921	1714	2365	2664.06	4373	2000	2.187	1.129	5.456	4.87154022908667e-08	5.45168376633973e-07	0.0307182850489647	0.0235815296458238	0.0305819221614381	0.0305819221614381	TRUE	0.20587681113325	No
ERDMAN_RS02150	ERDMAN_RS02150	protein_coding	ERDMAN_0453	4204	1099	1701	1258	2713	1122	2179	2060	2216	879	982	693	2210.83	2152	851	2.527	1.337	5.427	5.72589317393348e-08	6.37147546379906e-07	0.0558061526828484	0.023779956087912	0.0431547335414571	0.0431547335414571	TRUE	0.344533236163123	No
ERDMAN_RS00520	ERDMAN_RS00520	protein_coding	ERDMAN_0113	316	85	118	101	177	95	164	159	154	71	64	59	116.4	159	65	2.472	1.306	5.418	6.03104080850784e-08	6.67321923825881e-07	0.0278476603901893	0.0447669452805324	0.0338682192879428	0.0338682192879428	TRUE	0.142510913848133	No
ERDMAN_RS03620	ERDMAN_RS03620	protein_coding	ERDMAN_0758	855	226	293	324	580	358	443	424	382	226	210	221	337.24	416	219	1.904	0.929	5.416	6.09875632824436e-08	6.72918956666962e-07	0.0136143441527911	0.0302596261201109	0.0185073763158797	0.0185073763158797	TRUE	0.166970433637048	No
ERDMAN_RS15250	ERDMAN_RS15250	protein_coding	ERDMAN_3178	389	109	130	120	226	104	202	204	169	84	82	64	129.15	192	77	2.501	1.322	5.402	6.59728733329003e-08	7.2385878897104e-07	0.0330763653307633	0.0425794071855251	0.0364781567798855	0.0364781567798855	TRUE	0.145099994926461	No
ERDMAN_RS04595	rpfA	protein_coding	ERDMAN_0959	3772	956	1822	1063	2321	1928	1955	1792	2374	742	840	1192	1420.39	2040	925	2.207	1.142	5.391	6.99664089529184e-08	7.6129654949325e-07	0.0363318896028441	0.0244290190854074	0.0317431253996434	0.0317431253996434	TRUE	0.11466874926035	No
ERDMAN_RS12620	cysT	protein_coding	ERDMAN_2636	599	114	194	192	411	197	310	214	253	134	149	122	187.58	259	135	1.942	0.957	5.345	9.05297269672074e-08	9.74248678156687e-07	0.0116406989006199	0.0363603709647123	0.0188248291758314	0.0188248291758314	TRUE	0.0617617068304901	No
ERDMAN_RS13880	ERDMAN_RS13880	protein_coding	ERDMAN_2895	548	136	216	158	334	186	284	255	281	110	121	115	296.92	273	115	2.372	1.246	5.343	9.11773278279981e-08	9.78537004667696e-07	0.03621500452548	0.0312980691844298	0.0346002710933729	0.0346002710933729	TRUE	0.0293531381992396	No
ERDMAN_RS07825	ERDMAN_RS07825	protein_coding	ERDMAN_1639	1960	560	678	577	1355	879	1016	1049	883	403	490	543	665.39	983	479	2.051	1.037	5.308	1.10692253657891e-07	1.18151949013097e-06	0.0261818305964996	0.0264889161587257	0.0262806683803681	0.0262806683803681	TRUE	0.144678261368622	No
ERDMAN_RS02225	ERDMAN_RS02225	protein_coding	ERDMAN_0469	2955	824	1201	1330	2946	1429	1532	1544	1565	929	1066	883	1357.12	1547	959	1.611	0.688	5.223	1.76441971079533e-07	1.85311246631125e-06	0.00756344283447712	0.0245136534475913	0.0118151706020862	0.0118151706020862	TRUE	0.0846022832337048	No
ERDMAN_RS02590	ERDMAN_RS02590	protein_coding	ERDMAN_0541	353	189	216	187	165	129	183	354	281	131	60	80	146.32	273	90	3.028	1.598	5.218	1.81063590872095e-07	1.89658075985491e-06	0.0744691499314819	0.0402360533394965	0.0622586890245082	0.0622586890245082	TRUE	0.0802147363932187	No
ERDMAN_RS12450	ybeY	protein_coding	ERDMAN_2600	1603	396	546	485	1160	815	831	742	711	339	420	504	631.78	761	421	1.812	0.858	5.169	2.35567204800038e-07	2.46092547993231e-06	0.0152636729821147	0.026695090586705	0.0183938098747931	0.0183938098747931	TRUE	0.114706849072269	No
ERDMAN_RS05135	csoR	protein_coding	ERDMAN_1074	2150	622	732	772	1591	769	1114	1166	954	539	576	475	6538.77	1078	530	2.032	1.023	5.132	2.86321180909127e-07	2.97531639844193e-06	0.0309577383107856	0.0230079715591082	0.0275465286317843	0.0275465286317843	TRUE	0.297740315454064	No
ERDMAN_RS10925	ERDMAN_RS10925	protein_coding	ERDMAN_2295	230	70	111	75	117	76	119	131	145	52	42	47	99.92	132	47	2.79	1.48	5.13	2.88989454480319e-07	2.99512025646093e-06	0.0503072199706642	0.0484189336957281	0.0495886328639033	0.0495886328639033	TRUE	0.162234656662468	No
ERDMAN_RS03290	ERDMAN_RS03290	protein_coding	ERDMAN_0691	1262	430	653	554	1026	624	654	806	851	387	371	386	758.53	770	381	2.016	1.012	5.108	3.25271765567615e-07	3.33594646253157e-06	0.0264571137788018	0.0260130403065424	0.0267391105903688	0.0267391105903688	TRUE	0.465040230363233	No
ERDMAN_RS13280	ERDMAN_RS13280	protein_coding	ERDMAN_2773	173	62	81	59	135	55	90	116	106	41	49	34	83.76	104	41	2.458	1.298	5.084	3.69829329117036e-07	3.76344457194745e-06	0.0248418444743477	0.0534006230707939	0.0346880276802366	0.0346880276802366	TRUE	0.0498426127260915	No
ERDMAN_RS15215	ERDMAN_RS15215	protein_coding	ERDMAN_3168	1926	484	627	694	1510	763	998	907	817	485	546	472	812.48	907	501	1.813	0.858	5.048	4.47554404240696e-07	4.49614756996791e-06	0.0167876184119653	0.0257873344949369	0.0196049412059821	0.0196049412059821	TRUE	0.128385818066704	No
ERDMAN_RS12855	rplU	protein_coding	ERDMAN_2688	1939	599	746	782	1763	983	1005	1123	972	546	638	608	826.92	1033	597	1.727	0.788	4.987	6.13481503548114e-07	6.08524077256816e-06	0.0140869696329223	0.0257319155332697	0.0169334656211806	0.0169334656211806	TRUE	0.095746686383925	No
ERDMAN_RS00415	ERDMAN_RS00415	protein_coding	ERDMAN_0092	1012	503	675	611	704	537	525	943	879	427	255	332	642.59	782	338	2.311	1.209	4.979	6.39054411471258e-07	6.32293634322191e-06	0.0456795663923212	0.0266264206219898	0.0408643520507026	0.0408643520507026	TRUE	0.342929204597647	No
ERDMAN_RS03375	nusG	protein_coding	ERDMAN_0708	12915	4173	4999	6544	12303	7291	6694	7821	6513	4571	4452	4506	6138.96	7009	4510	1.554	0.636	4.974	6.55823963152929e-07	6.47255408860479e-06	0.00814240132666227	0.0230336541886382	0.0116237550454167	0.0116237550454167	TRUE	0.123408390961095	No
ERDMAN_RS13965	ERDMAN_RS13965	protein_coding	ERDMAN_2912	174	58	68	67	103	65	90	109	89	47	37	40	62.31	96	41	2.308	1.206	4.967	6.81517125866965e-07	6.70927135439959e-06	0.0072767100272551	0.0639994070603311	0.0297896457322753	0.0297896457322753	TRUE	0.178399508093142	No
ERDMAN_RS18195	rpsD	protein_coding	ERDMAN_3786	10876	2758	3723	4642	8600	4950	5638	5169	4851	3242	3112	3059	4669.62	5219	3138	1.664	0.734	4.963	6.94103297388756e-07	6.79909663876068e-06	0.0124296100941977	0.0231658217163632	0.0155758630251477	0.0155758630251477	TRUE	0.106257989972369	No
ERDMAN_RS05590	ERDMAN_RS05590	protein_coding	ERDMAN_1168	226	79	102	90	160	47	117	148	133	63	58	29	120.35	133	50	2.631	1.396	4.962	6.98614219307212e-07	6.82626033193713e-06	0.0488070207641528	0.0440384536363891	0.0469997004930148	0.0469997004930148	TRUE	0.402610322172018	No
ERDMAN_RS21445	ERDMAN_RS21445	protein_coding	NA	432	134	152	167	346	184	224	251	198	117	125	114	201.4	224	119	1.883	0.913	4.877	1.07712424520084e-06	1.02444165499974e-05	0.0131321510615223	0.0354165810328322	0.0202932124072225	0.0202932124072225	TRUE	0.11849738521658	No
ERDMAN_RS09300	ERDMAN_RS09300	protein_coding	ERDMAN_1955	595	173	233	196	490	211	308	324	304	137	177	130	262.91	312	148	2.096	1.068	4.864	1.14901577978513e-06	1.09017729057874e-05	0.0302313013743994	0.0324213269425224	0.0309176106941447	0.0309176106941447	TRUE	0.183592812245297	No
ERDMAN_RS06175	ERDMAN_RS06175	protein_coding	ERDMAN_1295	3529	927	1310	1570	2731	1592	1829	1737	1707	1097	988	984	1141.13	1758	1023	1.72	0.782	4.847	1.25656309439806e-06	1.18080857291761e-05	0.0156077641064329	0.02487328520032	0.0181425553418017	0.0181425553418017	TRUE	0.0668328939535782	No
ERDMAN_RS03605	fusA	protein_coding	ERDMAN_0755	42136	10674	14304	18816	37056	22916	21841	20004	18638	13142	13410	14163	18179.27	20161	13572	1.486	0.571	4.843	1.27614520083664e-06	1.19634805462681e-05	0.00655151545092879	0.0227554614924116	0.00997003081843702	0.00997003081843702	TRUE	0.0639534259374164	No
ERDMAN_RS10645	ERDMAN_RS10645	protein_coding	ERDMAN_2237	1041	304	431	471	878	466	540	570	562	329	318	288	541.73	557	312	1.786	0.836	4.841	1.29082444827155e-06	1.20722819828825e-05	0.0166303281490906	0.0273734917546926	0.0195385815287393	0.0195385815287393	TRUE	0.146723667180433	No
ERDMAN_RS03870	sigL	protein_coding	ERDMAN_0808	554	157	243	253	456	278	287	294	317	177	165	172	282.53	299	171	1.748	0.806	4.824	1.40715002698432e-06	1.29748481361371e-05	0.0102774412665463	0.03174043950529	0.016520790269753	0.016520790269753	TRUE	0.0980427856858949	No
ERDMAN_RS13245	ERDMAN_RS13245	protein_coding	ERDMAN_2766	79	16	38	14	20	29	41	30	50	10	7	18	29.37	40	12	3.575	1.838	4.809	1.51948632122184e-06	1.3945192219064e-05	0.0338827827229296	0.110411109438572	0.0672041707432329	0.0672041707432329	TRUE	0.192780276640831	No
ERDMAN_RS18200	rpsK	protein_coding	ERDMAN_3787	7213	2199	2870	3341	7020	3495	3739	4121	3739	2333	2540	2160	3624.1	3866	2344	1.648	0.721	4.808	1.52703013556117e-06	1.39817584440193e-05	0.0132091227925319	0.0233251266258984	0.0159257570192091	0.0159257570192091	TRUE	0.0348329232023538	No
ERDMAN_RS18205	rpsM	protein_coding	ERDMAN_3788	14276	4204	5095	6903	12606	6840	7400	7879	6639	4821	4562	4228	6573.4	7306	4537	1.61	0.687	4.805	1.5464287531596e-06	1.4126446842816e-05	0.0121486991946537	0.0230058937840762	0.0145944561800134	0.0145944561800134	TRUE	0.112048354963037	No
ERDMAN_RS20200	ERDMAN_RS20200	protein_coding	ERDMAN_4197	313	85	86	124	215	93	162	159	112	87	78	57	114.4	144	74	1.963	0.973	4.749	2.04669298440268e-06	1.81887105039224e-05	0.0111711708493518	0.0451542876067559	0.0225220068495262	0.0225220068495262	TRUE	0.124889694698261	No
ERDMAN_RS22890	ERDMAN_RS22890	protein_coding	ERDMAN_2455	91	30	47	16	47	14	47	56	61	11	17	9	39.12	55	12	4.361	2.125	4.706	2.52805988676248e-06	2.22152555597383e-05	0.136536501837809	0.0885236456835298	0.114055242398074	0.114055242398074	TRUE	0.0485921821590937	No
ERDMAN_RS16055	ERDMAN_RS16055	protein_coding	ERDMAN_3339	12254	2949	4129	5002	10203	4697	6352	5527	5380	3494	3692	2903	5378.21	5753	3363	1.711	0.775	4.68	2.87156637399344e-06	2.50655838156583e-05	0.0180436778263332	0.0230930680767409	0.0195662327177853	0.0195662327177853	TRUE	0.0519619825079097	No
ERDMAN_RS00410	ERDMAN_RS00410	protein_coding	ERDMAN_0091	260	117	111	107	196	125	135	219	145	75	71	77	142.16	166	74	2.205	1.141	4.677	2.90611760041701e-06	2.53109311184878e-05	0.0327242308191668	0.0407515408117652	0.0355330678110066	0.0355330678110066	TRUE	0.0515496100482174	No
ERDMAN_RS19580	ERDMAN_RS19580	protein_coding	ERDMAN_4070	1363	409	578	647	1142	759	707	767	753	452	413	469	585.74	742	445	1.667	0.738	4.674	2.95791934142438e-06	2.56483602055518e-05	0.0128116537371304	0.0270158396396541	0.0165103508630984	0.0165103508630984	TRUE	0.125765222939756	No
ERDMAN_RS03860	ERDMAN_RS03860	protein_coding	ERDMAN_0806	2517	547	801	893	1955	1261	1305	1025	1044	624	707	779	908.93	1125	703	1.603	0.681	4.671	2.99869116702152e-06	2.59446231366972e-05	0.0104252201847593	0.0254505552441839	0.0143883560263056	0.0143883560263056	TRUE	0.076928326434655	No
ERDMAN_RS17245	ERDMAN_RS17245	protein_coding	ERDMAN_3590	3306	758	1308	1310	2707	1641	1714	1421	1704	915	980	1014	1364.68	1613	970	1.665	0.736	4.663	3.11833778348717e-06	2.69205072825002e-05	0.0135503294892528	0.0245031289020874	0.0172829194087439	0.0172829194087439	TRUE	0.210878987297554	No
ERDMAN_RS17735	ERDMAN_RS17735	protein_coding	ERDMAN_3691	935	265	404	386	795	557	485	497	526	270	288	344	391.6	503	301	1.671	0.741	4.659	3.18389234660021e-06	2.74261603891352e-05	0.011347091376687	0.0291984062799942	0.0161123833225589	0.0161123833225589	TRUE	0.138367699189876	No
ERDMAN_RS01745	ERDMAN_RS01745	protein_coding	ERDMAN_0366	356	151	169	175	378	179	185	283	220	122	137	111	247.63	229	123	1.823	0.867	4.657	3.20091180286765e-06	2.75124323012344e-05	0.0146413929325874	0.0330266112741185	0.020106414346653	0.020106414346653	TRUE	0.08108513011244	No
ERDMAN_RS13050	ERDMAN_RS13050	protein_coding	ERDMAN_2726	110	32	42	12	43	31	57	60	55	8	16	19	41.13	57	14	3.944	1.98	4.656	3.22886191589647e-06	2.76920733747627e-05	0.120505721282221	0.0853095092085176	0.100992014735224	0.100992014735224	TRUE	0.336451674545394	No
ERDMAN_RS14160	ERDMAN_RS14160	protein_coding	ERDMAN_2951	2010	536	873	1018	1622	923	1042	1005	1137	711	587	570	1027.66	1061	623	1.706	0.77	4.652	3.27977401397059e-06	2.80674342633474e-05	0.0160914066626407	0.0251227791085847	0.0187353590565439	0.0187353590565439	TRUE	0.0415646902896885	No
ERDMAN_RS20365	whiB6	protein_coding	NA	1507	397	676	409	846	752	781	744	881	286	306	465	919.95	802	352	2.278	1.188	4.625	3.73994019589665e-06	3.17289094805228e-05	0.0553133031134843	0.0254165797725957	0.0459872089539092	0.0459872089539092	TRUE	0.0317929964381593	No
ERDMAN_RS18560	ERDMAN_RS18560	protein_coding	ERDMAN_3859	5272	1504	2150	2496	4827	2954	2733	2819	2801	1743	1747	1826	2221.96	2784	1772	1.571	0.652	4.616	3.91698537855896e-06	3.30879969182357e-05	0.0104618982763161	0.0237741137012529	0.0139910934723994	0.0139910934723994	TRUE	0.0577216223656935	No
ERDMAN_RS16075	ERDMAN_RS16075	protein_coding	ERDMAN_3343	150	39	58	26	90	6	78	73	76	18	33	4	122.1	76	18	4.061	2.022	4.552	5.31918642493057e-06	4.44548176109091e-05	0.185169167045085	0.0437323520974355	0.119404831461051	0.119404831461051	TRUE	0.0521124913812861	No
ERDMAN_RS15515	ERDMAN_RS15515	protein_coding	ERDMAN_3231	13462	2484	3912	4213	8799	5152	6978	4655	5097	2942	3184	3184	4111.14	5577	3103	1.798	0.846	4.545	5.49679131988292e-06	4.58416057420385e-05	0.0249557659268697	0.0232408367029216	0.02479593738223	0.02479593738223	TRUE	0.103667355364143	No
ERDMAN_RS03780	ERDMAN_RS03780	protein_coding	ERDMAN_0790	1041	254	351	300	652	270	540	476	457	210	236	167	385.65	491	204	2.406	1.266	4.535	5.76831051736447e-06	4.7902587129403e-05	0.066963443022556	0.0292998829245186	0.0535979567572674	0.0535979567572674	TRUE	0.142416221867342	No
ERDMAN_RS14215	ERDMAN_RS14215	protein_coding	ERDMAN_2962	783	321	334	393	781	251	406	602	435	274	283	155	399.18	481	237	2.012	1.009	4.533	5.81276391328218e-06	4.81699085471992e-05	0.0351835771262228	0.029073276864744	0.033245337006692	0.033245337006692	TRUE	0.19665154761183	No
ERDMAN_RS03775	rplE	protein_coding	ERDMAN_0789	8348	1823	2929	3159	6405	3994	4327	3416	3816	2206	2318	2469	2788.13	3853	2331	1.654	0.726	4.531	5.87363421138554e-06	4.84698218116017e-05	0.0158955483707586	0.0235384604176081	0.0182383243268982	0.0182383243268982	TRUE	0.0562995957585128	No
ERDMAN_RS03875	rslA	protein_coding	ERDMAN_0809	285	46	102	98	167	85	148	86	133	68	60	53	106.94	122	60	2.069	1.049	4.476	7.59932706651181e-06	6.16738775149967e-05	0.0197216884006886	0.0467262922066514	0.030358069437539	0.030358069437539	TRUE	0.211831712444474	No
ERDMAN_RS02940	ERDMAN_RS02940	protein_coding	ERDMAN_0614	707	202	292	353	654	439	366	379	380	247	237	271	298.25	375	252	1.491	0.577	4.424	9.67528582598652e-06	7.77188603772496e-05	0.00184509276653598	0.0312592650437876	0.00958911900839072	0.00958911900839072	TRUE	0.0642675478398486	No
ERDMAN_RS07070	ERDMAN_RS07070	protein_coding	ERDMAN_1483	14120	3970	5103	6906	12697	6738	7319	7440	6649	4823	4595	4164	6513.54	7136	4527	1.576	0.656	4.422	9.76498928077476e-06	7.82793426426189e-05	0.0128583014191513	0.0230094993137667	0.0157295534250459	0.0157295534250459	TRUE	0.0559086491854076	No
ERDMAN_RS12470	ERDMAN_RS12470	protein_coding	ERDMAN_2607	953	199	395	400	834	380	494	373	515	279	302	235	422.44	461	272	1.699	0.765	4.42	9.88019695075559e-06	7.88809219970893e-05	0.0152728314264912	0.0287176163479333	0.0192771742384019	0.0192771742384019	TRUE	0.101073778890553	No
ERDMAN_RS06180	ERDMAN_RS06180	protein_coding	ERDMAN_1296	251	56	98	51	146	64	130	105	128	36	53	40	90.95	121	43	2.827	1.499	4.404	1.06500027615421e-05	8.48543830574798e-05	0.0840865597493455	0.0509662066164337	0.0721440607242693	0.0721440607242693	TRUE	0.104265640922744	No
ERDMAN_RS01020	ERDMAN_RS01020	protein_coding	ERDMAN_0216	3758	1023	1825	1640	3448	2325	1948	1917	2378	1145	1248	1437	2236.56	2081	1277	1.63	0.705	4.378	1.19784710554227e-05	9.46589325470417e-05	0.0162391566032217	0.0237665393864251	0.0181604039220635	0.0181604039220635	TRUE	0.0811421918658727	No
ERDMAN_RS16060	nrdE	protein_coding	ERDMAN_3340	54805	15883	20124	24912	49945	24826	28408	29766	26221	17399	18074	15344	27875.66	28132	16939	1.661	0.732	4.375	1.21166088585005e-05	9.51880791923796e-05	0.0188723518242079	0.0227061227981498	0.0201209278572509	0.0201209278572509	TRUE	0.0287329170916648	No
ERDMAN_RS15695	ERDMAN_RS15695	protein_coding	ERDMAN_3266	228	94	129	116	209	141	118	176	168	81	76	87	124.99	154	81	1.864	0.899	4.374	1.22213728623467e-05	9.58194662740473e-05	0.0140364078597983	0.0432438042953871	0.0231713541744606	0.0231713541744606	TRUE	0.187598784554446	No
ERDMAN_RS13955	ERDMAN_RS13955	protein_coding	ERDMAN_2910	224	43	90	78	157	76	116	81	117	54	57	47	87.38	105	53	2.011	1.008	4.368	1.25117164015131e-05	9.79004422811625e-05	0.0110667126128347	0.0521230288297919	0.0277358314279345	0.0277358314279345	TRUE	0.174236491515778	No
ERDMAN_RS03405	mmaA1	protein_coding	ERDMAN_0714	1223	492	604	634	1415	823	634	922	787	443	512	509	663.28	781	488	1.59	0.669	4.357	1.320147726344e-05	0.000102278900770794	0.0119271412366717	0.026501200904283	0.015623215513355	0.015623215513355	TRUE	0.0557965632553639	No
ERDMAN_RS01860	ERDMAN_RS01860	protein_coding	ERDMAN_0394	6825	1465	2081	2337	5015	3285	3538	2746	2711	1632	1815	2030	2514.25	2998	1826	1.644	0.717	4.352	1.34971973556091e-05	0.000104364155930773	0.017539649951966	0.0236392039453857	0.0192083219459677	0.0192083219459677	TRUE	0.110844623437063	No
ERDMAN_RS20670	ERDMAN_RS20670	protein_coding	ERDMAN_4302	2029	467	687	777	1438	973	1052	875	895	543	520	601	724.4	941	555	1.7	0.765	4.349	1.3700958827536e-05	0.000105731564390101	0.0193307168413377	0.0261732387487008	0.0211732438629074	0.0211732438629074	TRUE	0.20296343231406	No
ERDMAN_RS14425	ERDMAN_RS14425	protein_coding	ERDMAN_3003	940	257	377	517	966	559	487	482	491	361	350	345	450.76	487	352	1.384	0.469	4.326	1.52165646276571e-05	0.000115834623754723	1e-08	0.0283340806138784	0.0064818496964568	0.0064818496964568	TRUE	0.0262857340561584	No
ERDMAN_RS22540	ERDMAN_RS22540	protein_coding	ERDMAN_3757	224	36	77	35	90	65	116	67	100	24	33	40	71.57	94	32	2.953	1.562	4.321	1.55037047783232e-05	0.000117338251193166	0.0917907936681472	0.0586443263711056	0.0794053718538509	0.0794053718538509	TRUE	0.461374445625106	No
ERDMAN_RS11880	ERDMAN_RS11880	protein_coding	ERDMAN_2482	2933	593	1092	773	1538	1384	1520	1111	1423	540	557	855	833.68	1351	651	2.08	1.057	4.32	1.56030805150294e-05	0.000117863269736607	0.0507443746428429	0.025706632571242	0.0422392488884525	0.0422392488884525	TRUE	0.57831350019021	No
ERDMAN_RS03060	ERDMAN_RS03060	protein_coding	ERDMAN_0642	1171	273	425	508	883	606	607	512	554	355	320	375	475.09	558	350	1.603	0.68	4.303	1.68597701641676e-05	0.000126143194675905	0.0119237156622335	0.0280411654112363	0.0161498630789851	0.0161498630789851	TRUE	0.149009098882343	No
ERDMAN_RS03715	rplB	protein_coding	ERDMAN_0776	30381	7358	10518	14232	26978	13376	15748	13790	13705	9940	9763	8267	11927.94	14414	9323	1.546	0.629	4.296	1.7415503384747e-05	0.000130053416911191	0.0128748139146993	0.0228297994153602	0.015366653626069	0.015366653626069	TRUE	0.064719845247685	No
ERDMAN_RS07355	ERDMAN_RS07355	protein_coding	ERDMAN_1540	131	35	49	30	97	21	68	66	64	21	35	13	55.6	66	23	2.797	1.484	4.287	1.81416453316296e-05	0.000134453552571021	0.0637429833590693	0.0689878686520833	0.065801781490221	0.065801781490221	TRUE	0.0518550962498684	No
ERDMAN_RS01005	ERDMAN_RS01005	protein_coding	ERDMAN_0213	1170	307	417	467	890	510	606	575	543	326	322	315	710.53	575	321	1.792	0.842	4.282	1.85588735946003e-05	0.000137220147684525	0.0258079979739524	0.0262427157761289	0.0259368027263453	0.0259368027263453	TRUE	0.0169919949924083	No
ERDMAN_RS22800	ERDMAN_RS22800	protein_coding	ERDMAN_0433	34	15	14	2	14	10	18	28	18	1	5	6	13.49	21	4	4.753	2.249	4.281	1.85848061527921e-05	0.000137220147684525	1e-08	0.213812226692848	0.109544314787692	0.109544314787692	TRUE	0.265722039610001	No
ERDMAN_RS00535	ERDMAN_RS00535	protein_coding	ERDMAN_0116	800	188	289	306	665	464	415	352	377	214	241	287	287.66	381	247	1.552	0.634	4.26	2.04086207312203e-05	0.000150121839386205	0.00670789496246231	0.0315775621059019	0.0132961224513276	0.0132961224513276	TRUE	0.0732945429986984	No
ERDMAN_RS11395	mraZ	protein_coding	ERDMAN_2385	2505	855	1386	1500	2980	1339	1298	1602	1806	1048	1078	828	1471.63	1569	985	1.59	0.669	4.243	2.20185378944388e-05	0.00016046162680771	0.0138669331785032	0.0243658105425093	0.0172475776114732	0.0172475776114732	TRUE	0.0952525702799274	No
ERDMAN_RS03285	ERDMAN_RS03285	protein_coding	ERDMAN_0690	730	200	303	223	525	345	378	375	395	156	190	213	303.97	383	186	2.052	1.037	4.232	2.31724939669779e-05	0.000168246869320313	0.0451744968634927	0.0310964942163156	0.0402202363879955	0.0402202363879955	TRUE	0.109217812087424	No
ERDMAN_RS04275	ERDMAN_RS04275	protein_coding	ERDMAN_0894	4071	1060	1548	1641	3991	1917	2110	1987	2017	1146	1444	1185	1869.87	2038	1258	1.619	0.695	4.227	2.36541953699114e-05	0.000171111748458585	0.0175201787072725	0.0239926291424035	0.0189649556571382	0.0189649556571382	TRUE	0.116701368352308	No
ERDMAN_RS16325	ftsX	protein_coding	ERDMAN_3397	1552	421	624	678	1515	931	804	789	813	474	548	575	601	802	532	1.506	0.591	4.227	2.37050653792041e-05	0.000171164516193959	0.00770365989298373	0.0269040957143658	0.0128073193414832	0.0128073193414832	TRUE	0.10978110695326	No
ERDMAN_RS04280	ERDMAN_RS04280	protein_coding	ERDMAN_0895	1034	283	404	520	987	500	536	530	526	363	357	309	501.92	531	343	1.547	0.63	4.196	2.71155117601755e-05	0.000192952409771684	0.00971165804097693	0.0277510309576789	0.0142889147309182	0.0142889147309182	TRUE	0.0493818392652479	No
ERDMAN_RS22835	ERDMAN_RS22835	protein_coding	ERDMAN_1252	242	84	98	117	216	126	125	157	128	82	78	78	113.09	137	79	1.704	0.769	4.194	2.73604532928668e-05	0.000193992528040398	1e-08	0.045414357599403	0.0165430875061035	0.0165430875061035	TRUE	0.0972307789411543	No
ERDMAN_RS15285	rplS	protein_coding	ERDMAN_3185	5073	1416	1829	2390	4607	2380	2630	2654	2383	1669	1667	1471	2064.22	2556	1602	1.595	0.673	4.179	2.93196343809601e-05	0.00020750905197912	0.0165530781058516	0.0238627974909187	0.0182904211929011	0.0182904211929011	TRUE	0.16570298800293	No
ERDMAN_RS09995	ERDMAN_RS09995	protein_coding	ERDMAN_2098	6567	1418	2201	2765	6170	3238	3404	2657	2868	1931	2233	2001	2507.32	2976	2055	1.45	0.536	4.177	2.95320381211423e-05	0.000208636413201163	0.00797296938861673	0.023642038704307	0.0115352181210646	0.0115352181210646	TRUE	0.0651225493248064	No
ERDMAN_RS15990	ERDMAN_RS15990	protein_coding	ERDMAN_3325	3361	918	1368	1389	2738	1454	1742	1720	1782	970	991	899	1275.17	1748	953	1.834	0.875	4.172	3.02426094422681e-05	0.000213272836425905	0.0339434579423033	0.024635755399621	0.0310666346880146	0.0310666346880146	TRUE	0.293124708891104	No
ERDMAN_RS20620	trxB	protein_coding	ERDMAN_4293	1033	312	449	571	1149	612	535	585	585	399	416	378	515.55	568	398	1.423	0.509	4.153	3.27727527671835e-05	0.000230288681340781	0.00378687404481598	0.0276152098415278	0.00909520579749853	0.00909520579749853	TRUE	0.0502429269819496	No
ERDMAN_RS07345	ERDMAN_RS07345	protein_coding	ERDMAN_1538	471	113	190	199	330	279	244	212	248	139	119	172	181.01	235	143	1.649	0.722	4.153	3.28763583669884e-05	0.000230359409632916	0.00947135110198035	0.0368592052748739	0.0173511862494586	0.0173511862494586	TRUE	0.115103918716043	No
ERDMAN_RS03370	secE	protein_coding	ERDMAN_0707	8251	2691	3360	5051	7847	3868	4277	5043	4378	3528	2840	2391	4053.66	4566	2920	1.564	0.645	4.147	3.36857448698253e-05	0.000234605684128854	0.0147428067596782	0.0232497306097929	0.0171953195040047	0.0171953195040047	TRUE	0.134431246798885	No
ERDMAN_RS20265	ERDMAN_RS20265	protein_coding	ERDMAN_4210	1999	511	769	922	1677	1048	1036	958	1002	644	607	648	1006.9	999	633	1.58	0.66	4.125	3.70915825008022e-05	0.000255606554496756	0.014331340270425	0.0251745298854227	0.0173976047382318	0.0173976047382318	TRUE	0.194607591693507	No
ERDMAN_RS08940	ERDMAN_RS08940	protein_coding	ERDMAN_1873	278	73	95	83	211	134	144	137	124	58	76	83	110.27	135	72	1.863	0.898	4.117	3.83496410963561e-05	0.000262434477746493	0.0162503068285568	0.045998613847939	0.0261784152133987	0.0261784152133987	TRUE	0.114323803661831	No
ERDMAN_RS17865	ERDMAN_RS17865	protein_coding	ERDMAN_3715	140	56	41	27	74	52	73	105	53	19	27	32	54.11	77	26	2.928	1.55	4.117	3.83396850391123e-05	0.000262434477746493	0.0945148457860444	0.0702643826608554	0.0837099744781417	0.0837099744781417	TRUE	0.115405653932469	No
ERDMAN_RS15475	mas	protein_coding	ERDMAN_3222	57051	11887	19227	24283	47851	24072	29572	22277	25052	16960	17316	14878	20674.67	25634	16385	1.565	0.646	4.093	4.25686953874272e-05	0.000288790734856328	0.0160617777047724	0.0227383415182005	0.017904525734641	0.017904525734641	TRUE	0.0949632468824318	No
ERDMAN_RS08185	ERDMAN_RS08185	protein_coding	ERDMAN_1715	2700	487	853	741	1723	1101	1400	913	1111	518	624	680	794.97	1141	607	1.883	0.913	4.091	4.29257677011659e-05	0.00029071106125893	0.0370525143644346	0.0258572150582336	0.0349269953721152	0.0349269953721152	TRUE	0.074287466838866	No
ERDMAN_RS12430	ERDMAN_RS12430	protein_coding	ERDMAN_2596	460	103	181	177	373	232	238	193	236	124	135	143	189.7	222	134	1.672	0.741	4.08	4.51066435015271e-05	0.000304955070006882	0.0108621197747077	0.0362062409487124	0.0191102056857309	0.0191102056857309	TRUE	0.069698975820373	No
ERDMAN_RS02195	ERDMAN_RS02195	protein_coding	ERDMAN_0463	581	200	225	221	455	345	301	375	293	154	165	213	217.74	323	177	1.814	0.859	4.063	4.84884106221794e-05	0.000325576883630634	0.0260358072801496	0.0344561759627448	0.0287704376725357	0.0287704376725357	TRUE	0.231852842311326	No
ERDMAN_RS05150	ERDMAN_RS05150	protein_coding	ERDMAN_1077	1288	311	560	547	1060	865	668	583	730	382	384	535	1479.22	660	434	1.528	0.611	4.056	4.9819850939588e-05	0.000332245117980817	0.0109497235417232	0.0243568199612284	0.0148183998146794	0.0148183998146794	TRUE	0.0919170221904154	No
ERDMAN_RS19860	ERDMAN_RS19860	protein_coding	ERDMAN_4131	641	154	224	220	491	368	332	289	292	154	178	227	266.93	304	186	1.641	0.715	4.056	4.99941521742532e-05	0.000332842423288927	0.0132011146702924	0.0322736940612473	0.0189683487461766	0.0189683487461766	TRUE	0.136669451384773	No
ERDMAN_RS08070	ERDMAN_RS08070	protein_coding	ERDMAN_1690	648	218	262	234	544	367	336	409	341	163	197	227	301.94	362	196	1.842	0.881	4.03	5.58404016897211e-05	0.000368640500566764	0.0303856584891026	0.0311536115511199	0.0313581348628435	0.0313581348628435	TRUE	0.11989846327699	No
ERDMAN_RS16330	ftsE	protein_coding	ERDMAN_3398	875	238	350	374	712	557	454	446	456	261	258	344	360.49	452	288	1.573	0.654	4.014	5.95743008415516e-05	0.000388717364959493	0.0117914088177903	0.0297666346635377	0.0168170177436327	0.0168170177436327	TRUE	0.113691335008831	No
ERDMAN_RS07830	ERDMAN_RS07830	protein_coding	ERDMAN_1640	2720	720	1034	1385	2588	1452	1410	1349	1347	967	937	897	1070.78	1369	934	1.467	0.553	4.013	5.98769849695897e-05	0.000389624413267152	0.00874214195066336	0.0250217462407359	0.0129271151975491	0.0129271151975491	TRUE	0.0865194155423271	No
ERDMAN_RS03565	mmpL5	protein_coding	ERDMAN_0747	14146	3603	3985	3172	5929	3317	7333	6752	5192	2215	2146	2050	3689.82	6426	2137	3.007	1.588	4.006	6.16633484634882e-05	0.000398377685468062	0.113043332410968	0.0233124550283455	0.0724863041476535	0.113043332410968	TRUE	1.7120044248956	No
ERDMAN_RS03380	rplK	protein_coding	ERDMAN_0709	8648	2242	2973	3867	8229	4412	4483	4202	3874	2701	2978	2727	3795.97	4186	2802	1.494	0.579	4	6.33409103076509e-05	0.000407671008779288	0.0113420550421152	0.0232929131270755	0.0148740944896512	0.0148740944896512	TRUE	0.187971274237819	No
ERDMAN_RS16870	ERDMAN_RS16870	protein_coding	ERDMAN_3513	82	19	27	6	29	26	43	36	35	4	10	16	29.03	38	10	3.68	1.88	3.984	6.78110822418426e-05	0.000431006360915789	0.127189968112239	0.111425079811557	0.118515660883932	0.118515660883932	TRUE	0.495560923191654	No
ERDMAN_RS00430	ERDMAN_RS00430	protein_coding	NA	369	62	112	61	176	131	191	116	146	43	64	81	95.24	151	63	2.44	1.287	3.966	7.31126296077715e-05	0.000462457985667193	0.079040544815773	0.0496894397592838	0.0675119697690484	0.0675119697690484	TRUE	0.0834096171006339	No
ERDMAN_RS18880	ERDMAN_RS18880	protein_coding	ERDMAN_3929	4102	965	1465	1673	2967	2074	2126	1808	1909	1168	1074	1282	1648.09	1948	1175	1.66	0.731	3.957	7.59286584989335e-05	0.000478728363697931	0.0227212110520637	0.0241782057658221	0.0240526019644882	0.0240526019644882	TRUE	0.206323921270603	No
ERDMAN_RS03520	ERDMAN_RS03520	protein_coding	ERDMAN_0737	119682	25630	38884	50635	99994	45452	62037	48033	50664	35365	36185	28092	42736.89	53578	33214	1.613	0.69	3.934	8.3620655999759e-05	0.000522197037785458	0.0217860038446255	0.022673956128453	0.0221468831776303	0.0221468831776303	TRUE	0.0731597854846297	No
ERDMAN_RS22965	ERDMAN_RS22965	protein_coding	NA	326	90	131	121	276	128	169	169	171	85	100	79	154.59	170	88	1.922	0.943	3.921	8.8080637373984e-05	0.000547437885450964	0.0330051765812517	0.0392939547693384	0.0350150966137049	0.0350150966137049	TRUE	0.19695652104016	No
ERDMAN_RS04290	ERDMAN_RS04290	protein_coding	ERDMAN_0897	1335	392	487	706	1374	726	692	735	635	493	497	449	624.67	687	480	1.43	0.516	3.915	9.05293586646314e-05	0.000557940093680346	0.0061552264032898	0.0267415071618459	0.0110764327530066	0.0110764327530066	TRUE	0.0828923325568437	No
ERDMAN_RS16110	ERDMAN_RS16110	protein_coding	ERDMAN_3351	3620	922	1200	1739	3077	1567	1876	1728	1564	1215	1113	969	1604.21	1723	1099	1.569	0.65	3.914	9.06226526904431e-05	0.000557940093680346	0.0169948632900083	0.0242209973834397	0.0192441739969418	0.0192441739969418	TRUE	0.0521403830711349	No
ERDMAN_RS13845	ERDMAN_RS13845	protein_coding	ERDMAN_2888	2583	976	1230	1040	1989	831	1339	1829	1603	726	720	514	886.9	1590	653	2.433	1.283	3.909	9.27324671469409e-05	0.00056914551711435	0.109765772733336	0.0255210215213623	0.0767708540681901	0.0767708540681901	TRUE	0.382253714054635	No
ERDMAN_RS17105	mtrA	protein_coding	ERDMAN_3560	8680	2100	3108	4063	8091	3947	4499	3936	4050	2838	2928	2439	3839.66	4162	2735	1.522	0.606	3.897	9.75575199009379e-05	0.00059596568922377	0.0150730903786318	0.0232851831880667	0.0171816489232516	0.0171816489232516	TRUE	0.11068687600313	No
ERDMAN_RS12805	ERDMAN_RS12805	protein_coding	NA	1453	295	548	470	792	662	753	553	714	328	287	409	522.77	673	341	1.978	0.984	3.887	0.000101689872712614	0.000619283441883952	0.0506500896254422	0.0275461397711181	0.0445012144910291	0.0445012144910291	TRUE	0.110115738766834	No
ERDMAN_RS15525	fadD29	protein_coding	ERDMAN_3232	21940	4954	7134	9740	19747	10525	11373	9284	9295	6803	7146	6505	8233.43	9984	6818	1.465	0.551	3.884	0.000102692070098739	0.000624418655337225	0.0119190012981915	0.022926803651812	0.0143860054090477	0.0143860054090477	TRUE	0.0860454184697177	No
ERDMAN_RS12605	ERDMAN_RS12605	protein_coding	ERDMAN_2633	4607	1060	1795	1918	3847	2326	2388	1987	2339	1340	1392	1438	1998.93	2238	1390	1.611	0.688	3.882	0.00010351342875177	0.000628440105312135	0.0230668951523431	0.0239035989530532	0.0221773023267488	0.0221773023267488	TRUE	0.495903607379038	No
ERDMAN_RS05240	ERDMAN_RS05240	protein_coding	ERDMAN_1096	753	266	314	435	810	353	390	499	409	304	293	218	391.09	433	272	1.582	0.662	3.882	0.000103694338867648	0.000628566918321173	0.0143260681912555	0.0292069208467404	0.0185238043445111	0.0185238043445111	TRUE	0.0517149987898393	No
ERDMAN_RS14405	ERDMAN_RS14405	protein_coding	ERDMAN_2999	70	16	27	13	25	11	36	30	35	9	9	7	23.84	34	8	4.083	2.03	3.863	0.000111832732935138	0.000675813807644955	0.160541264428894	0.130771922011233	0.148682863863709	0.148682863863709	TRUE	0.0615906440601957	No
ERDMAN_RS20395	eccA1	protein_coding	ERDMAN_4241	14346	3239	5167	6548	12281	7812	7436	6070	6732	4573	4444	4828	7113.25	6746	4615	1.462	0.548	3.862	0.000112594317721479	0.000678328957070506	0.0116952102762766	0.0229761231046495	0.0143827039139699	0.0143827039139699	TRUE	0.0961801815879813	No
ERDMAN_RS02715	ERDMAN_RS02715	protein_coding	ERDMAN_0567	848	304	338	281	507	508	440	570	440	196	183	314	461.68	483	231	2.088	1.062	3.858	0.000114398153582691	0.000686728139018193	0.0665231814880078	0.0281988294429098	0.0521196144998174	0.0521196144998174	TRUE	0.141262645553001	No
ERDMAN_RS15275	ERDMAN_RS15275	protein_coding	ERDMAN_3183	3118	623	1105	1382	2819	1410	1616	1168	1440	965	1020	871	1161.53	1408	952	1.483	0.568	3.858	0.00011451296615502	0.000686728139018193	0.0108539792109081	0.0248336091683845	0.0149051801888922	0.0149051801888922	TRUE	0.0980720839781195	No
ERDMAN_RS03625	ERDMAN_RS03625	protein_coding	ERDMAN_0759	1316	331	413	555	1030	656	682	620	538	388	373	405	502.81	613	389	1.583	0.663	3.848	0.000119036072665594	0.000710598318283365	0.016499289519245	0.0277419224817166	0.0196650209606884	0.0196650209606884	TRUE	0.076028110767548	No
ERDMAN_RS14710	ERDMAN_RS14710	protein_coding	ERDMAN_3064	175	32	58	42	75	37	91	60	76	29	27	23	49.12	76	26	2.883	1.528	3.844	0.000121120836860378	0.000721003886503684	0.109158835732213	0.0751070368856933	0.0955396447985237	0.0955396447985237	TRUE	0.30293000057271	No
ERDMAN_RS03865	map	protein_coding	ERDMAN_0807	1886	440	719	784	1569	1237	978	825	937	548	568	765	802.28	913	627	1.462	0.548	3.837	0.000124517128122732	0.000736601324195919	0.00921634074610999	0.0258276664485651	0.0135771037225349	0.0135771037225349	TRUE	0.146622578150945	No
ERDMAN_RS17100	mtrB	protein_coding	ERDMAN_3559	6494	1572	2452	3176	5699	3504	3366	2946	3195	2218	2062	2166	3020.64	3169	2149	1.476	0.562	3.812	0.00013794346288148	0.000809928134825788	0.0125838408124456	0.023467271732182	0.015319649044437	0.015319649044437	TRUE	0.0610587694872254	No
ERDMAN_RS07395	gmk	protein_coding	ERDMAN_1547	6274	2184	3250	3736	6474	4370	3252	4093	4235	2609	2343	2701	3473.56	3860	2551	1.512	0.597	3.81	0.000138987113938269	0.000814112948624547	0.0152765864548359	0.0233559628710182	0.0174040226579005	0.0174040226579005	TRUE	0.160501798718409	No
ERDMAN_RS06035	ERDMAN_RS06035	protein_coding	ERDMAN_1265	824	175	369	237	477	283	427	328	481	166	173	175	495	412	171	2.412	1.27	3.809	0.000139766713565707	0.000816969718580499	0.109771871186862	0.0278228118442455	0.0770562471079314	0.0770562471079314	TRUE	1.94170403220828	No
ERDMAN_RS10620	ERDMAN_RS10620	protein_coding	ERDMAN_2231	367	61	112	85	226	168	190	114	146	59	82	104	134.72	150	82	1.869	0.902	3.791	0.000149875638652773	0.000872165197967547	0.0293071284497525	0.0417542536014126	0.0335620618572644	0.0335620618572644	TRUE	0.0865860796903305	No
ERDMAN_RS00715	ERDMAN_RS00715	protein_coding	ERDMAN_0156	2477	650	914	1270	2345	1642	1284	1218	1191	887	849	1015	1035.1	1231	917	1.345	0.428	3.784	0.000154391736314621	0.000895791344525598	0.00398014550518504	0.0251047572379579	0.00841957552923799	0.00841957552923799	TRUE	0.0422667987178129	No
ERDMAN_RS14095	ERDMAN_RS14095	protein_coding	ERDMAN_2937	852	188	315	271	636	487	442	352	410	189	230	301	348.25	401	240	1.679	0.747	3.779	0.00015775255557525	0.000912595049042097	0.0236207881704412	0.0300180919996936	0.0255278707372099	0.0255278707372099	TRUE	0.198700863773443	No
ERDMAN_RS20675	rpmH	protein_coding	NA	1682	504	714	859	1514	965	872	945	930	600	548	596	703.49	916	581	1.574	0.654	3.765	0.000166870631618882	0.000961096541054206	0.0184621279649255	0.0262790238769001	0.0206341465344737	0.0206341465344737	TRUE	0.0838859051728357	No
ERDMAN_RS12600	ERDMAN_RS12600	protein_coding	NA	1419	307	535	483	998	614	736	575	697	337	361	379	702.74	669	359	1.866	0.9	3.746	0.000179680666604113	0.00102287776582747	0.0480031674850401	0.0262829143961785	0.0399046733476282	0.0399046733476282	TRUE	0.379813860836055	No
ERDMAN_RS18185	rplQ	protein_coding	ERDMAN_3784	7230	1708	2321	2776	6096	3588	3748	3201	3024	1939	2206	2218	2795.99	3324	2121	1.568	0.649	3.74	0.000184250041129897	0.00104737215855027	0.0184950326083044	0.0235358592967146	0.0213917657989328	0.0213917657989328	TRUE	0.313152602295519	No
ERDMAN_RS04875	ERDMAN_RS04875	tRNA	ERDMAN_1020	620	152	196	173	403	343	321	285	255	121	146	212	202.26	287	160	1.806	0.853	3.739	0.000185091191536212	0.00105063323750613	0.0328710574037327	0.0353625030772973	0.0336769265098909	0.0336769265098909	TRUE	0.301962336951565	No
ERDMAN_RS01050	ERDMAN_RS01050	protein_coding	ERDMAN_0224	513	158	263	213	509	327	266	296	343	149	184	202	256.75	302	178	1.683	0.751	3.729	0.000192084438945817	0.00108250742636897	0.0225156774438292	0.0326567588500949	0.0256710787322486	0.0256710787322486	TRUE	0.142657967563853	No
ERDMAN_RS14170	ERDMAN_RS14170	protein_coding	ERDMAN_2953	762	194	280	285	653	467	395	364	365	199	236	289	338.99	375	241	1.555	0.637	3.728	0.000193210424867915	0.00108729304997302	0.0134990802764561	0.0302202015292692	0.0182848573360356	0.0182848573360356	TRUE	0.109337372162429	No
ERDMAN_RS15305	ERDMAN_RS15305	protein_coding	ERDMAN_3189	138	50	40	45	92	19	72	94	52	31	33	12	45.58	73	25	2.803	1.487	3.722	0.000197385666180144	0.00110920013842004	0.1064410422545	0.0791902227201932	0.0959917537920221	0.0959917537920221	TRUE	0.115680101226127	No
ERDMAN_RS16520	amrS	protein_coding	ERDMAN_3438	1562	353	534	692	1418	626	810	662	696	483	513	387	594.14	723	461	1.57	0.651	3.721	0.000198662760775056	0.00111319161815181	0.0172053979025375	0.026953626775072	0.0205946869805104	0.0205946869805104	TRUE	0.0668487488317798	No
ERDMAN_RS07060	ERDMAN_RS07060	protein_coding	ERDMAN_1480	398	93	164	169	368	192	206	174	214	118	133	119	189.21	198	123	1.612	0.689	3.715	0.000203327050668027	0.00113447252134092	0.0122329437300441	0.0362416378173241	0.0196297129147665	0.0196297129147665	TRUE	0.0538851399915253	No
ERDMAN_RS22225	ERDMAN_RS22225	protein_coding	ERDMAN_1178	55	10	30	9	19	5	29	19	39	6	7	3	17.5	29	5	5.291	2.403	3.713	0.000204980975423999	0.0011420783992418	0.276805549471604	0.169938129707758	0.231459295472917	0.231459295472917	TRUE	0.172810868903819	No
ERDMAN_RS00265	ERDMAN_RS00265	protein_coding	ERDMAN_0058	793	170	292	188	514	407	411	319	380	131	186	252	240.81	370	190	1.956	0.968	3.708	0.000208504170222905	0.00116006286209005	0.0505292927699624	0.0333216437324154	0.0459900065814219	0.0459900065814219	TRUE	0.189141397630567	No
ERDMAN_RS15590	ERDMAN_RS15590	protein_coding	ERDMAN_3245	462	146	196	229	448	240	239	274	255	160	162	148	903.45	256	157	1.625	0.701	3.699	0.00021608370941184	0.00120053297110284	0.0199738475213257	0.0254677708859707	0.0217678679070682	0.0217678679070682	TRUE	0.21773094100886	No
ERDMAN_RS12480	hrcA	protein_coding	ERDMAN_2609	3628	1108	1391	1834	3408	1892	1881	2076	1812	1281	1233	1169	1907.72	1923	1228	1.566	0.647	3.695	0.000220009583665269	0.0012206181421429	0.0208094631323386	0.0239652699769256	0.0215298942089774	0.0215298942089774	TRUE	0.105557394138798	No
ERDMAN_RS20665	yidD	protein_coding	NA	1379	266	388	404	824	679	715	499	506	282	298	420	393.16	573	333	1.728	0.789	3.679	0.000234175839409393	0.00129191390056193	0.0326898870511266	0.0291722012304892	0.0312456539350778	0.0312456539350778	TRUE	0.189704298132108	No
ERDMAN_RS18875	ERDMAN_RS18875	protein_coding	ERDMAN_3928	3151	673	922	1226	2498	1356	1633	1261	1201	856	904	838	1148.92	1365	866	1.579	0.659	3.673	0.000239816373147437	0.00132108122814222	0.0215429120039944	0.0248579734734969	0.0224531788913547	0.0224531788913547	TRUE	0.341074584081008	No
ERDMAN_RS16175	ERDMAN_RS16175	protein_coding	ERDMAN_3364	295	61	86	75	182	139	153	114	112	52	66	86	82.85	126	68	1.88	0.911	3.65	0.000262476860392277	0.00143195709391786	0.0268155187577994	0.0537381583006579	0.0362533529053083	0.0362533529053083	TRUE	0.160279368750191	No
ERDMAN_RS11495	pimB	protein_coding	ERDMAN_2405	412	122	199	203	323	283	214	229	259	142	117	175	194.01	234	145	1.62	0.696	3.649	0.0002632006674307	0.0014339143157667	0.0156435731219481	0.035904425365616	0.0217351081485883	0.0217351081485883	TRUE	0.060759050691582	No
ERDMAN_RS13435	ERDMAN_RS13435	protein_coding	ERDMAN_2806	739	229	316	367	757	410	383	429	412	256	274	253	390.97	408	261	1.556	0.638	3.634	0.000279426678139836	0.00151810233988005	0.0160009037194804	0.0292090267453939	0.0196778186586845	0.0196778186586845	TRUE	0.108679114571607	No
ERDMAN_RS03980	ERDMAN_RS03980	protein_coding	ERDMAN_0834	265	61	79	83	213	39	137	114	103	58	77	24	126.93	118	53	2.22	1.151	3.623	0.000291230706138624	0.00157786788098278	0.0744845527913215	0.0429293157150626	0.0624757296757531	0.0624757296757531	TRUE	0.113875061012057	No
ERDMAN_RS09875	ERDMAN_RS09875	protein_coding	ERDMAN_2074	3647	969	1437	1808	3325	1540	1890	1816	1872	1263	1203	952	1828.94	1859	1139	1.632	0.707	3.617	0.000297598802854558	0.00161014889478334	0.0287290807352292	0.024023492965943	0.0269567507967258	0.0269567507967258	TRUE	0.27618374002486	No
ERDMAN_RS02360	ERDMAN_RS02360	protein_coding	ERDMAN_0495	126	61	87	70	138	54	65	114	113	49	50	33	99.98	97	44	2.168	1.116	3.617	0.000298537040605325	0.00161300343259659	0.0606762785478341	0.0484033308970823	0.0562405999491853	0.0562405999491853	TRUE	0.0304797921172056	No
ERDMAN_RS15570	ERDMAN_RS15570	protein_coding	ERDMAN_3242	1120	232	393	456	953	547	581	435	512	318	345	338	388.16	509	334	1.533	0.617	3.613	0.00030299164881743	0.00163258051653616	0.0149799714908654	0.02925666078298	0.0189912883778154	0.0189912883778154	TRUE	0.0481059490447396	No
ERDMAN_RS16345	prfB	protein_coding	ERDMAN_3401	1562	470	680	820	1758	983	810	881	886	573	636	608	742.88	859	606	1.415	0.501	3.612	0.000303543258831688	0.00163331222012448	0.00767981145636242	0.0260846627125103	0.0126917522903078	0.0126917522903078	TRUE	0.122212166168653	No
ERDMAN_RS02635	ERDMAN_RS02635	protein_coding	ERDMAN_0550	3703	1188	1468	2217	3872	2293	1919	2226	1913	1548	1401	1417	1713.88	2019	1455	1.386	0.471	3.603	0.00031492913076853	0.00168994757603659	0.00787086853662818	0.0241181411405079	0.0118207499409635	0.0118207499409635	TRUE	0.0599074198941437	No
ERDMAN_RS02785	ERDMAN_RS02785	protein_coding	ERDMAN_0582	983	181	344	305	593	476	510	339	448	213	215	294	369.55	432	241	1.807	0.854	3.594	0.0003251756321797	0.0017354482108721	0.0422855279104233	0.0295912460449201	0.0380789204162853	0.0380789204162853	TRUE	0.172525807028736	No
ERDMAN_RS14735	ERDMAN_RS14735	protein_coding	ERDMAN_3069	252	58	116	103	198	120	131	109	151	72	72	74	112.46	130	73	1.803	0.85	3.592	0.000328499973694088	0.00174607293189496	0.0250968908764755	0.0455418555055872	0.032118043380708	0.032118043380708	TRUE	0.0808130397783705	No
ERDMAN_RS08075	ERDMAN_RS08075	protein_coding	ERDMAN_1691	96	32	31	34	59	33	50	60	40	24	21	20	36.59	50	22	2.278	1.188	3.581	0.000342254622612971	0.00180453175519966	0.0253982848901663	0.0930821690018616	0.055165946647291	0.055165946647291	TRUE	0.154561099079687	No
ERDMAN_RS05770	greA	protein_coding	ERDMAN_1205	13949	4025	5289	7512	13686	7814	7230	7543	6891	5247	4953	4830	6987.56	7221	5010	1.442	0.528	3.579	0.000345439448799525	0.00181644732916269	0.0133691453040779	0.0229826437254607	0.0155226402704257	0.0155226402704257	TRUE	0.0860909531555434	No
ERDMAN_RS03765	rplN	protein_coding	ERDMAN_0787	7284	2069	2764	3883	7378	3899	3776	3877	3601	2712	2670	2410	2894.13	3751	2597	1.444	0.53	3.562	0.000367707888066941	0.00193095800043709	0.0130678212570539	0.023504587190151	0.0157022369853231	0.0157022369853231	TRUE	0.0628128339270793	No
ERDMAN_RS08280	ERDMAN_RS08280	protein_coding	ERDMAN_1734	748	183	273	292	695	423	388	343	356	204	252	261	316.65	362	239	1.519	0.603	3.554	0.000380119359651609	0.00199081179294869	0.0126120122830581	0.0307568706782778	0.0179314194543046	0.0179314194543046	TRUE	0.0863661906584772	No
ERDMAN_RS12330	esxO	protein_coding	ERDMAN_2576	3690	821	1584	964	2250	2180	1913	1539	2064	673	814	1347	1680.23	1839	945	1.946	0.961	3.546	0.000390598709047335	0.00204025495896001	0.0671336142369266	0.0241482730287549	0.0522760104453911	0.0522760104453911	TRUE	0.142676450752516	No
ERDMAN_RS10625	ERDMAN_RS10625	protein_coding	NA	1722	474	618	867	1529	1061	893	888	805	606	553	656	821.65	862	605	1.427	0.513	3.534	0.00040889813634582	0.00213300382412534	0.00949617139543816	0.0257518983150953	0.0140095593155834	0.0140095593155834	TRUE	0.0440941531623309	No
ERDMAN_RS12650	lepA	protein_coding	ERDMAN_2642	1400	400	596	682	1534	984	726	750	777	476	555	608	639.94	751	546	1.371	0.455	3.534	0.000409649954133263	0.00213409153824331	0.00521164961947498	0.0266430385971728	0.0106558888326983	0.0106558888326983	TRUE	0.0707626378203009	No
ERDMAN_RS11590	ERDMAN_RS11590	protein_coding	ERDMAN_2423	1354	312	561	723	1197	608	702	585	731	505	433	376	529.54	673	438	1.54	0.623	3.533	0.000410849364504003	0.00213750503810825	0.0181229099610308	0.0274830380581677	0.0208604170112157	0.0208604170112157	TRUE	0.336148182590877	No
ERDMAN_RS16045	nrdF	protein_coding	ERDMAN_3337	9255	2860	3208	3633	7175	3030	4797	5360	4180	2537	2596	1873	4937.08	4779	2335	2.046	1.033	3.531	0.000413274938492772	0.00214444380237729	0.0903623757524959	0.0231359068282687	0.0613910000923279	0.0613910000923279	TRUE	0.784239963072219	No
ERDMAN_RS16835	whiB7	protein_coding	ERDMAN_3506	1035	588	481	754	1101	486	536	1102	627	527	398	300	611.27	755	408	1.841	0.88	3.512	0.000444306551368599	0.00229938884555449	0.0533683125408678	0.0268320114693081	0.0437659534141277	0.0437659534141277	TRUE	0.491035277231318	No
ERDMAN_RS02345	ERDMAN_RS02345	protein_coding	ERDMAN_0492	497	153	220	195	407	336	258	287	287	136	147	208	258.03	277	164	1.689	0.756	3.508	0.000451943968588006	0.00233276729121378	0.0282487760343267	0.0326069666618629	0.0296031250438996	0.0296031250438996	TRUE	0.460505286741008	No
ERDMAN_RS07360	carA	protein_coding	ERDMAN_1541	544	108	158	195	399	267	282	202	206	136	144	165	195.07	230	148	1.571	0.652	3.505	0.000456242622158198	0.00235186485542966	0.014068200700531	0.0358324944471599	0.0205378451271363	0.0205378451271363	TRUE	0.164325164311442	No
ERDMAN_RS04755	ERDMAN_RS04755	protein_coding	ERDMAN_0993	1018	251	336	467	969	517	528	470	438	326	351	320	461.74	479	332	1.445	0.531	3.504	0.00045904651507456	0.00236012396755612	0.00958514924100274	0.0281981070000968	0.0144992163721333	0.0144992163721333	TRUE	0.0864357034869097	No
ERDMAN_RS10490	ERDMAN_RS10490	protein_coding	ERDMAN_2201	447	212	220	318	517	217	232	397	287	222	187	134	276.05	305	181	1.665	0.736	3.495	0.000473672974888197	0.00241008736445704	0.0268132212798362	0.0319546876379332	0.0284241170833598	0.0284241170833598	TRUE	0.132941893519789	No
ERDMAN_RS01650	ERDMAN_RS01650	protein_coding	ERDMAN_0347	4291	1158	1651	2351	4883	2375	2224	2170	2151	1642	1767	1468	1836.45	2182	1626	1.342	0.424	3.493	0.000477370631316788	0.00242575917181416	0.00621739545602006	0.0240177308325397	0.010183489202666	0.010183489202666	TRUE	0.0889805004244873	No
ERDMAN_RS01040	ERDMAN_RS01040	protein_coding	ERDMAN_0222	213	59	77	104	180	51	110	111	100	73	65	32	120.31	107	57	1.895	0.922	3.489	0.000485643306170508	0.00246460840650873	0.0376064944830037	0.0440472122743114	0.0399774947622564	0.0399774947622564	TRUE	0.45708555194745	No
ERDMAN_RS06925	prfA	protein_coding	ERDMAN_1452	10287	2886	4145	6236	10465	5184	5332	5409	5401	4355	3787	3204	4471.23	5381	3782	1.423	0.509	3.484	0.000493270399314589	0.00249686356766457	0.0120387146973365	0.0231903239915588	0.0151657561146681	0.0151657561146681	TRUE	0.124360954741936	No
ERDMAN_RS01740	ERDMAN_RS01740	protein_coding	ERDMAN_0365	182	55	73	97	159	58	94	103	95	68	58	36	104.41	97	54	1.808	0.854	3.482	0.000497937141859588	0.002514006546561	0.0236823490312544	0.0473093274650229	0.0322659647117837	0.0322659647117837	TRUE	0.0695945640292827	No
ERDMAN_RS11390	rsmH	protein_coding	ERDMAN_2384	1862	612	1216	1168	2279	1109	965	1147	1584	816	825	685	1128.49	1232	775	1.587	0.666	3.455	0.00054968404308204	0.00274917710093929	0.0259293997179989	0.0248985900359119	0.0259276834168343	0.0259276834168343	TRUE	0.0689732417255683	No
ERDMAN_RS20390	espH	protein_coding	ERDMAN_4240	8221	2095	2926	4426	7939	4674	4261	3926	3812	3091	2873	2889	4362.48	4000	2951	1.356	0.44	3.455	0.000550115377122781	0.00274917710093929	0.00809731572307442	0.0232046995386569	0.0114179951858971	0.0114179951858971	TRUE	0.0541506665248585	No
ERDMAN_RS20875	ERDMAN_RS20875	protein_coding	ERDMAN_0370	134	35	45	21	65	69	69	66	59	15	24	43	56.08	65	27	2.404	1.265	3.451	0.000557766049190816	0.00278033634672782	0.0828695290964841	0.0685972234778098	0.0774860847654471	0.0774860847654471	TRUE	0.0992176440558247	No
ERDMAN_RS08150	ERDMAN_RS08150	protein_coding	ERDMAN_1708	1168	410	529	639	1142	534	605	768	689	446	413	330	566.42	687	396	1.731	0.791	3.442	0.000576488064354995	0.00286638622378028	0.0395702317307053	0.0271660163577066	0.0364896493525411	0.0364896493525411	TRUE	0.108922717722911	No
ERDMAN_RS03355	hadB	protein_coding	ERDMAN_0704	1717	569	780	768	1362	1275	890	1066	1016	536	493	788	831.26	991	606	1.635	0.709	3.431	0.000601689772952512	0.00296914249768526	0.0298510825071768	0.0257156361126274	0.0297012681252252	0.0297012681252252	TRUE	0.0849332542674738	No
ERDMAN_RS16105	ERDMAN_RS16105	protein_coding	ERDMAN_3350	3157	622	1018	1349	2882	1314	1636	1166	1326	942	1043	812	1358.49	1376	932	1.479	0.565	3.422	0.000622170207138383	0.00304344280652499	0.0164014115518531	0.0245117390896765	0.0189076523557949	0.0189076523557949	TRUE	0.0738707027523436	No
ERDMAN_RS08065	ERDMAN_RS08065	protein_coding	ERDMAN_1689	370	90	134	154	259	230	192	169	175	108	94	142	155.06	179	115	1.576	0.656	3.411	0.00064835359679082	0.00315971827319397	0.0126457818898669	0.0392429196705041	0.0209724846196991	0.0209724846196991	TRUE	0.161942616474496	No
ERDMAN_RS08355	bioB	protein_coding	ERDMAN_1750	2216	511	831	1030	1916	1121	1149	958	1083	719	693	693	785.67	1063	702	1.517	0.601	3.392	0.000692976369047382	0.00336882571487391	0.0200026315560515	0.0258956115373336	0.0216833432266771	0.0216833432266771	TRUE	0.265053985018752	No
ERDMAN_RS16040	ERDMAN_RS16040	protein_coding	ERDMAN_3336	788	200	290	277	556	188	408	375	378	193	201	116	469.43	387	170	2.272	1.184	3.384	0.000715136713234905	0.00347225835548419	0.123536749678297	0.0281065812935857	0.0850590759955734	0.0850590759955734	TRUE	0.314399366220495	No
ERDMAN_RS15155	ERDMAN_RS15155	protein_coding	ERDMAN_3154	246	73	93	106	210	119	128	137	121	74	76	74	124.15	129	75	1.719	0.781	3.382	0.000718459693222153	0.00348408601848965	0.0236172951510389	0.0433834660822512	0.0301890924329694	0.0301890924329694	TRUE	0.0225205648450496	No
ERDMAN_RS08365	ERDMAN_RS08365	protein_coding	ERDMAN_1751	662	132	253	235	490	397	343	247	330	164	177	245	218.23	307	195	1.581	0.661	3.376	0.000734587108325862	0.00355790155549197	0.0197574564406814	0.0344295992089897	0.0242798007549596	0.0242798007549596	TRUE	0.184493089460092	No
ERDMAN_RS11270	ERDMAN_RS11270	protein_coding	NA	353	105	140	131	326	182	183	197	182	91	118	112	175.18	187	107	1.738	0.797	3.374	0.000741214728004631	0.00358117029717367	0.0329924439930864	0.0373330871286631	0.034460553489752	0.034460553489752	TRUE	0.312291236464338	No
ERDMAN_RS03920	ERDMAN_RS03920	protein_coding	ERDMAN_0820	40	11	12	4	11	14	21	21	16	3	4	9	12.74	19	5	3.739	1.903	3.372	0.00074550973693741	0.00359308251127625	0.0753169720316371	0.224997259657757	0.145969102995607	0.145969102995607	TRUE	0.252522121018978	No
ERDMAN_RS00080	ERDMAN_RS00080	protein_coding	ERDMAN_0018	1253	308	445	614	1225	729	649	577	580	429	443	451	505	602	441	1.37	0.455	3.364	0.000768961076000238	0.0036925172451454	0.00598692143936631	0.027719720487373	0.0115451240649714	0.0115451240649714	TRUE	0.0481651201670684	No
ERDMAN_RS11090	prcB	protein_coding	ERDMAN_2326	5945	1551	2148	3264	5711	3179	3082	2907	2799	2280	2067	1965	2718.76	2929	2104	1.393	0.478	3.35	0.000807616009453389	0.00385926482376267	0.0116142202876222	0.0235620584950791	0.0143390382907634	0.0143390382907634	TRUE	0.227162466189302	No
ERDMAN_RS01760	rfbA	protein_coding	ERDMAN_0369	548	174	232	272	570	365	284	326	302	190	206	226	274.63	304	207	1.459	0.545	3.348	0.000815086354840306	0.00388249934379422	0.00865104528108675	0.0320027387439875	0.0158176872258167	0.0158176872258167	TRUE	0.0911776630357357	No
ERDMAN_RS15270	ERDMAN_RS15270	protein_coding	ERDMAN_3182	2764	495	755	963	1922	1195	1433	928	984	673	696	739	917.07	1115	703	1.593	0.671	3.344	0.000827042061342494	0.00393295546846648	0.0285643186277849	0.0254253750498607	0.0281112893943618	0.0281112893943618	TRUE	0.0506331796581859	No
ERDMAN_RS15280	lepB	protein_coding	ERDMAN_3184	11758	2980	3949	6076	12747	6296	6095	5585	5145	4244	4613	3891	4889.05	5608	4249	1.32	0.401	3.328	0.000873699599598783	0.00414479713432853	0.00675649857949471	0.0231410377440065	0.0102700525068882	0.0102700525068882	TRUE	0.0656483999700041	No
ERDMAN_RS20065	ag85A	protein_coding	ERDMAN_4170	18335	5435	8525	9616	19201	13673	9504	10186	11108	6716	6948	8451	8193.71	10266	7372	1.392	0.478	3.324	0.000886303321510999	0.00419951682375778	0.0125957638228209	0.0229283215790965	0.0147791410643692	0.0147791410643692	TRUE	0.108233057293266	No
ERDMAN_RS12795	ERDMAN_RS12795	protein_coding	ERDMAN_2674	7336	2395	2823	3883	7142	4847	3803	4488	3678	2712	2585	2996	3705.75	3990	2764	1.443	0.529	3.323	0.000889661865551465	0.00421035157576645	0.0152363769508401	0.0233094498304786	0.0180014125441745	0.0180014125441745	TRUE	0.162732370205685	No
ERDMAN_RS06550	ERDMAN_RS06550	protein_coding	ERDMAN_1373	265	47	97	88	197	80	137	88	126	61	71	49	106.78	117	60	1.947	0.962	3.32	0.000900421122353693	0.00425614220048774	0.0533038282415616	0.0467625938277847	0.0509078906004757	0.0509078906004757	TRUE	0.305251909468693	No
ERDMAN_RS21330	ERDMAN_RS21330	protein_coding	ERDMAN_1954	208	50	78	65	162	93	108	94	102	45	59	57	87.98	101	54	1.88	0.911	3.319	0.000903691628626279	0.00426646720822599	0.0392180347391751	0.051920687163891	0.0433701926841778	0.0433701926841778	TRUE	0.722739638952321	No
ERDMAN_RS08575	ERDMAN_RS08575	protein_coding	ERDMAN_1794	663	135	221	298	578	341	344	253	288	208	209	211	265.46	295	209	1.427	0.513	3.295	0.000984142756838806	0.00460203898674147	0.00706658796606965	0.0323270670570862	0.0141868129821121	0.0141868129821121	TRUE	0.0887731936358124	No
ERDMAN_RS18190	ERDMAN_RS18190	protein_coding	ERDMAN_3785	21640	5668	7669	11343	21893	9729	11217	10622	9992	7922	7923	6013	9517.64	10610	7286	1.456	0.542	3.291	0.000997415007232861	0.00465261859646627	0.0180853113589238	0.0228845458760691	0.0194739348616782	0.0194739348616782	TRUE	0.185144081108923	No
ERDMAN_RS22590	ERDMAN_RS22590	protein_coding	NA	32	14	13	8	16	0	17	26	17	6	6	0	16.73	20	4	5.047	2.335	3.291	0.000997595145694716	0.00465261859646627	0.342632696970172	0.176715471193786	0.262475256285026	0.262475256285026	TRUE	0.247519158697902	No
ERDMAN_RS01620	ERDMAN_RS01620	protein_coding	ERDMAN_0341	334	115	123	145	248	162	173	216	160	101	90	100	154.15	183	97	1.879	0.91	3.29	0.00100300334551126	0.00466800609143154	0.0541649207897738	0.0393418206781461	0.0490224810103232	0.0490224810103232	TRUE	0.064089830167892	No
ERDMAN_RS15870	gatC	protein_coding	ERDMAN_3301	221	87	102	108	195	158	115	163	133	75	71	98	100.54	137	81	1.664	0.735	3.289	0.00100526470836632	0.00467299381593244	0.0178380154612066	0.0482616078823391	0.0281991165165986	0.0281991165165986	TRUE	0.197131093973788	No
ERDMAN_RS13715	ERDMAN_RS13715	protein_coding	ERDMAN_2863	2629	953	1206	1704	3165	1928	1363	1786	1571	1190	1145	1192	1365.3	1573	1176	1.334	0.416	3.28	0.00103883191162359	0.00479498442873967	0.00688662176374707	0.0245022751932764	0.0109602179292807	0.0109602179292807	TRUE	0.0491117322976748	No
ERDMAN_RS10200	ERDMAN_RS10200	protein_coding	NA	159	65	53	71	161	57	82	122	69	50	58	35	77.61	91	48	1.864	0.899	3.276	0.00105418297713841	0.00486012996971792	0.0340969858270697	0.0558372183398311	0.0419813202338447	0.0419813202338447	TRUE	0.210195068642369	No
ERDMAN_RS01825	ERDMAN_RS01825	protein_coding	ERDMAN_0385	1399	418	563	712	1353	681	725	783	734	497	490	421	742.44	747	469	1.591	0.67	3.275	0.00105641868746334	0.00486472755493085	0.0301234440963886	0.0260867295001749	0.0287623059354547	0.0287623059354547	TRUE	0.607366131428098	No
ERDMAN_RS21725	ERDMAN_RS21725	protein_coding	NA	26	8	7	2	4	7	13	15	9	1	1	4	7.67	12	2	5.373	2.426	3.272	0.00106694562636224	0.00489598413592392	0.102131610355471	0.358759847685652	0.233997937935371	0.233997937935371	TRUE	0.127247280835796	No
ERDMAN_RS15500	ERDMAN_RS15500	protein_coding	ERDMAN_3228	1909	440	679	738	1565	963	990	825	885	515	566	595	730.95	900	559	1.611	0.688	3.271	0.00107076957025024	0.00490779798359735	0.0328547087678302	0.026141301597998	0.0307315031684938	0.0307315031684938	TRUE	0.211803983705126	No
ERDMAN_RS10445	ERDMAN_RS10445	protein_coding	NA	90	27	32	40	58	24	47	51	42	28	21	15	47.05	47	21	2.183	1.126	3.269	0.00107933528971299	0.00494129256176295	0.0487360797164895	0.0774159521759515	0.0601164175738333	0.0601164175738333	TRUE	0.0700112120428094	No
ERDMAN_RS19590	ERDMAN_RS19590	protein_coding	ERDMAN_4072	1037	409	502	603	864	668	538	767	654	421	313	413	526.57	653	382	1.705	0.769	3.268	0.00108194536554295	0.00494747543172611	0.0435493241237374	0.0275105506607479	0.0382662829196363	0.0382662829196363	TRUE	0.203926214287445	No
ERDMAN_RS10770	rbpA	protein_coding	ERDMAN_2263	2894	1250	1319	1888	3545	1614	1500	2343	1719	1319	1283	998	1691.94	1854	1200	1.542	0.625	3.264	0.00109991534191668	0.00500183028447528	0.0272729898239727	0.0241376510842632	0.025842259860413	0.025842259860413	TRUE	0.212005193065537	No
ERDMAN_RS03110	ERDMAN_RS03110	protein_coding	ERDMAN_0653	485	128	195	182	400	295	251	240	254	127	145	182	188.71	248	151	1.643	0.716	3.25	0.00115593808054662	0.00521899400044499	0.0269601660825685	0.0362778110236535	0.0307564117624403	0.0307564117624403	TRUE	0.0947497074119784	No
ERDMAN_RS11500	ERDMAN_RS11500	protein_coding	ERDMAN_2406	1337	318	404	450	774	802	693	596	526	314	280	496	463.04	605	363	1.67	0.74	3.24	0.00119462079524593	0.00538127349051146	0.0391326282714061	0.028182462861535	0.0358378732138386	0.0358378732138386	TRUE	0.290078218456871	No
ERDMAN_RS15135	mpt83	protein_coding	ERDMAN_3150	514	223	243	339	594	273	266	418	317	237	215	169	342.62	334	207	1.598	0.676	3.232	0.00122880777745897	0.00550999651810368	0.0276310194247401	0.0301395922048481	0.0283904944733151	0.0283904944733151	TRUE	0.134759715420796	No
ERDMAN_RS01045	ERDMAN_RS01045	protein_coding	ERDMAN_0223	165	58	57	63	120	94	86	109	74	44	43	58	78.04	90	48	1.832	0.873	3.229	0.00124022263647018	0.00554220081462442	0.0315213830046622	0.0556551274039821	0.0404138624450382	0.0404138624450382	TRUE	0.143809378103989	No
ERDMAN_RS20235	ERDMAN_RS20235	protein_coding	ERDMAN_4204	1694	405	558	613	1450	426	878	759	727	428	525	263	525.31	788	405	1.944	0.959	3.23	0.00123964966254969	0.00554220081462442	0.0819784061480249	0.0275223360152319	0.0620439539625155	0.0620439539625155	TRUE	0.279162400966503	No
ERDMAN_RS15310	rpsP	protein_coding	ERDMAN_3190	2375	742	844	1367	2538	1332	1231	1391	1100	955	918	823	1144.41	1241	899	1.378	0.463	3.221	0.0012753405078752	0.0056869805908	0.0102001477165011	0.0248668187989519	0.0140772008782584	0.0140772008782584	TRUE	0.0533712134090137	No
ERDMAN_RS16965	ERDMAN_RS16965	protein_coding	ERDMAN_3533	4796	1063	1798	2076	4492	3080	2486	1992	2343	1450	1626	1904	1871.32	2274	1660	1.372	0.456	3.201	0.00136912504333525	0.00606989071131024	0.0105755017213857	0.0239915642410849	0.0141899612810891	0.0141899612810891	TRUE	0.0978174693716701	No
ERDMAN_RS15985	ERDMAN_RS15985	protein_coding	ERDMAN_3324	981	211	354	447	845	511	509	395	461	312	306	316	364.98	455	311	1.47	0.556	3.192	0.00141239120091905	0.0062546478435288	0.0154753671032032	0.0296785246865289	0.0196658789647373	0.0196658789647373	TRUE	0.195394838699332	No
ERDMAN_RS20820	ERDMAN_RS20820	protein_coding	NA	2991	909	1136	1870	3147	1669	1550	1704	1480	1306	1139	1032	1490.57	1578	1159	1.361	0.445	3.18	0.00147492089119792	0.00650953849508474	0.00986803293661852	0.0243435435083181	0.0134682295800787	0.0134682295800787	TRUE	0.0516867513376987	No
ERDMAN_RS17265	ERDMAN_RS17265	protein_coding	ERDMAN_3594	222	86	96	85	245	134	115	161	125	59	89	83	124.5	134	77	1.706	0.77	3.178	0.00148403392720554	0.00654240770601948	0.0294270015770652	0.0433256438303347	0.0343148886947922	0.0343148886947922	TRUE	0.312002826465462	No
ERDMAN_RS22475	ERDMAN_RS22475	protein_coding	ERDMAN_3756	90	25	38	25	80	40	47	47	50	17	29	25	45.45	48	24	1.976	0.983	3.177	0.00148838205647735	0.00655422053569845	0.0230848009259925	0.079342481559881	0.0456833458219174	0.0456833458219174	TRUE	0.189957397043278	No
ERDMAN_RS00065	ERDMAN_RS00065	protein_coding	ERDMAN_0015	1737	626	724	1052	1674	1147	900	1173	943	735	606	709	978.87	1005	683	1.469	0.555	3.166	0.00154649984743843	0.00679491208136258	0.018319323403068	0.0252478447334106	0.0211470218706193	0.0211470218706193	TRUE	0.187156116784148	No
ERDMAN_RS06530	tatB	protein_coding	ERDMAN_1369	833	142	307	232	646	418	432	266	400	162	234	258	310.95	366	218	1.687	0.754	3.161	0.00157251939960753	0.00689383893507874	0.0416806529054953	0.0309060917934274	0.038111500441543	0.038111500441543	TRUE	0.152467177052974	No
ERDMAN_RS15710	cofC	protein_coding	ERDMAN_3269	395	109	155	151	316	269	205	204	202	105	114	166	150.81	204	128	1.585	0.664	3.161	0.00157252537826643	0.00689383893507874	0.0205500349929002	0.0397114436111308	0.0267722518559947	0.0267722518559947	TRUE	0.233028346500121	No
ERDMAN_RS07380	ERDMAN_RS07380	protein_coding	ERDMAN_1545	27146	8130	10744	13998	23900	14957	14071	15236	13999	9777	8649	9244	16698.5	14435	9223	1.565	0.646	3.155	0.00160672042690396	0.00703589502439105	0.0358563516008383	0.0227680395388849	0.0301704121696211	0.0301704121696211	TRUE	0.185950146357125	No
ERDMAN_RS19875	ERDMAN_RS19875	protein_coding	ERDMAN_4134	304	73	106	83	182	186	158	137	138	58	66	115	102.65	144	80	1.823	0.866	3.153	0.00161554824017627	0.00705881366786694	0.046256559483204	0.0477339559849728	0.0467660164571299	0.0467660164571299	TRUE	0.211718479104357	No
ERDMAN_RS14535	dfrA	protein_coding	ERDMAN_3028	991	270	363	476	905	661	514	506	473	332	327	409	438.68	498	356	1.399	0.485	3.15	0.00163233935013288	0.00712425440813549	0.00967364237880225	0.0284916066839659	0.015075343649855	0.015075343649855	TRUE	0.0956771979787914	No
ERDMAN_RS00670	ERDMAN_RS00670	protein_coding	ERDMAN_0145	3211	1013	1306	2089	3540	2233	1664	1898	1702	1459	1281	1380	1795.38	1755	1373	1.276	0.352	3.144	0.00166511435916146	0.00724315526332915	0.00420304687684803	0.0240498451833543	0.00847677978185977	0.00847677978185977	TRUE	0.0389086436639038	No
ERDMAN_RS16885	ERDMAN_RS16885	protein_coding	ERDMAN_3516	3018	981	1380	1918	3236	2045	1564	1838	1798	1340	1171	1264	1533.71	1733	1258	1.377	0.461	3.141	0.00168516832700264	0.00731418915852637	0.0115436548858356	0.0242948878398496	0.0149556244750849	0.0149556244750849	TRUE	0.0940433206390889	No
ERDMAN_RS16400	ERDMAN_RS16400	protein_coding	ERDMAN_3410	148	44	51	48	103	53	77	82	66	34	37	33	72.26	75	35	2.17	1.118	3.132	0.00173586068351024	0.00750105694700576	0.0858651775652569	0.0582980290476621	0.0758967657826773	0.0758967657826773	TRUE	0.172773921047067	No
ERDMAN_RS04095	ERDMAN_RS04095	protein_coding	ERDMAN_0857	779	166	280	295	643	459	404	311	365	206	233	284	331.24	360	241	1.504	0.588	3.121	0.00180101771964297	0.00774851873248368	0.0195259954714558	0.030398238560765	0.0227994384619121	0.0227994384619121	TRUE	0.079747360534022	No
ERDMAN_RS12540	mbtI	protein_coding	ERDMAN_2621	289	100	137	141	339	104	150	187	179	98	123	64	181.08	172	95	1.787	0.838	3.12	0.00180960639816495	0.00776845238469061	0.0501767134486987	0.0368533981790904	0.045581872764949	0.045581872764949	TRUE	0.43541234466364	No
ERDMAN_RS20125	ERDMAN_RS20125	protein_coding	ERDMAN_4182	879	196	305	475	806	464	456	367	397	332	292	287	360.54	407	304	1.354	0.437	3.12	0.00180765842041117	0.00776845238469061	0.00557118256437728	0.0297656656368516	0.0117960320056279	0.0117960320056279	TRUE	0.0714900475121947	No
ERDMAN_RS20450	espK	protein_coding	NA	24413	5645	8562	9832	19080	10432	12654	10579	11156	6867	6905	6448	13573.19	11463	6740	1.701	0.766	3.119	0.00181697861707291	0.00779158516142181	0.058295852644245	0.0228035956170041	0.0434244922736088	0.0434244922736088	TRUE	0.254116636079871	No
ERDMAN_RS20420	ERDMAN_RS20420	protein_coding	ERDMAN_4247	19715	6432	8518	10667	18730	12459	10219	12054	11099	7450	6778	7700	15958.51	11124	7309	1.522	0.606	3.115	0.00184194349907739	0.00787285534752555	0.0300709887861084	0.0227751998948767	0.0271620429205946	0.0271620429205946	TRUE	0.0920818906766512	No
ERDMAN_RS19275	ssd	protein_coding	ERDMAN_4006	1564	308	474	615	980	574	811	577	618	430	355	355	598.01	669	380	1.766	0.82	3.112	0.00185982883177895	0.00793203870925918	0.0622677862471976	0.0269255599445687	0.0484573809222591	0.0484573809222591	TRUE	0.661014614176835	No
ERDMAN_RS09470	ERDMAN_RS09470	protein_coding	ERDMAN_1991	104	34	53	31	80	44	54	64	69	22	29	27	52.88	62	26	2.374	1.247	3.106	0.001893722793903	0.00803467463833886	0.111943777748649	0.0713740680573089	0.0960120967087188	0.0960120967087188	TRUE	0.366765131051247	No
ERDMAN_RS00525	ERDMAN_RS00525	protein_coding	ERDMAN_0114	405	103	112	175	370	164	210	193	146	122	134	101	161.51	183	119	1.54	0.623	3.095	0.00196843056729292	0.00830504325276756	0.0168146362044908	0.0385787427113573	0.0236958491643038	0.0236958491643038	TRUE	0.139506870643527	No
ERDMAN_RS15425	fadD26	protein_coding	ERDMAN_3211	12156	3777	5569	6982	13970	6881	6301	7078	7256	4876	5055	4253	5253.75	6878	4728	1.454	0.54	3.086	0.00202889274333619	0.00850532624954595	0.0213841838186494	0.0231044260716477	0.0219571479984443	0.0219571479984443	TRUE	0.0655144986994439	No
ERDMAN_RS14695	ERDMAN_RS14695	protein_coding	ERDMAN_3061	2164	517	783	1175	2272	1177	1122	969	1020	821	822	727	907.28	1037	790	1.316	0.396	3.083	0.00204964088893016	0.00857400363335216	0.00621352849164797	0.0254557203038927	0.010943004339037	0.010943004339037	TRUE	0.0486425661238844	No
ERDMAN_RS20175	pks2	protein_coding	ERDMAN_4192	11775	3118	5925	5205	10798	9058	6104	5843	7720	3635	3908	5598	7882.49	6556	4380	1.497	0.582	3.068	0.00215495848568359	0.00893841281073403	0.0276311065094701	0.0229407468859043	0.0257549535899768	0.0257549535899768	TRUE	0.0835231499174999	No
ERDMAN_RS06515	sigE	protein_coding	ERDMAN_1366	6020	2332	2845	3776	7566	2363	3120	4370	3707	2637	2738	1460	3296.89	3732	2278	1.637	0.711	3.067	0.00216326026092764	0.00896338217818961	0.0434431974911929	0.0233957419117389	0.0384558532590715	0.0384558532590715	TRUE	0.158689772032603	No
ERDMAN_RS08060	ERDMAN_RS08060	protein_coding	ERDMAN_1688	232	53	80	90	147	131	120	99	104	63	53	81	82.13	108	66	1.67	0.74	3.063	0.0021921304851552	0.00907343366247589	0.0212450016773408	0.0540112661226025	0.0324621764146301	0.0324621764146301	TRUE	0.216273412923309	No
ERDMAN_RS02480	ERDMAN_RS02480	protein_coding	ERDMAN_0519	1567	377	556	802	1566	983	812	707	724	560	567	608	679.91	748	578	1.299	0.377	3.057	0.00223336947855913	0.00920532561571906	0.00468787061792254	0.0264061160526497	0.00968801073498502	0.00968801073498502	TRUE	0.0448937884826425	No
ERDMAN_RS12445	ERDMAN_RS12445	protein_coding	ERDMAN_2599	3744	736	1213	1617	3622	1990	1941	1379	1580	1129	1311	1230	1381.23	1633	1223	1.339	0.421	3.049	0.00229362666624382	0.00938475577604762	0.00945495418642594	0.0244804875817882	0.0131667677799176	0.0131667677799176	TRUE	0.105099228956735	No
ERDMAN_RS15150	ERDMAN_RS15150	protein_coding	ERDMAN_3153	743	204	309	160	380	214	385	382	403	112	138	132	356.4	390	127	3.066	1.616	3.041	0.00236078302222512	0.00963573478622237	0.199834788572994	0.0298487307238407	0.13110422579908	0.199834788572994	TRUE	0.234549103672202	No
ERDMAN_RS02170	thiO	protein_coding	ERDMAN_0457	447	117	204	207	435	310	232	219	266	145	157	192	201.76	239	165	1.454	0.54	3.036	0.00239490228341306	0.00974836908730205	0.0110723085430946	0.0353940077087047	0.0186321872606209	0.0186321872606209	TRUE	0.094631796532909	No
ERDMAN_RS04855	ERDMAN_RS04855	protein_coding	ERDMAN_1015	791	188	259	388	631	498	410	352	337	271	228	308	340.38	366	269	1.376	0.46	3.033	0.00242523133552152	0.00986160319454301	0.00835904040564961	0.0301891607627996	0.0139554138502735	0.0139554138502735	TRUE	0.0732889724278825	No
ERDMAN_RS15140	ERDMAN_RS15140	protein_coding	ERDMAN_3151	116	24	57	43	81	47	60	45	74	30	29	29	58.1	60	29	2.047	1.033	3.028	0.00245977722341495	0.00998141005534497	0.0637042496109409	0.066997439804292	0.0648709892445337	0.0648709892445337	TRUE	0.102040411568927	No
ERDMAN_RS03575	ERDMAN_RS03575	protein_coding	ERDMAN_0749	2828	748	754	716	1173	462	1466	1402	982	500	424	286	1079.21	1283	403	3.182	1.67	3.017	0.00255451102425959	0.0103337994884569	0.219645970970468	0.0250029392582087	0.130701628754759	0.219645970970468	TRUE	0.487577057741775	No
ERDMAN_RS10570	ERDMAN_RS10570	protein_coding	ERDMAN_2221	23	11	11	7	9	0	12	21	14	5	3	0	10.93	16	3	5.648	2.498	3.015	0.00256701629571185	0.0103737037135351	0.447626874236261	0.258515553557704	0.35552789036065	0.35552789036065	TRUE	0.135248127011561	No
ERDMAN_RS16320	smpB	protein_coding	ERDMAN_3396	446	105	200	187	455	285	231	197	261	131	165	176	181.22	230	157	1.464	0.55	3.014	0.00257692564627068	0.0104030461855614	0.0117923523848638	0.0368427096504954	0.0196625359067353	0.0196625359067353	TRUE	0.0588152532429328	No
ERDMAN_RS18085	ERDMAN_RS18085	protein_coding	ERDMAN_3762	1082	295	416	459	1029	817	561	553	542	321	372	505	442.24	552	399	1.383	0.468	2.998	0.00272054415125212	0.0109266844847836	0.0113363910951904	0.0284443821660719	0.0157619450939477	0.0157619450939477	TRUE	0.207123136814295	No
ERDMAN_RS04235	ERDMAN_RS04235	protein_coding	ERDMAN_0887	261	90	108	133	289	129	135	169	141	93	105	80	129.69	148	93	1.584	0.664	2.986	0.0028272529034826	0.0113205396583891	0.0202209047926875	0.0424965778923148	0.0286263344607617	0.0286263344607617	TRUE	0.097602057841693	No
ERDMAN_RS08220	ERDMAN_RS08220	protein_coding	ERDMAN_1721	898	172	335	346	577	533	465	322	436	242	209	329	322.09	408	260	1.581	0.661	2.984	0.00284658676153621	0.0113682870751533	0.0337865157084443	0.0306194412274218	0.0327709472890768	0.0327709472890768	TRUE	0.204743204271591	No
ERDMAN_RS01965	ERDMAN_RS01965	protein_coding	ERDMAN_0416	151	40	67	57	111	70	78	75	87	40	40	43	71.63	80	41	1.954	0.966	2.977	0.00291532911211277	0.0116022418970405	0.0637090164062008	0.0586122657356493	0.0618565479346069	0.0618565479346069	TRUE	0.611325637281064	No
ERDMAN_RS11075	ERDMAN_RS11075	protein_coding	ERDMAN_2323	84	48	44	48	60	69	44	90	57	34	22	43	83.53	64	33	1.905	0.93	2.974	0.00294219291598232	0.0116854739878448	0.0520231652039115	0.0534836380730526	0.0524331858980975	0.0524331858980975	TRUE	0.114677702764379	No
ERDMAN_RS15865	gatA	protein_coding	ERDMAN_3300	530	113	244	231	481	331	275	212	318	161	174	205	229.97	268	180	1.498	0.583	2.973	0.00294784730401268	0.0116961052627897	0.0194867903835807	0.0338261050140744	0.0239815801139511	0.0239815801139511	TRUE	0.0465209200794856	No
ERDMAN_RS13705	ERDMAN_RS13705	protein_coding	ERDMAN_2861	696	159	251	277	657	372	361	298	327	193	238	230	287.82	329	220	1.496	0.581	2.967	0.00300661398186315	0.0119052214927	0.0211030797725676	0.0315727431153565	0.024528908211768	0.024528908211768	TRUE	0.281588995829169	No
ERDMAN_RS14185	ERDMAN_RS14185	protein_coding	ERDMAN_2956	1741	484	560	777	1653	469	902	907	730	543	598	290	571.7	846	477	1.774	0.827	2.965	0.00302602442070169	0.0119580236382336	0.0699079561205774	0.0271239953973027	0.0547195052265781	0.0547195052265781	TRUE	0.642707543444179	No
ERDMAN_RS08945	ERDMAN_RS08945	protein_coding	ERDMAN_1874	163	47	63	64	143	57	84	88	82	45	52	35	83.82	85	44	1.922	0.943	2.964	0.00303667027365596	0.0119759446133741	0.0632241396552156	0.0533785577202444	0.0596802395254867	0.0596802395254867	TRUE	0.649884068368981	No
ERDMAN_RS13355	efp	protein_coding	ERDMAN_2790	2125	686	863	1019	2276	1248	1101	1286	1124	712	824	771	943.55	1170	769	1.52	0.604	2.955	0.0031289296363954	0.0122781574543068	0.0310117398875199	0.0253464659394678	0.029269053862442	0.029269053862442	TRUE	0.130928527304378	No
ERDMAN_RS03345	rpmG	protein_coding	ERDMAN_0702	1157	363	490	455	1005	657	600	680	638	318	364	406	509.23	639	363	1.762	0.817	2.94	0.00327703167113162	0.0127573641270614	0.0683504390486284	0.0276772630583532	0.0539748974888284	0.0539748974888284	TRUE	0.0557467418353427	No
ERDMAN_RS02630	ERDMAN_RS02630	protein_coding	ERDMAN_0549	2096	702	1084	1322	2377	1553	1086	1316	1412	923	860	960	994.99	1271	914	1.388	0.473	2.939	0.00329248980262164	0.0127650263317612	0.0143950410720786	0.0252051828051284	0.0179013333127011	0.0179013333127011	TRUE	0.147618647302415	No
ERDMAN_RS12300	ERDMAN_RS12300	tRNA	ERDMAN_2569	589	170	286	68	241	154	305	319	373	47	87	95	173.45	332	76	4.331	2.115	2.939	0.00329524865081616	0.0127650263317612	0.367700062539625	0.0374796517669797	0.22297773552513	0.367700062539625	TRUE	0.328714382153399	No
ERDMAN_RS15705	ERDMAN_RS15705	protein_coding	ERDMAN_3268	1419	300	581	701	1283	779	736	562	757	490	464	481	531.7	685	478	1.437	0.523	2.939	0.00329073649532654	0.0127650263317612	0.0188338743375352	0.0274633275600748	0.0213347846659746	0.0213347846659746	TRUE	0.216153566532723	No
ERDMAN_RS09465	ERDMAN_RS09465	protein_coding	ERDMAN_1990	675	225	284	389	731	449	350	422	370	272	265	278	337.78	381	272	1.396	0.481	2.938	0.00330042570972616	0.012772484914093	0.0111322147261352	0.0302476012520889	0.016723971312888	0.016723971312888	TRUE	0.108047862527749	No
ERDMAN_RS02160	ERDMAN_RS02160	protein_coding	ERDMAN_0455	633	160	310	355	685	403	328	300	404	248	248	249	297.24	344	248	1.387	0.472	2.937	0.00330990659814629	0.0127839853662917	0.00934672108175937	0.0312886151331766	0.0157756135047459	0.0157756135047459	TRUE	0.112793326740144	No
ERDMAN_RS18975	ERDMAN_RS18975	protein_coding	ERDMAN_3947	1256	286	471	704	1259	733	651	536	614	492	456	453	488.57	600	467	1.294	0.372	2.934	0.00334502544860653	0.0128942688539023	0.00414568263974247	0.0278914280464946	0.0100162604597946	0.0100162604597946	TRUE	0.0554512742830586	No
ERDMAN_RS19615	ERDMAN_RS19615	tRNA	ERDMAN_4077	712	128	343	102	181	244	369	240	447	71	65	151	205.19	352	96	3.677	1.879	2.931	0.00337421906407404	0.012994051454591	0.291314849971515	0.0351801685541894	0.181968230485429	0.291314849971515	TRUE	0.475799878654521	No
ERDMAN_RS15450	ppsE	protein_coding	ERDMAN_3217	11046	2651	4133	5523	10913	6153	5726	4968	5385	3857	3949	3803	4190.18	5360	3870	1.385	0.47	2.924	0.00345392111698455	0.0132231989741865	0.0173294371686999	0.0232290045155547	0.0184546481622853	0.0184546481622853	TRUE	0.170589359819508	No
ERDMAN_RS05425	ERDMAN_RS05425	tRNA	ERDMAN_1133	180	41	58	10	30	30	93	77	76	7	11	19	33.04	82	12	6.758	2.757	2.919	0.00350733390870958	0.0133508464314612	0.612152237090832	0.100655923594699	0.395059257107701	0.612152237090832	TRUE	0.889807250487437	No
ERDMAN_RS13105	ERDMAN_RS13105	protein_coding	NA	42	8	10	3	15	7	22	15	13	2	5	4	14.11	17	4	4.164	2.058	2.919	0.00351044309729267	0.0133508464314612	0.288912652772304	0.20531510360254	0.256252789703422	0.256252789703422	TRUE	0.723320081316913	No
ERDMAN_RS00030	gyrA	protein_coding	ERDMAN_0006	17770	3853	5751	8560	17484	8640	9211	7221	7493	5979	6327	5340	7607.65	7975	5882	1.356	0.44	2.915	0.00355773223411678	0.0135021953774017	0.0141901334006491	0.0229525648421416	0.0162795054480767	0.0162795054480767	TRUE	0.125041285744795	No
ERDMAN_RS07405	coaBC	protein_coding	ERDMAN_1549	7924	2361	3324	4919	8701	4720	4107	4425	4331	3436	3149	2917	4575.69	4288	3167	1.354	0.437	2.915	0.00355661764326968	0.0135021953774017	0.0138535266841797	0.0231771577316132	0.0159458155945208	0.0159458155945208	TRUE	0.137171357680267	No
ERDMAN_RS19110	ppa	protein_coding	ERDMAN_3972	373	139	200	199	427	281	193	260	261	139	155	174	235.26	238	156	1.514	0.599	2.904	0.00368410105851552	0.0139548205958042	0.0230559129027649	0.0335740915044717	0.0263155938914142	0.0263155938914142	TRUE	0.0372535288038139	No
ERDMAN_RS03590	ERDMAN_RS03590	protein_coding	ERDMAN_0752	1542	452	600	731	1479	1080	799	847	782	511	535	668	731.57	809	571	1.417	0.502	2.901	0.00371991946121693	0.0140769206586321	0.0176179568718565	0.026138316083556	0.0203800679155321	0.0203800679155321	TRUE	0.0327628585133214	No
ERDMAN_RS12905	ERDMAN_RS12905	protein_coding	NA	60	13	21	22	42	7	31	24	27	15	15	4	20.12	27	11	2.379	1.251	2.896	0.00378458593082954	0.0142803588244942	0.0441645914082799	0.150742174409519	0.0907936375826922	0.0907936375826922	TRUE	0.209004238045415	No
ERDMAN_RS18180	truA	protein_coding	ERDMAN_3783	3280	889	1446	1896	3080	2000	1700	1666	1884	1324	1115	1236	1483.55	1750	1225	1.429	0.515	2.891	0.00384071673259283	0.0144782488729603	0.0215410038121113	0.024351732610368	0.0223152964907687	0.0223152964907687	TRUE	0.35430499224559	No
ERDMAN_RS15095	relF	protein_coding	ERDMAN_3142	230	56	79	97	249	56	119	105	103	68	90	35	107.93	109	64	1.691	0.758	2.889	0.00386515523605089	0.0145424614628428	0.0365367556742518	0.0465058502646853	0.0399884004876273	0.0399884004876273	TRUE	0.29722808900916	No
ERDMAN_RS14530	ERDMAN_RS14530	protein_coding	ERDMAN_3027	311	74	104	129	282	175	161	139	136	90	102	108	128.55	145	100	1.462	0.548	2.884	0.00392253402404865	0.0147442235851321	0.0076128037460726	0.0426718018957181	0.0193246497504935	0.0193246497504935	TRUE	0.0560539982594913	No
ERDMAN_RS05585	ERDMAN_RS05585	protein_coding	ERDMAN_1167	162	46	57	66	131	64	84	86	74	46	47	40	90.24	81	44	1.834	0.875	2.884	0.00392949811860473	0.0147562797417585	0.0537798816898949	0.0511888286701385	0.0528854910916044	0.0528854910916044	TRUE	0.361720924619244	No
ERDMAN_RS20595	ERDMAN_RS20595	protein_coding	ERDMAN_4288	810	236	397	418	780	644	420	442	517	292	282	398	404.55	460	324	1.418	0.504	2.878	0.00399700492869885	0.0149689345679084	0.0155517573936663	0.0289875578405627	0.0199308928429695	0.0199308928429695	TRUE	0.154661843975185	No
ERDMAN_RS14905	ERDMAN_RS14905	protein_coding	ERDMAN_3103	195	28	60	50	84	65	101	52	78	35	30	40	69.24	77	35	2.237	1.161	2.865	0.00417003644914554	0.015555463601371	0.12989185471519	0.059852204662163	0.102880937879295	0.102880937879295	TRUE	0.137888510012505	No
ERDMAN_RS15755	ERDMAN_RS15755	tRNA	ERDMAN_3278	235	74	83	70	148	119	122	139	108	49	54	74	93.97	123	59	2.091	1.064	2.865	0.0041751594460562	0.0155597972524751	0.115600045626167	0.0500539389220114	0.0898543772091007	0.0898543772091007	TRUE	0.264158330923617	No
ERDMAN_RS13345	ERDMAN_RS13345	protein_coding	ERDMAN_2788	545	115	194	284	511	207	283	216	253	198	185	128	207.06	251	170	1.48	0.565	2.854	0.00431716758551264	0.0160585551855054	0.0195205480619774	0.0350668066490912	0.0242938703344513	0.0242938703344513	TRUE	0.174013120837074	No
ERDMAN_RS10145	ERDMAN_RS10145	protein_coding	ERDMAN_2134	305	73	123	161	261	170	158	137	160	112	94	105	148.39	152	104	1.474	0.56	2.853	0.00433415671401264	0.016091273698149	0.0121350935525655	0.0399901663301864	0.0212612191705247	0.0212612191705247	TRUE	0.0601490725532088	No
ERDMAN_RS20785	ERDMAN_RS20785	protein_coding	ERDMAN_3171	327	69	149	123	288	192	170	129	194	86	104	119	148.62	164	103	1.605	0.682	2.851	0.00435790632191852	0.0161641700023569	0.0324614628121176	0.0399641948213274	0.034996754835478	0.034996754835478	TRUE	0.405246036587721	No
ERDMAN_RS13695	ERDMAN_RS13695	protein_coding	ERDMAN_2859	240	62	88	88	188	158	124	116	115	61	68	98	98.42	118	76	1.572	0.653	2.836	0.00456944330262647	0.0168533082560721	0.0191178166298431	0.0488137189464677	0.0296607277480272	0.0296607277480272	TRUE	0.117806434039938	No
ERDMAN_RS03790	rplF	protein_coding	ERDMAN_0792	9536	2512	3220	4878	9025	4535	4943	4708	4196	3407	3266	2803	3693.52	4616	3159	1.461	0.547	2.827	0.00469323903525354	0.0172200479862903	0.0252998603865647	0.0233117536749752	0.0267857116022621	0.0267857116022621	TRUE	0.159439627159102	No
ERDMAN_RS14355	miaA	protein_coding	ERDMAN_2988	438	75	148	189	396	154	227	141	193	132	143	95	166.1	187	123	1.532	0.615	2.827	0.00469518110827825	0.0172200479862903	0.0243369343121341	0.0381373893440537	0.0287505576604699	0.0287505576604699	TRUE	0.0886411262862974	No
ERDMAN_RS12645	ERDMAN_RS12645	protein_coding	ERDMAN_2641	682	147	250	314	635	421	354	275	326	219	230	260	274.69	318	236	1.359	0.442	2.824	0.00473897674444819	0.017348283203999	0.00782846437323959	0.03200100175775	0.0146607269903069	0.0146607269903069	TRUE	0.0576595970760923	No
ERDMAN_RS22885	ERDMAN_RS22885	protein_coding	ERDMAN_2274	714	230	307	479	841	353	370	431	400	335	304	218	354.91	400	286	1.396	0.481	2.819	0.00482287120682831	0.01760616923831	0.0141196718964904	0.0298790257194958	0.0184986356354511	0.0184986356354511	TRUE	0.162332869446088	No
ERDMAN_RS00035	ERDMAN_RS00035	protein_coding	ERDMAN_0008	2585	596	1040	1242	2752	1714	1340	1117	1355	867	996	1059	1253.22	1271	974	1.307	0.386	2.815	0.00487448352548199	0.0177451077739511	0.00842269783782917	0.0246711809072323	0.012767870066487	0.012767870066487	TRUE	0.103634107295283	No
ERDMAN_RS13080	ERDMAN_RS13080	tRNA	ERDMAN_2732	127	41	74	43	102	78	66	77	96	30	37	48	53.17	80	38	2.064	1.045	2.813	0.0049132777756724	0.0178367422392247	0.0945239304279956	0.0711122358159294	0.0848143702557756	0.0848143702557756	TRUE	0.780224745120114	No
ERDMAN_RS10575	ERDMAN_RS10575	protein_coding	ERDMAN_2222	16	2	2	0	1	0	8	4	3	0	0	0	5.34	5	0	26.473	4.726	2.792	0.00524257583514851	0.0188579101469444	1.48556465085387	0.505511860257139	0.968562138451835	0.968562138451835	TRUE	0.356263157777021	No
ERDMAN_RS14945	rbfA	protein_coding	ERDMAN_3112	1377	233	392	405	973	527	714	437	511	283	352	326	415.19	554	320	1.734	0.794	2.791	0.0052572072796589	0.0188759690991775	0.0718392904805573	0.0288242196967041	0.0564096429871976	0.0564096429871976	TRUE	0.247284312893115	No
ERDMAN_RS08490	ERDMAN_RS08490	protein_coding	ERDMAN_1777	914	196	258	390	722	478	474	367	336	272	261	295	343.38	392	276	1.431	0.517	2.788	0.00530638586790821	0.0190177770886345	0.0189018089901137	0.0301230985103963	0.0222286670588414	0.0222286670588414	TRUE	0.13864074704366	No
ERDMAN_RS19765	ERDMAN_RS19765	tRNA	ERDMAN_4112	177	55	79	65	79	74	92	103	103	45	29	46	67.91	99	40	2.494	1.318	2.786	0.00534378498573402	0.0191343549899392	0.20722817393766	0.0605830732098473	0.148295687160624	0.148295687160624	TRUE	0.675660314113636	No
ERDMAN_RS10240	higB	protein_coding	ERDMAN_2153	2620	1144	1144	840	1660	673	1358	2144	1491	587	601	416	1945.59	1664	535	3.113	1.638	2.785	0.00535876189479771	0.0191530634420067	0.248549887607767	0.0239389628078964	0.147625974488402	0.248549887607767	TRUE	0.665173377076588	No
ERDMAN_RS03615	ERDMAN_RS03615	protein_coding	ERDMAN_0757	4369	1068	1371	2366	4187	2061	2265	2002	1786	1652	1515	1274	1807.95	2018	1480	1.364	0.448	2.784	0.00536888122904669	0.019171786788814	0.0153680171889642	0.02403986162208	0.0181579890048488	0.0181579890048488	TRUE	0.0385734673156197	No
ERDMAN_RS04660	ERDMAN_RS04660	protein_coding	NA	102	52	46	62	103	65	53	97	60	43	37	40	56.2	70	40	1.685	0.753	2.782	0.0054085652828163	0.0192784432222345	0.0197248134890747	0.0684920334973753	0.0374275315822699	0.0374275315822699	TRUE	0.257857154924254	No
ERDMAN_RS16070	nrdH	protein_coding	ERDMAN_3342	20200	8203	8600	13390	23524	10039	10471	15373	11205	9352	8513	6205	12812.07	12350	8023	1.539	0.622	2.776	0.00550134379532453	0.0195736217645242	0.0428301869468764	0.0228148814011762	0.0360888143908597	0.0360888143908597	TRUE	0.0632989153352403	No
ERDMAN_RS15895	esxQ	protein_coding	ERDMAN_3306	65	17	29	27	66	9	34	32	38	19	24	6	31.55	35	16	2.094	1.066	2.775	0.00551647753755581	0.0195978616504983	0.050353497631669	0.104332480032073	0.0731511395080279	0.0731511395080279	TRUE	0.654127451699146	No
ERDMAN_RS11480	ERDMAN_RS11480	protein_coding	ERDMAN_2402	815	210	285	378	783	465	422	394	371	264	283	287	399.4	396	278	1.425	0.511	2.772	0.0055651598406182	0.0197114047375548	0.0190232439059205	0.0290697462166631	0.0219303664485428	0.0219303664485428	TRUE	0.252798970637775	No
ERDMAN_RS05980	ERDMAN_RS05980	protein_coding	ERDMAN_1251	301	76	140	117	272	226	156	142	182	82	98	140	138.88	160	107	1.507	0.592	2.771	0.0055923363900529	0.0197898174235386	0.019682332474482	0.0411802618695495	0.0265979992330506	0.0265979992330506	TRUE	0.249966621840987	No
ERDMAN_RS12440	ERDMAN_RS12440	protein_coding	ERDMAN_2598	232	49	84	100	189	120	120	92	109	70	68	74	83.16	107	71	1.537	0.62	2.765	0.00569341228445174	0.0200571510792165	0.0112382956547846	0.0536219038067208	0.0270688260420949	0.0270688260420949	TRUE	0.195887997332621	No
ERDMAN_RS02975	ERDMAN_RS02975	protein_coding	ERDMAN_0621	1096	451	523	590	1121	1038	568	845	681	412	406	642	550.35	698	487	1.429	0.515	2.763	0.00572566155924168	0.0201526869217754	0.0213008910744551	0.0272989449152952	0.0236346903556196	0.0236346903556196	TRUE	0.147433413387729	No
ERDMAN_RS15210	ERDMAN_RS15210	protein_coding	ERDMAN_3167	5026	1164	1989	2699	5744	3232	2605	2181	2592	1885	2079	1998	2240.47	2459	1987	1.239	0.31	2.759	0.00580395287749388	0.0203552918774964	0.00473762694074638	0.0237645270412689	0.00868809123739311	0.00868809123739311	TRUE	0.0379703958608058	No
ERDMAN_RS22815	ERDMAN_RS22815	protein_coding	NA	23	1	7	4	4	0	12	2	9	3	1	0	8.63	8	1	5.89	2.558	2.759	0.00580308029644927	0.0203552918774964	0.385672775553356	0.321234842254194	0.3553080525203	0.3553080525203	TRUE	0.0519327658325234	No
ERDMAN_RS18150	eccD4	protein_coding	ERDMAN_3777	87	19	27	26	47	27	45	36	35	18	17	17	41.54	39	17	2.264	1.179	2.758	0.00581055182215939	0.0203602565186816	0.109809268279158	0.0846914735983621	0.100795600581343	0.100795600581343	TRUE	0.463217849904127	No
ERDMAN_RS13260	ERDMAN_RS13260	protein_coding	ERDMAN_2769	323	98	115	154	338	153	167	184	150	108	122	95	161.83	167	108	1.535	0.619	2.753	0.00590095030349895	0.0206318195371373	0.0262631412208611	0.0385470268748706	0.030275035735248	0.030275035735248	TRUE	0.0319343850805157	No
ERDMAN_RS20465	eccE1	protein_coding	ERDMAN_4258	4203	1010	1580	2457	4664	2203	2179	1893	2059	1716	1688	1362	1764.91	2044	1589	1.288	0.365	2.75	0.00595488614916822	0.0207372099221022	0.00829436653996161	0.0240746459392392	0.0122061548585522	0.0122061548585522	TRUE	0.0628856743380596	No
ERDMAN_RS04515	ERDMAN_RS04515	protein_coding	ERDMAN_0943	284	76	116	132	228	181	147	142	151	92	83	112	117.56	147	96	1.545	0.627	2.746	0.00603701802103359	0.0209667610845446	0.0234938162896066	0.0445478527129823	0.0307058318036588	0.0307058318036588	TRUE	0.144362765012031	No
ERDMAN_RS20245	ERDMAN_RS20245	protein_coding	ERDMAN_4206	98	31	42	25	67	70	51	58	55	17	24	43	48.96	55	28	1.916	0.938	2.746	0.0060345289844841	0.0209667610845446	0.0565526570946064	0.0752815144886216	0.0636026039909397	0.0636026039909397	TRUE	0.463245858382622	No
ERDMAN_RS12360	ERDMAN_RS12360	protein_coding	ERDMAN_2584	167	37	60	43	115	41	87	69	78	30	42	25	68.94	78	32	2.411	1.269	2.745	0.00605613041568268	0.0210145585448777	0.188747027956639	0.0600154997761381	0.137914186741955	0.137914186741955	TRUE	0.559031894316867	No
ERDMAN_RS12730	rsfS	protein_coding	ERDMAN_2663	258	70	106	117	271	170	134	131	138	82	98	105	118.93	134	95	1.412	0.497	2.74	0.00615132710067144	0.0212884694726321	1e-08	0.0442943496906251	0.0166246415348047	0.0166246415348047	TRUE	0.0798902427009125	No
ERDMAN_RS08130	ERDMAN_RS08130	protein_coding	ERDMAN_1704	93	22	47	33	74	29	48	41	61	23	27	18	57.48	50	23	2.218	1.149	2.732	0.00628869876723727	0.0216494379997441	0.12958735638859	0.0674751734144681	0.103625777824533	0.103625777824533	TRUE	0.0173561249132248	No
ERDMAN_RS08135	ERDMAN_RS08135	protein_coding	ERDMAN_1705	892	253	293	434	1052	362	462	474	382	303	381	224	364.93	439	303	1.449	0.535	2.732	0.00628683525595511	0.0216494379997441	0.023475541877473	0.0296795762544476	0.0253075767515968	0.0253075767515968	TRUE	0.0941337353606735	No
ERDMAN_RS13555	aspS	protein_coding	ERDMAN_2830	1392	390	611	812	1615	954	722	731	796	567	584	590	726.3	750	580	1.29	0.368	2.732	0.00628834463498308	0.0216494379997441	0.0074297282876108	0.0261639280620646	0.0117794788594228	0.0117794788594228	TRUE	0.156387051294926	No
ERDMAN_RS07180	mbtM	protein_coding	ERDMAN_1505	1667	359	630	904	1710	1055	864	673	821	631	619	652	640.31	786	634	1.248	0.32	2.732	0.00630201401690357	0.0216573150117211	0.00337568538289496	0.0266407186566594	0.00867475465193371	0.00867475465193371	TRUE	0.0563390494184944	No
ERDMAN_RS15300	rimM	protein_coding	ERDMAN_3188	391	94	144	156	408	167	203	176	188	109	148	103	164.31	189	120	1.573	0.654	2.728	0.00636257944076999	0.0218463391987277	0.0347719508216015	0.0383065199498012	0.0359380081648142	0.0359380081648142	TRUE	0.238684733797342	No
ERDMAN_RS22910	ERDMAN_RS22910	protein_coding	ERDMAN_3007	388	72	119	161	314	162	201	135	155	112	114	100	150.26	164	109	1.527	0.611	2.722	0.00649734036695313	0.0222313179106201	0.0256292270915328	0.0397748299247386	0.0302306841349688	0.0302306841349688	TRUE	0.452399250087668	No
ERDMAN_RS08190	ERDMAN_RS08190	protein_coding	ERDMAN_1716	3135	582	1033	1345	2848	1547	1625	1091	1346	939	1031	956	1054.11	1354	975	1.392	0.477	2.717	0.00657800265676782	0.0224877236168703	0.0197484746277927	0.0250598305455092	0.0214629649247387	0.0214629649247387	TRUE	0.0426054308927464	No
ERDMAN_RS07175	ERDMAN_RS07175	protein_coding	ERDMAN_1504	57	11	11	9	30	0	30	21	14	6	11	0	15.16	22	6	3.687	1.883	2.711	0.00671764694736329	0.0228458157655784	0.360380485652814	0.192725139767054	0.274048959286997	0.274048959286997	TRUE	0.302832527249831	No
ERDMAN_RS08025	ERDMAN_RS08025	protein_coding	ERDMAN_1681	3848	1163	1438	2237	4306	2818	1995	2180	1874	1562	1558	1742	1826.85	2016	1621	1.243	0.314	2.708	0.00676081941392199	0.0229330731069824	0.0051188736766402	0.0240251029359885	0.00919385658349025	0.00919385658349025	TRUE	0.0532607730525204	No
ERDMAN_RS14255	ERDMAN_RS14255	protein_coding	ERDMAN_2969	3222	1323	1423	2123	3918	2067	1670	2479	1854	1483	1418	1278	1807.46	2001	1393	1.435	0.521	2.707	0.00679815356110346	0.0230051066601693	0.025756446864961	0.0240402498077076	0.0261553017686439	0.0261553017686439	TRUE	0.269070291700652	No
ERDMAN_RS12800	ERDMAN_RS12800	protein_coding	ERDMAN_2675	4353	1269	1460	2144	4484	2366	2256	2378	1902	1497	1623	1462	2063.36	2179	1527	1.426	0.512	2.703	0.00686596987460056	0.0232095780270491	0.0233161154825358	0.0238633171386759	0.0253968831001649	0.0253968831001649	TRUE	0.324411112169833	No
ERDMAN_RS15845	ERDMAN_RS15845	protein_coding	ERDMAN_3296	327	136	151	215	409	213	170	255	197	150	148	132	189.83	207	143	1.42	0.506	2.701	0.0069034983350703	0.0233163727086467	0.0133247016675877	0.0361970609172806	0.0204410063128606	0.0204410063128606	TRUE	0.0625218854529647	No
ERDMAN_RS01710	ERDMAN_RS01710	protein_coding	ERDMAN_0359	268	96	127	168	307	102	139	180	165	117	111	63	143.34	161	97	1.647	0.72	2.7	0.00693218254057511	0.0233530128811141	0.0468944073445274	0.0406022585477047	0.0446926562750332	0.0446926562750332	TRUE	0.0980043121622015	No
ERDMAN_RS18020	ERDMAN_RS18020	protein_coding	ERDMAN_3748	862	173	217	335	654	168	447	324	283	234	237	104	338.18	351	192	1.838	0.878	2.7	0.00692700760578471	0.0233530128811141	0.0994158006625337	0.0302385380180931	0.073084390639578	0.073084390639578	TRUE	0.0999566037423429	No
ERDMAN_RS13000	ERDMAN_RS13000	protein_coding	NA	153	38	60	32	104	65	79	71	78	22	38	40	52.32	76	33	2.279	1.188	2.698	0.00697482308098156	0.0234765253317014	0.156185946633833	0.0718945964407733	0.123634432410466	0.123634432410466	TRUE	0.212330369324433	No
ERDMAN_RS00790	ERDMAN_RS00790	protein_coding	ERDMAN_0171	1228	288	455	557	1134	813	637	540	593	389	410	502	563	590	434	1.363	0.447	2.697	0.00700686555857315	0.0235641848579412	0.0139297178702467	0.0271936760669731	0.0181642837690789	0.0181642837690789	TRUE	0.0416967428497419	No
ERDMAN_RS03135	ERDMAN_RS03135	protein_coding	ERDMAN_0659	973	251	327	439	965	443	504	470	426	307	349	274	418.91	467	310	1.507	0.592	2.694	0.00705336678973385	0.0236800211539099	0.034244956780266	0.02876898605166	0.03257599653009	0.03257599653009	TRUE	0.0816876850589733	No
ERDMAN_RS07475	ERDMAN_RS07475	protein_coding	ERDMAN_1563	1712	467	632	939	2042	567	887	875	823	656	739	350	941.69	862	582	1.48	0.566	2.691	0.00713050087799107	0.0238371127223395	0.0330941148907352	0.0253518654876439	0.0307104871715003	0.0307104871715003	TRUE	0.47970633702984	No
ERDMAN_RS19375	ERDMAN_RS19375	protein_coding	ERDMAN_4027	553	104	182	177	400	259	287	195	237	124	145	160	170.95	240	143	1.687	0.755	2.691	0.00712952608181116	0.0238371127223395	0.0624619738720732	0.0376973190348246	0.0522105758791993	0.0522105758791993	TRUE	0.29774861726395	No
ERDMAN_RS07745	ERDMAN_RS07745	protein_coding	ERDMAN_1622	338	102	130	198	283	197	175	191	169	138	102	122	140.23	178	121	1.481	0.566	2.681	0.00734688413087304	0.024477150861806	0.0193325820557452	0.0410020680815903	0.0265310201886619	0.0265310201886619	TRUE	0.227471667118925	No
ERDMAN_RS13615	ERDMAN_RS13615	protein_coding	ERDMAN_2843	994	246	419	498	1022	721	515	461	546	348	370	446	460.56	507	388	1.312	0.392	2.679	0.00738456926577296	0.0245610398610975	0.00785450858291507	0.0282124202130911	0.0135334658588936	0.0135334658588936	TRUE	0.139594452403893	No
ERDMAN_RS14270	sigB	protein_coding	ERDMAN_2972	26498	10045	9463	13505	30807	6750	13735	18825	12330	9432	11148	4172	11755.13	14963	8251	1.813	0.859	2.679	0.00738232954444266	0.0245610398610975	0.0978328169023063	0.0228329774554501	0.0739583640364148	0.0739583640364148	TRUE	0.0780537484352692	No
ERDMAN_RS01275	ERDMAN_RS01275	protein_coding	ERDMAN_0269	1186	278	378	632	1058	544	615	521	493	441	383	336	471.54	543	387	1.408	0.494	2.673	0.00751581312151061	0.0249552949630547	0.0206179023135592	0.0280819971502452	0.0227743848848632	0.0227743848848632	TRUE	0.059471136712242	No
ERDMAN_RS01070	ERDMAN_RS01070	protein_coding	ERDMAN_0228	1363	292	490	679	1417	662	707	547	638	474	513	409	537.81	631	465	1.36	0.444	2.667	0.0076609246581439	0.0252965239559107	0.0149589618802861	0.0274081723973669	0.0183938630988224	0.0183938630988224	TRUE	0.162219424930238	No
ERDMAN_RS13275	ERDMAN_RS13275	protein_coding	ERDMAN_2772	3877	1009	1417	2272	4225	2141	2010	1891	1846	1587	1529	1323	1636.55	1916	1480	1.295	0.373	2.667	0.007663661789087	0.0252965239559107	0.00979081981504513	0.024189234696578	0.0136164719127304	0.0136164719127304	TRUE	0.0869738565112244	No
ERDMAN_RS15565	ERDMAN_RS15565	protein_coding	ERDMAN_3241	93	29	35	31	60	35	48	54	46	22	22	22	34.79	49	22	2.272	1.184	2.663	0.00773915052114942	0.0255207262982241	0.133318164510365	0.0967354075594397	0.117544085707527	0.117544085707527	TRUE	0.190345295462544	No
ERDMAN_RS00680	mak	protein_coding	ERDMAN_0147	1708	405	672	839	1893	1204	885	759	876	586	685	744	765.33	840	672	1.254	0.326	2.66	0.00782238917042899	0.0257339570028853	0.00498348056291535	0.0259828328865765	0.00972717845462205	0.00972717845462205	TRUE	0.0481715735438661	No
ERDMAN_RS04455	ERDMAN_RS04455	protein_coding	ERDMAN_0931	500	189	194	219	355	331	259	354	253	153	128	205	342.65	289	162	1.779	0.831	2.66	0.00781842038456077	0.0257339570028853	0.0863240972834996	0.0301390749124128	0.0664817402307384	0.0664817402307384	TRUE	0.152496081555339	No
ERDMAN_RS14435	ERDMAN_RS14435	protein_coding	ERDMAN_3008	1909	584	638	984	1937	591	990	1094	831	687	701	365	756.79	972	584	1.661	0.732	2.654	0.00794505295997272	0.0260937859755626	0.0689451526425321	0.0260208737932166	0.0537493407962827	0.0537493407962827	TRUE	0.447847991400505	No
ERDMAN_RS04415	ERDMAN_RS04415	protein_coding	ERDMAN_0920	109	18	40	27	69	30	57	34	52	19	25	19	37.13	48	21	2.301	1.202	2.647	0.00811387269806628	0.0265372955520436	0.144253996875749	0.0920518825431927	0.123059809002424	0.123059809002424	TRUE	0.668745292757273	No
ERDMAN_RS03805	rpmD	protein_coding	ERDMAN_0795	569	128	167	176	403	194	295	240	218	123	146	120	195.83	251	130	1.938	0.955	2.645	0.00815909688269955	0.026640841691807	0.123727182584738	0.0357806984150699	0.0893327036096533	0.0893327036096533	TRUE	0.193184942272827	No
ERDMAN_RS22750	ERDMAN_RS22750	protein_coding	ERDMAN_3213	5823	1519	2866	3139	6530	3548	3018	2847	3734	2192	2363	2193	2484.95	3200	2249	1.422	0.508	2.641	0.00827602631537325	0.02695541572702	0.0283153558576129	0.0236512973286713	0.0263978918257927	0.0263978918257927	TRUE	0.226035198851941	No
ERDMAN_RS16760	ERDMAN_RS16760	protein_coding	ERDMAN_3490	266	202	199	201	418	254	138	379	259	140	151	157	289.98	259	149	1.706	0.77	2.638	0.00834506141846993	0.0271577475159485	0.0714956724351283	0.0315059644923846	0.0572044137720552	0.0572044137720552	TRUE	0.0841416088419316	No
ERDMAN_RS02945	grcC	protein_coding	ERDMAN_0615	5964	1637	2445	3319	6039	4345	3091	3068	3186	2318	2185	2685	2258.05	3115	2396	1.3	0.379	2.637	0.00837339626065433	0.027204880489537	0.0120207037004183	0.023755566181656	0.0145559154864914	0.0145559154864914	TRUE	0.168398079788508	No
ERDMAN_RS10130	ERDMAN_RS10130	protein_coding	ERDMAN_2131	59	15	13	14	32	0	31	28	17	10	12	0	25.09	25	7	3.494	1.805	2.632	0.00847854153997978	0.0274428862272444	0.410385462558057	0.125378780292187	0.277244921139898	0.277244921139898	TRUE	1.24531964097303	No
ERDMAN_RS20455	espL	protein_coding	ERDMAN_4256	1512	387	567	725	1397	757	784	725	739	506	506	468	934.99	749	493	1.52	0.604	2.632	0.00848158449080313	0.0274428862272444	0.0439515292108234	0.0253714721362336	0.0365573408821917	0.0365573408821917	TRUE	0.250191935214097	No
ERDMAN_RS04370	ERDMAN_RS04370	protein_coding	ERDMAN_0911	84	29	29	27	75	45	44	54	38	19	27	28	41.33	45	25	1.801	0.849	2.628	0.00857899017496155	0.0277123958941192	0.0311718911248094	0.0849965051505878	0.0513648492814025	0.0513648492814025	TRUE	0.316181827874534	No
ERDMAN_RS00655	ERDMAN_RS00655	protein_coding	NA	270	187	138	186	411	229	140	350	180	130	149	142	269.63	223	140	1.559	0.641	2.627	0.00862230752974158	0.0277837768472723	0.0430943175010694	0.0321771126344838	0.038148389083598	0.038148389083598	TRUE	0.386763691932326	No
ERDMAN_RS20060	ERDMAN_RS20060	protein_coding	ERDMAN_4169	3424	1010	1385	1715	3368	2812	1775	1893	1805	1198	1219	1738	1657.82	1824	1385	1.317	0.397	2.622	0.00874326074168056	0.0281504329453453	0.0134407719731524	0.0241690187556214	0.0160009734752212	0.0160009734752212	TRUE	0.200476381520238	No
ERDMAN_RS15255	ERDMAN_RS15255	protein_coding	ERDMAN_3179	398	62	106	107	324	138	206	116	138	75	117	85	125.87	153	92	1.677	0.746	2.621	0.0087647038753388	0.02819636103385	0.0560427366869359	0.0430991801820031	0.0515578423601614	0.0515578423601614	TRUE	0.0774055471022778	No
ERDMAN_RS20220	serS	protein_coding	ERDMAN_4201	251	83	115	98	247	179	130	156	150	68	89	111	131.04	145	89	1.611	0.688	2.62	0.00880202255579288	0.0282701100565449	0.0424849824089944	0.0422918476121475	0.0424577389146814	0.0424577389146814	TRUE	0.265130249825624	No
ERDMAN_RS16155	crcB	protein_coding	ERDMAN_3360	358	100	132	176	316	221	186	187	172	123	114	137	150.06	182	125	1.461	0.547	2.619	0.00882225386932959	0.0282888271010013	0.0192631340483871	0.0397975827450551	0.0259162477770184	0.0259162477770184	TRUE	0.0924447106014589	No
ERDMAN_RS20580	ERDMAN_RS20580	protein_coding	ERDMAN_4284	74	11	23	9	29	35	38	21	30	6	10	22	25.04	30	13	2.383	1.253	2.618	0.00884433050574352	0.0283364846872435	0.123576482518455	0.125581031403608	0.12437469081275	0.12437469081275	TRUE	0.19406615676071	No
ERDMAN_RS20825	ERDMAN_RS20825	protein_coding	ERDMAN_0074	744	128	229	333	644	327	386	240	298	233	233	202	299.2	308	223	1.402	0.487	2.611	0.00903931531816901	0.0289140314086058	0.0179654810586938	0.031231778403633	0.0219409216112529	0.0219409216112529	TRUE	0.108885246454484	No
ERDMAN_RS10935	ERDMAN_RS10935	protein_coding	ERDMAN_2297	233	52	95	93	212	132	121	97	124	65	77	82	86.34	114	75	1.542	0.624	2.607	0.00912131232468865	0.0291525751109658	0.0205996253555623	0.0524773454559796	0.0325487900940922	0.0325487900940922	TRUE	0.215346395917236	No
ERDMAN_RS14685	truB	protein_coding	ERDMAN_3059	1106	250	374	568	1062	625	573	469	487	397	384	386	470.26	510	389	1.318	0.398	2.607	0.00914688148867523	0.0292105288516393	0.0102139012951384	0.028096905288811	0.014909152409427	0.014909152409427	TRUE	0.0986331724923112	No
ERDMAN_RS16735	ERDMAN_RS16735	protein_coding	ERDMAN_3482	204	75	94	94	212	142	106	141	122	66	77	88	104.88	123	77	1.583	0.663	2.604	0.00921560341869926	0.0293583862357264	0.0335139376924271	0.0471997656636734	0.0382394802336708	0.0382394802336708	TRUE	0.389020099532578	No
ERDMAN_RS21700	ERDMAN_RS21700	protein_coding	NA	143	20	38	44	95	40	74	37	50	31	34	25	47.66	54	30	1.845	0.884	2.601	0.00929045165545248	0.029543480713346	0.0557771764740998	0.0767222467427855	0.0635811418904483	0.0635811418904483	TRUE	0.0514457095143879	No
ERDMAN_RS07595	ERDMAN_RS07595	protein_coding	ERDMAN_1588	242	65	84	129	217	112	125	122	109	90	79	69	116.15	119	79	1.506	0.591	2.595	0.00944904929038899	0.029956308000523	0.0210399682565657	0.0448141100115483	0.0289628322008647	0.0289628322008647	TRUE	0.0758470608885269	No
ERDMAN_RS17090	ERDMAN_RS17090	protein_coding	ERDMAN_3557	867	245	359	484	919	584	449	459	468	338	333	361	413.16	459	344	1.334	0.416	2.594	0.00947800306243696	0.0300238677655261	0.0116028851385488	0.0288547682246667	0.0163812853193001	0.0163812853193001	TRUE	0.276231694393557	No
ERDMAN_RS10705	ERDMAN_RS10705	protein_coding	ERDMAN_2250	432	92	178	244	449	203	224	172	232	170	162	125	193.19	209	152	1.383	0.467	2.594	0.00948791710464403	0.0300310543005977	0.011025059720515	0.0359609995585122	0.0188228486557144	0.0188228486557144	TRUE	0.0880887985036086	No
ERDMAN_RS04165	purQ	protein_coding	ERDMAN_0872	1448	466	650	840	1426	1112	751	873	847	587	516	687	691.07	824	597	1.379	0.464	2.587	0.00969258698720124	0.0305997565034597	0.0202492890309052	0.0263448798354276	0.0219426343951505	0.0219426343951505	TRUE	0.0496645793946585	No
ERDMAN_RS14950	infB	protein_coding	ERDMAN_3113	21901	5327	7216	11512	22597	8808	11352	9983	9402	8040	8177	5444	8138.3	10246	7220	1.419	0.505	2.585	0.00973388647538811	0.0306613521053124	0.0275104849416508	0.0229304644614324	0.0274015182030287	0.0274015182030287	TRUE	0.0715672064615263	No
ERDMAN_RS08495	pyk	protein_coding	ERDMAN_1778	3121	842	1195	1843	3789	2100	1618	1578	1557	1287	1371	1298	1381.57	1584	1319	1.201	0.265	2.582	0.00982176583533226	0.0308639169609481	0.00255114233697905	0.024480024288435	0.00698761859821819	0.00698761859821819	TRUE	0.0328492493023214	No
ERDMAN_RS10460	ctpG	protein_coding	ERDMAN_2195	1206	305	466	673	1364	517	625	572	607	470	494	320	911.45	601	428	1.406	0.492	2.573	0.0100754538425159	0.0316105293078295	0.0233742175348842	0.0254427006005216	0.0246649042387585	0.0246649042387585	TRUE	0.257812297783437	No
ERDMAN_RS12960	ERDMAN_RS12960	tRNA	ERDMAN_2709	604	84	171	136	390	304	313	157	223	95	141	188	188.05	231	141	1.652	0.724	2.566	0.0102765089230008	0.0321898939789053	0.0617875314719326	0.0363255424105918	0.0528408288071643	0.0528408288071643	TRUE	0.0658124515664113	No
ERDMAN_RS16215	ERDMAN_RS16215	protein_coding	ERDMAN_3372	378	108	145	197	405	209	196	202	189	138	147	129	183.02	196	138	1.417	0.503	2.565	0.0103303724039051	0.0323070882185821	0.0163695293633733	0.036702571758147	0.0227261042623224	0.0227261042623224	TRUE	0.371414561756562	No
ERDMAN_RS07035	ERDMAN_RS07035	protein_coding	ERDMAN_1475	542	151	229	247	488	437	281	283	298	173	177	270	254.71	287	207	1.394	0.479	2.561	0.0104430652924821	0.0326260907104346	0.0173194434729154	0.0327371846792039	0.0218481531930802	0.0218481531930802	TRUE	0.273956787152414	No
ERDMAN_RS13970	ERDMAN_RS13970	protein_coding	NA	33	10	15	6	23	15	17	19	20	4	8	9	16.75	19	7	2.484	1.312	2.561	0.0104489872998286	0.0326260907104346	0.0742378274997568	0.176598814216524	0.121394120074056	0.121394120074056	TRUE	0.242025659126259	No
ERDMAN_RS18145	eccC4	protein_coding	ERDMAN_3775	169	37	59	55	123	70	88	69	77	38	45	43	75.17	78	42	1.863	0.898	2.556	0.0105995931452022	0.0330157098334184	0.0846162263737138	0.0569156229055832	0.0748389535056483	0.0748389535056483	TRUE	1.65776423448788	No
ERDMAN_RS14755	ERDMAN_RS14755	protein_coding	ERDMAN_3074	55	15	19	15	53	14	29	28	25	10	19	9	21.58	27	13	2.065	1.046	2.555	0.0106183945354859	0.0330237955149555	0.0398819527579692	0.142116870534467	0.0792446065280326	0.0792446065280326	TRUE	0.498119506388423	No
ERDMAN_RS07965	ERDMAN_RS07965	protein_coding	ERDMAN_1668	744	256	291	470	933	507	386	480	379	328	338	313	403.03	415	326	1.259	0.332	2.552	0.0107226138069661	0.0332951992361761	0.00304182842144733	0.0290115856835084	0.00993429607927866	0.00993429607927866	TRUE	0.0613377102386685	No
ERDMAN_RS20655	ERDMAN_RS20655	protein_coding	ERDMAN_4300	4492	787	1396	1612	3137	2237	2328	1475	1819	1126	1135	1383	1405.74	1874	1215	1.545	0.628	2.549	0.0108070256387264	0.0335308030876123	0.0527191016826591	0.0244479351362545	0.0431468306666617	0.0431468306666617	TRUE	0.197373761536347	No
ERDMAN_RS10125	ERDMAN_RS10125	protein_coding	ERDMAN_2130	28	8	9	6	13	5	15	15	12	4	5	3	12.48	14	4	3.407	1.769	2.548	0.0108211509550684	0.0335481301906146	0.242210506867004	0.229281911533492	0.237358279286868	0.237358279286868	TRUE	0.575093415427013	No
ERDMAN_RS01570	ERDMAN_RS01570	protein_coding	ERDMAN_0330	1189	409	600	819	1519	922	616	767	782	572	550	570	695.88	722	564	1.274	0.349	2.537	0.0111732138379655	0.0343683507874147	0.00791289548998455	0.0263191227766944	0.0122902446174415	0.0122902446174415	TRUE	0.0919329781882885	No
ERDMAN_RS18215	infA	protein_coding	ERDMAN_3789	9438	2585	3661	6086	9145	5881	4892	4845	4770	4251	3309	3635	4472.12	4836	3732	1.296	0.374	2.535	0.011231337436397	0.0345201044211012	0.0134496126339975	0.0231902087173009	0.0155034677968375	0.0155034677968375	TRUE	0.188631827528518	No
ERDMAN_RS10220	ERDMAN_RS10220	protein_coding	NA	64	22	23	23	49	30	33	41	30	16	18	19	31.39	35	18	1.968	0.977	2.531	0.0113624322388667	0.0348684639330222	0.0548576413554579	0.10474998056364	0.0749318078303204	0.0749318078303204	TRUE	0.100164848197814	No
ERDMAN_RS18475	ERDMAN_RS18475	protein_coding	ERDMAN_3844	123	29	45	39	56	62	64	54	59	27	20	38	47.46	59	28	2.084	1.059	2.531	0.0113865203421282	0.0349151068726617	0.126217778508494	0.0769394565336046	0.106453394454988	0.106453394454988	TRUE	0.142854825392395	No
ERDMAN_RS02950	htpX	protein_coding	ERDMAN_0616	5769	2206	2063	3143	6358	1761	2990	4134	2688	2195	2301	1088	2367.38	3271	1861	1.756	0.813	2.527	0.0114879360313486	0.0350618591539527	0.0969859821442547	0.0237028316324238	0.0741636430039509	0.0741636430039509	TRUE	0.0390784735026798	No
ERDMAN_RS00045	ERDMAN_RS00045	tRNA	ERDMAN_0010	414	83	130	113	282	240	215	156	169	79	102	148	140.6	180	110	1.65	0.722	2.52	0.0117429460686218	0.0356462845112416	0.0602160633453475	0.0409535263788369	0.053356982315805	0.053356982315805	TRUE	0.0713067250482206	No
ERDMAN_RS12475	dnaJ	protein_coding	ERDMAN_2608	5506	1335	1906	2800	6654	2281	2854	2502	2483	1956	2408	1410	2305.12	2613	1925	1.358	0.441	2.518	0.0118140905766798	0.0357792966732445	0.0198264887959431	0.0237322508982571	0.0217750138193211	0.0217750138193211	TRUE	0.113973580101714	No
ERDMAN_RS06465	ERDMAN_RS06465	protein_coding	ERDMAN_1356	5951	1596	2181	3387	6622	3522	3085	2991	2842	2366	2396	2177	2725.38	2973	2313	1.285	0.362	2.516	0.0118589561875567	0.0358875037786769	0.0119766104745555	0.0235597548948649	0.0146006128481886	0.0146006128481886	TRUE	0.146976793021719	No
ERDMAN_RS09840	ERDMAN_RS09840	protein_coding	ERDMAN_2067	581	170	241	356	682	379	301	319	314	249	247	234	282.76	311	243	1.276	0.351	2.513	0.0119622302724333	0.0361165568871007	0.00346164514822569	0.0317329043047316	0.0110667711420454	0.0110667711420454	TRUE	0.0642643741636738	No
ERDMAN_RS07655	secG	protein_coding	ERDMAN_1599	341	87	143	130	271	216	177	163	186	91	98	134	141.49	175	108	1.635	0.71	2.512	0.0119931861362879	0.0361544398644196	0.0571751140301049	0.0408385671630598	0.0514875290627193	0.0514875290627193	TRUE	0.698394646044541	No
ERDMAN_RS18310	ERDMAN_RS18310	protein_coding	ERDMAN_3809	220	78	95	110	217	170	114	146	124	77	79	105	113.82	128	87	1.459	0.545	2.51	0.0120727957346069	0.0363665196668219	0.0170135573566609	0.0452674669711904	0.0262380161961991	0.0262380161961991	TRUE	0.19271831982911	No
ERDMAN_RS11440	ERDMAN_RS11440	protein_coding	ERDMAN_2394	460	105	167	216	448	298	238	197	218	151	162	184	206.91	218	166	1.326	0.407	2.508	0.0121335076340541	0.0364934287799115	0.00630691598122241	0.0350759434557799	0.0146762188272406	0.0146762188272406	TRUE	0.0410573825815719	No
ERDMAN_RS00170	ERDMAN_RS00170	protein_coding	ERDMAN_0038	114	33	39	46	92	70	59	62	51	32	33	43	53.63	57	36	1.584	0.663	2.508	0.0121486639402616	0.0365110573506868	0.00836274565456447	0.0706913934301418	0.0329998335936369	0.0329998335936369	TRUE	0.123246866046495	No
ERDMAN_RS09155	ERDMAN_RS09155	protein_coding	ERDMAN_1916	72	24	34	36	59	11	37	45	44	25	21	7	37.56	42	18	2.356	1.236	2.505	0.0122278994110358	0.0366930396383106	0.180382712158841	0.0912596187240871	0.145709475892272	0.145709475892272	TRUE	0.318212622437941	No
ERDMAN_RS00015	recF	protein_coding	ERDMAN_0003	1225	280	384	556	1117	774	635	525	500	388	404	478	470.99	553	423	1.313	0.393	2.503	0.0123182988988595	0.0369360901333742	0.0116571090331272	0.0280884431566417	0.0160176006724884	0.0160176006724884	TRUE	0.0921538450078541	No
ERDMAN_RS17110	ERDMAN_RS17110	protein_coding	ERDMAN_3561	507	118	192	258	545	318	263	221	250	180	197	197	225.65	245	191	1.289	0.366	2.488	0.0128620490836737	0.0383324194238772	0.00288349339111354	0.0340411172641104	0.0118221825631446	0.0118221825631446	TRUE	0.044128833323703	No
ERDMAN_RS19885	ERDMAN_RS19885	tRNA	ERDMAN_4136	412	122	289	89	170	244	214	229	377	62	62	151	155.53	273	92	2.984	1.577	2.488	0.0128606702735251	0.0383324194238772	0.284423650551631	0.0391930979201406	0.179953598930799	0.284423650551631	TRUE	0.11200265264621	No
ERDMAN_RS05945	ychF	protein_coding	ERDMAN_1245	233	91	84	84	193	193	121	171	109	59	70	119	106.1	134	83	1.603	0.681	2.486	0.0129032561563849	0.0383969622593029	0.045769943309377	0.0469161663754101	0.0461751808051308	0.0461751808051308	TRUE	0.50921610126458	No
ERDMAN_RS11735	ERDMAN_RS11735	protein_coding	NA	52	31	37	22	52	40	27	58	48	15	19	25	36.7	44	20	2.204	1.14	2.486	0.0129362123395224	0.0384658910443937	0.147412182194868	0.0928655776525628	0.123944692146775	0.123944692146775	TRUE	0.174141930090991	No
ERDMAN_RS03350	hadA	protein_coding	ERDMAN_0703	2438	819	1012	1051	2410	1872	1264	1535	1319	734	872	1157	1206.23	1373	921	1.489	0.574	2.485	0.0129668371037644	0.0384986667751978	0.0439817861135047	0.0247513381568948	0.0377278107999943	0.0377278107999943	TRUE	0.497090888527815	No
ERDMAN_RS05730	ERDMAN_RS05730	protein_coding	ERDMAN_1197	48436	14813	15695	24930	55255	19272	25107	27761	20450	17412	19995	11911	19560.53	24439	16439	1.487	0.572	2.466	0.0136761064369679	0.0401193025275653	0.0448073308518468	0.0227454454589187	0.0387379647215462	0.0387379647215462	TRUE	0.0874364520702374	No
ERDMAN_RS04665	ERDMAN_RS04665	protein_coding	ERDMAN_0974	171	51	82	90	165	122	89	96	107	63	60	75	84.24	97	66	1.465	0.551	2.462	0.0138254235503088	0.0404666644602182	0.0119915721046097	0.0532251893434366	0.0260184759366987	0.0260184759366987	TRUE	0.239547993745485	No
ERDMAN_RS06930	prmC	protein_coding	ERDMAN_1453	4170	975	1374	2068	4351	2716	2162	1827	1790	1444	1575	1679	1553.66	1926	1566	1.233	0.302	2.46	0.0138879005148339	0.0405871639838212	0.00628003524177991	0.0242733017285644	0.0103369615569873	0.0103369615569873	TRUE	0.0543078166464387	No
ERDMAN_RS15850	ERDMAN_RS15850	protein_coding	ERDMAN_3297	682	120	233	304	654	338	354	225	304	212	237	209	259.64	294	219	1.357	0.44	2.446	0.0144396121121847	0.042027376158713	0.0145916873856115	0.03254512355008	0.020078814601484	0.020078814601484	TRUE	0.0809729595779861	No
ERDMAN_RS18650	ERDMAN_RS18650	protein_coding	ERDMAN_3880	557	157	214	309	474	292	289	294	279	216	172	180	327.21	287	189	1.52	0.604	2.442	0.0145890762117283	0.042417388127068	0.0444461040863147	0.030494157430114	0.0404458858904695	0.0404458858904695	TRUE	0.0169658042391909	No
ERDMAN_RS10805	rpsN	protein_coding	ERDMAN_2270	48	34	35	36	61	25	25	64	46	25	22	15	32.6	45	21	2.068	1.048	2.437	0.0147986280909688	0.0429948307258325	0.109349128280483	0.101711641198791	0.106414419176167	0.106414419176167	TRUE	0.070510203380714	No
ERDMAN_RS18950	ERDMAN_RS18950	protein_coding	ERDMAN_3943	1780	392	639	1002	1853	862	923	735	833	700	671	533	801.29	830	635	1.312	0.392	2.437	0.0148205499687162	0.0430266964354154	0.014534891485375	0.0258316507700069	0.0174929808555245	0.0174929808555245	TRUE	0.170800471356316	No
ERDMAN_RS07905	ERDMAN_RS07905	protein_coding	ERDMAN_1655	717	170	242	305	537	393	372	319	315	213	194	243	275.53	335	217	1.551	0.633	2.431	0.0150452937649229	0.0435825323809861	0.053077873479621	0.0319723041453768	0.0458309625251749	0.0458309625251749	TRUE	0.104573070046514	No
ERDMAN_RS14190	ERDMAN_RS14190	protein_coding	ERDMAN_2957	3693	1366	1274	1916	4495	1156	1914	2560	1660	1338	1627	714	1343.98	2045	1226	1.666	0.736	2.429	0.0151208422184129	0.0437368690971473	0.0837886752700932	0.0245322323677286	0.0656689911234509	0.0656689911234509	TRUE	0.0397916033982756	No
ERDMAN_RS21675	ERDMAN_RS21675	protein_coding	ERDMAN_2819	64	24	21	23	42	32	33	45	27	16	15	20	23.8	35	17	2.047	1.034	2.426	0.0152682279223921	0.0440334796469575	0.0732107151684224	0.130971565190346	0.0978472042013767	0.0978472042013767	TRUE	0.172813909699325	No
ERDMAN_RS12455	ERDMAN_RS12455	protein_coding	ERDMAN_2601	9182	1969	3054	4353	9017	3877	4759	3690	3979	3040	3263	2396	3746.42	4143	2900	1.429	0.515	2.422	0.0154314273222645	0.0444714941466288	0.0356331618609697	0.0233018974744621	0.0323589515463756	0.0323589515463756	TRUE	0.0774912614439344	No
ERDMAN_RS07200	irtA	protein_coding	ERDMAN_1509	880	190	300	423	869	430	456	356	391	295	314	266	402.13	401	292	1.38	0.465	2.421	0.0154628680570631	0.0445294323520116	0.0220047546674663	0.0290259672094285	0.0241019766530395	0.0241019766530395	TRUE	0.251867665551671	No
ERDMAN_RS00700	ERDMAN_RS00700	protein_coding	ERDMAN_0153	433	170	228	303	586	321	224	319	297	212	212	198	274.11	280	207	1.332	0.414	2.417	0.0156474847377953	0.0449293275219737	0.012006969197264	0.0320205913452549	0.0176464426724344	0.0176464426724344	TRUE	0.134098023164639	No
ERDMAN_RS14100	ERDMAN_RS14100	protein_coding	ERDMAN_2938	808	270	399	579	981	603	419	506	520	404	355	373	429	482	377	1.27	0.345	2.415	0.0157294664007182	0.0451317341285764	0.00746275288209073	0.0286242931131071	0.0126937100010402	0.0126937100010402	TRUE	0.0897263688991869	No
ERDMAN_RS01255	ERDMAN_RS01255	protein_coding	ERDMAN_0265	587	180	235	272	616	384	304	337	306	190	223	237	269.61	316	217	1.454	0.54	2.41	0.0159421428713916	0.0456752277161388	0.0334998086158414	0.0321778139910805	0.0329557006781987	0.0329557006781987	TRUE	0.184181480429089	No
ERDMAN_RS01295	ERDMAN_RS01295	protein_coding	ERDMAN_0273	3713	1662	1785	2140	3679	3250	1925	3115	2326	1495	1331	2009	1801.5	2455	1612	1.522	0.606	2.406	0.0161164799747446	0.0461410592862949	0.0579822923169388	0.024044968223712	0.0453096179534261	0.0453096179534261	TRUE	0.168521930554273	No
ERDMAN_RS19595	ERDMAN_RS19595	protein_coding	ERDMAN_4073	1464	379	526	788	1585	1042	759	710	685	550	574	644	636.07	718	589	1.222	0.289	2.403	0.0162512191767121	0.0464929271129825	0.00394333950680548	0.0266675234884847	0.00910476501642969	0.00910476501642969	TRUE	0.0335819748304239	No
ERDMAN_RS04160	purS	protein_coding	ERDMAN_0871	1295	375	468	673	1276	783	671	703	610	470	462	484	487.71	661	472	1.401	0.486	2.399	0.0164385071760837	0.046858095927182	0.029946829814748	0.0279007169823197	0.0281107483584965	0.0281107483584965	TRUE	0.257166942557309	No
ERDMAN_RS05825	ERDMAN_RS05825	protein_coding	ERDMAN_1218	36	14	14	17	27	11	19	26	18	12	10	7	16.8	21	10	2.175	1.121	2.397	0.016524899080272	0.0470463274347255	1e-08	0.176071313464647	0.101285507829931	0.101285507829931	TRUE	0.120868088898431	No
ERDMAN_RS14165	ERDMAN_RS14165	protein_coding	ERDMAN_2952	528	116	215	217	524	389	274	217	280	152	190	240	233.82	257	194	1.335	0.417	2.396	0.0165549685493602	0.0470875571773257	0.0117041774366347	0.0336417843649205	0.0180852515261043	0.0180852515261043	TRUE	0.130733500623475	No
ERDMAN_RS10930	ERDMAN_RS10930	protein_coding	ERDMAN_2296	670	229	278	375	763	563	347	429	362	262	276	348	370.1	379	295	1.276	0.352	2.394	0.0166448173671729	0.0472404932212825	0.00719767862085048	0.0295808635818383	0.0130612560065925	0.0130612560065925	TRUE	0.0924777293870897	No
ERDMAN_RS09415	ERDMAN_RS09415	protein_coding	ERDMAN_1979	124	27	59	57	114	66	64	51	77	40	41	41	66.6	64	41	1.586	0.666	2.39	0.0168413088254754	0.0477636541996155	0.0275854850544552	0.0613302063115989	0.0402404729171685	0.0402404729171685	TRUE	0.337563851883761	No
ERDMAN_RS13230	ERDMAN_RS13230	protein_coding	ERDMAN_2763	133	36	53	58	111	50	69	67	69	41	40	31	72.41	68	37	1.84	0.88	2.386	0.0170333417193497	0.0482386202405233	0.0955339330789532	0.0582262999097082	0.081906890466889	0.081906890466889	TRUE	0.0439085218469464	No
ERDMAN_RS09505	ERDMAN_RS09505	protein_coding	ERDMAN_1997	351	112	186	167	399	286	182	210	242	117	144	177	208.19	211	146	1.44	0.526	2.383	0.0171715804869662	0.0485600922626373	0.0281659104826496	0.0349993916868157	0.0304032779318484	0.0304032779318484	TRUE	0.174167472701163	No
ERDMAN_RS02885	ERDMAN_RS02885	protein_coding	ERDMAN_0602	92	37	39	40	107	35	48	69	51	28	39	22	71.04	56	30	1.855	0.891	2.379	0.0173697323464654	0.0490498264967046	0.0957039123649119	0.0589089136263014	0.0812320821452222	0.0812320821452222	TRUE	0.524389909453446	No
ERDMAN_RS00210	ERDMAN_RS00210	protein_coding	ERDMAN_0046	2535	591	828	1123	2709	1543	1314	1108	1079	784	980	954	1042.15	1167	906	1.29	0.367	2.378	0.0173967912190156	0.0490785606114122	0.0130778996839431	0.025087891623105	0.0163251969156428	0.0163251969156428	TRUE	0.130243394406316	No
ERDMAN_RS20445	espJ	protein_coding	ERDMAN_4252	11322	3534	5102	6411	11236	6557	5869	6623	6648	4478	4066	4053	7998.9	6380	4199	1.519	0.603	2.378	0.0174142009513942	0.0490785606114122	0.0642213440487868	0.0229359859442584	0.0462515166720092	0.0462515166720092	TRUE	0.433015686219056	No
ERDMAN_RS00165	ERDMAN_RS00165	protein_coding	ERDMAN_0037	655	241	359	389	734	549	340	452	468	272	266	339	379.36	420	292	1.43	0.516	2.374	0.0175937357047173	0.0493629956058069	0.0337191048911347	0.0294107015276163	0.0317050504459715	0.0317050504459715	TRUE	0.376815336159595	No
ERDMAN_RS19610	ERDMAN_RS19610	protein_coding	ERDMAN_4076	5298	1949	2292	3456	6626	4364	2746	3653	2986	2414	2398	2697	2695.23	3128	2503	1.248	0.32	2.375	0.0175469808021313	0.0493629956058069	0.00926405250611046	0.0235703378851281	0.0127492131904998	0.0127492131904998	TRUE	0.0856129597384081	No
ERDMAN_RS00755	ERDMAN_RS00755	protein_coding	ERDMAN_0164	455	97	145	227	455	247	236	182	189	159	165	153	212.63	202	159	1.295	0.373	2.373	0.0176304951151013	0.0494308242770293	0.00430479221406935	0.0347404302758598	0.0132232083221508	0.0132232083221508	TRUE	0.0932904383051396	No
ERDMAN_RS12850	rpmA	protein_coding	ERDMAN_2687	3175	1004	1244	1797	3916	2058	1646	1882	1621	1255	1417	1272	1666	1716	1315	1.304	0.383	2.372	0.0176700051117556	0.0494709765352644	0.0156843442768119	0.0241613792421965	0.018174664917797	0.018174664917797	TRUE	0.0613886471328458	No
ERDMAN_RS11120	ERDMAN_RS11120	protein_coding	ERDMAN_2332	312	186	163	252	414	198	162	349	212	176	150	122	228.66	241	149	1.594	0.672	2.372	0.017696590612989	0.0495101196067099	0.064279214375975	0.0338903100736786	0.0534792746333251	0.0534792746333251	TRUE	0.169716085631144	No

## Sheet: DA_M01-34503vsDMSO_DN
Id	Name	gene_biotype	old_locus_tag	34503_1	34503_2	34503_3	DMSO_1	DMSO_2	DMSO_3	norm.34503_1	norm.34503_2	norm.34503_3	norm.DMSO_1	norm.DMSO_2	norm.DMSO_3	baseMean	34503	DMSO	FC	log2FoldChange	stat	pvalue	padj	dispGeneEst	dispFit	dispMAP	dispersion	betaConv	maxCooks	outlier
ERDMAN_RS15725	hupB	protein_coding	ERDMAN_3272	4102	1440	1905	13128	24089	11221	2126	2699	2482	9169	8717	6935	4776.61	2436	8274	0.294	-1.766	-12.084	1.27569336657558e-33	3.76761168714952e-32	0.0124110481505716	0.0231534539231731	0.0151107189758211	0.0151107189758211	TRUE	0.121686671440053	No
ERDMAN_RS17840	ERDMAN_RS17840	protein_coding	ERDMAN_3710	579	163	221	1133	2137	1262	300	305	288	791	773	780	475.09	298	781	0.381	-1.392	-11.081	1.54326252159438e-28	4.36110444951274e-27	0.0020164206287023	0.028041177010779	0.00908548011210795	0.00908548011210795	TRUE	0.0865962610120539	No
ERDMAN_RS09250	ERDMAN_RS09250	protein_coding	ERDMAN_1938	2715	679	1032	4121	8104	5096	1407	1273	1345	2878	2933	3150	1834.27	1342	2987	0.45	-1.152	-10.379	3.09738146851798e-25	8.22061784347205e-24	0.00463471832998527	0.0240193976997238	0.00833803218422903	0.00833803218422903	TRUE	0.0578273697551218	No
ERDMAN_RS19640	ERDMAN_RS19640	protein_coding	ERDMAN_4083	1305	331	414	3676	6818	3276	676	620	539	2567	2467	2025	1323.33	612	2353	0.261	-1.941	-10.332	5.06056029900714e-25	1.33408596338926e-23	0.0248875383129708	0.0245621710244245	0.0243159836922617	0.0243159836922617	TRUE	0.153296533596292	No
ERDMAN_RS19645	ERDMAN_RS19645	protein_coding	ERDMAN_4085	1361	308	495	4594	7718	2873	705	577	645	3209	2793	1776	1346.67	642	2593	0.248	-2.009	-10.256	1.1148087499603e-24	2.89997931777753e-23	0.0250400605150879	0.0245283926485432	0.0266000893194111	0.0266000893194111	TRUE	0.0638986095880639	No
ERDMAN_RS17835	ERDMAN_RS17835	protein_coding	ERDMAN_3709	621	202	297	1391	2607	1360	322	379	387	972	943	841	574.03	363	919	0.392	-1.353	-10.021	1.23839355389776e-23	3.09835024185376e-22	0.00552390174471506	0.027105663110543	0.0111990752914791	0.0111990752914791	TRUE	0.0580157926191855	No
ERDMAN_RS13480	ERDMAN_RS13480	protein_coding	ERDMAN_2815	810	244	374	1610	3017	1900	420	457	487	1124	1092	1174	788.37	455	1130	0.401	-1.318	-9.665	4.23154115673716e-22	1.02601812738664e-20	0.00728770676782764	0.0258843796271181	0.0118471670558416	0.0118471670558416	TRUE	0.0657536101665114	No
ERDMAN_RS08900	ERDMAN_RS08900	protein_coding	ERDMAN_1864	2603	649	1267	5741	11119	5246	1349	1216	1651	4010	4024	3242	2477.19	1405	3759	0.374	-1.418	-9.596	8.31639589725692e-22	2.00409834873774e-20	0.012306722099098	0.0236545466875418	0.0152372502210053	0.0152372502210053	TRUE	0.0706179769713112	No
ERDMAN_RS04965	ERDMAN_RS04965	protein_coding	ERDMAN_1038	562	226	244	1693	3106	1392	291	424	318	1182	1124	860	683.27	344	1055	0.323	-1.63	-8.806	1.29693818700664e-18	2.91107039917834e-17	0.0212917515609176	0.0263874932688271	0.0226771771454293	0.0226771771454293	TRUE	0.13942685514505	No
ERDMAN_RS07885	fabG1	protein_coding	ERDMAN_1651	871	282	418	1448	2901	1910	451	528	545	1011	1050	1180	774.1	508	1080	0.467	-1.097	-8.758	1.98976689288147e-18	4.41570867527595e-17	0.00519543814838111	0.0259446862887949	0.00988528414207684	0.00988528414207684	TRUE	0.0434150884382281	No
ERDMAN_RS08250	frdA	protein_coding	ERDMAN_1728	255	64	92	597	1070	506	132	120	120	417	387	313	215.15	124	372	0.335	-1.577	-8.061	7.5764093018525e-16	1.55812228993071e-14	0.0165845845568705	0.0345987393578491	0.0222230483228393	0.0222230483228393	TRUE	0.14867542650235	No
ERDMAN_RS06230	narI	protein_coding	ERDMAN_1307	639	162	245	992	1811	992	331	304	319	693	655	613	470.97	318	654	0.489	-1.033	-8.053	8.09990081139068e-16	1.65710470766368e-14	0.00283944228541127	0.0280886652159999	0.00961648857432261	0.00961648857432261	TRUE	0.0745673374626661	No
ERDMAN_RS11825	ERDMAN_RS11825	protein_coding	ERDMAN_2472	7017	1803	2845	13180	26952	10423	3637	3379	3707	9205	9753	6442	6701.24	3574	8467	0.422	-1.244	-8.023	1.03125232778847e-15	2.09883893448348e-14	0.0146375186792477	0.0229984107700263	0.0171185533512243	0.0171185533512243	TRUE	0.178335341493332	No
ERDMAN_RS03580	ERDMAN_RS03580	protein_coding	NA	737	247	344	1460	2647	1585	382	463	448	1020	958	980	614.67	431	986	0.435	-1.202	-8.01	1.15074388577737e-15	2.32995978522346e-14	0.0095171056021631	0.0268086520292389	0.0145530586762043	0.0145530586762043	TRUE	0.134623028180697	No
ERDMAN_RS09220	ERDMAN_RS09220	protein_coding	ERDMAN_1931	126	37	62	812	1827	425	65	69	81	567	661	263	286.79	72	497	0.144	-2.796	-7.985	1.40632736090296e-15	2.83284814032145e-14	0.110390083616924	0.0316048601038549	0.0795156435148816	0.0795156435148816	TRUE	0.127834364163442	No
ERDMAN_RS11560	ERDMAN_RS11560	protein_coding	ERDMAN_2417	1396	376	540	1923	3839	2235	724	705	704	1343	1389	1381	890.67	711	1371	0.519	-0.947	-7.903	2.72123709495233e-15	5.45358128008814e-14	0.00394601011967663	0.0255087144651093	0.00931256086608508	0.00931256086608508	TRUE	0.0830412958172757	No
ERDMAN_RS07890	fabI	protein_coding	ERDMAN_1652	900	254	426	1416	2930	2143	467	476	555	989	1060	1325	790.09	499	1125	0.443	-1.173	-7.771	7.80233766776581e-15	1.54007951552684e-13	0.0105770767372007	0.0258772552669766	0.0149820286830404	0.0149820286830404	TRUE	0.0968748268164086	No
ERDMAN_RS08905	mctB	protein_coding	ERDMAN_1865	972	217	437	1661	3385	1721	504	407	569	1160	1225	1064	776.78	493	1150	0.431	-1.215	-7.769	7.89342528229509e-15	1.55026872544276e-13	0.0121650753902989	0.0259332071140632	0.0161793143205099	0.0161793143205099	TRUE	0.133672804847466	No
ERDMAN_RS02925	ERDMAN_RS02925	protein_coding	ERDMAN_0611	603	189	254	1353	2606	1290	313	354	331	945	943	797	652.15	333	895	0.37	-1.433	-7.677	1.62499702883056e-14	3.11365284353484e-13	0.0214818139886004	0.0265675721358544	0.0229997937044377	0.0229997937044377	TRUE	0.342494633938329	No
ERDMAN_RS17715	ERDMAN_RS17715	protein_coding	ERDMAN_3687	3129	734	1210	3985	7715	4549	1622	1376	1577	2783	2792	2812	1841.7	1525	2796	0.547	-0.871	-7.482	7.30616138095029e-14	1.34105616375574e-12	0.00530827107490794	0.0240137284596446	0.0092770189931907	0.0092770189931907	TRUE	0.047956701397803	No
ERDMAN_RS19650	ERDMAN_RS19650	protein_coding	ERDMAN_4086	925	254	356	1838	3172	1522	479	476	464	1284	1148	941	665.31	473	1124	0.421	-1.248	-7.482	7.29717766348277e-14	1.34105616375574e-12	0.0157114581930509	0.0264893771249654	0.0185313073561612	0.0185313073561612	TRUE	0.0678944247658916	No
ERDMAN_RS00890	fadD5	protein_coding	ERDMAN_0191	10107	2597	3654	12076	23002	15868	5239	4867	4761	8434	8324	9807	6050.5	4956	8855	0.56	-0.837	-7.407	1.29256303904312e-13	2.32898514557861e-12	0.00564198489239044	0.0230397955328562	0.00904305366877624	0.00904305366877624	TRUE	0.0360561348018722	No
ERDMAN_RS16185	ERDMAN_RS16185	protein_coding	ERDMAN_3366	2311	642	889	3826	7206	4140	1198	1203	1158	2672	2608	2559	1816.63	1186	2613	0.454	-1.139	-7.364	1.78073070078331e-13	3.16502723650536e-12	0.013498924836783	0.0240330497794582	0.0166180068779339	0.0166180068779339	TRUE	0.209770701107513	No
ERDMAN_RS07855	ripA	protein_coding	ERDMAN_1645	1775	507	926	4979	11546	2981	920	950	1207	3477	4178	1842	1917.47	1026	3166	0.324	-1.627	-7.321	2.45954755295709e-13	4.33233308879617e-12	0.0399970927751727	0.0239583975830092	0.0349115171770002	0.0349115171770002	TRUE	0.0802550421091423	No
ERDMAN_RS17370	atsB	protein_coding	ERDMAN_3615	1924	494	712	2378	4762	3354	997	926	928	1661	1723	2073	1276.01	950	1819	0.523	-0.934	-7.236	4.63686795797089e-13	8.0949410395154e-12	0.00739185566093122	0.0246344249541237	0.0112319925133538	0.0112319925133538	TRUE	0.060154456331609	No
ERDMAN_RS16250	ERDMAN_RS16250	protein_coding	ERDMAN_3379	501	119	185	779	1521	778	260	223	241	544	550	481	387.82	241	525	0.463	-1.112	-7.221	5.14827994476758e-13	8.94798390400312e-12	0.00808827431010485	0.0292625585989833	0.0141606596078005	0.0141606596078005	TRUE	0.113509982780548	No
ERDMAN_RS18445	ERDMAN_RS18445	protein_coding	ERDMAN_3838	884	224	340	1224	2402	1479	458	420	443	855	869	914	647.35	440	879	0.502	-0.994	-7.171	7.4528733150897e-13	1.28398624481019e-11	0.00742032598882483	0.0265968793331075	0.0121785145500581	0.0121785145500581	TRUE	0.0979095687280105	No
ERDMAN_RS03670	mftF	protein_coding	ERDMAN_0768	1091	235	442	1853	3277	2316	566	440	576	1294	1186	1431	709.17	527	1304	0.406	-1.3	-7.166	7.70523302001039e-13	1.32166617041925e-11	0.0213162774765453	0.026249677248802	0.0223708078118122	0.0223708078118122	TRUE	0.228560946856507	No
ERDMAN_RS00220	ERDMAN_RS00220	protein_coding	ERDMAN_0048	671	252	435	2384	4763	1778	348	472	567	1665	1724	1099	1123.08	462	1496	0.308	-1.699	-7.036	1.97788248394084e-12	3.32013777646137e-11	0.0460876989712146	0.0249096132704166	0.0405387075384641	0.0405387075384641	TRUE	0.0215710061133034	No
ERDMAN_RS18435	lprN	protein_coding	ERDMAN_3836	1431	346	554	2063	4255	2282	742	648	722	1441	1540	1410	1002.53	704	1464	0.482	-1.053	-7.025	2.14184417410589e-12	3.58006975144167e-11	0.0116596096649729	0.0251856892991616	0.0151398499420097	0.0151398499420097	TRUE	0.163136691220528	No
ERDMAN_RS18940	ERDMAN_RS18940	protein_coding	ERDMAN_3941	2852	861	1286	4349	7865	4696	1478	1614	1676	3037	2846	2902	1944.13	1589	2928	0.542	-0.883	-6.977	3.00512497506154e-12	4.95971886640408e-11	0.00716899325157754	0.0239399585286222	0.0110760953571344	0.0110760953571344	TRUE	0.0799938538915027	No
ERDMAN_RS06390	esxJ	protein_coding	ERDMAN_1340	7731	2137	2720	14420	25992	11690	4007	4005	3544	10071	9406	7225	6062.35	3852	8901	0.433	-1.208	-6.914	4.69703341843624e-12	7.68747802817398e-11	0.0211552689790757	0.0230389620919729	0.0218148341040396	0.0218148341040396	TRUE	0.195095275531455	No
ERDMAN_RS19520	ERDMAN_RS19520	protein_coding	ERDMAN_4058	626	162	251	860	1715	1022	324	304	327	601	621	632	417.62	318	618	0.517	-0.952	-6.908	4.91356984568732e-12	8.0085072007717e-11	0.00421777796827002	0.0287880333218629	0.0114181484798872	0.0114181484798872	TRUE	0.115961387427369	No
ERDMAN_RS04700	spmT	protein_coding	ERDMAN_0983	129	38	51	504	1106	363	67	71	66	352	400	224	212.88	68	325	0.209	-2.26	-6.894	5.42211459173906e-12	8.76463626187285e-11	0.0908974523864838	0.0347263053583697	0.0679179320391576	0.0679179320391576	TRUE	0.196184420393701	No
ERDMAN_RS17025	desA3	protein_coding	ERDMAN_3542	11600	3183	4233	19232	36653	18880	6013	5965	5515	13432	13264	11669	9081.79	5831	12788	0.456	-1.133	-6.891	5.52554069479705e-12	8.89521469227984e-11	0.0178683804388754	0.0228975479520062	0.0193505442533911	0.0193505442533911	TRUE	0.10565616242808	No
ERDMAN_RS19070	esxW	protein_coding	ERDMAN_3964	1320	362	479	2324	4212	1901	684	678	624	1623	1524	1175	1024.32	662	1441	0.46	-1.121	-6.848	7.505700830802e-12	1.19847125460936e-10	0.0146011534208324	0.0251309647870117	0.0182065296708866	0.0182065296708866	TRUE	0.122326279338886	No
ERDMAN_RS06220	narH	protein_coding	ERDMAN_1305	3400	712	1156	4473	10182	4081	1762	1334	1506	3124	3685	2522	2323.47	1534	3110	0.494	-1.016	-6.801	1.03559300297905e-11	1.64688636263227e-10	0.0125304395145585	0.0237234130986808	0.015603950873611	0.015603950873611	TRUE	0.0377176470746944	No
ERDMAN_RS19545	ERDMAN_RS19545	protein_coding	ERDMAN_4063	3499	1012	1290	4073	8120	4823	1814	1897	1681	2845	2938	2981	2227.37	1797	2921	0.615	-0.702	-6.775	1.24187604507325e-11	1.95907192973804e-10	0.00343012211093766	0.023771295288917	0.00730110074131977	0.00730110074131977	TRUE	0.0289648278101471	No
ERDMAN_RS19675	ERDMAN_RS19675	protein_coding	ERDMAN_4092	1096	342	425	1829	3217	1758	568	641	554	1277	1164	1087	884.35	588	1176	0.498	-1.005	-6.766	1.32687992432817e-11	2.06824775506391e-10	0.0112335376579672	0.0255293903272392	0.0146252390155575	0.0146252390155575	TRUE	0.120081304821136	No
ERDMAN_RS12345	ERDMAN_RS12345	protein_coding	ERDMAN_2579	486	134	183	697	1294	985	252	251	238	487	468	609	396.74	247	521	0.475	-1.075	-6.749	1.48508316192775e-11	2.30569433203644e-10	0.0100115156623178	0.0291130616484541	0.0153693523773418	0.0153693523773418	TRUE	0.0852876577171862	No
ERDMAN_RS11490	ERDMAN_RS11490	protein_coding	ERDMAN_2404	1234	452	610	2366	4189	2335	640	847	795	1652	1516	1443	1170.33	761	1537	0.492	-1.022	-6.748	1.50174753011955e-11	2.32238751901952e-10	0.012095873120848	0.0248169166401783	0.0155586613741783	0.0155586613741783	TRUE	0.0835019168393681	No
ERDMAN_RS11355	ERDMAN_RS11355	protein_coding	ERDMAN_2378	1746	476	825	2982	5601	2604	905	892	1075	2083	2027	1609	1737.58	957	1906	0.502	-0.994	-6.727	1.7284485247969e-11	2.65208820523525e-10	0.0114449976420434	0.024097625971615	0.0149563897129276	0.0149563897129276	TRUE	0.0696031763537575	No
ERDMAN_RS18415	ERDMAN_RS18415	protein_coding	ERDMAN_3832	2453	726	1084	3843	7150	3813	1272	1361	1412	2684	2587	2357	1701.14	1348	2543	0.53	-0.917	-6.692	2.19805469106284e-11	3.34649566918405e-10	0.00951535012305918	0.0241294117507138	0.0129611319802329	0.0129611319802329	TRUE	0.0797502079302528	No
ERDMAN_RS00580	ERDMAN_RS00580	protein_coding	ERDMAN_0125	2497	900	1050	4806	8271	4353	1294	1687	1368	3357	2993	2690	2034.58	1450	3013	0.48	-1.059	-6.672	2.53051752444211e-11	3.82302801384947e-10	0.0157296219811871	0.0238809942588428	0.0176341001422775	0.0176341001422775	TRUE	0.123065549555992	No
ERDMAN_RS05750	lipU	protein_coding	ERDMAN_1201	494	167	272	1841	3014	991	256	313	354	1286	1091	612	824.91	308	996	0.308	-1.699	-6.608	3.88690730888329e-11	5.8497210380435e-10	0.0525972919377341	0.0257395101001494	0.0453963649134434	0.0453963649134434	TRUE	0.162968087835381	No
ERDMAN_RS09100	ERDMAN_RS09100	protein_coding	ERDMAN_1905	1225	459	547	2170	3794	2021	635	860	713	1516	1373	1249	1038.04	736	1379	0.53	-0.915	-6.585	4.56378040858628e-11	6.84218681104081e-10	0.008627152282625	0.0250976894588958	0.0128965105530518	0.0128965105530518	TRUE	0.0810013978470141	No
ERDMAN_RS03440	rplL	protein_coding	ERDMAN_0722	970	297	426	1432	2707	1456	503	557	555	1000	980	900	739.05	538	960	0.559	-0.84	-6.564	5.24254204018683e-11	7.82992590640832e-10	0.00574817747220117	0.0261026478540866	0.0104115602286124	0.0104115602286124	TRUE	0.0664277919770296	No
ERDMAN_RS09985	ERDMAN_RS09985	protein_coding	ERDMAN_2096	2091	810	1070	3911	7357	4240	1084	1518	1394	2732	2662	2621	1859.2	1332	2672	0.497	-1.009	-6.525	6.79417572766665e-11	1.007076311633e-09	0.0139437981372747	0.0240005440485458	0.0166585596894826	0.0166585596894826	TRUE	0.155278631709239	No
ERDMAN_RS03675	mftG	protein_coding	ERDMAN_0769	235	42	89	483	920	541	122	79	116	337	333	334	186.01	106	335	0.32	-1.643	-6.513	7.36434377521872e-11	1.08748655447591e-09	0.0419208676344877	0.0364762842556652	0.0395776579793325	0.0395776579793325	TRUE	0.260166823154036	No
ERDMAN_RS15830	ERDMAN_RS15830	protein_coding	ERDMAN_3293	178	72	74	483	852	364	92	135	96	337	308	225	198.01	108	290	0.365	-1.456	-6.51	7.53222307796056e-11	1.1081113202333e-09	0.0266533918094623	0.0356362206847384	0.0296172419128426	0.0296172419128426	TRUE	0.202583275371473	No
ERDMAN_RS12550	ERDMAN_RS12550	protein_coding	ERDMAN_2623	720	250	311	987	1867	1150	373	469	405	689	676	711	565.27	416	692	0.594	-0.751	-6.441	1.19023968122969e-10	1.73157832143341e-09	0.00227634188626539	0.0271752607318339	0.00798999771152081	0.00798999771152081	TRUE	0.0415428463514118	No
ERDMAN_RS09215	ERDMAN_RS09215	protein_coding	ERDMAN_1930	406	87	129	535	1245	587	210	163	168	374	451	363	275.53	180	396	0.462	-1.114	-6.409	1.46245368783126e-10	2.11195517860338e-09	0.0121486960915319	0.0319722261886504	0.0178920062509739	0.0178920062509739	TRUE	0.171959259599562	No
ERDMAN_RS17535	nagA	protein_coding	ERDMAN_3650	411	78	162	637	1137	752	213	146	211	445	411	465	260.76	190	440	0.438	-1.191	-6.4	1.54957845214737e-10	2.22957661539738e-09	0.0165037895452965	0.0325022118862667	0.0212915313508182	0.0212915313508182	TRUE	0.181873077311213	No
ERDMAN_RS06225	narJ	protein_coding	ERDMAN_1306	459	115	224	958	1766	658	238	216	292	669	639	407	414.22	249	572	0.435	-1.201	-6.372	1.86825674503306e-10	2.67828923156564e-09	0.0202056656326503	0.0288387472163707	0.0227144754487434	0.0227144754487434	TRUE	0.251612425540194	No
ERDMAN_RS05160	ERDMAN_RS05160	protein_coding	ERDMAN_1079	149	38	68	312	569	267	77	71	89	218	206	165	124.79	79	196	0.403	-1.31	-6.355	2.08304280348848e-10	2.97534259349191e-09	0.0108730492740758	0.043276743493448	0.0221036052967197	0.0221036052967197	TRUE	0.0952654147317838	No
ERDMAN_RS06810	oppA	protein_coding	ERDMAN_1429	1469	376	582	1963	3769	2276	761	705	758	1371	1364	1407	953.85	741	1381	0.538	-0.895	-6.239	4.40833056147756e-10	6.20642381558561e-09	0.00934561377268284	0.0253169615560892	0.0138063125030174	0.0138063125030174	TRUE	0.0950433288625097	No
ERDMAN_RS07575	ERDMAN_RS07575	protein_coding	ERDMAN_1584	1762	460	666	2480	4767	2219	913	862	868	1732	1725	1371	1094.52	881	1609	0.548	-0.868	-6.215	5.11898008967767e-10	7.15564191895156e-09	0.00934211025348659	0.0249695050029026	0.0131990802498159	0.0131990802498159	TRUE	0.0676547004482163	No
ERDMAN_RS07415	ERDMAN_RS07415	protein_coding	ERDMAN_1551	514	129	192	725	1399	921	266	242	250	506	506	569	414.91	253	527	0.481	-1.055	-6.189	6.05641395658584e-10	8.34722597244533e-09	0.0134871762604857	0.0288283763741821	0.0180780928059413	0.0180780928059413	TRUE	0.293892032103672	No
ERDMAN_RS08320	ripD	protein_coding	ERDMAN_1742	831	300	627	3334	5634	2052	431	562	817	2329	2039	1268	1170.44	603	1879	0.321	-1.642	-6.109	1.0023739386843e-09	1.36712667748331e-08	0.0670867174391592	0.0248166959481527	0.0508720300712193	0.0508720300712193	TRUE	0.248264105818472	No
ERDMAN_RS14295	ERDMAN_RS14295	protein_coding	ERDMAN_2977	3468	954	1373	4002	7541	5082	1798	1788	1789	2795	2729	3141	2208.75	1792	2888	0.62	-0.689	-6.102	1.04620911860002e-09	1.4219755771145e-08	0.00460009950307961	0.0237810558808408	0.0087456614784215	0.0087456614784215	TRUE	0.0344251837754627	No
ERDMAN_RS03435	rplJ	protein_coding	ERDMAN_0721	1543	828	801	4475	7064	4266	800	1552	1044	3125	2556	2637	1530.82	1132	2773	0.407	-1.298	-6.096	1.08531675132142e-09	1.46499113374245e-08	0.0349355372693588	0.0242980560360301	0.0320439500933966	0.0320439500933966	TRUE	0.324479683752237	No
ERDMAN_RS08820	ERDMAN_RS08820	protein_coding	ERDMAN_1847	415	89	164	582	1131	667	215	167	214	406	409	412	282.65	199	409	0.49	-1.028	-6.093	1.1078880527479e-09	1.49033707917594e-08	0.00854113280693119	0.0317363144733805	0.0169437672961478	0.0169437672961478	TRUE	0.186822119851257	No
ERDMAN_RS03655	mftC	protein_coding	ERDMAN_0765	4015	968	1797	5657	10096	6886	2081	1814	2341	3951	3653	4256	2472.12	2079	3953	0.526	-0.926	-6.053	1.42126146114341e-09	1.90536348784003e-08	0.014131666639705	0.023656682782556	0.0165083146053476	0.0165083146053476	TRUE	0.0918126183943703	No
ERDMAN_RS16425	ERDMAN_RS16425	protein_coding	ERDMAN_3415	714	180	263	838	1479	911	370	337	343	585	535	563	455	350	561	0.629	-0.67	-6.047	1.47166554781117e-09	1.96622526251778e-08	1e-08	0.0282808096848893	0.00672618481492001	0.00672618481492001	TRUE	0.0138806960243318	No
ERDMAN_RS08810	ERDMAN_RS08810	protein_coding	ERDMAN_1845	1210	246	453	1484	3032	1847	627	461	590	1036	1097	1142	753.27	559	1092	0.516	-0.956	-6.021	1.73280253280684e-09	2.29947579353557e-08	0.0131093119428032	0.0260367747621247	0.016839308208911	0.016839308208911	TRUE	0.11451114746426	No
ERDMAN_RS11820	ERDMAN_RS11820	protein_coding	ERDMAN_2471	5112	1332	1830	7921	15359	5782	2650	2496	2384	5532	5558	3574	4568.25	2510	4888	0.514	-0.961	-6	1.970284662927e-09	2.59707320670378e-08	0.0155676378414264	0.0231780758745616	0.0181891175319488	0.0181891175319488	TRUE	0.225054547986465	No
ERDMAN_RS09165	pknE	protein_coding	ERDMAN_1918	1746	500	630	1872	3598	2273	905	937	821	1307	1302	1405	1059.32	888	1338	0.663	-0.593	-5.998	1.9957449160097e-09	2.62183479267094e-08	0.00164572592389099	0.0250477928971268	0.00616056266165958	0.00616056266165958	TRUE	0.0264437210994775	No
ERDMAN_RS01440	ERDMAN_RS01440	protein_coding	ERDMAN_0302	351	103	171	576	1034	674	182	193	223	402	374	417	297.83	199	398	0.499	-1.003	-5.981	2.21356167354476e-09	2.89829008456127e-08	0.00969487658651903	0.0312714528095446	0.0166211984058695	0.0166211984058695	TRUE	0.229956872213639	No
ERDMAN_RS16255	fadD13	protein_coding	ERDMAN_3380	568	125	195	635	1324	678	294	234	254	444	479	419	391.65	261	447	0.592	-0.757	-5.951	2.66504438823175e-09	3.46632263475971e-08	0.00246754596805736	0.0291974782480589	0.00889214464530931	0.00889214464530931	TRUE	0.0563154153254891	No
ERDMAN_RS12350	ERDMAN_RS12350	protein_coding	ERDMAN_2580	1276	311	535	1818	3439	1856	661	583	697	1270	1244	1147	898.82	647	1220	0.531	-0.912	-5.921	3.19963991464254e-09	4.13427157391971e-08	0.0132495008761628	0.0254824519437789	0.0159549929083503	0.0159549929083503	TRUE	0.144915070832083	No
ERDMAN_RS06215	ERDMAN_RS06215	protein_coding	ERDMAN_1304	13842	3660	5121	17648	36532	16390	7175	6859	6672	12326	13220	10130	9119.53	6902	11892	0.58	-0.785	-5.907	3.48084992163381e-09	4.48287819415659e-08	0.00945457550338334	0.0228963731133756	0.0126065124767961	0.0126065124767961	TRUE	0.0843173623369464	No
ERDMAN_RS00645	ERDMAN_RS00645	protein_coding	ERDMAN_0139	1082	296	444	1306	2305	1633	561	555	579	912	834	1009	765.43	565	918	0.615	-0.7	-5.884	3.99689488193386e-09	5.11394237662418e-08	0.0043083307686204	0.0259823944694917	0.00885829510599042	0.00885829510599042	TRUE	0.0410778063373505	No
ERDMAN_RS01645	ERDMAN_RS01645	protein_coding	ERDMAN_0346	568	159	312	1265	3006	899	294	298	407	884	1088	556	650.2	333	843	0.395	-1.341	-5.869	4.37203527050147e-09	5.57576446186031e-08	0.0378389962046095	0.0265794559175988	0.035499208637725	0.035499208637725	TRUE	0.0721315237832671	No
ERDMAN_RS05740	ERDMAN_RS05740	protein_coding	ERDMAN_1199	4498	1524	1976	5804	11097	6731	2332	2856	2575	4054	4016	4160	3319.54	2588	4077	0.634	-0.659	-5.851	4.88473789372328e-09	6.18943562791776e-08	0.00522739969826279	0.0233904062864086	0.00882441796306219	0.00882441796306219	TRUE	0.0326633904579751	No
ERDMAN_RS02645	ERDMAN_RS02645	protein_coding	ERDMAN_0552	2304	614	956	2431	5144	3333	1194	1151	1246	1698	1861	2060	1386.08	1197	1873	0.639	-0.646	-5.838	5.28613929309892e-09	6.65511382797838e-08	0.00407935556060298	0.0244739604158859	0.00816052628697585	0.00816052628697585	TRUE	0.030535776982225	No
ERDMAN_RS11795	aceE	protein_coding	ERDMAN_2466	5733	1416	2047	7116	14132	8653	2972	2654	2667	4970	5114	5348	3521.85	2764	5144	0.538	-0.895	-5.819	5.93373830532983e-09	7.44655720873342e-08	0.0144507311870556	0.0233457850305025	0.0167836825542199	0.0167836825542199	TRUE	0.177325504417885	No
ERDMAN_RS15035	ERDMAN_RS15035	protein_coding	ERDMAN_3131	621	169	251	948	1710	1337	322	317	327	662	619	826	467	322	702	0.459	-1.125	-5.808	6.31330299503539e-09	7.87258862365048e-08	0.0232457951169155	0.0281351536256397	0.024762171609376	0.024762171609376	TRUE	0.189209295680263	No
ERDMAN_RS02725	ERDMAN_RS02725	protein_coding	ERDMAN_0570	149	51	81	326	563	329	77	96	106	228	204	203	147.06	93	212	0.432	-1.212	-5.794	6.87328703420591e-09	8.54375679441798e-08	0.0138460492467928	0.0401472546112612	0.0240050363025327	0.0240050363025327	TRUE	0.400232546429184	No
ERDMAN_RS04905	ERDMAN_RS04905	protein_coding	ERDMAN_1026	659	277	320	1373	2450	1357	342	519	417	959	887	839	640.19	426	895	0.472	-1.083	-5.792	6.96976108965073e-09	8.63634749531484e-08	0.0231459067482225	0.0266414384193926	0.0234641158841839	0.0234641158841839	TRUE	0.233356260987435	No
ERDMAN_RS17745	ERDMAN_RS17745	protein_coding	ERDMAN_3693	1319	356	533	2406	5956	2628	684	667	694	1680	2155	1624	1195.77	682	1820	0.375	-1.417	-5.775	7.71546442941467e-09	9.50042140399399e-08	0.0517854061975941	0.0247700399946068	0.0423252351456349	0.0423252351456349	TRUE	0.40640208674298	No
ERDMAN_RS14325	ERDMAN_RS14325	protein_coding	ERDMAN_2983	1633	337	667	3021	7147	1950	846	632	869	2110	2586	1205	1407.24	782	1967	0.398	-1.328	-5.696	1.22839569741517e-08	1.4938508667018e-07	0.0412080617880137	0.0244459776468916	0.0382566071164785	0.0382566071164785	TRUE	0.080323164742115	No
ERDMAN_RS01010	ilvD	protein_coding	ERDMAN_0214	2790	679	1066	2924	5629	3434	1446	1273	1389	2042	2037	2122	1565.32	1369	2067	0.664	-0.591	-5.685	1.30553812743885e-08	1.57789346602456e-07	0.00289078781911057	0.0242609310518451	0.00720345739616113	0.00720345739616113	TRUE	0.0319139189448424	No
ERDMAN_RS07895	ERDMAN_RS07895	protein_coding	ERDMAN_1653	279	59	110	473	734	506	145	111	143	330	266	313	207.22	133	303	0.444	-1.17	-5.678	1.36269639890141e-08	1.6419237591671e-07	0.0204980347645876	0.0350571260176354	0.0253649468122915	0.0253649468122915	TRUE	0.168314048374374	No
ERDMAN_RS08315	ERDMAN_RS08315	protein_coding	ERDMAN_1741	2932	748	1277	3544	6658	3555	1520	1402	1664	2475	2409	2197	2028.87	1529	2360	0.648	-0.626	-5.669	1.43491615701771e-08	1.71839959291634e-07	0.0042991883481472	0.0238845600937205	0.00826476187916485	0.00826476187916485	TRUE	0.045597010492599	No
ERDMAN_RS04915	ERDMAN_RS04915	protein_coding	ERDMAN_1028	239	87	113	429	686	442	124	163	147	300	248	273	192.84	145	274	0.52	-0.944	-5.666	1.46210428743322e-08	1.74563697295978e-07	0.00609965970282379	0.0359850494000949	0.0149887265536625	0.0149887265536625	TRUE	0.0731826602455287	No
ERDMAN_RS05510	trcR	protein_coding	ERDMAN_1151	335	108	130	537	978	679	174	202	169	375	354	420	314.72	182	383	0.472	-1.082	-5.662	1.4989173395302e-08	1.78416585141655e-07	0.0177094895848663	0.0308067982256785	0.0223642763440685	0.0223642763440685	TRUE	0.402124018513559	No
ERDMAN_RS07810	ctpD	protein_coding	ERDMAN_1636	194	65	122	605	1312	425	101	122	159	423	475	263	290	127	387	0.326	-1.616	-5.642	1.67765910747209e-08	1.98489306450312e-07	0.0663184075667539	0.0315053643119163	0.0536394168545292	0.0536394168545292	TRUE	0.035027959760762	No
ERDMAN_RS14985	efpA	protein_coding	ERDMAN_3121	10180	2933	4038	14694	26494	12604	5277	5497	5261	10263	9588	7790	6560.76	5345	9214	0.58	-0.786	-5.638	1.71824246179511e-08	2.02680372070006e-07	0.010632589036494	0.0230066495613868	0.0138510221615782	0.0138510221615782	TRUE	0.100693570640768	No
ERDMAN_RS01655	ERDMAN_RS01655	protein_coding	ERDMAN_0348	1450	437	694	2271	4195	2332	752	819	904	1586	1518	1441	1013.65	825	1515	0.544	-0.879	-5.621	1.89640694667915e-08	2.23026541513644e-07	0.0133922519308488	0.0251574698467599	0.0167132698694853	0.0167132698694853	TRUE	0.0722272801564129	No
ERDMAN_RS09590	ERDMAN_RS09590	protein_coding	ERDMAN_2015	1035	313	434	1401	2512	1662	536	587	565	979	909	1027	669.08	563	972	0.578	-0.79	-5.612	1.99851443262094e-08	2.34333274368211e-07	0.00774255750583982	0.0264675034498806	0.0129449821497089	0.0129449821497089	TRUE	0.155573224630839	No
ERDMAN_RS01435	ERDMAN_RS01435	protein_coding	ERDMAN_0301	724	208	266	868	1646	955	375	390	347	606	596	590	514.71	371	597	0.62	-0.69	-5.591	2.26105122325036e-08	2.64327654908554e-07	0.00299618302631478	0.0276233434363808	0.00895021153681446	0.00895021153681446	TRUE	0.0292797253069081	No
ERDMAN_RS21500	ERDMAN_RS21500	protein_coding	NA	1046	278	450	1706	3328	1456	542	521	586	1192	1204	900	912.79	550	1099	0.501	-0.998	-5.563	2.64825744863145e-08	3.07761989888294e-07	0.0198581252961317	0.0254385453099619	0.0218537797674629	0.0218537797674629	TRUE	0.266403466539777	No
ERDMAN_RS07640	ERDMAN_RS07640	protein_coding	ERDMAN_1596	1783	394	664	2450	4894	2755	924	738	865	1711	1771	1703	1098.98	842	1728	0.489	-1.033	-5.558	2.73504103582827e-08	3.16909769579157e-07	0.0233704286398858	0.0249599429995927	0.0240286267175394	0.0240286267175394	TRUE	0.358088797713531	No
ERDMAN_RS12545	ERDMAN_RS12545	protein_coding	ERDMAN_2622	378	133	166	498	1039	700	196	249	216	348	376	433	349.31	220	386	0.564	-0.826	-5.546	2.91878161996147e-08	3.37205123623784e-07	0.00590530250000938	0.0299956146044692	0.012618227018176	0.012618227018176	TRUE	0.0439004319260084	No
ERDMAN_RS16245	ERDMAN_RS16245	protein_coding	ERDMAN_3378	628	135	265	843	1541	855	326	253	345	589	558	528	454.68	308	558	0.556	-0.846	-5.517	3.4399852169311e-08	3.96254015604263e-07	0.00812451493640989	0.0282847943702321	0.0145691299314408	0.0145691299314408	TRUE	0.198662478335956	No
ERDMAN_RS12775	ERDMAN_RS12775	protein_coding	ERDMAN_2670	1347	377	664	1773	3293	2133	698	707	865	1238	1192	1318	950.23	757	1249	0.605	-0.725	-5.514	3.50336939033702e-08	4.01202185575622e-07	0.00727965692216356	0.0253272614087436	0.0114295017828408	0.0114295017828408	TRUE	0.0613353543823703	No
ERDMAN_RS08425	priA	protein_coding	ERDMAN_1763	1082	250	417	1200	2423	1386	561	469	543	838	877	857	670.18	524	857	0.615	-0.701	-5.512	3.54164449323439e-08	4.04406382832113e-07	0.00474771121497545	0.0264611763313613	0.0102233938253269	0.0102233938253269	TRUE	0.0588820628877753	No
ERDMAN_RS11545	ERDMAN_RS11545	protein_coding	ERDMAN_2414	6432	1542	2581	8410	16154	10439	3334	2890	3363	5874	5846	6452	4215.66	3196	6057	0.528	-0.922	-5.481	4.24073524258461e-08	4.80051260790311e-07	0.0177547257488305	0.0232252849646842	0.0201533590222657	0.0201533590222657	TRUE	0.286925212556452	No
ERDMAN_RS18430	ERDMAN_RS18430	protein_coding	ERDMAN_3835	1419	359	652	1715	3450	2465	736	673	850	1198	1248	1524	944.86	753	1323	0.569	-0.812	-5.474	4.39474365444203e-08	4.96050375708284e-07	0.0111920234935038	0.0253426829602093	0.0148625230440727	0.0148625230440727	TRUE	0.088352040991348	No
ERDMAN_RS11540	ERDMAN_RS11540	protein_coding	ERDMAN_2413	4650	1071	1683	5390	11640	6492	2410	2007	2193	3765	4212	4012	2856.44	2203	3996	0.552	-0.858	-5.458	4.82785069496575e-08	5.4337528738755e-07	0.0149163552545658	0.0235163434791717	0.0174465326010164	0.0174465326010164	TRUE	0.190201703954297	No
ERDMAN_RS19485	ERDMAN_RS19485	protein_coding	ERDMAN_4051	417	116	168	552	1046	649	216	217	219	386	379	401	281.7	217	389	0.56	-0.837	-5.457	4.85570645531042e-08	5.44948998755981e-07	0.00694597240405538	0.0317671669067859	0.0135737089235613	0.0135737089235613	TRUE	0.0447836087100535	No
ERDMAN_RS07085	glgB	protein_coding	ERDMAN_1486	1570	419	624	1679	3255	2001	814	785	813	1173	1178	1237	1032.98	804	1196	0.673	-0.571	-5.45	5.0235750575296e-08	5.60585307556144e-07	0.00260367567366125	0.0251098716982432	0.00693722592322675	0.00693722592322675	TRUE	0.0363169800958618	No
ERDMAN_RS16240	ERDMAN_RS16240	protein_coding	ERDMAN_3377	1199	280	441	1390	2764	1527	622	525	575	971	1000	944	766.84	574	972	0.593	-0.754	-5.424	5.84397327846631e-08	6.48449916322477e-07	0.0079952481497429	0.0259762376937786	0.0126076310465499	0.0126076310465499	TRUE	0.0821869201121288	No
ERDMAN_RS12145	ERDMAN_RS12145	protein_coding	ERDMAN_2536	1213	301	453	1246	2473	1595	629	564	590	870	895	986	710.03	594	917	0.651	-0.619	-5.407	6.4107710043724e-08	7.05364383898453e-07	0.00265143904317252	0.0262452569842294	0.00816618506840011	0.00816618506840011	TRUE	0.0279564076739378	No
ERDMAN_RS18725	ERDMAN_RS18725	protein_coding	ERDMAN_3896	249	74	97	392	642	398	129	139	126	274	232	246	161.54	131	251	0.523	-0.935	-5.397	6.79416455804257e-08	7.43383798996969e-07	0.005297402936093	0.0385759460000399	0.0162087770869144	0.0162087770869144	TRUE	0.113115873494466	No
ERDMAN_RS01430	ERDMAN_RS01430	protein_coding	ERDMAN_0300	1375	408	622	1651	3112	2041	713	765	810	1153	1126	1261	999.04	763	1180	0.645	-0.633	-5.396	6.83060116538693e-08	7.45294482712218e-07	0.00430030965178498	0.0251946737522042	0.0089013622013604	0.0089013622013604	TRUE	0.0527158983333692	No
ERDMAN_RS18425	ERDMAN_RS18425	protein_coding	ERDMAN_3834	528	118	223	647	1252	768	274	221	291	452	453	475	333.34	262	460	0.574	-0.801	-5.381	7.42057966104568e-08	8.05194389739985e-07	0.00619626372065623	0.0303492489705194	0.0131505010970098	0.0131505010970098	TRUE	0.0641347650337639	No
ERDMAN_RS22635	ERDMAN_RS22635	protein_coding	ERDMAN_3547	1279	389	527	1412	2902	2061	663	729	687	986	1050	1274	717.36	693	1103	0.626	-0.675	-5.378	7.55021172916134e-08	8.17003627331839e-07	0.00569432367658898	0.0262081523831344	0.0102313222973882	0.0102313222973882	TRUE	0.0729139489471368	No
ERDMAN_RS13595	ERDMAN_RS13595	protein_coding	ERDMAN_2839	1336	316	437	1389	2561	1446	693	592	569	970	927	894	740.25	618	930	0.669	-0.579	-5.351	8.7707848516141e-08	9.4647370596539e-07	0.0023227461106539	0.0260970124386141	0.00719318038606497	0.00719318038606497	TRUE	0.0500475517492913	No
ERDMAN_RS08245	ERDMAN_RS08245	protein_coding	ERDMAN_1727	55	18	13	150	254	89	29	34	17	105	92	55	55.03	27	84	0.313	-1.676	-5.329	9.87875587829685e-08	1.0573229724782e-06	0.0343935486246541	0.0694685858508939	0.047068926318003	0.047068926318003	TRUE	0.0973053134724376	No
ERDMAN_RS06815	ERDMAN_RS06815	protein_coding	ERDMAN_1430	576	146	207	660	1287	1094	299	274	270	461	466	676	373.58	281	534	0.527	-0.923	-5.305	1.12917722023001e-07	1.20200762088442e-06	0.0152502281625502	0.0295160140052978	0.0191945826363043	0.0191945826363043	TRUE	0.21317707560226	No
ERDMAN_RS12290	mmpL9	protein_coding	ERDMAN_2567	1990	522	688	2009	4136	2487	1032	978	896	1403	1497	1537	1186.07	969	1479	0.656	-0.608	-5.281	1.28781257812653e-07	1.3671696775354e-06	0.00426905187151012	0.024787661015133	0.00875558717042242	0.00875558717042242	TRUE	0.0475159115793931	No
ERDMAN_RS18715	ERDMAN_RS18715	protein_coding	ERDMAN_3894	646	160	207	1305	2137	914	335	300	270	911	773	565	424.52	302	750	0.403	-1.311	-5.264	1.40606284560041e-07	1.48868325000496e-06	0.0493471302719095	0.028687736572619	0.0423398821822425	0.0423398821822425	TRUE	0.159833500805652	No
ERDMAN_RS19515	egtA	protein_coding	ERDMAN_4057	1492	350	518	1490	2883	1920	773	656	675	1041	1043	1187	797.46	701	1090	0.647	-0.628	-5.248	1.5368123597951e-07	1.62274165303096e-06	0.00452529458519113	0.0258471063797468	0.00923276201954819	0.00923276201954819	TRUE	0.0369194323734435	No
ERDMAN_RS18835	ERDMAN_RS18835	protein_coding	ERDMAN_3919	799	244	312	1217	2327	1127	414	457	407	850	842	697	572.57	426	796	0.534	-0.906	-5.225	1.74231866180421e-07	1.83480635484368e-06	0.0160603633910656	0.0271171196854519	0.0198936119950474	0.0198936119950474	TRUE	0.0818773840388273	No
ERDMAN_RS15950	ERDMAN_RS15950	protein_coding	ERDMAN_3317	1050	265	447	1324	2402	1440	544	497	582	925	869	890	641.88	541	895	0.606	-0.722	-5.168	2.36597881896912e-07	2.4651365519657e-06	0.00698507119061165	0.0266308091060163	0.0126603289773342	0.0126603289773342	TRUE	0.123478532826064	No
ERDMAN_RS01780	ERDMAN_RS01780	protein_coding	ERDMAN_0374	8556	2067	3225	9208	18526	11843	4435	3874	4202	6431	6704	7320	5090.19	4170	6818	0.612	-0.709	-5.121	3.0368990987992e-07	3.13919464739033e-06	0.010234258021939	0.023120197117741	0.0136070917151944	0.0136070917151944	TRUE	0.155769252090001	No
ERDMAN_RS06320	mmpL10	protein_coding	ERDMAN_1325	2471	548	1010	2607	5060	3864	1281	1027	1316	1821	1831	2388	1787.69	1208	2013	0.601	-0.733	-5.111	3.20805496534572e-07	3.30741204826194e-06	0.0110720859003764	0.0240560218753188	0.014198823733651	0.014198823733651	TRUE	0.107293651879827	No
ERDMAN_RS03410	lipG	protein_coding	ERDMAN_0715	574	145	266	740	1406	898	298	272	347	517	509	555	414.86	306	527	0.581	-0.784	-5.11	3.22165406527974e-07	3.31273747864367e-06	0.00919595062289352	0.0288291721033343	0.0145174546299425	0.0145174546299425	TRUE	0.107418537677976	No
ERDMAN_RS04520	ERDMAN_RS04520	protein_coding	ERDMAN_0944	172	59	77	303	510	348	89	111	100	212	185	215	145.17	100	204	0.485	-1.045	-5.103	3.33938827943454e-07	3.41591592750491e-06	0.0148133595873454	0.0403762800609217	0.0230642105042073	0.0230642105042073	TRUE	0.082525191269801	No
ERDMAN_RS12770	ERDMAN_RS12770	protein_coding	ERDMAN_2669	660	160	264	796	1583	1058	342	300	344	556	573	654	448.59	329	594	0.555	-0.849	-5.099	3.41193030898965e-07	3.48105513083411e-06	0.0130840122633458	0.0283618131947418	0.0177029025036572	0.0177029025036572	TRUE	0.146020361147918	No
ERDMAN_RS03650	mftB	protein_coding	ERDMAN_0764	1015	335	523	1439	2633	1535	526	628	681	1005	953	949	693.09	612	969	0.628	-0.671	-5.082	3.73474273903704e-07	3.78254350830328e-06	0.00606527834777321	0.026334011725418	0.0112887820537588	0.0112887820537588	TRUE	0.0671396070366801	No
ERDMAN_RS17390	ERDMAN_RS17390	protein_coding	ERDMAN_3619	816	180	307	954	1882	1353	423	337	400	666	681	836	503	387	728	0.534	-0.904	-5.082	3.73632098070691e-07	3.78254350830328e-06	0.0181083994964821	0.0277400429025098	0.0208994795379317	0.0208994795379317	TRUE	0.163070221769192	No
ERDMAN_RS07585	ERDMAN_RS07585	protein_coding	ERDMAN_1586	926	227	286	913	1803	1164	480	425	373	638	652	719	505.93	426	670	0.64	-0.643	-5.076	3.86413614811209e-07	3.90188349351782e-06	0.00399439591401942	0.0277103574288452	0.00977541586740233	0.00977541586740233	TRUE	0.0564731046696732	No
ERDMAN_RS04950	pstS	protein_coding	ERDMAN_1035	2882	776	1116	3224	6426	4020	1494	1454	1454	2252	2325	2485	1806.74	1467	2354	0.624	-0.681	-5.073	3.90734710971559e-07	3.9353998581956e-06	0.00916864119268122	0.0240408153993218	0.0124634384471647	0.0124634384471647	TRUE	0.07759341925718	No
ERDMAN_RS04925	pstC	protein_coding	ERDMAN_1030	445	107	189	508	1143	740	231	201	246	355	414	457	265.73	226	409	0.555	-0.849	-5.021	5.13975632433796e-07	5.15024562295906e-06	0.0108116782088475	0.0323172553273227	0.0173671653891409	0.0173671653891409	TRUE	0.0745185438801458	No
ERDMAN_RS19505	egtC	protein_coding	ERDMAN_4055	354	79	167	454	974	562	183	148	218	317	352	347	229.72	183	339	0.543	-0.88	-5.012	5.38382938265737e-07	5.38108952037612e-06	0.00878216677627278	0.0338383440595879	0.0182478742044009	0.0182478742044009	TRUE	0.254340924407919	No
ERDMAN_RS05505	ERDMAN_RS05505	protein_coding	ERDMAN_1150	370	112	152	500	928	689	192	210	198	349	336	426	293.98	200	370	0.538	-0.894	-4.996	5.86809055870052e-07	5.85021820166894e-06	0.013135940099968	0.0313848131678917	0.0193827614014891	0.0193827614014891	TRUE	0.0723176566392117	No
ERDMAN_RS06235	typA	protein_coding	ERDMAN_1308	1521	335	497	1695	3458	1801	788	628	648	1184	1251	1113	865.72	688	1183	0.584	-0.776	-4.995	5.8914055121249e-07	5.85859262066496e-06	0.0126998745113995	0.0255921494051367	0.016275206196663	0.016275206196663	TRUE	0.211293375907358	No
ERDMAN_RS19135	ERDMAN_RS19135	protein_coding	ERDMAN_3977	2080	724	849	2896	5218	3722	1078	1357	1106	2023	1888	2300	1801.41	1180	2070	0.569	-0.814	-4.966	6.84821457475053e-07	6.72494671240503e-06	0.0176733456999769	0.0240450360335992	0.0186932530571502	0.0186932530571502	TRUE	0.215855656934567	No
ERDMAN_RS14300	ERDMAN_RS14300	protein_coding	ERDMAN_2978	1572	438	628	2275	3860	2143	815	821	818	1589	1397	1325	953.57	818	1437	0.569	-0.813	-4.95	7.40878925497838e-07	7.22127151204841e-06	0.0153249412726256	0.0253177560352705	0.0184804244086106	0.0184804244086106	TRUE	0.142490317224827	No
ERDMAN_RS11535	ERDMAN_RS11535	protein_coding	ERDMAN_2412	3503	1036	1448	4799	9187	5298	1816	1942	1887	3352	3325	3274	2410.19	1882	3317	0.567	-0.819	-4.943	7.69137361881206e-07	7.47814741947865e-06	0.0167939554833788	0.0236834836879098	0.0193589557254706	0.0193589557254706	TRUE	0.24756078994071	No
ERDMAN_RS14285	sthA	protein_coding	ERDMAN_2975	5359	2597	4078	10433	30173	28908	2778	4867	5313	7287	10919	17867	6722.34	4319	12024	0.359	-1.478	-4.94	7.82859659304006e-07	7.59277220184231e-06	0.088883592244096	0.0229972025326099	0.0643245352976061	0.0643245352976061	TRUE	0.0495594841937923	No
ERDMAN_RS21325	narI	protein_coding	ERDMAN_1911	905	221	363	4270	7531	1053	469	414	473	2982	2725	651	1457.3	452	2119	0.213	-2.229	-4.928	8.32727556062392e-07	8.05653655224896e-06	0.145921097507193	0.0243830323933778	0.096671041849962	0.145921097507193	TRUE	0.411280303664372	No
ERDMAN_RS09205	ERDMAN_RS09205	protein_coding	ERDMAN_1928	2312	555	964	2649	5359	4530	1198	1040	1256	1850	1939	2800	1384.71	1165	2196	0.531	-0.913	-4.926	8.41112560953476e-07	8.11766619023404e-06	0.023476748640879	0.0244757967964362	0.0241359606163235	0.0241359606163235	TRUE	0.180417075214886	No
ERDMAN_RS06330	ERDMAN_RS06330	protein_coding	ERDMAN_1327	2992	983	1273	4456	7764	3956	1551	1842	1659	3112	2810	2445	2555.73	1684	2789	0.603	-0.73	-4.922	8.58811885747069e-07	8.26337018766431e-06	0.0125972539646779	0.0236225573453092	0.0153868735262325	0.0153868735262325	TRUE	0.087150868972595	No
ERDMAN_RS17240	ERDMAN_RS17240	protein_coding	ERDMAN_3589	3724	1011	1405	4731	9288	5407	1930	1895	1831	3304	3361	3342	2450.69	1885	3336	0.565	-0.823	-4.921	8.60417109662603e-07	8.26337018766431e-06	0.0184131784430875	0.0236658010795184	0.0197520095541853	0.0197520095541853	TRUE	0.217687938294661	No
ERDMAN_RS17475	ERDMAN_RS17475	protein_coding	ERDMAN_3637	550	149	196	602	1260	744	285	279	255	420	456	460	384.29	273	445	0.614	-0.703	-4.915	8.89328210884068e-07	8.52019807890883e-06	0.00600352847428386	0.029323666091175	0.0119944039882261	0.0119944039882261	TRUE	0.103642546766059	No
ERDMAN_RS19550	leuA	protein_coding	ERDMAN_4064	4879	1697	1965	6220	11821	6604	2529	3180	2560	4344	4278	4082	3553.88	2756	4235	0.65	-0.622	-4.898	9.66845579590143e-07	9.24031493097344e-06	0.00802398241253008	0.0233391856182085	0.0113179990633008	0.0113179990633008	TRUE	0.0714515845100236	No
ERDMAN_RS11815	ERDMAN_RS11815	protein_coding	ERDMAN_2470	5769	1567	2218	8127	16473	5667	2990	2937	2890	5676	5961	3503	5107.39	2939	5047	0.582	-0.78	-4.878	1.07402525609903e-06	1.02397359367888e-05	0.0146466986031803	0.0231184915417208	0.0181685598403106	0.0181685598403106	TRUE	0.29144757907267	No
ERDMAN_RS06740	pknH	protein_coding	ERDMAN_1414	943	255	456	1208	2267	1252	489	478	594	844	820	774	665.78	520	813	0.64	-0.644	-4.861	1.16601260716021e-06	1.10363795684947e-05	0.00624789615418881	0.0264866407107109	0.0111617298895497	0.0111617298895497	TRUE	0.0578128479849064	No
ERDMAN_RS17445	ERDMAN_RS17445	protein_coding	ERDMAN_3631	254	78	119	391	845	335	132	146	155	273	306	207	239.24	144	262	0.545	-0.875	-4.858	1.18730423695923e-06	1.12108919297497e-05	0.0122295603834573	0.0333918715095622	0.0183108773564465	0.0183108773564465	TRUE	0.129185338162493	No
ERDMAN_RS01900	fbaA	protein_coding	ERDMAN_0403	2582	875	1143	3171	6236	4023	1338	1640	1489	2215	2257	2486	1680.29	1489	2319	0.641	-0.643	-4.854	1.21081646700057e-06	1.14054846100197e-05	0.0084451458570337	0.024148223897784	0.0121006643911037	0.0121006643911037	TRUE	0.0636916803286624	No
ERDMAN_RS04945	ERDMAN_RS04945	protein_coding	ERDMAN_1034	1968	504	747	2411	4422	3239	1020	945	973	1684	1600	2002	1070.47	979	1762	0.556	-0.846	-4.84	1.30145933052828e-06	1.21428319484919e-05	0.021119144472604	0.0250224542676152	0.021240682171732	0.021240682171732	TRUE	0.19757845276433	No
ERDMAN_RS04340	ERDMAN_RS04340	protein_coding	ERDMAN_0905	3601	849	1239	4569	9357	3767	1867	1591	1614	3191	3386	2328	2006.78	1691	2968	0.57	-0.811	-4.839	1.30707832156124e-06	1.21663593532999e-05	0.0180755251561083	0.0238985478354128	0.0197779755960536	0.0197779755960536	TRUE	0.14450593063413	No
ERDMAN_RS08650	ERDMAN_RS08650	protein_coding	ERDMAN_1811	1565	471	642	2018	3553	2279	811	883	837	1409	1286	1409	1339.27	844	1368	0.616	-0.699	-4.832	1.35322725645536e-06	1.25661386840583e-05	0.01100707937298	0.0245389775912008	0.0141702790332964	0.0141702790332964	TRUE	0.176581836149042	No
ERDMAN_RS02750	hemL	protein_coding	ERDMAN_0575	2626	684	1097	3130	6328	3796	1361	1282	1429	2186	2290	2346	1522.95	1357	2274	0.597	-0.744	-4.828	1.3758454808131e-06	1.27460402090421e-05	0.0137607157641993	0.0243067636494833	0.0165273929633987	0.0165273929633987	TRUE	0.286979282056563	No
ERDMAN_RS00920	ERDMAN_RS00920	protein_coding	ERDMAN_0197	12828	3301	5094	16058	30979	17292	6649	6186	6637	11215	11211	10688	8274.37	6491	11038	0.588	-0.766	-4.825	1.39815528262523e-06	1.29222445885927e-05	0.0174626912594865	0.0229252538422259	0.0180303270893268	0.0180303270893268	TRUE	0.24616776496998	No
ERDMAN_RS03415	ERDMAN_RS03415	protein_coding	ERDMAN_0716	1706	446	702	1779	3647	2709	884	836	915	1243	1320	1674	1099.08	878	1412	0.622	-0.684	-4.817	1.4581327842843e-06	1.34134556830649e-05	0.00976781865040897	0.0249597333507767	0.0136410789821501	0.0136410789821501	TRUE	0.109423478952351	No
ERDMAN_RS00005	dnaA	protein_coding	ERDMAN_0001	4942	1469	1896	7254	13463	7079	2562	2753	2470	5066	4872	4375	3307.63	2595	4771	0.544	-0.879	-4.803	1.56652293597973e-06	1.42768029989057e-05	0.024260171092692	0.0233932030154779	0.0238434649044668	0.0238434649044668	TRUE	0.208498801825553	No
ERDMAN_RS17700	ERDMAN_RS17700	protein_coding	ERDMAN_3684	407	72	117	416	877	723	211	135	152	291	317	447	227.26	166	352	0.481	-1.057	-4.799	1.59697389462795e-06	1.45206330048579e-05	0.0290154257178598	0.0339598407773499	0.0306529017316125	0.0306529017316125	TRUE	0.225863102696944	No
ERDMAN_RS06240	lpqW	protein_coding	ERDMAN_1309	1524	381	590	1542	3215	2088	790	714	769	1077	1163	1291	910.38	758	1177	0.645	-0.633	-4.795	1.62298117583607e-06	1.47230255396861e-05	0.00705283952654799	0.0254460196551828	0.0115115604397406	0.0115115604397406	TRUE	0.0744868365396254	No
ERDMAN_RS01725	ERDMAN_RS01725	protein_coding	ERDMAN_0362	137	40	49	425	500	240	71	75	64	297	181	148	99.92	70	209	0.335	-1.577	-4.786	1.70344882498613e-06	1.54173893653123e-05	0.0800330746922173	0.048420956590179	0.0684599558983997	0.0684599558983997	TRUE	0.241915142147786	No
ERDMAN_RS08430	ERDMAN_RS08430	protein_coding	ERDMAN_1764	1169	255	419	1319	2719	1315	606	478	546	921	984	813	682.6	543	906	0.603	-0.731	-4.783	1.72270594590936e-06	1.55189965031098e-05	0.0109908649750647	0.0263912215081146	0.0154031877010106	0.0154031877010106	TRUE	0.128468369398335	No
ERDMAN_RS12765	ERDMAN_RS12765	protein_coding	ERDMAN_2668	875	187	363	918	1766	1196	454	350	473	641	639	739	518.94	426	673	0.638	-0.649	-4.784	1.71873536810481e-06	1.55189965031098e-05	0.00585222332909209	0.0275825863518301	0.0114843174697316	0.0114843174697316	TRUE	0.0768450941049714	No
ERDMAN_RS21550	ERDMAN_RS21550	protein_coding	NA	192	78	99	406	576	410	100	146	129	284	208	253	173.95	125	248	0.494	-1.017	-4.783	1.72652786961787e-06	1.55189965031098e-05	0.0213576106900872	0.0374372175142747	0.0267449886170576	0.0267449886170576	TRUE	0.137088109226575	No
ERDMAN_RS06265	ERDMAN_RS06265	protein_coding	ERDMAN_1314	1006	262	376	1222	2760	1922	521	491	490	853	999	1188	663.36	501	1013	0.495	-1.016	-4.769	1.84703362175142e-06	1.65642649914146e-05	0.0340484063748258	0.0265007821355926	0.0312021273270558	0.0312021273270558	TRUE	0.158135595268242	No
ERDMAN_RS19800	proV	protein_coding	ERDMAN_4119	1408	324	537	1482	3009	2056	730	607	700	1035	1089	1271	774.99	679	1132	0.602	-0.732	-4.753	2.00405893298055e-06	1.7931534142933e-05	0.0119373287962099	0.0259408689655327	0.015972322890348	0.015972322890348	TRUE	0.0912347750798252	No
ERDMAN_RS06600	sugC	protein_coding	ERDMAN_1384	667	279	347	1167	1868	1219	346	523	452	815	676	753	673.71	440	748	0.583	-0.779	-4.752	2.00924645266284e-06	1.79370910592265e-05	0.0143717900499654	0.0264410229233973	0.0176208618143174	0.0176208618143174	TRUE	0.152273840856187	No
ERDMAN_RS06190	ERDMAN_RS06190	protein_coding	ERDMAN_1299	479	152	308	1276	2623	820	248	285	401	891	949	507	682.49	311	782	0.397	-1.332	-4.749	2.04441113334478e-06	1.81887105039224e-05	0.067531691727427	0.0263918100721096	0.0544145223216023	0.0544145223216023	TRUE	0.0601971098914106	No
ERDMAN_RS08255	sdhB	protein_coding	ERDMAN_1729	86	15	19	175	275	193	45	28	25	122	100	119	56.6	33	114	0.296	-1.756	-4.748	2.05808692861894e-06	1.8248680486716e-05	0.0865696367759009	0.068169070298419	0.0790134266049861	0.0790134266049861	TRUE	0.192857199595967	No
ERDMAN_RS13865	ERDMAN_RS13865	protein_coding	ERDMAN_2892	506	247	218	1048	1653	948	262	463	284	732	598	586	552.31	336	639	0.52	-0.943	-4.723	2.32293180507042e-06	2.05506219151275e-05	0.0260882702558765	0.0272823186198123	0.0264631993066232	0.0264631993066232	TRUE	0.373899164574555	No
ERDMAN_RS11530	ERDMAN_RS11530	protein_coding	ERDMAN_2411	7021	2043	2884	9744	19363	10015	3639	3829	3758	6806	7007	6190	4406.18	3742	6668	0.561	-0.834	-4.717	2.39837771035909e-06	2.11703992051472e-05	0.0228026656111318	0.0231988379162126	0.0223044769201134	0.0223044769201134	TRUE	0.372026329940629	No
ERDMAN_RS19500	egtD	protein_coding	ERDMAN_4054	643	143	194	657	1326	810	333	268	253	459	480	501	375.8	285	480	0.6	-0.738	-4.71	2.47483647293117e-06	2.17963176360396e-05	0.00826930769482379	0.0294750913120617	0.0150593678562217	0.0150593678562217	TRUE	0.223646575639205	No
ERDMAN_RS18935	mhuD	protein_coding	ERDMAN_3940	1115	274	440	1217	2708	1742	578	514	573	850	980	1077	685.61	555	969	0.574	-0.801	-4.705	2.54344596080638e-06	2.23005708349273e-05	0.0158349156243383	0.0263746150188922	0.0195381062268026	0.0195381062268026	TRUE	0.314418798185552	No
ERDMAN_RS17880	idsA1	protein_coding	ERDMAN_3718	486	203	241	1096	1679	1134	252	380	314	765	608	701	414.85	315	691	0.453	-1.141	-4.698	2.62196342588004e-06	2.29378003048035e-05	0.0462786848051873	0.0288293172116118	0.0401615605500459	0.0401615605500459	TRUE	0.506209474718624	No
ERDMAN_RS05280	ERDMAN_RS05280	protein_coding	ERDMAN_1104	1038	339	420	1276	2468	1291	538	635	547	891	893	798	638.78	573	861	0.663	-0.593	-4.676	2.93092792500308e-06	2.54705417907348e-05	0.00529155678213618	0.0266503372280614	0.0102461278910612	0.0102461278910612	TRUE	0.076074614947104	No
ERDMAN_RS17530	ERDMAN_RS17530	protein_coding	ERDMAN_3649	786	196	327	843	1756	1280	407	367	426	589	635	791	465.73	400	672	0.597	-0.743	-4.651	3.30087507795158e-06	2.81866028395517e-05	0.0122616429560176	0.0281502888701219	0.0165049861243878	0.0165049861243878	TRUE	0.096917893558905	No
ERDMAN_RS16405	moeB	protein_coding	ERDMAN_3411	1528	529	656	1937	3422	1950	792	991	855	1353	1238	1205	995.45	879	1265	0.691	-0.533	-4.646	3.38781204823742e-06	2.88662163242442e-05	0.00396429972957427	0.0252039832348283	0.00858019225534088	0.00858019225534088	TRUE	0.0459411296451707	No
ERDMAN_RS10515	ERDMAN_RS10515	protein_coding	ERDMAN_2206	158	22	48	395	764	147	82	41	63	276	276	91	166.57	62	214	0.294	-1.764	-4.64	3.49084009979651e-06	2.96796967792222e-05	0.130230647477233	0.0380940669345494	0.0934520902565942	0.0934520902565942	TRUE	0.395505874867912	No
ERDMAN_RS05870	ERDMAN_RS05870	protein_coding	ERDMAN_1229	1481	318	510	1536	3014	1798	768	596	665	1073	1091	1111	859.03	676	1092	0.623	-0.684	-4.623	3.77705680181352e-06	3.19747394774214e-05	0.0114907770651798	0.0256153324435675	0.0146191818401235	0.0146191818401235	TRUE	0.117887863547033	No
ERDMAN_RS09180	pknF	protein_coding	ERDMAN_1923	931	296	400	1193	2000	1493	483	555	521	833	724	923	606.71	520	827	0.627	-0.674	-4.611	4.01028922314357e-06	3.38034679581715e-05	0.00934463420685581	0.0268637435988319	0.0139160251096501	0.0139160251096501	TRUE	0.0892773328948537	No
ERDMAN_RS06315	papA3	protein_coding	ERDMAN_1324	1184	366	569	1605	2949	1750	614	686	741	1121	1067	1082	1403.35	680	1090	0.623	-0.683	-4.598	4.26987640648505e-06	3.59145064768165e-05	0.0108569466186995	0.0244510677410988	0.0147754570057879	0.0147754570057879	TRUE	0.128066998314974	No
ERDMAN_RS13530	ERDMAN_RS13530	protein_coding	ERDMAN_2825	1773	428	736	1904	3567	2810	919	802	959	1330	1291	1737	1115.98	893	1453	0.616	-0.698	-4.561	5.09575799310447e-06	4.27695243523811e-05	0.0131558574225023	0.0249242013032723	0.0160237066419414	0.0160237066419414	TRUE	0.14319877058836	No
ERDMAN_RS07940	scpA	protein_coding	ERDMAN_1663	1040	240	404	1049	2215	1181	539	450	526	733	802	730	607.7	505	755	0.673	-0.572	-4.554	5.25749160980363e-06	4.40328934825345e-05	0.00449758243955207	0.0268567969207203	0.00982666618740112	0.00982666618740112	TRUE	0.05623815216884	No
ERDMAN_RS15635	lipN	protein_coding	ERDMAN_3254	2617	779	1202	2867	5484	3778	1357	1460	1566	2002	1985	2335	1496.42	1461	2107	0.692	-0.53	-4.542	5.56603362919851e-06	4.63207205412961e-05	0.0050401361523537	0.0243367832378806	0.00927257743055064	0.00927257743055064	TRUE	0.0361464365480809	No
ERDMAN_RS17560	ERDMAN_RS17560	protein_coding	ERDMAN_3655	882	383	482	2209	3787	1735	457	718	628	1543	1370	1072	848.69	601	1328	0.451	-1.149	-4.532	5.83592101313595e-06	4.8259995241259e-05	0.0557757699638323	0.0256519193311031	0.0451279972458875	0.0451279972458875	TRUE	0.382873645385813	No
ERDMAN_RS17555	trpS	protein_coding	ERDMAN_3654	3167	720	1076	4002	8317	4236	1642	1349	1402	2795	3010	2618	1680.9	1464	2808	0.522	-0.938	-4.521	6.16487143048516e-06	5.07664884254627e-05	0.0355353740700259	0.0241476597569077	0.0304948730728948	0.0304948730728948	TRUE	0.486983288563372	No
ERDMAN_RS16990	ERDMAN_RS16990	protein_coding	ERDMAN_3537	2535	817	1080	3497	6897	3851	1314	1531	1407	2442	2496	2380	1594.32	1417	2439	0.58	-0.785	-4.505	6.62592135313584e-06	5.44489938809991e-05	0.0213928549953291	0.0242309728066043	0.0213274756338316	0.0213274756338316	TRUE	0.263877833340221	No
ERDMAN_RS02650	ERDMAN_RS02650	protein_coding	ERDMAN_0553	824	235	323	987	2050	1024	427	440	421	689	742	633	542.08	429	688	0.623	-0.682	-4.499	6.82288522491021e-06	5.59505076481155e-05	0.0103114097404568	0.0273704703185484	0.014766875818134	0.014766875818134	TRUE	0.098457309178465	No
ERDMAN_RS12930	clpX	protein_coding	ERDMAN_2704	12149	3008	5020	15643	30769	13097	6297	5637	6541	10926	11135	8095	7399.55	6158	10052	0.613	-0.707	-4.498	6.86587498076413e-06	5.61857435925864e-05	0.0151863298487352	0.022962097351701	0.0176558410632925	0.0176558410632925	TRUE	0.140340581442876	No
ERDMAN_RS18455	mce4A	protein_coding	ERDMAN_3840	1276	379	619	1641	3231	1852	661	710	807	1146	1169	1145	893.38	726	1153	0.628	-0.67	-4.497	6.90269834288709e-06	5.63696446795436e-05	0.0109348472230234	0.0254999212455861	0.0149352743367567	0.0149352743367567	TRUE	0.125000726472474	No
ERDMAN_RS13365	ERDMAN_RS13365	protein_coding	ERDMAN_2792	1313	413	525	1418	2891	1505	681	774	684	990	1046	930	860.01	713	989	0.717	-0.479	-4.483	7.34604490031413e-06	5.98656937104437e-05	0.00203784996513667	0.0256119165384707	0.00712880063878604	0.00712880063878604	TRUE	0.022497355627196	No
ERDMAN_RS12285	ERDMAN_RS12285	protein_coding	ERDMAN_2566	838	435	404	1578	2929	1645	434	815	526	1102	1060	1017	897.87	592	1060	0.554	-0.853	-4.48	7.45316086643973e-06	6.06128693237583e-05	0.0262176139293098	0.0254854936433142	0.0248097561832055	0.0248097561832055	TRUE	0.404850112631717	No
ERDMAN_RS11065	ERDMAN_RS11065	protein_coding	ERDMAN_2321	950	372	419	1781	3340	1559	492	697	546	1244	1209	964	855.54	578	1139	0.506	-0.983	-4.475	7.62553363633664e-06	6.1758961079444e-05	0.0391536308628074	0.0256275936030526	0.0334369361511235	0.0334369361511235	TRUE	0.342295155066881	No
ERDMAN_RS17235	ERDMAN_RS17235	protein_coding	ERDMAN_3588	2856	826	1187	3773	7127	4090	1480	1548	1547	2635	2579	2528	1736.24	1525	2581	0.591	-0.759	-4.464	8.03352657773613e-06	6.49294082249949e-05	0.0203053313836674	0.024098769320067	0.0203450139596333	0.0203450139596333	TRUE	0.288217867743389	No
ERDMAN_RS02430	ERDMAN_RS02430	protein_coding	ERDMAN_0509	1343	345	548	1549	3465	2004	696	647	714	1082	1254	1239	832	686	1192	0.576	-0.796	-4.427	9.57372980276522e-06	7.70606775927495e-05	0.0206508234482773	0.0257128594108827	0.0222111101951234	0.0222111101951234	TRUE	0.461789100115926	No
ERDMAN_RS17375	ERDMAN_RS17375	protein_coding	ERDMAN_3616	404	113	169	476	863	634	209	212	220	332	312	392	243.79	214	345	0.619	-0.692	-4.427	9.57154467222429e-06	7.70606775927495e-05	0.00633137783567986	0.0331905477473712	0.0141101824983035	0.0141101824983035	TRUE	0.114658994531153	No
ERDMAN_RS09685	gndA	protein_coding	ERDMAN_2033	2214	618	1001	2729	5467	2783	1148	1158	1304	1906	1978	1720	1429.8	1203	1868	0.644	-0.635	-4.421	9.80879919930121e-06	7.84703935944097e-05	0.0109339724001174	0.0244170722568779	0.0142219463417796	0.0142219463417796	TRUE	0.0835159425250007	No
ERDMAN_RS12315	ERDMAN_RS12315	protein_coding	ERDMAN_2573	2204	618	922	2290	4417	2696	1142	1158	1201	1599	1598	1666	1350.26	1167	1621	0.72	-0.475	-4.393	1.11833390397497e-05	8.89233922027062e-05	0.00352914700959115	0.0245233119014267	0.00772343752795787	0.00772343752795787	TRUE	0.071503265134607	No
ERDMAN_RS18945	ERDMAN_RS18945	protein_coding	ERDMAN_3942	517	120	240	654	1137	734	268	225	313	457	411	454	344.25	269	441	0.613	-0.706	-4.385	1.16092379827821e-05	9.21234076694305e-05	0.00945681577496688	0.030103969126528	0.0158899849474509	0.0158899849474509	TRUE	0.146917920764691	No
ERDMAN_RS08850	ERDMAN_RS08850	protein_coding	ERDMAN_1853	211	92	92	818	936	343	109	172	120	571	339	212	204.34	134	374	0.355	-1.494	-4.381	1.18352795555966e-05	9.37277784160953e-05	0.103720811031149	0.0352325685066323	0.0785030219291905	0.0785030219291905	TRUE	0.0442925349835648	No
ERDMAN_RS10870	ERDMAN_RS10870	protein_coding	ERDMAN_2283	1107	412	544	1426	2859	1582	574	772	709	996	1035	978	703.61	685	1003	0.677	-0.562	-4.378	1.20010561121249e-05	9.46589325470417e-05	0.00589732325209465	0.0262784135209654	0.0107183550401824	0.0107183550401824	TRUE	0.0880207995066684	No
ERDMAN_RS15090	ERDMAN_RS15090	protein_coding	ERDMAN_3141	465	152	248	683	1395	847	241	285	323	477	505	523	434.28	283	502	0.561	-0.834	-4.377	1.20566529071077e-05	9.49068789962309e-05	0.0218310091231505	0.0285511509426248	0.0235211518111989	0.0235211518111989	TRUE	0.165557323329419	No
ERDMAN_RS19710	ERDMAN_RS19710	protein_coding	ERDMAN_4100	5421	4159	3849	24850	37988	17509	2810	7794	5015	17356	13747	10822	11430.07	5206	13975	0.372	-1.425	-4.367	1.26216760644623e-05	9.85645001614475e-05	0.104235799203558	0.0228392157818141	0.0766381104525334	0.0766381104525334	TRUE	0.185514781244497	No
ERDMAN_RS04910	ERDMAN_RS04910	protein_coding	ERDMAN_1027	376	113	166	573	1014	564	195	212	216	400	367	349	269.64	208	372	0.557	-0.845	-4.364	1.27925444033782e-05	9.97006238422012e-05	0.0189496070962615	0.0321765802339232	0.0234441815609523	0.0234441815609523	TRUE	0.581041171532335	No
ERDMAN_RS00915	ERDMAN_RS00915	protein_coding	ERDMAN_0196	7343	1759	3007	7370	15993	10631	3806	3297	3918	5147	5787	6571	4431.16	3674	5835	0.63	-0.667	-4.363	1.28303967099837e-05	9.97976203501308e-05	0.0148983015190031	0.0231955383157488	0.0166261787822019	0.0166261787822019	TRUE	0.152285953623474	No
ERDMAN_RS15730	leuD	protein_coding	ERDMAN_3273	1664	427	518	3351	6322	2632	863	800	675	2340	2288	1627	1139.49	779	2085	0.374	-1.419	-4.362	1.28783519033231e-05	9.99726606250059e-05	0.107495087847702	0.0248765466766021	0.0753829468213202	0.0753829468213202	TRUE	0.132373008027581	No
ERDMAN_RS08125	ERDMAN_RS08125	protein_coding	ERDMAN_1703	3456	874	1449	3522	7214	3491	1791	1638	1888	2460	2611	2158	2156.03	1772	2410	0.736	-0.442	-4.346	1.38350709022814e-05	0.000106557173537572	0.0029142933970923	0.0238096025459178	0.00698603036703433	0.00698603036703433	TRUE	0.0338792336632693	No
ERDMAN_RS16895	ERDMAN_RS16895	protein_coding	ERDMAN_3518	2340	672	1098	2624	5332	3356	1213	1259	1431	1833	1930	2074	1557.64	1301	1946	0.668	-0.582	-4.345	1.39108729348911e-05	0.000106931328548438	0.00885186644459387	0.0242690584006039	0.0123009254020567	0.0123009254020567	TRUE	0.101595162971989	No
ERDMAN_RS07860	ripB	protein_coding	ERDMAN_1646	453	98	237	791	2139	708	235	184	309	552	774	438	461.66	243	588	0.413	-1.276	-4.344	1.40192021873913e-05	0.000107553566781392	0.0803579149583086	0.0281990641087609	0.0592504755581108	0.0592504755581108	TRUE	0.256029745993847	No
ERDMAN_RS09715	ERDMAN_RS09715	protein_coding	ERDMAN_2039	1158	263	412	1195	2469	1171	600	493	537	835	893	724	563.57	543	817	0.668	-0.581	-4.337	1.4413828706969e-05	0.00011036553442685	0.00650511155142732	0.0271890805140774	0.0115174315037817	0.0115174315037817	TRUE	0.0401497198101698	No
ERDMAN_RS07250	ERDMAN_RS07250	protein_coding	ERDMAN_1520	2095	444	835	1987	4055	2820	1086	832	1088	1388	1467	1743	1101.06	1002	1533	0.656	-0.608	-4.328	1.50191137451966e-05	0.00011477641788158	0.00940816207547606	0.0249555275674563	0.0134298804493966	0.0134298804493966	TRUE	0.0815382136066482	No
ERDMAN_RS08095	ERDMAN_RS08095	protein_coding	ERDMAN_1696	4514	1256	1727	4836	9446	4801	2340	2354	2250	3378	3418	2967	2539.62	2315	3254	0.711	-0.492	-4.326	1.51542393007212e-05	0.000115584178588802	0.00527796749725448	0.0236289576942745	0.00896276238972386	0.00896276238972386	TRUE	0.0474289090288023	No
ERDMAN_RS09615	ERDMAN_RS09615	protein_coding	ERDMAN_2020	2106	714	1052	2842	4988	2819	1092	1338	1371	1985	1805	1742	1538.69	1267	1844	0.685	-0.546	-4.325	1.52861782810926e-05	0.000116139474445129	0.00678614376573613	0.0242894410902732	0.0108601845225575	0.0108601845225575	TRUE	0.0625703172663058	No
ERDMAN_RS06820	ERDMAN_RS06820	protein_coding	ERDMAN_1431	385	96	138	465	924	542	200	180	180	325	334	335	223.95	187	331	0.565	-0.823	-4.322	1.54828270976949e-05	0.000117338251193166	0.0167011031147664	0.0341277009108926	0.0221648263824247	0.0221648263824247	TRUE	0.245616357677852	No
ERDMAN_RS06500	ERDMAN_RS06500	protein_coding	ERDMAN_1363	323	127	158	749	1063	506	167	238	206	523	385	313	279.65	204	407	0.497	-1.01	-4.319	1.56798351510177e-05	0.000118215724516694	0.0365733610630756	0.0318343065340319	0.0357702274839758	0.0357702274839758	TRUE	0.0652972054578627	No
ERDMAN_RS14585	ERDMAN_RS14585	protein_coding	ERDMAN_3039	923	329	467	1430	2712	1539	478	617	608	999	981	951	675.03	568	977	0.579	-0.789	-4.313	1.6121058260018e-05	0.000121309419243967	0.0210818096686944	0.0264335479134512	0.0227687062451798	0.0227687062451798	TRUE	0.392155501783943	No
ERDMAN_RS01610	ERDMAN_RS01610	protein_coding	ERDMAN_0339	1363	347	499	1646	3196	1997	707	650	650	1150	1157	1234	1005.8	669	1180	0.568	-0.817	-4.307	1.65452771674239e-05	0.000124263573066235	0.0257587754232851	0.0251773306451537	0.0248008913552754	0.0248008913552754	TRUE	0.207081529129921	No
ERDMAN_RS10665	ERDMAN_RS10665	protein_coding	ERDMAN_2241	726	141	164	3197	5912	716	376	264	214	2233	2139	443	921.21	285	1605	0.178	-2.493	-4.306	1.66429400875456e-05	0.000124758527984502	0.239226281983685	0.0254127480993458	0.145489131432971	0.239226281983685	TRUE	1.62319787385747	No
ERDMAN_RS16805	ERDMAN_RS16805	protein_coding	ERDMAN_3500	5107	1209	1858	4823	9177	5446	2647	2266	2421	3369	3321	3366	2717.59	2445	3352	0.731	-0.453	-4.292	1.76938381748121e-05	0.000131881207496512	0.0039484220287486	0.0235624651014978	0.00768528251287049	0.00768528251287049	TRUE	0.0341038588736437	No
ERDMAN_RS17550	yhjD	protein_coding	ERDMAN_3653	863	191	299	821	1717	1273	447	358	390	573	621	787	434.24	398	660	0.607	-0.721	-4.288	1.80010422777787e-05	0.000133916844824081	0.014557569101413	0.0285517621735824	0.0184491998515217	0.0184491998515217	TRUE	0.106835523915346	No
ERDMAN_RS03020	ERDMAN_RS03020	protein_coding	ERDMAN_0632	1260	322	490	1336	2463	1358	653	603	638	933	891	839	712.72	631	888	0.713	-0.487	-4.288	1.80451945975704e-05	0.000133991539469294	0.00248186378954435	0.0262315358517796	0.00805339634486323	0.00805339634486323	TRUE	0.0421422314978123	No
ERDMAN_RS16095	ERDMAN_RS16095	protein_coding	ERDMAN_3347	1039	246	341	1051	1956	1183	539	461	444	734	708	731	565.3	481	724	0.669	-0.581	-4.273	1.93086088519412e-05	0.000142296839719372	0.00648764267829214	0.0271750496409824	0.0117046405523752	0.0117046405523752	TRUE	0.0742721519267128	No
ERDMAN_RS15955	ERDMAN_RS15955	protein_coding	ERDMAN_3318	680	159	239	859	1533	937	352	298	311	600	555	579	411.29	320	578	0.557	-0.844	-4.257	2.07237694828819e-05	0.000152155077623851	0.0244268692482029	0.0288830427565732	0.025956926923496	0.025956926923496	TRUE	0.288334095025046	No
ERDMAN_RS10525	ERDMAN_RS10525	protein_coding	ERDMAN_2208	832	291	339	2131	4269	1074	431	545	442	1488	1545	664	901.52	473	1232	0.383	-1.384	-4.25	2.13314168432403e-05	0.000156324263731806	0.105779947794281	0.025473867485234	0.074936747342969	0.074936747342969	TRUE	0.760355136296622	No
ERDMAN_RS19635	ERDMAN_RS19635	protein_coding	ERDMAN_4082	1802	512	776	2202	3692	2560	934	960	1011	1538	1336	1582	1234.61	968	1485	0.652	-0.618	-4.249	2.14312137384231e-05	0.000156763142578261	0.0103963889046276	0.0247021977193354	0.0144071793670597	0.0144071793670597	TRUE	0.119062136659447	No
ERDMAN_RS11180	ERDMAN_RS11180	protein_coding	ERDMAN_2344	4468	1137	1742	4185	8354	6165	2316	2131	2270	2923	3023	3810	2396.85	2239	3252	0.689	-0.537	-4.249	2.15148277576686e-05	0.000157082236862681	0.00768560819903024	0.023689435732453	0.0111763956204193	0.0111763956204193	TRUE	0.0914559801742473	No
ERDMAN_RS02890	ERDMAN_RS02890	protein_coding	ERDMAN_0604	450	125	186	506	996	633	233	234	242	353	360	391	283.77	236	368	0.642	-0.639	-4.233	2.30202052387147e-05	0.000167450678106799	0.00563047166689877	0.0317003957381791	0.0132250277524971	0.0132250277524971	TRUE	0.148209770206062	No
ERDMAN_RS13300	ERDMAN_RS13300	protein_coding	ERDMAN_2777	19994	5281	8869	30718	60714	21657	10364	9897	11556	21454	21971	13385	16883.69	10606	18937	0.56	-0.836	-4.23	2.33803352693882e-05	0.000169442724978149	0.0278862615222986	0.0227663457926922	0.0281028370767029	0.0281028370767029	TRUE	0.268316611134057	No
ERDMAN_RS03200	ERDMAN_RS03200	protein_coding	ERDMAN_0672	799	264	327	978	1803	1135	414	495	426	683	652	701	472.71	445	679	0.652	-0.617	-4.225	2.39266014764806e-05	0.000172447138714892	0.00780326467601557	0.0280684689475592	0.0136133890582544	0.0136133890582544	TRUE	0.145781409771048	No
ERDMAN_RS05715	ERDMAN_RS05715	protein_coding	ERDMAN_1193	1101	265	409	1270	2207	1728	571	497	533	887	799	1068	652.02	534	918	0.583	-0.779	-4.223	2.41204882729195e-05	0.000173526150065985	0.0200982830068206	0.0265683860109876	0.0230914048465695	0.0230914048465695	TRUE	0.222142059225344	No
ERDMAN_RS04260	ERDMAN_RS04260	protein_coding	ERDMAN_0891	246	57	108	360	732	269	128	107	141	251	265	166	169.71	125	227	0.552	-0.857	-4.218	2.46055760709704e-05	0.000176692326886237	0.0176996065936692	0.0378079304476567	0.023914828467542	0.023914828467542	TRUE	0.210106156587725	No
ERDMAN_RS16555	ERDMAN_RS16555	protein_coding	ERDMAN_3445	2601	731	1051	3467	6656	4636	1348	1370	1369	2421	2409	2865	1507.36	1362	2565	0.531	-0.913	-4.202	2.64101850348326e-05	0.000189305121928508	0.0353458420762618	0.0243242800588068	0.0334433124279788	0.0334433124279788	TRUE	0.598660673231439	No
ERDMAN_RS10905	ERDMAN_RS10905	protein_coding	ERDMAN_2290	251	63	106	401	878	372	130	118	138	280	318	230	193.81	129	276	0.467	-1.097	-4.2	2.6685967322164e-05	0.000190933478399746	0.0478914404767869	0.035918489278028	0.0435874671465003	0.0435874671465003	TRUE	0.356821463905808	No
ERDMAN_RS09725	ureG	protein_coding	ERDMAN_2041	225	61	117	291	549	402	117	114	152	203	199	248	166.55	128	217	0.588	-0.765	-4.198	2.68748723303312e-05	0.000191935451842801	0.00909916216860233	0.0380958953879738	0.0181743331032298	0.0181743331032298	TRUE	0.0879176220351482	No
ERDMAN_RS20285	ERDMAN_RS20285	protein_coding	ERDMAN_4218	2576	775	1038	3523	6160	3193	1335	1452	1352	2461	2229	1973	1819	1380	2221	0.621	-0.687	-4.197	2.70404619054899e-05	0.000192767575979609	0.016468449157063	0.0240311942514162	0.0187646000585952	0.0187646000585952	TRUE	0.138491079662381	No
ERDMAN_RS13060	ERDMAN_RS13060	protein_coding	ERDMAN_2727	1950	427	773	1864	3846	2630	1011	800	1007	1302	1392	1626	1172.18	939	1440	0.655	-0.611	-4.195	2.72929339333087e-05	0.000193863733255039	0.0109002859061701	0.0248134284375735	0.0144691260141217	0.0144691260141217	TRUE	0.0912872688660874	No
ERDMAN_RS10535	otsB	protein_coding	ERDMAN_2210	982	296	412	1414	2759	1081	509	555	537	988	998	668	754.99	534	885	0.602	-0.733	-4.154	3.26823407610523e-05	0.000230064936396798	0.0190505111998667	0.0260289955924781	0.0209651550019516	0.0209651550019516	TRUE	0.1833965781445	No
ERDMAN_RS10050	ERDMAN_RS10050	protein_coding	ERDMAN_2112	1257	367	440	1343	2534	1935	652	688	573	938	917	1196	703.97	638	1017	0.627	-0.674	-4.152	3.29001091660046e-05	0.000230359409632916	0.0146806461777851	0.0262765385643779	0.0177716168186871	0.0177716168186871	TRUE	0.21052011351662	No
ERDMAN_RS17935	choD	protein_coding	ERDMAN_3730	3606	947	1402	3518	6552	3993	1869	1775	1827	2457	2371	2468	1970.91	1824	2432	0.751	-0.414	-4.152	3.29895288873556e-05	0.000230574500835467	0.00275408996788561	0.0239219352487576	0.00671759983183732	0.00671759983183732	TRUE	0.0387737765087086	No
ERDMAN_RS07275	rsfA	protein_coding	ERDMAN_1525	239	74	92	269	603	417	124	139	120	188	218	258	163.68	128	221	0.573	-0.805	-4.151	3.30874463774056e-05	0.000230848116110922	0.0130640590846865	0.0383670147251311	0.0212816006425242	0.0212816006425242	TRUE	0.10238501490452	No
ERDMAN_RS01630	ERDMAN_RS01630	protein_coding	ERDMAN_0343	2330	765	1131	2890	5320	2960	1208	1434	1474	2018	1925	1829	1707.69	1372	1924	0.711	-0.492	-4.143	3.4211882834986e-05	0.000237848275709425	0.00549938661583228	0.0241235986516299	0.00959218795416443	0.00959218795416443	TRUE	0.059238843047929	No
ERDMAN_RS05745	ERDMAN_RS05745	protein_coding	ERDMAN_1200	178	108	121	531	1091	361	92	202	158	371	395	223	309.15	151	330	0.448	-1.157	-4.128	3.6630877076855e-05	0.00025421569815881	0.0638678004825601	0.0309545691192801	0.0517447141786521	0.0517447141786521	TRUE	0.321877009273668	No
ERDMAN_RS05875	ERDMAN_RS05875	protein_coding	ERDMAN_1230	1747	438	719	2023	3953	2017	906	821	937	1413	1430	1247	1072.03	888	1363	0.652	-0.617	-4.126	3.68968583009087e-05	0.000255159963742904	0.0122716416421155	0.0250189354145436	0.0152445194705667	0.0152445194705667	TRUE	0.12065731058692	No
ERDMAN_RS10275	ERDMAN_RS10275	protein_coding	ERDMAN_2160	317	87	130	548	887	386	164	163	169	383	321	239	234.55	165	314	0.527	-0.923	-4.126	3.68962340310182e-05	0.000255159963742904	0.0306829883332379	0.033607096072234	0.031607117187571	0.031607117187571	TRUE	0.168690956368001	No
ERDMAN_RS18915	canB	protein_coding	ERDMAN_3936	531	118	193	571	1117	696	275	221	251	399	404	430	327.79	249	411	0.612	-0.709	-4.126	3.69878565964486e-05	0.000255339720054218	0.0124882441881263	0.0304800700096069	0.0182824600894026	0.0182824600894026	TRUE	0.136242848464777	No
ERDMAN_RS06560	ERDMAN_RS06560	protein_coding	ERDMAN_1376	1212	368	539	1525	3123	1482	628	690	702	1065	1130	916	928.13	673	1037	0.648	-0.626	-4.122	3.75355028934999e-05	0.000258212706419733	0.0123304402579484	0.0253918795121531	0.0154774750284961	0.0154774750284961	TRUE	0.235258212769476	No
ERDMAN_RS16420	ERDMAN_RS16420	protein_coding	ERDMAN_3414	721	149	263	755	1793	812	374	279	343	527	649	502	466.3	332	559	0.597	-0.744	-4.122	3.76284558394632e-05	0.000258399605834635	0.0181399017256807	0.0281434203814825	0.0211938130049568	0.0211938130049568	TRUE	0.176220738884296	No
ERDMAN_RS06340	pruA	protein_coding	ERDMAN_1329	1178	349	541	1871	3199	1309	611	654	705	1307	1158	809	794.47	657	1091	0.601	-0.735	-4.111	3.94555731364616e-05	0.00026953302831308	0.0202994184856289	0.0258592852808807	0.0218376733840873	0.0218376733840873	TRUE	0.116801775595083	No
ERDMAN_RS01170	ERDMAN_RS01170	protein_coding	ERDMAN_0248	3052	641	1058	2961	5487	3545	1582	1201	1379	2068	1986	2191	1563.5	1387	2082	0.669	-0.581	-4.107	4.00864709102449e-05	0.000273367461346253	0.0102530075049627	0.0242628520379265	0.013843148317199	0.013843148317199	TRUE	0.0937937990688927	No
ERDMAN_RS00475	ERDMAN_RS00475	protein_coding	ERDMAN_0103	351	81	139	656	1083	415	182	152	181	458	392	256	260.79	172	369	0.467	-1.098	-4.103	4.08353089009298e-05	0.000277510542150264	0.055284057933202	0.0325013428492311	0.0473923067792604	0.0473923067792604	TRUE	0.268463046297721	No
ERDMAN_RS05165	ERDMAN_RS05165	protein_coding	ERDMAN_1080	273	62	95	377	629	400	142	116	124	263	228	247	171.8	127	246	0.522	-0.938	-4.103	4.07792903990195e-05	0.000277510542150264	0.0281967105819736	0.0376229367296724	0.0319679808083199	0.0319679808083199	TRUE	0.729980161722973	No
ERDMAN_RS13825	ERDMAN_RS13825	protein_coding	ERDMAN_2884	483	112	131	1553	3022	344	250	210	171	1085	1094	213	491.78	210	797	0.264	-1.92	-4.072	4.65314160278178e-05	0.000314047082744447	0.156947050362668	0.0278570189306518	0.105038534410022	0.156947050362668	TRUE	1.36775426687044	No
ERDMAN_RS11800	ERDMAN_RS11800	protein_coding	ERDMAN_2467	935	208	327	1037	1754	1065	485	390	426	724	635	658	532.1	434	672	0.649	-0.623	-4.072	4.66568037121203e-05	0.000314353216091267	0.010571251534462	0.02745967140584	0.0150895668879964	0.0150895668879964	TRUE	0.0816450467784284	No
ERDMAN_RS19540	asd	protein_coding	ERDMAN_4062	1256	297	561	1313	2599	1648	651	557	731	917	941	1019	804	646	959	0.676	-0.565	-4.071	4.68591492970432e-05	0.000315175921984222	0.00831623737808742	0.0258208179650149	0.012666981589737	0.012666981589737	TRUE	0.0728798412750841	No
ERDMAN_RS08750	ERDMAN_RS08750	protein_coding	ERDMAN_1833	260	76	91	278	619	435	135	142	119	194	224	269	194.87	132	229	0.575	-0.798	-4.061	4.88395745537819e-05	0.000327375168681323	0.0154062048387009	0.0358460408625799	0.0222517546181876	0.0222517546181876	TRUE	0.184140957997193	No
ERDMAN_RS04550	ERDMAN_RS04550	protein_coding	ERDMAN_0950	241	71	96	313	567	498	125	133	125	219	205	308	155.89	128	244	0.523	-0.935	-4.06	4.91209444055724e-05	0.000328176592546144	0.0292175375349386	0.0391541543559928	0.0324904526756002	0.0324904526756002	TRUE	0.326102874361661	No
ERDMAN_RS08510	cydC	protein_coding	ERDMAN_1780	160	43	74	280	550	200	83	81	96	196	199	124	121.66	87	173	0.501	-0.998	-4.06	4.91262312670907e-05	0.000328176592546144	0.0308676767167396	0.0438092164249221	0.0352687431443647	0.0352687431443647	TRUE	0.253012985701953	No
ERDMAN_RS09855	ERDMAN_RS09855	protein_coding	ERDMAN_2070	163	57	89	243	473	306	84	107	116	170	171	189	131.4	102	177	0.57	-0.812	-4.054	5.02971017777634e-05	0.000334292750901953	0.0111133776307533	0.0422378614686413	0.0217003767184952	0.0217003767184952	TRUE	0.111005421360572	No
ERDMAN_RS06825	ERDMAN_RS06825	protein_coding	ERDMAN_1432	548	149	230	573	1066	694	284	279	300	400	386	429	289.33	288	405	0.711	-0.492	-4.037	5.4197351528085e-05	0.000359606751355267	1e-08	0.0315257411732436	0.00802611938472418	0.00802611938472418	TRUE	0.0273043467422382	No
ERDMAN_RS01065	ERDMAN_RS01065	protein_coding	ERDMAN_0227	522	140	194	564	1000	659	271	262	253	394	362	407	296.76	262	388	0.678	-0.561	-4.035	5.46736600638787e-05	0.000362155373913854	0.00323532176550202	0.0313027286209888	0.0109960491446605	0.0109960491446605	TRUE	0.0628089768718396	No
ERDMAN_RS16490	devS	protein_coding	ERDMAN_3432	2279	587	744	4192	7936	1940	1181	1100	969	2928	2872	1199	1822.02	1083	2333	0.465	-1.106	-4.032	5.53507951559571e-05	0.000366023440021211	0.0698215579398941	0.0240288442129543	0.0535389492959039	0.0535389492959039	TRUE	0.732822537250957	No
ERDMAN_RS10670	ERDMAN_RS10670	protein_coding	ERDMAN_2242	4086	1608	1927	20962	36111	6205	2118	3014	2511	14641	13068	3835	6378.7	2548	10515	0.242	-2.045	-4.029	5.59512181614326e-05	0.000368752323721657	0.185464721267675	0.0230178674477801	0.117091053508269	0.185464721267675	TRUE	0.452765354554723	No
ERDMAN_RS10755	ERDMAN_RS10755	protein_coding	ERDMAN_2260	1709	377	631	1811	3376	2428	886	707	822	1265	1222	1501	843.27	805	1329	0.607	-0.72	-4.026	5.68074726492211e-05	0.000373143398940034	0.0202342756929273	0.0256714415779637	0.0220632411884177	0.0220632411884177	TRUE	0.153722283170135	No
ERDMAN_RS17195	ERDMAN_RS17195	protein_coding	ERDMAN_3580	1524	413	560	1445	2909	2443	790	774	730	1009	1053	1510	892.01	765	1191	0.643	-0.638	-4.026	5.67296707585643e-05	0.000373143398940034	0.0135100472823723	0.0255043738824879	0.017069372602722	0.017069372602722	TRUE	0.221213190159236	No
ERDMAN_RS09235	ERDMAN_RS09235	protein_coding	ERDMAN_1935	134	63	60	271	455	240	69	118	78	189	165	148	139.64	88	167	0.514	-0.96	-4.024	5.71492814734483e-05	0.000374761899211528	0.027440243274542	0.041079291951911	0.0326871504024996	0.0326871504024996	TRUE	0.121903644969283	No
ERDMAN_RS19445	ERDMAN_RS19445	protein_coding	ERDMAN_4043	317	79	133	330	709	468	164	148	173	230	257	289	208.92	162	259	0.628	-0.67	-4.021	5.78649248350156e-05	0.000378822374586569	0.00678460438423781	0.0349558020662198	0.015435590016391	0.015435590016391	TRUE	0.125489690187089	No
ERDMAN_RS00255	ERDMAN_RS00255	protein_coding	ERDMAN_0056	2617	828	1031	4201	7345	2625	1357	1552	1343	2934	2658	1622	1619.47	1417	2405	0.589	-0.764	-4.02	5.8308588340518e-05	0.000381091738771306	0.0235447189420496	0.0242058566464424	0.0254935004652921	0.0254935004652921	TRUE	0.22406527756282	No
ERDMAN_RS02915	ERDMAN_RS02915	protein_coding	ERDMAN_0609	641	162	257	724	1386	965	332	304	335	506	502	596	396.1	324	535	0.607	-0.72	-4.013	5.99116969484114e-05	0.000389624413267152	0.0176752540485012	0.02912345214089	0.0208652265260197	0.0208652265260197	TRUE	0.137815029688678	No
ERDMAN_RS16565	ERDMAN_RS16565	protein_coding	ERDMAN_3447	2144	436	759	2435	4462	2800	1111	817	989	1701	1615	1731	1134.15	972	1682	0.58	-0.787	-4.011	6.05060750047842e-05	0.000392839442345111	0.0265271461160083	0.0248872032773734	0.0269391120696322	0.0269391120696322	TRUE	0.470875549716979	No
ERDMAN_RS00130	whiB5	protein_coding	NA	108	22	25	191	278	161	56	41	33	133	101	100	73.79	43	111	0.399	-1.325	-4.009	6.08732410638448e-05	0.000393921072320894	0.0665418591216255	0.0575564803000331	0.0631414088791605	0.0631414088791605	TRUE	0.560893218732018	No
ERDMAN_RS00910	ERDMAN_RS00910	protein_coding	ERDMAN_0195	6713	1391	2245	6565	12885	7595	3480	2607	2925	4585	4663	4694	3643.47	3004	4647	0.647	-0.628	-4.009	6.08645465921214e-05	0.000393921072320894	0.0163561987537153	0.0233213451621942	0.0174052122238719	0.0174052122238719	TRUE	0.204597955831501	No
ERDMAN_RS02920	mgtA	protein_coding	ERDMAN_0610	992	249	365	1058	1880	1321	514	467	476	739	680	816	535.85	486	745	0.654	-0.614	-4	6.33228069776658e-05	0.000407671008779288	0.0100980817857663	0.0274257616832145	0.0153524212648302	0.0153524212648302	TRUE	0.153704285939844	No
ERDMAN_RS17895	ERDMAN_RS17895	protein_coding	ERDMAN_3721	2311	499	861	2343	4349	2779	1198	935	1122	1636	1574	1718	1217.23	1085	1643	0.663	-0.594	-4	6.34625793210187e-05	0.000407671008779288	0.0126683539486551	0.0247320104181586	0.015156440857043	0.015156440857043	TRUE	0.165529311538693	No
ERDMAN_RS19820	ERDMAN_RS19820	protein_coding	ERDMAN_4123	816	215	321	822	1551	931	423	403	418	574	561	575	450.96	415	570	0.729	-0.456	-3.999	6.35169697996243e-05	0.000407671008779288	0.000463546240870772	0.0283315625455652	0.00746932622426385	0.00746932622426385	TRUE	0.0317406674975906	No
ERDMAN_RS02980	ERDMAN_RS02980	protein_coding	ERDMAN_0622	2751	787	1328	3050	5963	3708	1426	1475	1730	2130	2158	2292	1782.33	1544	2193	0.703	-0.508	-3.998	6.39160625753636e-05	0.000409563285148496	0.00772194182545487	0.0240603604337701	0.0110972464779299	0.0110972464779299	TRUE	0.131769345845453	No
ERDMAN_RS11565	ERDMAN_RS11565	protein_coding	ERDMAN_2418	6702	1959	2604	7616	15310	8339	3474	3671	3393	5319	5540	5154	3808.09	3513	5338	0.658	-0.604	-3.992	6.56267781111629e-05	0.000419840365505941	0.0136303041031526	0.0232907502448449	0.0162743991342802	0.0162743991342802	TRUE	0.198164695629385	No
ERDMAN_RS11330	ftsW	protein_coding	ERDMAN_2373	2989	741	1686	4137	8037	4127	1549	1389	2197	2889	2908	2551	2101.35	1712	2783	0.615	-0.701	-3.989	6.62667473191947e-05	0.000423245176373653	0.0214917222097436	0.0238407205618081	0.0217882963121956	0.0217882963121956	TRUE	0.244822065117064	No
ERDMAN_RS13870	ERDMAN_RS13870	protein_coding	ERDMAN_2893	636	281	332	1059	1867	1185	330	527	433	740	676	732	708.3	430	716	0.595	-0.75	-3.989	6.63771717570282e-05	0.000423262225100011	0.0233071875982529	0.0262541274810595	0.0236470047019862	0.0236470047019862	TRUE	0.175348881442981	No
ERDMAN_RS18335	ERDMAN_RS18335	protein_coding	ERDMAN_3814	415	111	163	441	842	802	215	208	212	308	305	496	274.84	212	370	0.575	-0.799	-3.988	6.6570369864168e-05	0.000423806179621478	0.0227167442566835	0.031995813261249	0.0253960457750526	0.0253960457750526	TRUE	0.348808248535246	No
ERDMAN_RS04345	dusB	protein_coding	ERDMAN_0906	9117	2664	3717	12592	22949	11550	4726	4993	4843	8795	8305	7139	5363.27	4854	8080	0.601	-0.735	-3.974	7.06515307809248e-05	0.000448334754293171	0.0252572899371444	0.0230944040839996	0.024507624967904	0.024507624967904	TRUE	0.119640046811761	No
ERDMAN_RS00925	ERDMAN_RS00925	protein_coding	ERDMAN_0198	7349	1637	2576	7879	15777	9010	3809	3068	3356	5503	5709	5569	4277.32	3411	5594	0.61	-0.713	-3.967	7.26695891125362e-05	0.000460397009732326	0.0229850732665498	0.0232164677959524	0.0230223664597135	0.0230223664597135	TRUE	0.302241679357468	No
ERDMAN_RS18380	ERDMAN_RS18380	protein_coding	ERDMAN_3823	1532	563	766	2025	3973	1941	794	1055	998	1414	1438	1200	1165.02	949	1351	0.699	-0.517	-3.958	7.54998334969715e-05	0.000476789945299202	0.00759776663553398	0.024826941366878	0.0114560684423809	0.0114560684423809	TRUE	0.0876434728456952	No
ERDMAN_RS11060	ERDMAN_RS11060	protein_coding	ERDMAN_2320	770	296	332	1167	1828	1233	399	555	433	815	662	762	644.76	462	746	0.616	-0.7	-3.954	7.68210847286254e-05	0.00048357887950968	0.0189090159759627	0.0266128915772033	0.0208999116716841	0.0208999116716841	TRUE	0.169783646054077	No
ERDMAN_RS01060	ERDMAN_RS01060	protein_coding	ERDMAN_0226	456	165	207	621	1036	736	236	309	270	434	375	455	279.75	272	421	0.639	-0.646	-3.948	7.872558419132e-05	0.00049398417684266	0.010020379031426	0.0318310191587446	0.0164291542130982	0.0164291542130982	TRUE	0.132567959627966	No
ERDMAN_RS07150	ERDMAN_RS07150	protein_coding	ERDMAN_1499	1810	426	658	1917	3509	1852	938	798	857	1339	1270	1145	957.92	864	1251	0.693	-0.528	-3.948	7.86494609166027e-05	0.00049398417684266	0.00832750332960329	0.025305467463092	0.0119881554434109	0.0119881554434109	TRUE	0.0991109474520002	No
ERDMAN_RS17480	ERDMAN_RS17480	protein_coding	ERDMAN_3638	1260	372	514	1663	2985	1621	653	697	670	1161	1080	1002	693.26	673	1081	0.622	-0.684	-3.937	8.25358218402537e-05	0.000517066520236869	0.0181953307951129	0.0263330882796341	0.020626750754159	0.020626750754159	TRUE	0.266557339894404	No
ERDMAN_RS17150	manA	protein_coding	ERDMAN_3569	1413	268	558	1355	2600	1858	732	502	727	946	941	1148	794.49	654	1012	0.65	-0.621	-3.934	8.33997915193607e-05	0.00052164710364339	0.0129452429818184	0.0258591782711074	0.0167455697317852	0.0167455697317852	TRUE	0.147098944692477	No
ERDMAN_RS07580	ERDMAN_RS07580	protein_coding	ERDMAN_1585	659	148	278	755	1384	854	342	277	362	527	501	528	398.61	327	519	0.634	-0.657	-3.933	8.38246263766564e-05	0.000522639892710327	0.0124647424860899	0.029082458885612	0.0177554010897299	0.0177554010897299	TRUE	0.0489353958760484	No
ERDMAN_RS06055	metE	protein_coding	ERDMAN_1269	28823	7904	13422	32445	63920	33728	14940	14813	17488	22661	23131	20846	19422.59	15747	22213	0.709	-0.496	-3.924	8.69159539204941e-05	0.000541055256734867	0.00848573631695182	0.0227463816600273	0.011474754984708	0.011474754984708	TRUE	0.0515652117385536	No
ERDMAN_RS03660	mftD	protein_coding	ERDMAN_0766	3142	565	959	2905	5785	4030	1629	1059	1250	2029	2093	2491	1533.18	1313	2204	0.597	-0.744	-3.92	8.85667020040387e-05	0.000549589266148284	0.0256401554284791	0.0242954623792315	0.0253700269067969	0.0253700269067969	TRUE	0.188251655189147	No
ERDMAN_RS06620	ERDMAN_RS06620	protein_coding	ERDMAN_1388	353	155	151	645	1036	580	183	290	197	450	375	358	289.86	223	394	0.559	-0.839	-3.918	8.91114717486718e-05	0.000551284906758115	0.0294269826912942	0.0315095637249147	0.0296468336412931	0.0296468336412931	TRUE	0.287600661764751	No
ERDMAN_RS19495	egtE	protein_coding	ERDMAN_4053	298	51	127	338	705	443	154	96	165	236	255	274	186.13	138	255	0.552	-0.858	-3.918	8.91206506597258e-05	0.000551284906758115	0.024991923942267	0.0364674270890165	0.0292995788226905	0.0292995788226905	TRUE	0.215568723490265	No
ERDMAN_RS19050	espA	protein_coding	ERDMAN_3960	6639	3047	3243	15092	22188	11621	3441	5710	4226	10541	8029	7182	7469.28	4459	8584	0.519	-0.946	-3.916	8.9960426926865e-05	0.000555604649321896	0.0476028978949717	0.0229588438588251	0.0418613417741346	0.0418613417741346	TRUE	0.214461792223297	No
ERDMAN_RS05665	ERDMAN_RS05665	protein_coding	ERDMAN_1181	272	92	128	364	596	488	141	172	167	254	216	302	224.09	160	257	0.617	-0.697	-3.91	9.21978323526051e-05	0.000566749742536828	0.0116625092887735	0.034120417228582	0.0181967039105902	0.0181967039105902	TRUE	0.0723689340030194	No
ERDMAN_RS18355	ERDMAN_RS18355	protein_coding	ERDMAN_3818	3819	939	1371	3737	7584	4778	1980	1760	1786	2610	2744	2953	2410.77	1842	2769	0.666	-0.587	-3.902	9.55393500878528e-05	0.000585457983065657	0.0129794485531427	0.0236832273457797	0.015878178327875	0.015878178327875	TRUE	0.0597409856471869	No
ERDMAN_RS00930	ERDMAN_RS00930	protein_coding	ERDMAN_0199	13895	3195	4905	14240	27296	17761	7202	5988	6391	9946	9878	10977	7626.45	6527	10267	0.636	-0.653	-3.897	9.73506788136104e-05	0.00059562845230508	0.018438674409513	0.0229517293313949	0.0201137201051755	0.0201137201051755	TRUE	0.259615613292372	No
ERDMAN_RS15765	ERDMAN_RS15765	protein_coding	ERDMAN_3280	1752	380	653	1789	3192	2207	908	712	851	1249	1155	1364	925.97	824	1256	0.658	-0.603	-3.893	9.893771881554e-05	0.00060345863277553	0.0128886227749942	0.0253983378324344	0.0163504921365643	0.0163504921365643	TRUE	0.116587545332116	No
ERDMAN_RS02800	fabH	protein_coding	NA	967	361	613	1327	2763	2655	501	677	799	927	1000	1641	814.26	659	1189	0.552	-0.856	-3.879	0.000105091762659636	0.000636056153662635	0.037542752945551	0.0257803957681993	0.0339409371325883	0.0339409371325883	TRUE	0.398331204490509	No
ERDMAN_RS17185	ERDMAN_RS17185	protein_coding	ERDMAN_3576	300	98	141	397	769	524	156	184	184	277	278	324	233.33	175	293	0.59	-0.761	-3.862	0.000112398858492306	0.000678191576279229	0.0190995592485436	0.0336648568598096	0.0236107354954774	0.0236107354954774	TRUE	0.219497243972952	No
ERDMAN_RS17175	whiB2	protein_coding	ERDMAN_3574	405	170	170	594	1415	687	210	319	222	415	512	425	385.12	250	451	0.549	-0.865	-3.86	0.000113310911161385	0.000681600702973842	0.0361866688140234	0.0293091198716485	0.0331627101377229	0.0331627101377229	TRUE	0.293560537549994	No
ERDMAN_RS08520	cydB	protein_coding	ERDMAN_1782	340	103	134	563	945	334	176	193	175	393	342	206	229.24	181	314	0.576	-0.797	-3.857	0.000114933921240156	0.00068820189425508	0.0235861111927686	0.0338619179612199	0.0265977755918095	0.0265977755918095	TRUE	0.145212949928146	No
ERDMAN_RS19810	ERDMAN_RS19810	protein_coding	ERDMAN_4121	562	205	216	858	1463	760	291	384	281	599	529	470	424	319	533	0.595	-0.749	-3.852	0.000117163878481627	0.000700486628121509	0.0232117457457379	0.0286950982271376	0.0248572865527283	0.0248572865527283	TRUE	0.152735031697454	No
ERDMAN_RS02485	ERDMAN_RS02485	protein_coding	ERDMAN_0520	823	325	420	1118	2007	1224	427	609	547	781	726	757	630.38	528	755	0.692	-0.531	-3.844	0.000121146274208867	0.000721003886503684	0.00757796301255306	0.0267040997176099	0.0122375782196621	0.0122375782196621	TRUE	0.123532257120578	No
ERDMAN_RS18440	ERDMAN_RS18440	protein_coding	ERDMAN_3837	1412	288	589	1342	2956	1844	732	540	767	937	1070	1140	855.79	680	1049	0.651	-0.62	-3.842	0.000121950297045896	0.000724691023897551	0.0142965158453803	0.0256267210932907	0.0176110955755869	0.0176110955755869	TRUE	0.116421789651899	No
ERDMAN_RS19090	hpt	protein_coding	ERDMAN_3968	834	233	348	847	1648	1372	432	437	453	592	596	848	447.07	441	679	0.65	-0.622	-3.839	0.000123745261661951	0.000734246809377859	0.0132120098482143	0.0283813193857576	0.017172746710443	0.017172746710443	TRUE	0.189476976263143	No
ERDMAN_RS14575	ERDMAN_RS14575	protein_coding	ERDMAN_3037	285	65	104	308	572	377	148	122	136	215	207	233	175.31	135	218	0.627	-0.674	-3.837	0.00012445811296973	0.000736601324195919	0.00694359390339953	0.0373219537742658	0.0168012010269726	0.0168012010269726	TRUE	0.0546620159577524	No
ERDMAN_RS16550	ERDMAN_RS16550	protein_coding	ERDMAN_3444	1169	295	420	1123	2284	1485	606	553	547	784	827	918	762.82	569	843	0.676	-0.564	-3.836	0.00012523484866244	0.000739733060971526	0.0101728174628289	0.0259939331421484	0.0142086659792549	0.0142086659792549	TRUE	0.0850244812159787	No
ERDMAN_RS09980	ERDMAN_RS09980	protein_coding	ERDMAN_2095	370	95	163	486	902	522	192	178	212	339	326	323	231.77	194	329	0.59	-0.761	-3.835	0.000125818860907854	0.00074206679526434	0.0197049412825812	0.0337391036417967	0.0244979191296073	0.0244979191296073	TRUE	0.201019343452424	No
ERDMAN_RS16605	nuoK	protein_coding	ERDMAN_3456	450	162	221	957	1530	894	233	304	288	668	554	553	344.48	275	592	0.463	-1.11	-3.821	0.000132711669063453	0.000781546380931397	0.0755596985659239	0.030099121948178	0.0581262195881699	0.0581262195881699	TRUE	0.169731993763763	No
ERDMAN_RS09410	ERDMAN_RS09410	protein_coding	ERDMAN_1978	1815	614	831	2221	4105	2111	941	1151	1083	1551	1485	1305	1230.73	1058	1447	0.728	-0.458	-3.82	0.000133626665896105	0.000785756801856141	0.00496725391523401	0.0247087777078445	0.00958374136043018	0.00958374136043018	TRUE	0.0539118178338363	No
ERDMAN_RS08885	tlyA	protein_coding	ERDMAN_1861	783	176	324	769	1587	911	406	330	422	537	574	563	401.59	386	558	0.696	-0.523	-3.81	0.00013907072009345	0.000814112948624547	0.00397631448578996	0.0290345645778137	0.0115709769597362	0.0115709769597362	TRUE	0.111775545148857	No
ERDMAN_RS17200	wbbL	protein_coding	ERDMAN_3581	990	286	444	1026	2094	1300	513	536	579	717	758	803	605.67	543	759	0.713	-0.488	-3.801	0.000144130166278984	0.000841223318192942	0.00513967436021615	0.0268709947769946	0.0104130588376794	0.0104130588376794	TRUE	0.0561991784748092	No
ERDMAN_RS07635	ERDMAN_RS07635	protein_coding	ERDMAN_1595	1910	397	632	1950	4091	2455	990	744	823	1362	1480	1517	1099.5	852	1453	0.588	-0.766	-3.8	0.000144694155209005	0.000843262079615685	0.0299306671422899	0.0249588522389114	0.0283642077899529	0.0283642077899529	TRUE	0.488101446897032	No
ERDMAN_RS20045	pks13	protein_coding	ERDMAN_4166	29955	6932	11954	28493	54633	30153	15527	12991	15576	19900	19770	18636	16721.53	14698	19435	0.756	-0.403	-3.786	0.000153189222122352	0.000890129089492009	0.00489862840567028	0.02276782689468	0.00809630493828943	0.00809630493828943	TRUE	0.0599629206616267	No
ERDMAN_RS17405	ERDMAN_RS17405	protein_coding	ERDMAN_3622	1357	316	546	1505	2758	1506	703	592	711	1051	998	931	756.69	669	993	0.676	-0.566	-3.783	0.000154708591713478	0.000896305823378381	0.0106108734641847	0.0260213431694979	0.0149338623899498	0.0149338623899498	TRUE	0.223165483997579	No
ERDMAN_RS19325	ERDMAN_RS19325	protein_coding	ERDMAN_4016	856	345	463	1121	2228	1535	444	647	603	783	806	949	612.34	565	846	0.662	-0.595	-3.774	0.000160946410337555	0.000929702205596937	0.0119163886132678	0.0268246035000666	0.0165255797638319	0.0165255797638319	TRUE	0.151171261099377	No
ERDMAN_RS07760	mptB	protein_coding	ERDMAN_1625	1131	294	469	1168	2155	1365	586	551	611	816	780	844	659.14	583	813	0.718	-0.478	-3.771	0.000162502739440643	0.000937313892104032	0.00511804507504489	0.0265256678322743	0.0102013644453403	0.0102013644453403	TRUE	0.0661236405334538	No
ERDMAN_RS08530	ERDMAN_RS08530	protein_coding	ERDMAN_1784	512	159	206	616	1032	639	265	298	268	430	373	395	343.54	277	399	0.691	-0.533	-3.763	0.000167804502678663	0.000963649249300862	0.00493839334443033	0.0301194978174141	0.0116622920518659	0.0116622920518659	TRUE	0.0665373282515705	No
ERDMAN_RS10675	hspX	protein_coding	ERDMAN_2243	8494	4742	4565	27912	51593	13510	4403	8887	5948	19495	18670	8350	10264.97	6413	15505	0.413	-1.274	-3.763	0.000167739540015481	0.000963649249300862	0.104714042436243	0.0228648213682461	0.0825061602702196	0.0825061602702196	TRUE	0.511844410958382	No
ERDMAN_RS18345	ERDMAN_RS18345	protein_coding	ERDMAN_3816	1879	531	698	1911	3493	2101	974	995	909	1335	1264	1299	1345.59	959	1299	0.739	-0.437	-3.761	0.000169082085263065	0.000969568512282219	0.00437786004452213	0.0245299320765134	0.00889249875434443	0.00889249875434443	TRUE	0.0493437538882573	No
ERDMAN_RS08920	xerD	protein_coding	ERDMAN_1868	531	88	205	582	1199	561	275	165	267	406	434	347	335.5	236	396	0.604	-0.728	-3.75	0.000177185825396641	0.00101455673783966	0.0209223449338796	0.0302992973096814	0.0239637109712454	0.0239637109712454	TRUE	0.209517254188864	No
ERDMAN_RS04935	pknD	protein_coding	ERDMAN_1032	20272	5297	7747	22136	40701	21939	10508	9927	10094	15460	14729	13560	11761.77	10176	14583	0.698	-0.519	-3.749	0.000177705074758857	0.00101604881172168	0.0110507992458057	0.0228328535202943	0.013729509884675	0.013729509884675	TRUE	0.0976978876608688	No
ERDMAN_RS02015	ERDMAN_RS02015	protein_coding	ERDMAN_0426	794	219	347	914	1819	1117	412	410	452	638	658	690	513.77	425	662	0.641	-0.642	-3.748	0.000178172184625302	0.00101723886803516	0.0165802018884086	0.0276325820820202	0.0192815141784895	0.0192815141784895	TRUE	0.284022379461127	No
ERDMAN_RS01280	htdX	protein_coding	ERDMAN_0270	2953	778	1098	3996	7335	4183	1531	1458	1431	2791	2654	2585	1749.51	1473	2677	0.55	-0.861	-3.747	0.00017904957493139	0.00102076448524021	0.0414483945016759	0.0240875042357146	0.0375635745099198	0.0375635745099198	TRUE	0.138499208646419	No
ERDMAN_RS14660	mntR	protein_coding	ERDMAN_3054	459	158	219	594	1160	598	238	296	285	415	420	370	367.16	273	402	0.673	-0.571	-3.737	0.000186312439784745	0.00105603934123302	0.0082138990370099	0.029636551033436	0.0139917418393225	0.0139917418393225	TRUE	0.0616016778671265	No
ERDMAN_RS17425	sapM	protein_coding	ERDMAN_3626	427	158	289	913	1557	645	221	296	377	638	563	399	427.16	298	533	0.555	-0.848	-3.735	0.000188012627517094	0.00106414063528407	0.0366083839832477	0.0286501652422689	0.0346268792449229	0.0346268792449229	TRUE	0.218169990194231	No
ERDMAN_RS03420	ERDMAN_RS03420	protein_coding	ERDMAN_0717	268	44	103	427	833	571	139	82	134	298	301	353	217.01	118	317	0.376	-1.41	-3.734	0.000188835367529321	0.00106725945849665	0.138371035217272	0.0344960722084049	0.0968685683778156	0.0968685683778156	TRUE	3.08921682540906	No
ERDMAN_RS12140	ERDMAN_RS12140	protein_coding	ERDMAN_2535	832	207	305	883	1468	1091	431	388	397	617	531	674	454.04	405	607	0.671	-0.576	-3.731	0.000191041169337809	0.00107817487522832	0.0103812037117399	0.028292828923277	0.0152750821404929	0.0152750821404929	TRUE	0.12903704414221	No
ERDMAN_RS04215	ERDMAN_RS04215	protein_coding	ERDMAN_0883	957	230	370	978	1966	1266	496	431	482	683	711	782	556.01	470	725	0.649	-0.623	-3.721	0.000198446640010386	0.00111319161815181	0.0148366353198074	0.0272512293398499	0.0185488810152316	0.0185488810152316	TRUE	0.212023149543374	No
ERDMAN_RS18590	kshA	protein_coding	ERDMAN_3866	988	368	440	1148	2328	1324	512	690	573	802	842	818	706.45	592	821	0.714	-0.485	-3.72	0.000199260375404155	0.00111494979285972	0.00586077454850606	0.0262636540689553	0.0109158551426039	0.0109158551426039	TRUE	0.0757323146477898	No
ERDMAN_RS16235	ERDMAN_RS16235	protein_coding	ERDMAN_3376	368	106	178	531	1016	519	191	199	232	371	368	321	274.56	207	353	0.585	-0.773	-3.716	0.000202616862784409	0.00113211811808984	0.0252114234446619	0.0320054058214099	0.0275510402152665	0.0275510402152665	TRUE	0.211181439070672	No
ERDMAN_RS08910	ERDMAN_RS08910	protein_coding	ERDMAN_1866	4727	1297	1929	4714	9262	5525	2450	2431	2513	3292	3352	3415	2875.49	2465	3353	0.735	-0.444	-3.692	0.000222245627878718	0.00123128466333936	0.00662287173288769	0.0235103621419346	0.0100876109253748	0.0100876109253748	TRUE	0.103494991274091	No
ERDMAN_RS16705	ERDMAN_RS16705	protein_coding	ERDMAN_3475	358	171	163	880	966	777	186	320	212	615	350	480	311.23	239	482	0.493	-1.019	-3.688	0.000226339127170588	0.00125219731200855	0.0613098789090678	0.0308986698830221	0.051899183911302	0.051899183911302	TRUE	0.0563954102999798	No
ERDMAN_RS10120	tpx	protein_coding	ERDMAN_2129	2494	747	969	2427	4720	3289	1293	1400	1263	1695	1708	2033	1486.91	1319	1812	0.727	-0.46	-3.682	0.000231836339804361	0.00128080610794871	0.00660995493435524	0.0243478057488258	0.0106413424648588	0.0106413424648588	TRUE	0.0834866677441633	No
ERDMAN_RS17525	dacB1	protein_coding	ERDMAN_3647	677	208	304	761	1460	848	351	390	396	532	528	524	451.52	379	528	0.714	-0.486	-3.673	0.000240135437091025	0.00132108122814222	0.00469242474380296	0.0283245146034321	0.0105347972976554	0.0105347972976554	TRUE	0.0531610720815904	No
ERDMAN_RS19130	ERDMAN_RS19130	protein_coding	ERDMAN_3976	266	106	131	343	666	442	138	199	171	240	241	273	202.46	169	251	0.658	-0.604	-3.668	0.000243997432224157	0.00134045022905803	0.00677029921816564	0.0353499780822683	0.014963507362021	0.014963507362021	TRUE	0.119739015539626	No
ERDMAN_RS17040	ppk2	protein_coding	ERDMAN_3545	941	245	364	824	1776	1099	488	459	474	576	643	679	505.94	474	633	0.751	-0.414	-3.666	0.000246265622338025	0.00135102145886	0.00184837192411751	0.027710254356538	0.007516273885488	0.007516273885488	TRUE	0.0237468806822625	No
ERDMAN_RS17400	ERDMAN_RS17400	protein_coding	ERDMAN_3621	802	212	346	856	1768	876	416	397	451	598	640	541	488.32	421	593	0.71	-0.493	-3.663	0.000249645712131756	0.00136765461262697	0.005062221384832	0.0278941726584224	0.0112037968156662	0.0112037968156662	TRUE	0.0779846388354105	No
ERDMAN_RS19665	ERDMAN_RS19665	protein_coding	ERDMAN_4090	1377	387	552	1567	2698	1757	714	725	719	1094	976	1086	772.61	719	1052	0.684	-0.548	-3.66	0.000251951292955716	0.00137836306229812	0.0113969201894203	0.0259510918170625	0.0150701985745961	0.0150701985745961	TRUE	0.169433992493688	No
ERDMAN_RS19450	ERDMAN_RS19450	protein_coding	ERDMAN_4044	608	155	289	681	1293	821	315	290	377	476	468	507	420.06	327	484	0.678	-0.561	-3.653	0.000259237415260978	0.00141625113650226	0.00900867071213418	0.0287521762652418	0.0145942289631342	0.0145942289631342	TRUE	0.121077454907229	No
ERDMAN_RS01335	nirB	protein_coding	ERDMAN_0281	276	62	104	291	635	343	143	116	136	203	230	212	250.02	132	215	0.618	-0.694	-3.639	0.000273843327293833	0.00148982907148224	0.014649826196478	0.0329270166864976	0.0206142378421635	0.0206142378421635	TRUE	0.194172280190307	No
ERDMAN_RS09565	ERDMAN_RS09565	protein_coding	ERDMAN_2010	1202	297	471	1231	2145	1240	623	557	614	860	776	766	724.74	598	801	0.75	-0.415	-3.627	0.000287229940371552	0.00155834144444676	0.00306685404317736	0.0261715413701477	0.00811691026554192	0.00811691026554192	TRUE	0.024645762970854	No
ERDMAN_RS07420	ERDMAN_RS07420	protein_coding	ERDMAN_1552	796	188	311	1028	1986	1026	413	352	405	718	719	634	621.08	390	690	0.566	-0.82	-3.613	0.000302261824644077	0.00163088522967298	0.0417490071070438	0.0267653485475754	0.0352002397505404	0.0352002397505404	TRUE	0.92049304888056	No
ERDMAN_RS06565	ERDMAN_RS06565	protein_coding	ERDMAN_1377	344	60	105	354	657	354	178	112	137	247	238	219	201.49	142	235	0.623	-0.682	-3.604	0.000313714787466434	0.0016857341794366	0.0128388255559362	0.0354109827363149	0.0206807757011487	0.0206807757011487	TRUE	0.197344770630681	No
ERDMAN_RS17565	ERDMAN_RS17565	protein_coding	ERDMAN_3656	3625	937	1320	3405	7040	4041	1879	1756	1720	2378	2548	2498	1815.66	1785	2475	0.722	-0.47	-3.601	0.000316510849569157	0.00169611816795041	0.00867049650681265	0.0240338070818648	0.0118342416076794	0.0118342416076794	TRUE	0.115115557752714	No
ERDMAN_RS07130	ERDMAN_RS07130	protein_coding	ERDMAN_1495	913	276	344	1246	2158	1041	473	517	448	870	781	643	592.24	479	765	0.626	-0.675	-3.597	0.000321905890921792	0.00172267893670409	0.0224420419065315	0.0269675282942727	0.0237780775832443	0.0237780775832443	TRUE	0.194397019624172	No
ERDMAN_RS15965	ERDMAN_RS15965	protein_coding	ERDMAN_3320	111	28	41	151	270	150	58	52	53	105	98	93	80.94	54	99	0.558	-0.842	-3.595	0.000323880338286067	0.00173088703236418	0.0100594716212793	0.0544721641264661	0.0266614685264601	0.0266614685264601	TRUE	0.135177548974696	No
ERDMAN_RS11320	ERDMAN_RS11320	protein_coding	ERDMAN_2371	1459	336	630	1542	3145	1622	756	630	821	1077	1138	1002	869.37	736	1072	0.688	-0.541	-3.594	0.000325918102170319	0.0017370506178087	0.0112523627171675	0.0255796573004817	0.0152266280455379	0.0152266280455379	TRUE	0.0539432921533056	No
ERDMAN_RS09675	ERDMAN_RS09675	protein_coding	ERDMAN_2031	1860	448	772	1737	3502	2175	964	840	1006	1213	1267	1344	975.97	937	1275	0.736	-0.441	-3.592	0.000328016987800008	0.00174586819522823	0.00568816449824977	0.0252556950376452	0.0100266982790932	0.0100266982790932	TRUE	0.0455230776074102	No
ERDMAN_RS01400	ERDMAN_RS01400	protein_coding	ERDMAN_0293	1180	321	528	1159	2276	1668	612	602	688	809	824	1031	609.82	634	888	0.714	-0.486	-3.591	0.000329532355922772	0.00174919337035764	0.00721528527697656	0.0268420506271222	0.011961701837714	0.011961701837714	TRUE	0.0791046031575249	No
ERDMAN_RS18350	ERDMAN_RS18350	protein_coding	ERDMAN_3817	7331	1851	2975	7674	14005	9866	3800	3469	3876	5360	5068	6098	4945.22	3715	5509	0.675	-0.568	-3.589	0.000331503212796546	0.00175728018875146	0.0157537793271329	0.0231350478952686	0.017817718587045	0.017817718587045	TRUE	0.0247303793946189	No
ERDMAN_RS11295	sepF	protein_coding	ERDMAN_2366	3521	1106	1701	4688	9212	3928	1825	2073	2216	3274	3334	2428	2492.67	2038	3012	0.676	-0.565	-3.587	0.000334171872559462	0.00176903923910184	0.0148928343585533	0.0236480842076493	0.0174755381097972	0.0174755381097972	TRUE	0.0957600166187387	No
ERDMAN_RS05285	ERDMAN_RS05285	protein_coding	ERDMAN_1105	2023	464	751	1851	3608	2126	1049	870	979	1293	1306	1314	1118.14	966	1304	0.743	-0.428	-3.584	0.000338406109200348	0.00178904333369982	0.00490763675709391	0.0249197542626398	0.00944031090851328	0.00944031090851328	TRUE	0.0614752664832003	No
ERDMAN_RS02775	ccsB	protein_coding	ERDMAN_0580	987	223	347	1187	2335	1543	512	418	452	829	845	954	535.58	461	876	0.527	-0.924	-3.583	0.000339432697170505	0.00179205864850234	0.0576260052805688	0.0274281509176293	0.0463204489225128	0.0463204489225128	TRUE	0.847429810196984	No
ERDMAN_RS14715	ERDMAN_RS14715	protein_coding	ERDMAN_3065	903	296	412	1047	2066	1141	468	555	537	731	748	705	539.02	520	728	0.71	-0.494	-3.579	0.000344430692941965	0.00181357072637539	0.00661913255865733	0.0273973981740142	0.0121858215582163	0.0121858215582163	TRUE	0.117670602466423	No
ERDMAN_RS03635	ERDMAN_RS03635	protein_coding	ERDMAN_0761	1284	274	532	1102	2592	1644	666	514	693	770	938	1016	666.75	624	908	0.69	-0.535	-3.559	0.000371711008243719	0.00194937361866666	0.0103792792490096	0.0264810149177666	0.0150014330437067	0.0150014330437067	TRUE	0.0845138839550139	No
ERDMAN_RS15175	ERDMAN_RS15175	protein_coding	ERDMAN_3158	2249	551	803	2178	3950	2624	1166	1033	1046	1521	1429	1622	1137.07	1082	1524	0.711	-0.492	-3.553	0.000381432971103704	0.00199503157189793	0.0086931802383937	0.0248813517816457	0.0130655906570585	0.0130655906570585	TRUE	0.10612791718347	No
ERDMAN_RS05450	eno	protein_coding	ERDMAN_1139	1236	335	435	1194	2161	1343	641	628	567	834	782	830	696.75	612	815	0.752	-0.412	-3.532	0.000412157020655946	0.00214147192742931	0.00332251670753505	0.0263144825396003	0.00847690281733564	0.00847690281733564	TRUE	0.0541693210407579	No
ERDMAN_RS09095	ERDMAN_RS09095	protein_coding	ERDMAN_1904	1028	434	478	1652	2723	2055	533	813	623	1154	985	1270	793.71	656	1136	0.575	-0.797	-3.519	0.000433762798685191	0.00224778400162985	0.0406803627288097	0.0258623821933631	0.0358093758970712	0.0358093758970712	TRUE	0.536203415637477	No
ERDMAN_RS08740	ERDMAN_RS08740	protein_coding	ERDMAN_1831	1282	372	417	1335	2406	1353	665	697	543	932	871	836	714.72	635	880	0.722	-0.471	-3.508	0.000451134578266802	0.00233165345188421	0.00650242198575262	0.026221407888939	0.0117149578723533	0.0117149578723533	TRUE	0.0810645595126352	No
ERDMAN_RS14130	ERDMAN_RS14130	protein_coding	ERDMAN_2944	4716	1017	1830	4215	8667	4754	2445	1906	2384	2944	3136	2938	2486.72	2245	3006	0.748	-0.418	-3.504	0.000458058091759581	0.00235812868208602	0.0060973754368613	0.0236505587096579	0.00990405205685954	0.00990405205685954	TRUE	0.0677541442607616	No
ERDMAN_RS19125	ERDMAN_RS19125	protein_coding	ERDMAN_3975	497	149	205	487	1079	701	258	279	267	340	390	433	295.71	268	388	0.688	-0.54	-3.502	0.000461970275630685	0.00237205129761743	0.00794607865971595	0.0313335832187141	0.0142246527464226	0.0142246527464226	TRUE	0.0633397089020944	No
ERDMAN_RS03215	ERDMAN_RS03215	protein_coding	ERDMAN_0675	1695	436	746	1665	3375	2637	879	817	972	1163	1221	1630	988.37	889	1338	0.665	-0.588	-3.501	0.000463677984843607	0.00237674994679501	0.0167555108052258	0.0252225327277572	0.0194613327558945	0.0194613327558945	TRUE	0.130109771848684	No
ERDMAN_RS13175	ERDMAN_RS13175	protein_coding	ERDMAN_2752	784	193	317	741	1556	923	406	362	413	518	563	570	427.06	394	550	0.718	-0.478	-3.501	0.000464095521688333	0.00237674994679501	0.00470931044993501	0.028651543044197	0.0114567860849495	0.0114567860849495	TRUE	0.0640967153672601	No
ERDMAN_RS11670	glnA	protein_coding	ERDMAN_2439	4975	1784	2171	6299	11887	6070	2579	3343	2829	4399	4302	3752	3559.34	2917	4151	0.702	-0.511	-3.499	0.000467419449580382	0.00239065572649966	0.0124222907841627	0.0233380726351765	0.0150859264183771	0.0150859264183771	TRUE	0.100295672085199	No
ERDMAN_RS18995	ERDMAN_RS18995	protein_coding	ERDMAN_3951	2121	509	903	2031	3923	2405	1099	954	1177	1419	1420	1486	1205.86	1077	1442	0.749	-0.418	-3.497	0.000471385676437602	0.00240780616000897	0.00496078306088951	0.0247519830788827	0.00953318525760656	0.00953318525760656	TRUE	0.0369559957282658	No
ERDMAN_RS00900	ERDMAN_RS00900	protein_coding	ERDMAN_0193	3156	711	1212	2910	5709	3610	1636	1332	1579	2032	2066	2231	1703.01	1516	2110	0.72	-0.474	-3.496	0.000473156645913094	0.00241008736445704	0.00940241805022104	0.0241277489846755	0.0127140319192406	0.0127140319192406	TRUE	0.12694081472279	No
ERDMAN_RS05415	ERDMAN_RS05415	protein_coding	ERDMAN_1131	2899	1078	1330	3663	6909	4307	1503	2020	1733	2558	2500	2662	1964.31	1752	2573	0.679	-0.558	-3.496	0.000472684753708385	0.00241008736445704	0.0159416414225946	0.023926333680122	0.0178807806051881	0.0178807806051881	TRUE	0.150265249759548	No
ERDMAN_RS08725	ERDMAN_RS08725	protein_coding	ERDMAN_1828	2176	390	712	1906	3738	2366	1128	731	928	1331	1353	1462	1047.36	929	1382	0.676	-0.566	-3.487	0.000488162518694717	0.00247419661088109	0.0154866773834911	0.0250756028035548	0.018105397814388	0.018105397814388	TRUE	0.0816425663736367	No
ERDMAN_RS01390	ERDMAN_RS01390	protein_coding	ERDMAN_0291	507	140	218	501	1017	694	263	262	284	350	368	429	291.75	270	382	0.705	-0.504	-3.483	0.000495745313785493	0.00250616163777273	0.00512840452020041	0.0314520176060669	0.0122008554752378	0.0122008554752378	TRUE	0.0580505395186204	No
ERDMAN_RS13915	ERDMAN_RS13915	protein_coding	ERDMAN_2901	65224	27408	27601	123389	197396	77811	33809	51365	35963	86179	71433	48092	84803.87	40379	68568	0.589	-0.764	-3.478	0.000505654752287084	0.00254969430935002	0.0402339185494585	0.022644026434887	0.0347631057138529	0.0347631057138529	TRUE	0.0202808533601513	No
ERDMAN_RS13075	ERDMAN_RS13075	protein_coding	ERDMAN_2731	642	203	210	818	1458	635	333	380	274	571	528	392	460.08	329	497	0.66	-0.601	-3.477	0.000507885237065264	0.00255765796306712	0.0155673262767918	0.0282182226917224	0.0191295495031391	0.0191295495031391	TRUE	0.13287772448591	No
ERDMAN_RS06760	lprA	protein_coding	ERDMAN_1419	675	305	327	1116	1639	1043	350	572	426	779	593	645	576.35	449	672	0.661	-0.597	-3.469	0.000523249556141525	0.00263165717864777	0.0165466883559187	0.0270876021330283	0.0195528902155882	0.0195528902155882	TRUE	0.204404629525994	No
ERDMAN_RS17470	ERDMAN_RS17470	protein_coding	ERDMAN_3636	811	198	338	713	1576	943	420	371	440	498	570	583	527.15	410	550	0.749	-0.417	-3.465	0.00052998341500157	0.00266211618174702	0.00261443444261859	0.0275051749095381	0.0085344068577425	0.0085344068577425	TRUE	0.0303038422795178	No
ERDMAN_RS09200	ERDMAN_RS09200	protein_coding	ERDMAN_1927	744	290	323	816	1731	1161	386	543	421	570	626	718	511.3	450	638	0.698	-0.518	-3.465	0.000531167600291608	0.00266465687604781	0.00967443813164294	0.0276567907989609	0.0143564884839622	0.0143564884839622	TRUE	0.11578390278768	No
ERDMAN_RS08895	recN	protein_coding	ERDMAN_1863	1455	294	532	1340	2751	1898	754	551	693	936	996	1173	715.72	666	1035	0.646	-0.63	-3.46	0.000540538470110564	0.00270820804922742	0.0210131593548992	0.0262163834070367	0.0226874072204917	0.0226874072204917	TRUE	0.273056131742333	No
ERDMAN_RS08055	ERDMAN_RS08055	protein_coding	ERDMAN_1687	480	129	204	442	947	691	249	242	266	309	343	427	278.62	252	360	0.702	-0.511	-3.455	0.000551134057765705	0.00275076820699325	0.00620766128712752	0.0318685645657089	0.0126878177827608	0.0126878177827608	TRUE	0.103482631353277	No
ERDMAN_RS09120	ERDMAN_RS09120	protein_coding	ERDMAN_1909	57	11	28	197	303	53	30	21	36	138	110	33	61.24	29	94	0.312	-1.678	-3.443	0.000575050704001863	0.00286286332740091	0.210187398129747	0.0647180040605183	0.148121321017234	0.148121321017234	TRUE	0.170187530941858	No
ERDMAN_RS10655	dosT	protein_coding	ERDMAN_2239	592	204	218	775	1619	587	307	382	284	541	586	363	407.14	324	497	0.649	-0.624	-3.441	0.000580476816819203	0.0028825700840276	0.0183238272613319	0.0289470201962466	0.0213261512925639	0.0213261512925639	TRUE	0.219173127275243	No
ERDMAN_RS16615	ERDMAN_RS16615	protein_coding	ERDMAN_3458	6989	1635	2551	7811	14100	9818	3623	3064	3324	5455	5102	6068	3537.27	3337	5542	0.602	-0.731	-3.44	0.000581726090586131	0.00288512636846253	0.0352403643054008	0.0233425922807631	0.0323392046156088	0.0323392046156088	TRUE	0.360904065975657	No
ERDMAN_RS04265	ERDMAN_RS04265	protein_coding	ERDMAN_0892	6306	1488	2442	6175	11962	6235	3269	2789	3182	4313	4329	3854	3323.01	3080	4165	0.74	-0.434	-3.436	0.000590374267925095	0.00292064247406772	0.00775678258220968	0.0233895954870474	0.0112451759092082	0.0112451759092082	TRUE	0.060614895080552	No
ERDMAN_RS09420	ERDMAN_RS09420	protein_coding	ERDMAN_1980	2390	792	969	2800	5086	2867	1239	1484	1263	1956	1840	1772	1560.88	1329	1856	0.714	-0.485	-3.436	0.000589822926903132	0.00292064247406772	0.0102846078442796	0.0242656245359335	0.0137582119855252	0.0137582119855252	TRUE	0.146901387614483	No
ERDMAN_RS20255	bfrB	protein_coding	ERDMAN_4208	27955	6013	8369	23133	51778	28870	14490	11269	10904	16157	18737	17843	13521.8	12221	17579	0.695	-0.524	-3.433	0.000596766416047395	0.00294855154998008	0.0150109259809835	0.0228043176339767	0.0167272289682805	0.0167272289682805	TRUE	0.144169292950825	No
ERDMAN_RS04690	ERDMAN_RS04690	protein_coding	ERDMAN_0979	676	150	204	784	1583	733	350	281	266	548	573	453	411.56	299	525	0.573	-0.804	-3.43	0.000602507529790371	0.00296944739901703	0.0392082540344189	0.0288790293634607	0.0370438407604628	0.0370438407604628	TRUE	0.218232696918851	No
ERDMAN_RS06840	cysC	protein_coding	ERDMAN_1436	1061	583	469	2587	6049	1253	550	1093	611	1807	2189	774	1301.17	751	1590	0.471	-1.086	-3.426	0.000612213347572852	0.00301229540674264	0.0937382584103544	0.0245953521322625	0.071452601374279	0.071452601374279	TRUE	0.122776057469798	No
ERDMAN_RS17365	ERDMAN_RS17365	protein_coding	ERDMAN_3614	499	114	173	472	973	777	259	214	225	330	352	480	258.95	233	387	0.604	-0.727	-3.426	0.000612735241850146	0.00301229540674264	0.0286377409606151	0.0325712401022783	0.0292035251455211	0.0292035251455211	TRUE	0.225446905988607	No
ERDMAN_RS17460	sdhC	protein_coding	ERDMAN_3634	346	139	176	447	833	723	179	260	229	312	301	447	301.01	223	353	0.624	-0.681	-3.425	0.000615454787362293	0.00302188300594886	0.0224406334676559	0.0311800326323513	0.025026135524179	0.025026135524179	TRUE	0.208198039639364	No
ERDMAN_RS15735	leuC	protein_coding	ERDMAN_3274	4377	1551	1703	7716	14516	6215	2269	2907	2219	5389	5253	3841	3124.8	2465	4828	0.51	-0.97	-3.424	0.000617139111341079	0.00302637007409208	0.0771434134345056	0.023438816323737	0.0575860427172529	0.0575860427172529	TRUE	0.968106358310651	No
ERDMAN_RS17030	ERDMAN_RS17030	protein_coding	ERDMAN_3543	2494	830	994	2994	5519	3304	1293	1555	1295	2091	1997	2042	1961.63	1381	2043	0.675	-0.567	-3.422	0.000620697010781071	0.00304002226726689	0.0174117157872861	0.0239281231155993	0.0192138809515151	0.0192138809515151	TRUE	0.118269888925959	No
ERDMAN_RS09435	ERDMAN_RS09435	protein_coding	ERDMAN_1984	7679	2061	2867	7988	13578	7928	3980	3862	3736	5579	4914	4900	4425.67	3859	5131	0.752	-0.41	-3.418	0.000631322683808595	0.00308358480909184	0.00660135553202699	0.0231962605596967	0.0101749224741613	0.0101749224741613	TRUE	0.0871605831097687	No
ERDMAN_RS16370	moaA	protein_coding	ERDMAN_3405	93	36	27	163	200	187	48	67	35	114	72	116	68.63	50	101	0.493	-1.019	-3.418	0.000631946479460013	0.00308358480909184	0.0436146404377526	0.0601842032771401	0.049724879306299	0.049724879306299	TRUE	0.179528141341822	No
ERDMAN_RS19715	ERDMAN_RS19715	protein_coding	ERDMAN_4101	18087	8452	9329	41940	68997	29683	9375	15840	12155	29292	24968	18346	21806.73	12457	24202	0.515	-0.958	-3.405	0.000662581155073813	0.00322505424675333	0.0721387592881678	0.0227318668005427	0.0570511061888622	0.0570511061888622	TRUE	0.17799626559129	No
ERDMAN_RS16585	ERDMAN_RS16585	protein_coding	ERDMAN_3452	8825	1971	3227	8965	18087	10910	4574	3694	4205	6261	6545	6743	4695.21	4158	6516	0.638	-0.648	-3.376	0.000736068819264618	0.00356068758875791	0.0263141428099453	0.0231628119994052	0.0263431753008674	0.0263431753008674	TRUE	0.379849959015632	No
ERDMAN_RS13160	ERDMAN_RS13160	protein_coding	ERDMAN_2749	556	163	201	662	1201	582	288	305	262	462	435	360	338.92	285	419	0.68	-0.557	-3.373	0.000744157100330584	0.00359096939815544	0.0117911447380968	0.0302218420217304	0.0169121843053869	0.0169121843053869	TRUE	0.0817755063827548	No
ERDMAN_RS17385	ERDMAN_RS17385	protein_coding	ERDMAN_3618	910	202	354	811	1629	1201	472	379	461	566	589	742	505.37	437	632	0.695	-0.525	-3.37	0.00075180576914691	0.00361898659461895	0.0109303353564806	0.0277159667398815	0.0156859978715444	0.0156859978715444	TRUE	0.141635140871637	No
ERDMAN_RS04560	fadB	protein_coding	ERDMAN_0952	5133	1236	1929	4461	9589	6026	2661	2316	2513	3116	3470	3724	3107.05	2497	3437	0.727	-0.46	-3.364	0.000767478561130649	0.00368990916538701	0.0101771499426504	0.0234435311747753	0.0131317462287605	0.0131317462287605	TRUE	0.13240054675974	No
ERDMAN_RS00590	ERDMAN_RS00590	protein_coding	ERDMAN_0128	468	99	188	468	842	659	243	186	245	327	305	407	230.94	225	346	0.654	-0.612	-3.359	0.000782946268106612	0.00375508295619386	0.0144218646864341	0.0337793410785603	0.0204859874618817	0.0204859874618817	TRUE	0.173050210602728	No
ERDMAN_RS07455	ERDMAN_RS07455	protein_coding	ERDMAN_1559	775	264	416	1008	1664	1272	402	495	542	704	602	786	494.11	480	697	0.684	-0.547	-3.358	0.000785406871874182	0.00376229047892901	0.0135829052579463	0.02783224914809	0.0174596654093983	0.0174596654093983	TRUE	0.125238737718163	No
ERDMAN_RS09805	ERDMAN_RS09805	protein_coding	ERDMAN_2060	564	187	264	695	1240	873	292	350	344	485	449	540	404.47	329	491	0.666	-0.586	-3.354	0.000795519956129137	0.00380609304223538	0.0152968843111982	0.0289887568559841	0.0195882436916748	0.0195882436916748	TRUE	0.104011649104291	No
ERDMAN_RS17520	ERDMAN_RS17520	protein_coding	ERDMAN_3646	1235	413	503	1383	2793	1754	640	774	655	966	1011	1084	728.98	690	1020	0.674	-0.569	-3.349	0.000811031361014598	0.0038708762892653	0.0168561501899955	0.0261508435060105	0.0196277438145389	0.0196277438145389	TRUE	0.345612731372071	No
ERDMAN_RS11830	ERDMAN_RS11830	protein_coding	ERDMAN_2473	603	165	217	779	1458	593	313	309	283	544	528	367	488.69	302	480	0.629	-0.669	-3.347	0.000815443472156373	0.00388249934379422	0.0254574711892841	0.0278901505716672	0.0261897958543726	0.0261897958543726	TRUE	0.0561133502940391	No
ERDMAN_RS22630	ERDMAN_RS22630	protein_coding	ERDMAN_3546	575	156	179	591	1056	869	298	292	233	413	382	537	288.34	274	444	0.62	-0.69	-3.339	0.000839593769185684	0.00398781659656756	0.0263456565409415	0.0315565562867232	0.0279939098712386	0.0279939098712386	TRUE	0.122672707633673	No
ERDMAN_RS04065	ERDMAN_RS04065	protein_coding	ERDMAN_0851	218	45	68	219	474	282	113	84	89	153	172	174	133.14	95	166	0.583	-0.779	-3.316	0.00091351254095533	0.00430432736686393	0.0272654479493493	0.0419804577784355	0.0321656870420069	0.0321656870420069	TRUE	0.210889128473286	No
ERDMAN_RS18855	ERDMAN_RS18855	protein_coding	ERDMAN_3923	781	245	324	825	1597	1107	405	459	422	576	578	684	422.47	429	613	0.697	-0.52	-3.316	0.000913902501009296	0.00430432736686393	0.0105417830537115	0.0287172530025702	0.0158694506023267	0.0158694506023267	TRUE	0.151310877734422	No
ERDMAN_RS16570	nuoD	protein_coding	ERDMAN_3448	5771	1072	1773	5910	11747	6026	2991	2009	2310	4128	4251	3724	2799.84	2437	4034	0.605	-0.726	-3.306	0.000945516489577169	0.00444789074378338	0.0418711951315031	0.0235345918332964	0.0344076890151062	0.0344076890151062	TRUE	0.628803692651379	No
ERDMAN_RS06435	ERDMAN_RS06435	protein_coding	ERDMAN_1350	1205	293	395	1127	2056	1257	625	549	515	787	744	777	655.79	563	769	0.735	-0.444	-3.305	0.000948331911546991	0.00445390612942988	0.00667350180740479	0.0265456014933296	0.0115845763725966	0.0115845763725966	TRUE	0.091070781279083	No
ERDMAN_RS17975	groL	protein_coding	ERDMAN_3738	3813	1118	1435	4946	11927	3396	1976	2095	1870	3454	4316	2099	2677.78	1980	3290	0.602	-0.733	-3.305	0.000949062991428923	0.00445390612942988	0.0363048322206865	0.023576570812634	0.0350215860474523	0.0350215860474523	TRUE	0.0775989044944723	No
ERDMAN_RS02770	ERDMAN_RS02770	protein_coding	ERDMAN_0579	1713	344	643	2115	3875	2341	888	645	838	1477	1402	1447	908.63	790	1442	0.549	-0.865	-3.304	0.000953394992568428	0.00446889681480762	0.0619153772941573	0.0254514970511727	0.0484870513870392	0.0484870513870392	TRUE	0.733991184453019	No
ERDMAN_RS03025	ERDMAN_RS03025	protein_coding	ERDMAN_0633	1073	262	413	1108	1990	1150	556	491	538	774	720	711	612.84	528	735	0.722	-0.471	-3.303	0.000955201275238822	0.00447202694772121	0.00847146670374379	0.0268212252719735	0.0131225068236157	0.0131225068236157	TRUE	0.100764620130424	No
ERDMAN_RS19455	ERDMAN_RS19455	protein_coding	ERDMAN_4045	587	142	254	607	1139	962	304	266	331	424	412	595	359.34	300	477	0.632	-0.662	-3.291	0.000998512595932044	0.00465261859646627	0.0248052380470827	0.0297895024520361	0.0265811822526565	0.0265811822526565	TRUE	0.164279005273851	No
ERDMAN_RS16665	ERDMAN_RS16665	protein_coding	ERDMAN_3467	218	50	79	209	385	405	113	94	103	146	139	250	131.42	103	178	0.585	-0.774	-3.288	0.00100752098615147	0.00467794613901063	0.0284593219076404	0.0422342179783862	0.0327734371101992	0.0327734371101992	TRUE	0.463179498704941	No
ERDMAN_RS07845	acn	protein_coding	ERDMAN_1643	11288	3104	4319	13505	24896	10784	5851	5817	5627	9432	9009	6665	6236.64	5765	8369	0.689	-0.538	-3.288	0.00100966724288615	0.00468237654079908	0.0179358634185169	0.0230270758126051	0.0191321781171316	0.0191321781171316	TRUE	0.190844668940992	No
[truncated: 327 more rows]

## Sheet: DA_M02-36009vsDMSO_UP
Id	Name	gene_biotype	old_locus_tag	36009_1	36009_2	36009_3	DMSO_1	DMSO_2	DMSO_3	norm.36009_1	norm.36009_2	norm.36009_3	norm.DMSO_1	norm.DMSO_2	norm.DMSO_3	baseMean	36009	DMSO	FC	log2FoldChange	stat	pvalue	padj	dispGeneEst	dispFit	dispMAP	dispersion	betaConv	maxCooks	outlier
[truncated: 869 more rows]

[truncated: 5 more sheets: DA_M02-36009vsDMSO_DN, DA_M04-36018vsDMSO_UP, DA_M04-36018vsDMSO_DN, DA_M06-34509vsDMSO_UP, DA_M06-34509vsDMSO_DN]
