# Supplementary material for: Dynamic microfluidic single-cell screening identifies pheno-tuning compounds to potentiate tuberculosis therapy
Source: Nat Commun. 2024 May 16;15:4175. doi: 10.1038/s41467-024-48269-2 (PMC11099131; doi:10.1038/s41467-024-48269-2)
Supplement: Supplementary file 8 — Supplementary Data 5 [file 41467_2024_48269_MOESM8_ESM.xlsx]

## Sheet: FA_PTC_MOX_Shared_DEGs_UP&DN
MOX	Name	old_locus_tag	Function	Functional_Category	Product	baseMean	log2FoldChange	pvalue	padj	Neg Log10 (p value)		M01	Name	old_locus_tag	Function	Functional_Category	Product	baseMean	log2FoldChange	pvalue	padj	Neg Log10 (p value)		M02	Name	old_locus_tag	Function	Functional_Category	Product	baseMean	log2FoldChange	pvalue	padj	Neg Log10 (p value)		M04	Name	old_locus_tag	Function	Functional_Category	Product	baseMean	log2FoldChange	pvalue	padj	Neg Log10 (p value)		M06	Name
ERDMAN_RS12710	eis	ERDMAN_2659	Acetylation, substrate unknown. Involved in intracellular survival. Possibly associated with the cell surface and secreted. Modulates cytokine secretion by host immune cells.	virulence, detoxification, adaptation	Enhanced intracellular survival protein Eis, GCN5-related N-acetyltransferase	261.12	0.883	8.55277e-06	0.00019964	5.06789		ERDMAN_RS12710	eis	ERDMAN_2659	Acetylation, substrate unknown. Involved in intracellular survival. Possibly associated with the cell surface and secreted. Modulates cytokine secretion by host immune cells.	virulence, detoxification, adaptation	Enhanced intracellular survival protein Eis, GCN5-related N-acetyltransferase	261.12	1.899	4.87766e-23	1.21262e-21	22.3118		ERDMAN_RS12710	eis	ERDMAN_2659	Acetylation, substrate unknown. Involved in intracellular survival. Possibly associated with the cell surface and secreted. Modulates cytokine secretion by host immune cells.	virulence, detoxification, adaptation	Enhanced intracellular survival protein Eis, GCN5-related N-acetyltransferase	261.12	1.72	4.68541e-19	1.0457e-17	18.3293		ERDMAN_RS12710	eis	ERDMAN_2659	Acetylation, substrate unknown. Involved in intracellular survival. Possibly associated with the cell surface and secreted. Modulates cytokine secretion by host immune cells.	virulence, detoxification, adaptation	Enhanced intracellular survival protein Eis, GCN5-related N-acetyltransferase	261.12	0.558	0.0046443	0.0219793	2.33308		ERDMAN_RS12710	eis
ERDMAN_RS10245	higA	ERDMAN_2154	Possibly involved in transcriptional mechanism.	virulence, detoxification, adaptation	Possible antitoxin HigA	596.99	0.794	0.00399159	0.0461308	2.39885		ERDMAN_RS10245	higA	ERDMAN_2154	Possibly involved in transcriptional mechanism.	virulence, detoxification, adaptation	Possible antitoxin HigA	596.99	2.727	4.69263e-24	1.19393e-22	23.3286		ERDMAN_RS10245	higA	ERDMAN_2154	Possibly involved in transcriptional mechanism.	virulence, detoxification, adaptation	Possible antitoxin HigA	596.99	2.562	2.18275e-21	5.22795e-20	20.661		ERDMAN_RS10245	higA	ERDMAN_2154	Possibly involved in transcriptional mechanism.	virulence, detoxification, adaptation	Possible antitoxin HigA	596.99	1.156	2.15925e-05	0.000250192	4.6657		ERDMAN_RS10245	higA
ERDMAN_RS03185	vapC28	ERDMAN_0669	Unknown	virulence, detoxification, adaptation	Possible toxin VapC28. Contains PIN domain.	1003.8	0.681	0.000178689	0.00342696	3.7479		ERDMAN_RS03185	vapC28	ERDMAN_0669	Unknown	virulence, detoxification, adaptation	Possible toxin VapC28. Contains PIN domain.	1003.8	1.89	5.25999e-26	1.41515e-24	25.279		ERDMAN_RS03185	vapC28	ERDMAN_0669	Unknown	virulence, detoxification, adaptation	Possible toxin VapC28. Contains PIN domain.	1003.8	1.797	1.21024e-23	3.06699e-22	22.9171		ERDMAN_RS03185	vapC28	ERDMAN_0669	Unknown	virulence, detoxification, adaptation	Possible toxin VapC28. Contains PIN domain.	1003.8	0.685	0.000145723	0.00127768	3.83647		ERDMAN_RS03185	vapC28
ERDMAN_RS02955	gpdA1	ERDMAN_0617	Involved in de novo phospholipid biosynthesis; glycerol-3 phosphate formation [catalytic activity: SN-glycerol 3-phosphate + NAD(P)+ = glycerone phosphate + NAD(P)H].	lipid metabolism	Probable glycerol-3-phosphate dehydrogenase [NAD(P)+] GpdA1 (NAD(P)H-dependent glycerol-3-phosphate dehydrogenase) (NAD(P)H-dependent dihydroxyacetone-phosphate reductase)	599.97	0.535	0.000376304	0.00654474	3.42446		ERDMAN_RS02955	gpdA1	ERDMAN_0617	Involved in de novo phospholipid biosynthesis; glycerol-3 phosphate formation [catalytic activity: SN-glycerol 3-phosphate + NAD(P)+ = glycerone phosphate + NAD(P)H].	lipid metabolism	Probable glycerol-3-phosphate dehydrogenase [NAD(P)+] GpdA1 (NAD(P)H-dependent glycerol-3-phosphate dehydrogenase) (NAD(P)H-dependent dihydroxyacetone-phosphate reductase)	599.97	1.868	8.58357e-38	2.67589e-36	37.0663		ERDMAN_RS02955	gpdA1	ERDMAN_0617	Involved in de novo phospholipid biosynthesis; glycerol-3 phosphate formation [catalytic activity: SN-glycerol 3-phosphate + NAD(P)+ = glycerone phosphate + NAD(P)H].	lipid metabolism	Probable glycerol-3-phosphate dehydrogenase [NAD(P)+] GpdA1 (NAD(P)H-dependent glycerol-3-phosphate dehydrogenase) (NAD(P)H-dependent dihydroxyacetone-phosphate reductase)	599.97	1.824	4.54168e-36	1.52476e-34	35.3428		ERDMAN_RS02955	gpdA1	ERDMAN_0617	Involved in de novo phospholipid biosynthesis; glycerol-3 phosphate formation [catalytic activity: SN-glycerol 3-phosphate + NAD(P)+ = glycerone phosphate + NAD(P)H].	lipid metabolism	Probable glycerol-3-phosphate dehydrogenase [NAD(P)+] GpdA1 (NAD(P)H-dependent glycerol-3-phosphate dehydrogenase) (NAD(P)H-dependent dihydroxyacetone-phosphate reductase)	599.97	0.379	0.0109086	0.0425089	1.96223		ERDMAN_RS02955	gpdA1
ERDMAN_RS17840	acrA1	ERDMAN_3710	Function unknown; involved in cellular metabolism	lipid metabolism	Possible multi-functional enzyme with acyl-CoA-reductase activity AcrA1	475.09	-0.43	0.000387728	0.00671053	3.41147		ERDMAN_RS17840	acrA1	ERDMAN_3710	Function unknown; involved in cellular metabolism	lipid metabolism	Possible multi-functional enzyme with acyl-CoA-reductase activity AcrA1	475.09	-1.392	1.54326e-28	4.3611e-27	27.8116		ERDMAN_RS17840	acrA1	ERDMAN_3710	Function unknown; involved in cellular metabolism	lipid metabolism	Possible multi-functional enzyme with acyl-CoA-reductase activity AcrA1	475.09	-1.199	6.66377e-22	1.62579e-20	21.1763		ERDMAN_RS17840	acrA1	ERDMAN_3710	Function unknown; involved in cellular metabolism	lipid metabolism	Possible multi-functional enzyme with acyl-CoA-reductase activity AcrA1	475.09	-0.393	0.00095627	0.00620194	3.01942		ERDMAN_RS17840	acrA1
ERDMAN_RS06315	papA3	ERDMAN_1324	Function unknown; thought to be involved in lipid metabolism.	lipid metabolism	Probable conserved polyketide synthase associated protein PapA3	1403.35	-0.44	0.00304368	0.0377586	2.5166		ERDMAN_RS06315	papA3	ERDMAN_1324	Function unknown; thought to be involved in lipid metabolism.	lipid metabolism	Probable conserved polyketide synthase associated protein PapA3	1403.35	-0.683	4.26988e-06	3.59145e-05	5.36958		ERDMAN_RS06315	papA3	ERDMAN_1324	Function unknown; thought to be involved in lipid metabolism.	lipid metabolism	Probable conserved polyketide synthase associated protein PapA3	1403.35	0.625	1.92326e-05	0.000107615	4.71596		ERDMAN_RS06315	papA3	ERDMAN_1324	Function unknown; thought to be involved in lipid metabolism.	lipid metabolism	Probable conserved polyketide synthase associated protein PapA3	1403.35	1.674	8.51715e-31	1.33821e-28	30.0697		ERDMAN_RS06315	papA3
ERDMAN_RS03260	Rv0621	ERDMAN_0685	Unknown	cell wall and cell processes	Possible membrane protein	563.98	2.082	8.34973e-24	3.79806e-22	23.0783		ERDMAN_RS03260	Rv0621	ERDMAN_0685	Unknown	cell wall and cell processes	Possible membrane protein	563.98	3.571	5.89793e-70	2.75798e-68	69.2293		ERDMAN_RS03260	Rv0621	ERDMAN_0685	Unknown	cell wall and cell processes	Possible membrane protein	563.98	3.432	1.31811e-64	5.81747e-63	63.88		ERDMAN_RS03260	Rv0621	ERDMAN_0685	Unknown	cell wall and cell processes	Possible membrane protein	563.98	1.303	4.08953e-10	1.16403e-08	9.38833		ERDMAN_RS03260	Rv0621
ERDMAN_RS03265	Rv0622	ERDMAN_0686	Unknown	cell wall and cell processes	Possible membrane protein	155.54	1.547	6.44786e-09	1.89066e-07	8.19058		ERDMAN_RS03265	Rv0622	ERDMAN_0686	Unknown	cell wall and cell processes	Possible membrane protein	155.54	2.434	4.58551e-21	1.07856e-19	20.3386		ERDMAN_RS03265	Rv0622	ERDMAN_0686	Unknown	cell wall and cell processes	Possible membrane protein	155.54	2.712	5.20568e-26	1.40054e-24	25.2835		ERDMAN_RS03265	Rv0622	ERDMAN_0686	Unknown	cell wall and cell processes	Possible membrane protein	155.54	1.2	5.98755e-06	8.31064e-05	5.22275		ERDMAN_RS03265	Rv0622
ERDMAN_RS06700	Rv1258c	ERDMAN_1405	Thought to be involved in transport of undetermined substrate (possibly macrolide) across the membrane (export). Responsible for the translocation of the undetermined substrate across the membrane.	cell wall and cell processes	Probable conserved integral membrane transport protein	231.02	0.547	0.000423681	0.00718039	3.37296		ERDMAN_RS06700	Rv1258c	ERDMAN_1405	Thought to be involved in transport of undetermined substrate (possibly macrolide) across the membrane (export). Responsible for the translocation of the undetermined substrate across the membrane.	cell wall and cell processes	Probable conserved integral membrane transport protein	231.02	1.035	7.04339e-12	1.12924e-10	11.1522		ERDMAN_RS06700	Rv1258c	ERDMAN_1405	Thought to be involved in transport of undetermined substrate (possibly macrolide) across the membrane (export). Responsible for the translocation of the undetermined substrate across the membrane.	cell wall and cell processes	Probable conserved integral membrane transport protein	231.02	0.613	6.7906e-05	0.000337136	4.16809		ERDMAN_RS06700	Rv1258c	ERDMAN_1405	Thought to be involved in transport of undetermined substrate (possibly macrolide) across the membrane (export). Responsible for the translocation of the undetermined substrate across the membrane.	cell wall and cell processes	Probable conserved integral membrane transport protein	231.02	-0.431	0.00723769	0.0312693	2.1404		ERDMAN_RS06700	Rv1258c
ERDMAN_RS02660	mmpS2	ERDMAN_0556	Unknown	cell wall and cell processes	Probable conserved membrane protein MmpS2	505.51	0.54	1.50189e-05	0.000341583	4.82336		ERDMAN_RS02660	mmpS2	ERDMAN_0556	Unknown	cell wall and cell processes	Probable conserved membrane protein MmpS2	505.51	0.803	6.73849e-11	1.00261e-09	10.1714		ERDMAN_RS02660	mmpS2	ERDMAN_0556	Unknown	cell wall and cell processes	Probable conserved membrane protein MmpS2	505.51	0.503	5.24819e-05	0.000270892	4.27999		ERDMAN_RS02660	mmpS2	ERDMAN_0556	Unknown	cell wall and cell processes	Probable conserved membrane protein MmpS2	505.51	0.55	7.29919e-06	9.95529e-05	5.13673		ERDMAN_RS02660	mmpS2
ERDMAN_RS00035	Rv0007	ERDMAN_0008	Unknown	cell wall and cell processes	Possible conserved membrane protein	1253.22	0.42	0.00220077	0.0294654	2.65743		ERDMAN_RS00035	Rv0007	ERDMAN_0008	Unknown	cell wall and cell processes	Possible conserved membrane protein	1253.22	0.386	0.00487448	0.0177451	2.31207		ERDMAN_RS00035	Rv0007	ERDMAN_0008	Unknown	cell wall and cell processes	Possible conserved membrane protein	1253.22	0.826	1.41473e-09	1.57871e-08	8.84933		ERDMAN_RS00035	Rv0007	ERDMAN_0008	Unknown	cell wall and cell processes	Possible conserved membrane protein	1253.22	-0.523	0.000153828	0.00133092	3.81296		ERDMAN_RS00035	Rv0007
ERDMAN_RS01630	Rv0309	ERDMAN_0343	Unknown	cell wall and cell processes	Possible conserved exported protein	1707.69	-0.391	0.00101531	0.0157306	2.9934		ERDMAN_RS01630	Rv0309	ERDMAN_0343	Unknown	cell wall and cell processes	Possible conserved exported protein	1707.69	-0.492	3.42119e-05	0.000237848	4.46582		ERDMAN_RS01630	Rv0309	ERDMAN_0343	Unknown	cell wall and cell processes	Possible conserved exported protein	1707.69	-0.54	5.62269e-06	3.57957e-05	5.25006		ERDMAN_RS01630	Rv0309	ERDMAN_0343	Unknown	cell wall and cell processes	Possible conserved exported protein	1707.69	0.57	1.16785e-06	1.91938e-05	5.93261		ERDMAN_RS01630	Rv0309
ERDMAN_RS02095	mmpL1	ERDMAN_0443	Unknown. Thought to be involved in fatty acid transport.	cell wall and cell processes	Probable conserved transmembrane transport protein MmpL1	345.25	-0.45	0.00317334	0.0388241	2.49848		ERDMAN_RS02095	mmpL1	ERDMAN_0443	Unknown. Thought to be involved in fatty acid transport.	cell wall and cell processes	Probable conserved transmembrane transport protein MmpL1	345.25	-0.401	0.0080697	0.0264148	2.09314		ERDMAN_RS02095	mmpL1	ERDMAN_0443	Unknown. Thought to be involved in fatty acid transport.	cell wall and cell processes	Probable conserved transmembrane transport protein MmpL1	345.25	-0.51	0.000793517	0.00293497	3.10044		ERDMAN_RS02095	mmpL1	ERDMAN_0443	Unknown. Thought to be involved in fatty acid transport.	cell wall and cell processes	Probable conserved transmembrane transport protein MmpL1	345.25	-0.378	0.0115758	0.044578	1.93645		ERDMAN_RS02095	mmpL1
ERDMAN_RS07455	Rv1401	ERDMAN_1559	Unknown	cell wall and cell processes	Possible membrane protein	494.11	-0.533	0.00109949	0.0168873	2.95881		ERDMAN_RS07455	Rv1401	ERDMAN_1559	Unknown	cell wall and cell processes	Possible membrane protein	494.11	-0.547	0.000785407	0.00376229	3.10491		ERDMAN_RS07455	Rv1401	ERDMAN_1559	Unknown	cell wall and cell processes	Possible membrane protein	494.11	-0.884	7.36893e-08	6.51918e-07	7.1326		ERDMAN_RS07455	Rv1401	ERDMAN_1559	Unknown	cell wall and cell processes	Possible membrane protein	494.11	-0.485	0.00267479	0.0145924	2.57271		ERDMAN_RS07455	Rv1401
ERDMAN_RS00220	mtc28	ERDMAN_0048	Unknown	cell wall and cell processes	Secreted proline rich protein Mtc28 (proline rich 28 kDa antigen)	1123.08	-0.846	0.000422643	0.00718039	3.37403		ERDMAN_RS00220	mtc28	ERDMAN_0048	Unknown	cell wall and cell processes	Secreted proline rich protein Mtc28 (proline rich 28 kDa antigen)	1123.08	-1.699	1.97788e-12	3.32014e-11	11.7038		ERDMAN_RS00220	mtc28	ERDMAN_0048	Unknown	cell wall and cell processes	Secreted proline rich protein Mtc28 (proline rich 28 kDa antigen)	1123.08	-1.458	1.45272e-09	1.61651e-08	8.83782		ERDMAN_RS00220	mtc28	ERDMAN_0048	Unknown	cell wall and cell processes	Secreted proline rich protein Mtc28 (proline rich 28 kDa antigen)	1123.08	0.853	0.00034309	0.00262702	3.46459		ERDMAN_RS00220	mtc28
ERDMAN_RS07810	ctpD	ERDMAN_1636	Cation-transporting ATPase; possibly catalyzes the transport of a cation (possibly cadmium) with the hydrolyse of ATP [catalytic activity: ATP + H(2)O + cation(in) = ADP + phosphate + cation(out)].	cell wall and cell processes	Probable cation transporter P-type ATPase D CtpD	290	-0.967	0.000635433	0.0104376	3.19693		ERDMAN_RS07810	ctpD	ERDMAN_1636	Cation-transporting ATPase; possibly catalyzes the transport of a cation (possibly cadmium) with the hydrolyse of ATP [catalytic activity: ATP + H(2)O + cation(in) = ADP + phosphate + cation(out)].	cell wall and cell processes	Probable cation transporter P-type ATPase D CtpD	290	-1.616	1.67766e-08	1.98489e-07	7.7753		ERDMAN_RS07810	ctpD	ERDMAN_1636	Cation-transporting ATPase; possibly catalyzes the transport of a cation (possibly cadmium) with the hydrolyse of ATP [catalytic activity: ATP + H(2)O + cation(in) = ADP + phosphate + cation(out)].	cell wall and cell processes	Probable cation transporter P-type ATPase D CtpD	290	-1.469	2.60933e-07	2.079e-06	6.58347		ERDMAN_RS07810	ctpD	ERDMAN_1636	Cation-transporting ATPase; possibly catalyzes the transport of a cation (possibly cadmium) with the hydrolyse of ATP [catalytic activity: ATP + H(2)O + cation(in) = ADP + phosphate + cation(out)].	cell wall and cell processes	Probable cation transporter P-type ATPase D CtpD	290	0.96	0.000507417	0.00366385	3.29463		ERDMAN_RS07810	ctpD
ERDMAN_RS15680	thiL	ERDMAN_3263	Involved in thiamine biosynthesis [catalytic activity: ATP + thiamine phosphate = ADP + thiamine diphosphate].	intermediary metabolism and respiration	Probable thiamine-monophosphate kinase ThiL (thiamine-phosphate kinase)	3498.67	3.5	1.86429e-80	6.01318e-78	79.7295		ERDMAN_RS15680	thiL	ERDMAN_3263	Involved in thiamine biosynthesis [catalytic activity: ATP + thiamine phosphate = ADP + thiamine diphosphate].	intermediary metabolism and respiration	Probable thiamine-monophosphate kinase ThiL (thiamine-phosphate kinase)	3498.67	4.735	1.12463e-146	1.57769e-144	145.949		ERDMAN_RS15680	thiL	ERDMAN_3263	Involved in thiamine biosynthesis [catalytic activity: ATP + thiamine phosphate = ADP + thiamine diphosphate].	intermediary metabolism and respiration	Probable thiamine-monophosphate kinase ThiL (thiamine-phosphate kinase)	3498.67	4.719	1.14471e-145	1.79856e-143	144.941		ERDMAN_RS15680	thiL	ERDMAN_3263	Involved in thiamine biosynthesis [catalytic activity: ATP + thiamine phosphate = ADP + thiamine diphosphate].	intermediary metabolism and respiration	Probable thiamine-monophosphate kinase ThiL (thiamine-phosphate kinase)	3498.67	1.396	6.70129e-14	3.13365e-12	13.1738		ERDMAN_RS15680	thiL
ERDMAN_RS09630	Rv1833c	ERDMAN_2022	May act on a wide range of 1-haloalkanes, haloalcohols, haloalkenes and some haloaromatic compounds [catalytic activity: 1-haloalkane + H(2)O <=> a primary alcohol + halide]	intermediary metabolism and respiration	Possible haloalkane dehalogenase	5929.95	3.125	5.77111e-63	8.19035e-61	62.2387		ERDMAN_RS09630	Rv1833c	ERDMAN_2022	May act on a wide range of 1-haloalkanes, haloalcohols, haloalkenes and some haloaromatic compounds [catalytic activity: 1-haloalkane + H(2)O <=> a primary alcohol + halide]	intermediary metabolism and respiration	Possible haloalkane dehalogenase	5929.95	4.997	2.34373e-159	4.00269e-157	158.63		ERDMAN_RS09630	Rv1833c	ERDMAN_2022	May act on a wide range of 1-haloalkanes, haloalcohols, haloalkenes and some haloaromatic compounds [catalytic activity: 1-haloalkane + H(2)O <=> a primary alcohol + halide]	intermediary metabolism and respiration	Possible haloalkane dehalogenase	5929.95	5.057	3.53491e-163	6.94255e-161	162.452		ERDMAN_RS09630	Rv1833c	ERDMAN_2022	May act on a wide range of 1-haloalkanes, haloalcohols, haloalkenes and some haloaromatic compounds [catalytic activity: 1-haloalkane + H(2)O <=> a primary alcohol + halide]	intermediary metabolism and respiration	Possible haloalkane dehalogenase	5929.95	1.726	3.35526e-20	2.80414e-18	19.4743		ERDMAN_RS09630	Rv1833c
ERDMAN_RS06805	Rv1279	ERDMAN_1428	Function unknown; probably involved in cellular metabolism, probably electron-transfer-linked.	intermediary metabolism and respiration	Probable dehydrogenase FAD flavoprotein GMC oxidoreductase	5829.06	2.692	4.2652e-54	4.88159e-52	53.3701		ERDMAN_RS06805	Rv1279	ERDMAN_1428	Function unknown; probably involved in cellular metabolism, probably electron-transfer-linked.	intermediary metabolism and respiration	Probable dehydrogenase FAD flavoprotein GMC oxidoreductase	5829.06	3.857	1.31965e-109	1.03672e-107	108.88		ERDMAN_RS06805	Rv1279	ERDMAN_1428	Function unknown; probably involved in cellular metabolism, probably electron-transfer-linked.	intermediary metabolism and respiration	Probable dehydrogenase FAD flavoprotein GMC oxidoreductase	5829.06	4.329	1.11531e-137	1.4132e-135	136.953		ERDMAN_RS06805	Rv1279	ERDMAN_1428	Function unknown; probably involved in cellular metabolism, probably electron-transfer-linked.	intermediary metabolism and respiration	Probable dehydrogenase FAD flavoprotein GMC oxidoreductase	5829.06	1.048	1.96979e-09	5.02425e-08	8.70558		ERDMAN_RS06805	Rv1279
ERDMAN_RS00990	bglS	ERDMAN_0211	Possibly involved in degradation [catalytic activity: hydrolysis of terminal, non-reducing beta-D-glucose residues with release of beta-D-glucose].	intermediary metabolism and respiration	Probable beta-glucosidase BglS (gentiobiase) (cellobiase) (beta-D-glucoside glucohydrolase)	11186.2	2.497	3.72777e-46	3.39132e-44	45.4286		ERDMAN_RS00990	bglS	ERDMAN_0211	Possibly involved in degradation [catalytic activity: hydrolysis of terminal, non-reducing beta-D-glucose residues with release of beta-D-glucose].	intermediary metabolism and respiration	Probable beta-glucosidase BglS (gentiobiase) (cellobiase) (beta-D-glucoside glucohydrolase)	11186.2	3.605	1.90759e-94	1.08594e-92	93.7195		ERDMAN_RS00990	bglS	ERDMAN_0211	Possibly involved in degradation [catalytic activity: hydrolysis of terminal, non-reducing beta-D-glucose residues with release of beta-D-glucose].	intermediary metabolism and respiration	Probable beta-glucosidase BglS (gentiobiase) (cellobiase) (beta-D-glucoside glucohydrolase)	11186.2	3.396	5.5088e-84	3.09122e-82	83.2589		ERDMAN_RS00990	bglS	ERDMAN_0211	Possibly involved in degradation [catalytic activity: hydrolysis of terminal, non-reducing beta-D-glucose residues with release of beta-D-glucose].	intermediary metabolism and respiration	Probable beta-glucosidase BglS (gentiobiase) (cellobiase) (beta-D-glucoside glucohydrolase)	11186.2	-0.785	8.91083e-06	0.000117456	5.05008		ERDMAN_RS00990	bglS
ERDMAN_RS13590	dhaA	ERDMAN_2838	Generates a primary alcohol and halide from 1-haloalkane and H2O [catalytic activity: 1-haloalkane + H2O = a primary alcohol + halide].	intermediary metabolism and respiration	Possible haloalkane dehalogenase DhaA (1-chlorohexane halidohydrolase)	2318.91	1.679	2.14732e-23	9.64393e-22	22.6681		ERDMAN_RS13590	dhaA	ERDMAN_2838	Generates a primary alcohol and halide from 1-haloalkane and H2O [catalytic activity: 1-haloalkane + H2O = a primary alcohol + halide].	intermediary metabolism and respiration	Possible haloalkane dehalogenase DhaA (1-chlorohexane halidohydrolase)	2318.91	3.447	1.02715e-94	5.93328e-93	93.9884		ERDMAN_RS13590	dhaA	ERDMAN_2838	Generates a primary alcohol and halide from 1-haloalkane and H2O [catalytic activity: 1-haloalkane + H2O = a primary alcohol + halide].	intermediary metabolism and respiration	Possible haloalkane dehalogenase DhaA (1-chlorohexane halidohydrolase)	2318.91	3.155	1.55047e-79	8.23007e-78	78.8095		ERDMAN_RS13590	dhaA	ERDMAN_2838	Generates a primary alcohol and halide from 1-haloalkane and H2O [catalytic activity: 1-haloalkane + H2O = a primary alcohol + halide].	intermediary metabolism and respiration	Possible haloalkane dehalogenase DhaA (1-chlorohexane halidohydrolase)	2318.91	0.503	0.0030112	0.0159407	2.52126		ERDMAN_RS13590	dhaA
ERDMAN_RS17005	Rv3225c	ERDMAN_3538	Acetylation, phosphorylation, substrates unknown	intermediary metabolism and respiration	GCN5-related N-acetyltransferase, phosphorylase	1735.82	1.109	6.42705e-18	2.45195e-16	17.192		ERDMAN_RS17005	Rv3225c	ERDMAN_3538	Acetylation, phosphorylation, substrates unknown	intermediary metabolism and respiration	GCN5-related N-acetyltransferase, phosphorylase	1735.82	2.425	7.24129e-82	3.79251e-80	81.1402		ERDMAN_RS17005	Rv3225c	ERDMAN_3538	Acetylation, phosphorylation, substrates unknown	intermediary metabolism and respiration	GCN5-related N-acetyltransferase, phosphorylase	1735.82	2.023	3.46027e-57	1.38693e-55	56.4609		ERDMAN_RS17005	Rv3225c	ERDMAN_3538	Acetylation, phosphorylation, substrates unknown	intermediary metabolism and respiration	GCN5-related N-acetyltransferase, phosphorylase	1735.82	0.372	0.00398037	0.0194926	2.40008		ERDMAN_RS17005	Rv3225c
ERDMAN_RS17250	purE	ERDMAN_3591	Involved in purine biosynthesis (sixth step). This subunit can alone transform air to CAIR, but in association with PURK, which possesses an ATPase activity, an enzyme complex is produced which is capable of converting air to CAIR efficiently under physiological condition [catalytic activity: 1-(5-phosphoribosyl)-5-amino-4-imidazole-carboxylate = 1-(5-phosphoribosyl)-5-aminoimidazole + CO(2)].	intermediary metabolism and respiration	Probable phosphoribosylaminoimidazole carboxylase catalytic subunit PurE (air carboxylase) (AIRC)	160.99	0.889	2.32362e-05	0.000515263	4.63383		ERDMAN_RS17250	purE	ERDMAN_3591	Involved in purine biosynthesis (sixth step). This subunit can alone transform air to CAIR, but in association with PURK, which possesses an ATPase activity, an enzyme complex is produced which is capable of converting air to CAIR efficiently under physiological condition [catalytic activity: 1-(5-phosphoribosyl)-5-amino-4-imidazole-carboxylate = 1-(5-phosphoribosyl)-5-aminoimidazole + CO(2)].	intermediary metabolism and respiration	Probable phosphoribosylaminoimidazole carboxylase catalytic subunit PurE (air carboxylase) (AIRC)	160.99	1.5	2.03274e-13	3.59666e-12	12.6919		ERDMAN_RS17250	purE	ERDMAN_3591	Involved in purine biosynthesis (sixth step). This subunit can alone transform air to CAIR, but in association with PURK, which possesses an ATPase activity, an enzyme complex is produced which is capable of converting air to CAIR efficiently under physiological condition [catalytic activity: 1-(5-phosphoribosyl)-5-amino-4-imidazole-carboxylate = 1-(5-phosphoribosyl)-5-aminoimidazole + CO(2)].	intermediary metabolism and respiration	Probable phosphoribosylaminoimidazole carboxylase catalytic subunit PurE (air carboxylase) (AIRC)	160.99	1.201	5.85854e-09	6.08792e-08	8.23221		ERDMAN_RS17250	purE	ERDMAN_3591	Involved in purine biosynthesis (sixth step). This subunit can alone transform air to CAIR, but in association with PURK, which possesses an ATPase activity, an enzyme complex is produced which is capable of converting air to CAIR efficiently under physiological condition [catalytic activity: 1-(5-phosphoribosyl)-5-amino-4-imidazole-carboxylate = 1-(5-phosphoribosyl)-5-aminoimidazole + CO(2)].	intermediary metabolism and respiration	Probable phosphoribosylaminoimidazole carboxylase catalytic subunit PurE (air carboxylase) (AIRC)	160.99	0.66	0.00148803	0.00900611	2.82739		ERDMAN_RS17250	purE
ERDMAN_RS15970	Rv3034c	ERDMAN_3321	Function unknown; possibly involved in cellular metabolism.	intermediary metabolism and respiration	Possible transferase	818.5	0.774	3.86852e-08	1.08075e-06	7.41245		ERDMAN_RS15970	Rv3034c	ERDMAN_3321	Function unknown; possibly involved in cellular metabolism.	intermediary metabolism and respiration	Possible transferase	818.5	1.923	1.87139e-44	6.17714e-43	43.7278		ERDMAN_RS15970	Rv3034c	ERDMAN_3321	Function unknown; possibly involved in cellular metabolism.	intermediary metabolism and respiration	Possible transferase	818.5	1.509	1.06052e-27	2.9336e-26	26.9745		ERDMAN_RS15970	Rv3034c	ERDMAN_3321	Function unknown; possibly involved in cellular metabolism.	intermediary metabolism and respiration	Possible transferase	818.5	0.425	0.00242453	0.0134704	2.61537		ERDMAN_RS15970	Rv3034c
ERDMAN_RS07475	Rv1405c	ERDMAN_1563	Causes methylation	intermediary metabolism and respiration	Putative methyltransferase	941.69	0.681	0.00121139	0.0180589	2.91671		ERDMAN_RS07475	Rv1405c	ERDMAN_1563	Causes methylation	intermediary metabolism and respiration	Putative methyltransferase	941.69	0.566	0.0071305	0.0238371	2.14688		ERDMAN_RS07475	Rv1405c	ERDMAN_1563	Causes methylation	intermediary metabolism and respiration	Putative methyltransferase	941.69	0.88	2.79287e-05	0.00014946	4.55395		ERDMAN_RS07475	Rv1405c	ERDMAN_1563	Causes methylation	intermediary metabolism and respiration	Putative methyltransferase	941.69	0.544	0.00958684	0.0387407	2.01832		ERDMAN_RS07475	Rv1405c
ERDMAN_RS01000	Rv0187	ERDMAN_0212	Thought to be involved in transfer of methyl group.	intermediary metabolism and respiration	Probable O-methyltransferase	620.53	0.645	5.90371e-05	0.00123943	4.22888		ERDMAN_RS01000	Rv0187	ERDMAN_0212	Thought to be involved in transfer of methyl group.	intermediary metabolism and respiration	Probable O-methyltransferase	620.53	1.67	1.54876e-26	4.19554e-25	25.81		ERDMAN_RS01000	Rv0187	ERDMAN_0212	Thought to be involved in transfer of methyl group.	intermediary metabolism and respiration	Probable O-methyltransferase	620.53	1.424	1.36397e-19	3.11494e-18	18.8652		ERDMAN_RS01000	Rv0187	ERDMAN_0212	Thought to be involved in transfer of methyl group.	intermediary metabolism and respiration	Probable O-methyltransferase	620.53	1.501	7.23693e-22	6.76826e-20	21.1404		ERDMAN_RS01000	Rv0187
ERDMAN_RS03670	Rv0696	ERDMAN_0768	Function unknown; probably involved in cellular metabolism.	intermediary metabolism and respiration	Probable membrane sugar transferase	709.17	-0.585	0.00115116	0.0175292	2.93887		ERDMAN_RS03670	Rv0696	ERDMAN_0768	Function unknown; probably involved in cellular metabolism.	intermediary metabolism and respiration	Probable membrane sugar transferase	709.17	-1.3	7.70523e-13	1.32167e-11	12.1132		ERDMAN_RS03670	Rv0696	ERDMAN_0768	Function unknown; probably involved in cellular metabolism.	intermediary metabolism and respiration	Probable membrane sugar transferase	709.17	-0.98	5.69114e-08	5.08064e-07	7.2448		ERDMAN_RS03670	Rv0696	ERDMAN_0768	Function unknown; probably involved in cellular metabolism.	intermediary metabolism and respiration	Probable membrane sugar transferase	709.17	-0.998	2.8557e-08	6.37339e-07	7.54429		ERDMAN_RS03670	Rv0696
ERDMAN_RS03655	pqqE	ERDMAN_0765	Required for coenzyme pyrrolo-quinoline-quinone (PQQ) biosynthesis.	intermediary metabolism and respiration	Probable coenzyme PQQ synthesis protein E PqqE (coenzyme PQQ synthesis protein III)	2472.12	-0.758	7.15044e-07	1.86542e-05	6.14567		ERDMAN_RS03655	pqqE	ERDMAN_0765	Required for coenzyme pyrrolo-quinoline-quinone (PQQ) biosynthesis.	intermediary metabolism and respiration	Probable coenzyme PQQ synthesis protein E PqqE (coenzyme PQQ synthesis protein III)	2472.12	-0.926	1.42126e-09	1.90536e-08	8.84733		ERDMAN_RS03655	pqqE	ERDMAN_0765	Required for coenzyme pyrrolo-quinoline-quinone (PQQ) biosynthesis.	intermediary metabolism and respiration	Probable coenzyme PQQ synthesis protein E PqqE (coenzyme PQQ synthesis protein III)	2472.12	-0.512	0.000805367	0.00297041	3.09401		ERDMAN_RS03655	pqqE	ERDMAN_0765	Required for coenzyme pyrrolo-quinoline-quinone (PQQ) biosynthesis.	intermediary metabolism and respiration	Probable coenzyme PQQ synthesis protein E PqqE (coenzyme PQQ synthesis protein III)	2472.12	-0.679	8.61893e-06	0.000114763	5.06455		ERDMAN_RS03655	pqqE
ERDMAN_RS05750	lipU	ERDMAN_1201	Hydrolyses lipids	intermediary metabolism and respiration	Possible lipase LipU	824.91	-0.826	0.00119438	0.0178904	2.92286		ERDMAN_RS05750	lipU	ERDMAN_1201	Hydrolyses lipids	intermediary metabolism and respiration	Possible lipase LipU	824.91	-1.699	3.88691e-11	5.84972e-10	10.4104		ERDMAN_RS05750	lipU	ERDMAN_1201	Hydrolyses lipids	intermediary metabolism and respiration	Possible lipase LipU	824.91	-1.324	2.28572e-07	1.84359e-06	6.64098		ERDMAN_RS05750	lipU	ERDMAN_1201	Hydrolyses lipids	intermediary metabolism and respiration	Possible lipase LipU	824.91	1.221	1.31209e-06	2.12971e-05	5.88204		ERDMAN_RS05750	lipU
ERDMAN_RS01725	cyp135A1	ERDMAN_0362	Cytochromes P450 are a group of heme-thiolate monooxygenases. They oxidize a variety of structurally unrelated compounds, including steroids, fatty acids, and xenobiotics.	intermediary metabolism and respiration	Possible cytochrome P450 135A1 Cyp135A1	99.92	-1.014	0.00182097	0.0249452	2.7397		ERDMAN_RS01725	cyp135A1	ERDMAN_0362	Cytochromes P450 are a group of heme-thiolate monooxygenases. They oxidize a variety of structurally unrelated compounds, including steroids, fatty acids, and xenobiotics.	intermediary metabolism and respiration	Possible cytochrome P450 135A1 Cyp135A1	99.92	-1.577	1.70345e-06	1.54174e-05	5.76867		ERDMAN_RS01725	cyp135A1	ERDMAN_0362	Cytochromes P450 are a group of heme-thiolate monooxygenases. They oxidize a variety of structurally unrelated compounds, including steroids, fatty acids, and xenobiotics.	intermediary metabolism and respiration	Possible cytochrome P450 135A1 Cyp135A1	99.92	-1.375	2.6649e-05	0.000143393	4.57432		ERDMAN_RS01725	cyp135A1	ERDMAN_0362	Cytochromes P450 are a group of heme-thiolate monooxygenases. They oxidize a variety of structurally unrelated compounds, including steroids, fatty acids, and xenobiotics.	intermediary metabolism and respiration	Possible cytochrome P450 135A1 Cyp135A1	99.92	-1.736	1.14066e-07	2.28598e-06	6.94284		ERDMAN_RS01725	cyp135A1
ERDMAN_RS08255	frdB	ERDMAN_1729	Involved in interconversion of fumarate and succinate (anaerobic respiration) [catalytic activity: succinate + acceptor = fumarate + reduced acceptor].	intermediary metabolism and respiration	Probable fumarate reductase [iron-sulfur subunit] FrdB (fumarate dehydrogenase) (fumaric hydrogenase)	56.6	-1.136	0.00165654	0.023093	2.7808		ERDMAN_RS08255	frdB	ERDMAN_1729	Involved in interconversion of fumarate and succinate (anaerobic respiration) [catalytic activity: succinate + acceptor = fumarate + reduced acceptor].	intermediary metabolism and respiration	Probable fumarate reductase [iron-sulfur subunit] FrdB (fumarate dehydrogenase) (fumaric hydrogenase)	56.6	-1.756	2.05809e-06	1.82487e-05	5.68654		ERDMAN_RS08255	frdB	ERDMAN_1729	Involved in interconversion of fumarate and succinate (anaerobic respiration) [catalytic activity: succinate + acceptor = fumarate + reduced acceptor].	intermediary metabolism and respiration	Probable fumarate reductase [iron-sulfur subunit] FrdB (fumarate dehydrogenase) (fumaric hydrogenase)	56.6	-0.894	0.0119933	0.0307216	1.92106		ERDMAN_RS08255	frdB	ERDMAN_1729	Involved in interconversion of fumarate and succinate (anaerobic respiration) [catalytic activity: succinate + acceptor = fumarate + reduced acceptor].	intermediary metabolism and respiration	Probable fumarate reductase [iron-sulfur subunit] FrdB (fumarate dehydrogenase) (fumaric hydrogenase)	56.6	-1.434	6.27794e-05	0.00061039	4.20218		ERDMAN_RS08255	frdB
ERDMAN_RS14310	nrdR	ERDMAN_2980	Involved in transcriptional mechanism	regulatory proteins	Probable transcriptional regulatory protein NrdR	2830.04	2.521	3.33504e-45	2.81732e-43	44.4769		ERDMAN_RS14310	nrdR	ERDMAN_2980	Involved in transcriptional mechanism	regulatory proteins	Probable transcriptional regulatory protein NrdR	2830.04	4.247	1.00409e-126	9.86015e-125	125.998		ERDMAN_RS14310	nrdR	ERDMAN_2980	Involved in transcriptional mechanism	regulatory proteins	Probable transcriptional regulatory protein NrdR	2830.04	4.034	2.04802e-114	1.91539e-112	113.689		ERDMAN_RS14310	nrdR	ERDMAN_2980	Involved in transcriptional mechanism	regulatory proteins	Probable transcriptional regulatory protein NrdR	2830.04	1.042	7.44939e-09	1.80625e-07	8.12788		ERDMAN_RS14310	nrdR
ERDMAN_RS14320	lexA	ERDMAN_2982	Involved in regulation of nucleotide excision repair and sos response. Represses a number of genes involved in the response to DNA damage (sos response), including RECA and LEXA. Has been shown to bind to the 14 bp palindromic sequence 5'-cgaacnnnngttcg-3'. In the presence of single-stranded DNA, RECA interacts with LEXA causing an autocatalytic cleavage which disrupts the DNA-binding part of LEX…	regulatory proteins	Repressor LexA	28088.8	1.614	3.69915e-24	1.72692e-22	23.4319		ERDMAN_RS14320	lexA	ERDMAN_2982	Involved in regulation of nucleotide excision repair and sos response. Represses a number of genes involved in the response to DNA damage (sos response), including RECA and LEXA. Has been shown to bind to the 14 bp palindromic sequence 5'-cgaacnnnngttcg-3'. In the presence of single-stranded DNA, RECA interacts with LEXA causing an autocatalytic cleavage which disrupts the DNA-binding part of LEX…	regulatory proteins	Repressor LexA	28088.8	3.234	6.62168e-92	3.6125e-90	91.179		ERDMAN_RS14320	lexA	ERDMAN_2982	Involved in regulation of nucleotide excision repair and sos response. Represses a number of genes involved in the response to DNA damage (sos response), including RECA and LEXA. Has been shown to bind to the 14 bp palindromic sequence 5'-cgaacnnnngttcg-3'. In the presence of single-stranded DNA, RECA interacts with LEXA causing an autocatalytic cleavage which disrupts the DNA-binding part of LEX…	regulatory proteins	Repressor LexA	28088.8	2.924	1.83919e-75	9.30809e-74	74.7354		ERDMAN_RS14320	lexA	ERDMAN_2982	Involved in regulation of nucleotide excision repair and sos response. Represses a number of genes involved in the response to DNA damage (sos response), including RECA and LEXA. Has been shown to bind to the 14 bp palindromic sequence 5'-cgaacnnnngttcg-3'. In the presence of single-stranded DNA, RECA interacts with LEXA causing an autocatalytic cleavage which disrupts the DNA-binding part of LEX…	regulatory proteins	Repressor LexA	28088.8	0.423	0.00794486	0.0332347	2.09991		ERDMAN_RS14320	lexA
ERDMAN_RS06035	Rv1129c	ERDMAN_1265	Involved in transcriptional mechanism	regulatory proteins	Probable transcriptional regulator protein	495	1.388	3.17125e-05	0.000694543	4.49877		ERDMAN_RS06035	Rv1129c	ERDMAN_1265	Involved in transcriptional mechanism	regulatory proteins	Probable transcriptional regulator protein	495	1.27	0.000139767	0.00081697	3.8546		ERDMAN_RS06035	Rv1129c	ERDMAN_1265	Involved in transcriptional mechanism	regulatory proteins	Probable transcriptional regulator protein	495	1.092	0.00107862	0.00383424	2.96713		ERDMAN_RS06035	Rv1129c	ERDMAN_1265	Involved in transcriptional mechanism	regulatory proteins	Probable transcriptional regulator protein	495	-1.357	8.3003e-05	0.00077999	4.08091		ERDMAN_RS06035	Rv1129c
ERDMAN_RS05505	trcS	ERDMAN_1150	Sensor part of the two component regulatory system TRCS/TRCR.	regulatory proteins	Two component sensor histidine kinase TrcS	293.98	-0.507	0.00424316	0.047945	2.37231		ERDMAN_RS05505	trcS	ERDMAN_1150	Sensor part of the two component regulatory system TRCS/TRCR.	regulatory proteins	Two component sensor histidine kinase TrcS	293.98	-0.894	5.86809e-07	5.85022e-06	6.2315		ERDMAN_RS05505	trcS	ERDMAN_1150	Sensor part of the two component regulatory system TRCS/TRCR.	regulatory proteins	Two component sensor histidine kinase TrcS	293.98	-0.744	2.91215e-05	0.000155048	4.53579		ERDMAN_RS05505	trcS	ERDMAN_1150	Sensor part of the two component regulatory system TRCS/TRCR.	regulatory proteins	Two component sensor histidine kinase TrcS	293.98	0.567	0.000886919	0.00582578	3.05212		ERDMAN_RS05505	trcS
ERDMAN_RS05510	trcR	ERDMAN_1151	Sensor part of the two component regulatory system TRCS/TRCR. Involved in transcriptional autoactivation: TRCR activates its own expression by interacting with the at-rich sequence of the TRCR promoter.	regulatory proteins	Two component transcriptional regulator TrcR	314.72	-0.551	0.00343561	0.0406318	2.464		ERDMAN_RS05510	trcR	ERDMAN_1151	Sensor part of the two component regulatory system TRCS/TRCR. Involved in transcriptional autoactivation: TRCR activates its own expression by interacting with the at-rich sequence of the TRCR promoter.	regulatory proteins	Two component transcriptional regulator TrcR	314.72	-1.082	1.49892e-08	1.78417e-07	7.82422		ERDMAN_RS05510	trcR	ERDMAN_1151	Sensor part of the two component regulatory system TRCS/TRCR. Involved in transcriptional autoactivation: TRCR activates its own expression by interacting with the at-rich sequence of the TRCR promoter.	regulatory proteins	Two component transcriptional regulator TrcR	314.72	-0.905	1.88716e-06	1.312e-05	5.72419		ERDMAN_RS05510	trcR	ERDMAN_1151	Sensor part of the two component regulatory system TRCS/TRCR. Involved in transcriptional autoactivation: TRCR activates its own expression by interacting with the at-rich sequence of the TRCR promoter.	regulatory proteins	Two component transcriptional regulator TrcR	314.72	0.798	1.13555e-05	0.000145291	4.94479		ERDMAN_RS05510	trcR
ERDMAN_RS16860	Rv3201c	ERDMAN_3511	Has both ATPase and helicase activities	information pathways	Probable ATP-dependent DNA helicase	7405.23	4.389	2.32095e-63	3.58032e-61	62.6343		ERDMAN_RS16860	Rv3201c	ERDMAN_3511	Has both ATPase and helicase activities	information pathways	Probable ATP-dependent DNA helicase	7405.23	5.785	7.23302e-109	5.57085e-107	108.141		ERDMAN_RS16860	Rv3201c	ERDMAN_3511	Has both ATPase and helicase activities	information pathways	Probable ATP-dependent DNA helicase	7405.23	6.239	2.43025e-126	2.72743e-124	125.614		ERDMAN_RS16860	Rv3201c	ERDMAN_3511	Has both ATPase and helicase activities	information pathways	Probable ATP-dependent DNA helicase	7405.23	1.878	8.30778e-13	3.39927e-11	12.0805		ERDMAN_RS16860	Rv3201c
ERDMAN_RS16865	Rv3202c	ERDMAN_3512	Has both ATPase and helicase activities	information pathways	Possible ATP-dependent DNA helicase	9818.31	4.346	1.57236e-87	6.9734e-85	86.8034		ERDMAN_RS16865	Rv3202c	ERDMAN_3512	Has both ATPase and helicase activities	information pathways	Possible ATP-dependent DNA helicase	9818.31	5.952	7.64575e-163	1.36511e-160	162.117		ERDMAN_RS16865	Rv3202c	ERDMAN_3512	Has both ATPase and helicase activities	information pathways	Possible ATP-dependent DNA helicase	9818.31	6.191	4.75833e-176	1.09945e-173	175.323		ERDMAN_RS16865	Rv3202c	ERDMAN_3512	Has both ATPase and helicase activities	information pathways	Possible ATP-dependent DNA helicase	9818.31	1.869	2.17348e-17	1.46664e-15	16.6628		ERDMAN_RS16865	Rv3202c
ERDMAN_RS11515	Rv2191	ERDMAN_2410	Unknown	information pathways	Conserved hypothetical protein	3092.14	3.963	1.46582e-52	1.62523e-50	51.8339		ERDMAN_RS11515	Rv2191	ERDMAN_2410	Unknown	information pathways	Conserved hypothetical protein	3092.14	5.688	7.48972e-107	5.44807e-105	106.126		ERDMAN_RS11515	Rv2191	ERDMAN_2410	Unknown	information pathways	Conserved hypothetical protein	3092.14	5.394	3.03556e-96	1.89265e-94	95.5178		ERDMAN_RS11515	Rv2191	ERDMAN_2410	Unknown	information pathways	Conserved hypothetical protein	3092.14	1.85	1.51265e-12	6.06294e-11	11.8203		ERDMAN_RS11515	Rv2191
ERDMAN_RS14395	recX	ERDMAN_2997	May play a regulatory role possibly by interacting with RECA, the product of the upstream ORF.	information pathways	Regulatory protein RecX	2665.92	3.464	8.23633e-68	1.46113e-65	67.0843		ERDMAN_RS14395	recX	ERDMAN_2997	May play a regulatory role possibly by interacting with RECA, the product of the upstream ORF.	information pathways	Regulatory protein RecX	2665.92	4.972	4.90068e-139	5.83329e-137	138.31		ERDMAN_RS14395	recX	ERDMAN_2997	May play a regulatory role possibly by interacting with RECA, the product of the upstream ORF.	information pathways	Regulatory protein RecX	2665.92	4.966	1.05556e-138	1.38208e-136	137.977		ERDMAN_RS14395	recX	ERDMAN_2997	May play a regulatory role possibly by interacting with RECA, the product of the upstream ORF.	information pathways	Regulatory protein RecX	2665.92	1.552	1.2616e-14	6.11798e-13	13.8991		ERDMAN_RS14395	recX
ERDMAN_RS18900	radA	ERDMAN_3933	Involved in genetic recombination. May play a role in the repair of endogenous alkylation damage.	information pathways	DNA repair protein RadA (DNA repair protein SMS)	16347	3.383	4.84748e-111	5.73295e-108	110.314		ERDMAN_RS18900	radA	ERDMAN_3933	Involved in genetic recombination. May play a role in the repair of endogenous alkylation damage.	information pathways	DNA repair protein RadA (DNA repair protein SMS)	16347	5.1	1.08142e-250	1.41593e-247	249.966		ERDMAN_RS18900	radA	ERDMAN_3933	Involved in genetic recombination. May play a role in the repair of endogenous alkylation damage.	information pathways	DNA repair protein RadA (DNA repair protein SMS)	16347	5.103	6.41434e-251	5.03911e-248	250.193		ERDMAN_RS18900	radA	ERDMAN_3933	Involved in genetic recombination. May play a role in the repair of endogenous alkylation damage.	information pathways	DNA repair protein RadA (DNA repair protein SMS)	16347	1.262	9.24159e-17	5.76206e-15	16.0343		ERDMAN_RS18900	radA
ERDMAN_RS07025	ogt	ERDMAN_1473	Repair of alkylated guanine in DNA by stoichiometrically transferring the alkyl group at the O-6 position to a cysteine residue in the enzyme. This is a suicide reaction: the enzyme is irreversibly inactivated [catalytic activity: DNA (containing 6-O-methylguanine) + [protein]-L-cysteine = DNA (without 6-O-methylguanine) + protein S-methyl-L-cysteine.]	information pathways	Methylated-DNA--protein-cysteine methyltransferase Ogt (6-O-methylguanine-DNA methyltransferase) (O-6-methylguanine-DNA-alkyltransferase)	2226.5	3.242	4.00163e-44	3.22677e-42	43.3978		ERDMAN_RS07025	ogt	ERDMAN_1473	Repair of alkylated guanine in DNA by stoichiometrically transferring the alkyl group at the O-6 position to a cysteine residue in the enzyme. This is a suicide reaction: the enzyme is irreversibly inactivated [catalytic activity: DNA (containing 6-O-methylguanine) + [protein]-L-cysteine = DNA (without 6-O-methylguanine) + protein S-methyl-L-cysteine.]	information pathways	Methylated-DNA--protein-cysteine methyltransferase Ogt (6-O-methylguanine-DNA methyltransferase) (O-6-methylguanine-DNA-alkyltransferase)	2226.5	4.877	1.05479e-98	6.68263e-97	97.9768		ERDMAN_RS07025	ogt	ERDMAN_1473	Repair of alkylated guanine in DNA by stoichiometrically transferring the alkyl group at the O-6 position to a cysteine residue in the enzyme. This is a suicide reaction: the enzyme is irreversibly inactivated [catalytic activity: DNA (containing 6-O-methylguanine) + [protein]-L-cysteine = DNA (without 6-O-methylguanine) + protein S-methyl-L-cysteine.]	information pathways	Methylated-DNA--protein-cysteine methyltransferase Ogt (6-O-methylguanine-DNA methyltransferase) (O-6-methylguanine-DNA-alkyltransferase)	2226.5	5.16	2.25834e-110	1.92843e-108	109.646		ERDMAN_RS07025	ogt	ERDMAN_1473	Repair of alkylated guanine in DNA by stoichiometrically transferring the alkyl group at the O-6 position to a cysteine residue in the enzyme. This is a suicide reaction: the enzyme is irreversibly inactivated [catalytic activity: DNA (containing 6-O-methylguanine) + [protein]-L-cysteine = DNA (without 6-O-methylguanine) + protein S-methyl-L-cysteine.]	information pathways	Methylated-DNA--protein-cysteine methyltransferase Ogt (6-O-methylguanine-DNA methyltransferase) (O-6-methylguanine-DNA-alkyltransferase)	2226.5	1.847	3.32811e-15	1.7666e-13	14.4778		ERDMAN_RS07025	ogt
ERDMAN_RS14400	recA	ERDMAN_2998	Involved in regulation of nucleotide excision repair, in genetic recombination, and in induction of the sos response. Endonuclease which can catalyze the hydrolysis of ATP in the presence of single-stranded DNA, the ATP-dependent uptake of single-stranded DNA by duplex DNA, and the ATP-dependent hybridization of homologous single-stranded DNAS. It interacts with LEXA|Rv2720 causing its activation…	information pathways	RecA protein (recombinase A) [contains: endonuclease PI-MTUI (MTU RecA intein)].	52482.3	3.165	7.47259e-106	6.62818e-103	105.127		ERDMAN_RS14400	recA	ERDMAN_2998	Involved in regulation of nucleotide excision repair, in genetic recombination, and in induction of the sos response. Endonuclease which can catalyze the hydrolysis of ATP in the presence of single-stranded DNA, the ATP-dependent uptake of single-stranded DNA by duplex DNA, and the ATP-dependent hybridization of homologous single-stranded DNAS. It interacts with LEXA|Rv2720 causing its activation…	information pathways	RecA protein (recombinase A) [contains: endonuclease PI-MTUI (MTU RecA intein)].	52482.3	4.655	7.09121e-227	4.64238e-224	226.149		ERDMAN_RS14400	recA	ERDMAN_2998	Involved in regulation of nucleotide excision repair, in genetic recombination, and in induction of the sos response. Endonuclease which can catalyze the hydrolysis of ATP in the presence of single-stranded DNA, the ATP-dependent uptake of single-stranded DNA by duplex DNA, and the ATP-dependent hybridization of homologous single-stranded DNAS. It interacts with LEXA|Rv2720 causing its activation…	information pathways	RecA protein (recombinase A) [contains: endonuclease PI-MTUI (MTU RecA intein)].	52482.3	4.736	8.30461e-235	5.43675e-232	234.081		ERDMAN_RS14400	recA	ERDMAN_2998	Involved in regulation of nucleotide excision repair, in genetic recombination, and in induction of the sos response. Endonuclease which can catalyze the hydrolysis of ATP in the presence of single-stranded DNA, the ATP-dependent uptake of single-stranded DNA by duplex DNA, and the ATP-dependent hybridization of homologous single-stranded DNAS. It interacts with LEXA|Rv2720 causing its activation…	information pathways	RecA protein (recombinase A) [contains: endonuclease PI-MTUI (MTU RecA intein)].	52482.3	1.514	1.49306e-25	1.72492e-23	24.8259		ERDMAN_RS14400	recA
ERDMAN_RS15675	ung	ERDMAN_3262	Involved in base excision repair.excises uracil residues from the DNA which can arise as a result of misincorporation of dUMP residues by DNA polymerase or due to deamination of cytosine.	information pathways	Probable uracil-DNA glycosylase Ung (UDG)	2847.73	2.987	2.57722e-82	9.14396e-80	81.5888		ERDMAN_RS15675	ung	ERDMAN_3262	Involved in base excision repair.excises uracil residues from the DNA which can arise as a result of misincorporation of dUMP residues by DNA polymerase or due to deamination of cytosine.	information pathways	Probable uracil-DNA glycosylase Ung (UDG)	2847.73	4.231	4.17895e-165	7.81662e-163	164.379		ERDMAN_RS15675	ung	ERDMAN_3262	Involved in base excision repair.excises uracil residues from the DNA which can arise as a result of misincorporation of dUMP residues by DNA polymerase or due to deamination of cytosine.	information pathways	Probable uracil-DNA glycosylase Ung (UDG)	2847.73	4.112	5.84138e-156	9.97606e-154	155.233		ERDMAN_RS15675	ung	ERDMAN_3262	Involved in base excision repair.excises uracil residues from the DNA which can arise as a result of misincorporation of dUMP residues by DNA polymerase or due to deamination of cytosine.	information pathways	Probable uracil-DNA glycosylase Ung (UDG)	2847.73	1.061	1.75371e-11	5.93843e-10	10.756		ERDMAN_RS15675	ung
ERDMAN_RS07030	alkA	ERDMAN_1474	Involved in the adaptive response to alkylation damage in DNA caused by alkylating agents. Repairs the SP diastereomer of DNA methylphosphotriester lesions by a direct and irreversible transfer of the methyl group to one of its own cysteine residues. The methylated ALKA protein acts as a positive regulator of its own synthesis, as well as that of other proteins.	information pathways	Probable bifunctional regulatory protein and DNA repair enzyme AlkA (regulatory protein of adaptative response) (methylphosphotriester-DNA--protein-cysteine S-methyltransferase)	7317.18	2.904	1.67143e-54	1.97674e-52	53.7769		ERDMAN_RS07030	alkA	ERDMAN_1474	Involved in the adaptive response to alkylation damage in DNA caused by alkylating agents. Repairs the SP diastereomer of DNA methylphosphotriester lesions by a direct and irreversible transfer of the methyl group to one of its own cysteine residues. The methylated ALKA protein acts as a positive regulator of its own synthesis, as well as that of other proteins.	information pathways	Probable bifunctional regulatory protein and DNA repair enzyme AlkA (regulatory protein of adaptative response) (methylphosphotriester-DNA--protein-cysteine S-methyltransferase)	7317.18	4.842	2.53705e-149	3.69094e-147	148.596		ERDMAN_RS07030	alkA	ERDMAN_1474	Involved in the adaptive response to alkylation damage in DNA caused by alkylating agents. Repairs the SP diastereomer of DNA methylphosphotriester lesions by a direct and irreversible transfer of the methyl group to one of its own cysteine residues. The methylated ALKA protein acts as a positive regulator of its own synthesis, as well as that of other proteins.	information pathways	Probable bifunctional regulatory protein and DNA repair enzyme AlkA (regulatory protein of adaptative response) (methylphosphotriester-DNA--protein-cysteine S-methyltransferase)	7317.18	5.026	9.39601e-161	1.7575e-158	160.027		ERDMAN_RS07030	alkA	ERDMAN_1474	Involved in the adaptive response to alkylation damage in DNA caused by alkylating agents. Repairs the SP diastereomer of DNA methylphosphotriester lesions by a direct and irreversible transfer of the methyl group to one of its own cysteine residues. The methylated ALKA protein acts as a positive regulator of its own synthesis, as well as that of other proteins.	information pathways	Probable bifunctional regulatory protein and DNA repair enzyme AlkA (regulatory protein of adaptative response) (methylphosphotriester-DNA--protein-cysteine S-methyltransferase)	7317.18	1.817	2.79728e-22	2.74693e-20	21.5533		ERDMAN_RS07030	alkA
ERDMAN_RS17740	dnaE2	ERDMAN_3692	DNA polymerase III is a complex, multichain enzyme responsible for most of the replicative synthesis in bacteria. The alpha chain is the DNA polymerase. [catalytic activity: N deoxynucleoside triphosphate = N pyrophosphate + DNA(N)].	information pathways	Probable DNA polymerase III (alpha chain) DnaE2 (DNA nucleotidyltransferase)	12449.4	2.884	1.43371e-32	8.20455e-31	31.8435		ERDMAN_RS17740	dnaE2	ERDMAN_3692	DNA polymerase III is a complex, multichain enzyme responsible for most of the replicative synthesis in bacteria. The alpha chain is the DNA polymerase. [catalytic activity: N deoxynucleoside triphosphate = N pyrophosphate + DNA(N)].	information pathways	Probable DNA polymerase III (alpha chain) DnaE2 (DNA nucleotidyltransferase)	12449.4	5.812	1.60867e-127	1.62022e-125	126.794		ERDMAN_RS17740	dnaE2	ERDMAN_3692	DNA polymerase III is a complex, multichain enzyme responsible for most of the replicative synthesis in bacteria. The alpha chain is the DNA polymerase. [catalytic activity: N deoxynucleoside triphosphate = N pyrophosphate + DNA(N)].	information pathways	Probable DNA polymerase III (alpha chain) DnaE2 (DNA nucleotidyltransferase)	12449.4	5.739	2.17411e-124	2.30809e-122	123.663		ERDMAN_RS17740	dnaE2	ERDMAN_3692	DNA polymerase III is a complex, multichain enzyme responsible for most of the replicative synthesis in bacteria. The alpha chain is the DNA polymerase. [catalytic activity: N deoxynucleoside triphosphate = N pyrophosphate + DNA(N)].	information pathways	Probable DNA polymerase III (alpha chain) DnaE2 (DNA nucleotidyltransferase)	12449.4	1.039	2.03591e-05	0.000236599	4.69124		ERDMAN_RS17740	dnaE2
ERDMAN_RS17190	Rv3263	ERDMAN_3579	Causes DNA methylation.	information pathways	Probable DNA methylase (modification methylase) (methyltransferase)	5873.35	2.752	1.62535e-36	1.08806e-34	35.7891		ERDMAN_RS17190	Rv3263	ERDMAN_3579	Causes DNA methylation.	information pathways	Probable DNA methylase (modification methylase) (methyltransferase)	5873.35	4.571	4.04024e-98	2.51906e-96	97.3936		ERDMAN_RS17190	Rv3263	ERDMAN_3579	Causes DNA methylation.	information pathways	Probable DNA methylase (modification methylase) (methyltransferase)	5873.35	4.589	7.56637e-99	5.21416e-97	98.1211		ERDMAN_RS17190	Rv3263	ERDMAN_3579	Causes DNA methylation.	information pathways	Probable DNA methylase (modification methylase) (methyltransferase)	5873.35	1.286	4.09954e-09	1.01918e-07	8.38726		ERDMAN_RS17190	Rv3263
ERDMAN_RS13655	ruvB	ERDMAN_2851	forms a complex with RUVA. RUVB could possess weak ATPase activity, which will be stimulated by the RUVA protein in the presence of DNA. The RUVA-RUVB complex in the presence of ATP renatures cruciform structure in supercoiled DNA with palindromic sequence, indicating that it may promote strand exchange reactions in homologous recombination. RUVAB is an helicase that mediates the holliday junctio…	information pathways	Probable holliday junction DNA helicase RuvB	2518.99	2.624	4.1537e-55	5.08184e-53	54.3816		ERDMAN_RS13655	ruvB	ERDMAN_2851	forms a complex with RUVA. RUVB could possess weak ATPase activity, which will be stimulated by the RUVA protein in the presence of DNA. The RUVA-RUVB complex in the presence of ATP renatures cruciform structure in supercoiled DNA with palindromic sequence, indicating that it may promote strand exchange reactions in homologous recombination. RUVAB is an helicase that mediates the holliday junctio…	information pathways	Probable holliday junction DNA helicase RuvB	2518.99	3.832	1.15211e-116	1.00567e-114	115.939		ERDMAN_RS13655	ruvB	ERDMAN_2851	forms a complex with RUVA. RUVB could possess weak ATPase activity, which will be stimulated by the RUVA protein in the presence of DNA. The RUVA-RUVB complex in the presence of ATP renatures cruciform structure in supercoiled DNA with palindromic sequence, indicating that it may promote strand exchange reactions in homologous recombination. RUVAB is an helicase that mediates the holliday junctio…	information pathways	Probable holliday junction DNA helicase RuvB	2518.99	3.498	2.23801e-97	1.46515e-95	96.6501		ERDMAN_RS13655	ruvB	ERDMAN_2851	forms a complex with RUVA. RUVB could possess weak ATPase activity, which will be stimulated by the RUVA protein in the presence of DNA. The RUVA-RUVB complex in the presence of ATP renatures cruciform structure in supercoiled DNA with palindromic sequence, indicating that it may promote strand exchange reactions in homologous recombination. RUVAB is an helicase that mediates the holliday junctio…	information pathways	Probable holliday junction DNA helicase RuvB	2518.99	1.184	2.53835e-12	9.8719e-11	11.5954		ERDMAN_RS13655	ruvB
ERDMAN_RS13665	ruvC	ERDMAN_2853	Nuclease that resolves holliday junction intermediates in genetic recombination. Cleaves the cruciform structure in supercoiled DNA by nicking to strands with the same polarity at sites symmetrically opposed at the junction in the homologous ARMS and leaves a 5'terminal phosphate and a 3'terminal hydroxyl group [catalytic activity: endonucleolytic cleavage at a junction such as a reciprocal singl…	information pathways	Probable crossover junction endodeoxyribonuclease RuvC (holliday junction nuclease) (holliday junction resolvase)	5321.56	2.364	4.24919e-61	5.79851e-59	60.3717		ERDMAN_RS13665	ruvC	ERDMAN_2853	Nuclease that resolves holliday junction intermediates in genetic recombination. Cleaves the cruciform structure in supercoiled DNA by nicking to strands with the same polarity at sites symmetrically opposed at the junction in the homologous ARMS and leaves a 5'terminal phosphate and a 3'terminal hydroxyl group [catalytic activity: endonucleolytic cleavage at a junction such as a reciprocal singl…	information pathways	Probable crossover junction endodeoxyribonuclease RuvC (holliday junction nuclease) (holliday junction resolvase)	5321.56	3.938	9.32735e-168	2.03543e-165	167.03		ERDMAN_RS13665	ruvC	ERDMAN_2853	Nuclease that resolves holliday junction intermediates in genetic recombination. Cleaves the cruciform structure in supercoiled DNA by nicking to strands with the same polarity at sites symmetrically opposed at the junction in the homologous ARMS and leaves a 5'terminal phosphate and a 3'terminal hydroxyl group [catalytic activity: endonucleolytic cleavage at a junction such as a reciprocal singl…	information pathways	Probable crossover junction endodeoxyribonuclease RuvC (holliday junction nuclease) (holliday junction resolvase)	5321.56	3.524	1.58191e-134	1.94179e-132	133.801		ERDMAN_RS13665	ruvC	ERDMAN_2853	Nuclease that resolves holliday junction intermediates in genetic recombination. Cleaves the cruciform structure in supercoiled DNA by nicking to strands with the same polarity at sites symmetrically opposed at the junction in the homologous ARMS and leaves a 5'terminal phosphate and a 3'terminal hydroxyl group [catalytic activity: endonucleolytic cleavage at a junction such as a reciprocal singl…	information pathways	Probable crossover junction endodeoxyribonuclease RuvC (holliday junction nuclease) (holliday junction resolvase)	5321.56	0.78	6.61633e-08	1.37508e-06	7.17938		ERDMAN_RS13665	ruvC
ERDMAN_RS00970	sigG	ERDMAN_0207	The sigma factor is an initiation factor that promotes attachment of the RNA polymerase to specific initiation sites and then is released.	information pathways	Probable alternative RNA polymerase sigma factor SigG (RNA polymerase ECF type sigma factor)	9153.12	2.363	1.46946e-34	9.14675e-33	33.8328		ERDMAN_RS00970	sigG	ERDMAN_0207	The sigma factor is an initiation factor that promotes attachment of the RNA polymerase to specific initiation sites and then is released.	information pathways	Probable alternative RNA polymerase sigma factor SigG (RNA polymerase ECF type sigma factor)	9153.12	4.118	1.16347e-101	7.61687e-100	100.934		ERDMAN_RS00970	sigG	ERDMAN_0207	The sigma factor is an initiation factor that promotes attachment of the RNA polymerase to specific initiation sites and then is released.	information pathways	Probable alternative RNA polymerase sigma factor SigG (RNA polymerase ECF type sigma factor)	9153.12	3.817	1.35785e-87	7.96064e-86	86.8671		ERDMAN_RS00970	sigG	ERDMAN_0207	The sigma factor is an initiation factor that promotes attachment of the RNA polymerase to specific initiation sites and then is released.	information pathways	Probable alternative RNA polymerase sigma factor SigG (RNA polymerase ECF type sigma factor)	9153.12	0.552	0.00431372	0.0207651	2.36515		ERDMAN_RS00970	sigG
ERDMAN_RS19195	Rv3644c	ERDMAN_3990	DNA polymerase is a complex, multichain enzyme responsible for most of the replicative synthesis in bacteria.	information pathways	Possible DNA polymerase	2287.09	2.242	1.7173e-74	3.80811e-72	73.7652		ERDMAN_RS19195	Rv3644c	ERDMAN_3990	DNA polymerase is a complex, multichain enzyme responsible for most of the replicative synthesis in bacteria.	information pathways	Possible DNA polymerase	2287.09	3.731	4.47932e-209	1.95497e-206	208.349		ERDMAN_RS19195	Rv3644c	ERDMAN_3990	DNA polymerase is a complex, multichain enzyme responsible for most of the replicative synthesis in bacteria.	information pathways	Possible DNA polymerase	2287.09	3.617	1.79241e-196	7.04057e-194	195.747		ERDMAN_RS19195	Rv3644c	ERDMAN_3990	DNA polymerase is a complex, multichain enzyme responsible for most of the replicative synthesis in bacteria.	information pathways	Possible DNA polymerase	2287.09	0.67	9.7883e-08	1.98188e-06	7.00929		ERDMAN_RS19195	Rv3644c
ERDMAN_RS13660	ruvA	ERDMAN_2852	forms a complex with RUVB. RUVA stimulates, in the presence of DNA, the weak ATPase activity of RUVB. The RUVA-RUVB complex in the presence of ATP renatures cruciform structure in supercoiled DNA with palindromic sequence, indicating that it may promote strand exchange reactions in homologous recombination. RUVAB is an helicase that mediates the holliday junction migration by localized denaturati…	information pathways	Probable holliday junction DNA helicase RuvA	2117.49	2.198	2.01801e-38	1.4039e-36	37.6951		ERDMAN_RS13660	ruvA	ERDMAN_2852	forms a complex with RUVB. RUVA stimulates, in the presence of DNA, the weak ATPase activity of RUVB. The RUVA-RUVB complex in the presence of ATP renatures cruciform structure in supercoiled DNA with palindromic sequence, indicating that it may promote strand exchange reactions in homologous recombination. RUVAB is an helicase that mediates the holliday junction migration by localized denaturati…	information pathways	Probable holliday junction DNA helicase RuvA	2117.49	3.709	5.51346e-108	4.16479e-106	107.259		ERDMAN_RS13660	ruvA	ERDMAN_2852	forms a complex with RUVB. RUVA stimulates, in the presence of DNA, the weak ATPase activity of RUVB. The RUVA-RUVB complex in the presence of ATP renatures cruciform structure in supercoiled DNA with palindromic sequence, indicating that it may promote strand exchange reactions in homologous recombination. RUVAB is an helicase that mediates the holliday junction migration by localized denaturati…	information pathways	Probable holliday junction DNA helicase RuvA	2117.49	3.566	6.3856e-100	4.47904e-98	99.1948		ERDMAN_RS13660	ruvA	ERDMAN_2852	forms a complex with RUVB. RUVA stimulates, in the presence of DNA, the weak ATPase activity of RUVB. The RUVA-RUVB complex in the presence of ATP renatures cruciform structure in supercoiled DNA with palindromic sequence, indicating that it may promote strand exchange reactions in homologous recombination. RUVAB is an helicase that mediates the holliday junction migration by localized denaturati…	information pathways	Probable holliday junction DNA helicase RuvA	2117.49	1.028	1.81576e-09	4.6923e-08	8.74094		ERDMAN_RS13660	ruvA
ERDMAN_RS00290	ssb	ERDMAN_0063	This protein is essential for replication of the chromosome. It is also involved in DNA recombination and repair.	information pathways	Single-strand binding protein Ssb (helix-destabilizing protein)	8866.22	1.951	1.0538e-30	5.49833e-29	29.9772		ERDMAN_RS00290	ssb	ERDMAN_0063	This protein is essential for replication of the chromosome. It is also involved in DNA recombination and repair.	information pathways	Single-strand binding protein Ssb (helix-destabilizing protein)	8866.22	3.667	1.3744e-104	9.4713e-103	103.862		ERDMAN_RS00290	ssb	ERDMAN_0063	This protein is essential for replication of the chromosome. It is also involved in DNA recombination and repair.	information pathways	Single-strand binding protein Ssb (helix-destabilizing protein)	8866.22	3.829	7.47167e-114	6.67017e-112	113.127		ERDMAN_RS00290	ssb	ERDMAN_0063	This protein is essential for replication of the chromosome. It is also involved in DNA recombination and repair.	information pathways	Single-strand binding protein Ssb (helix-destabilizing protein)	8866.22	0.704	3.39863e-05	0.000368779	4.4687		ERDMAN_RS00290	ssb
ERDMAN_RS00295	rpsR1	ERDMAN_0064	This protein has been implicated in aminoacyl-transfer RNA binding. It appears to be situated at the decoding site of messenger RNA.	information pathways	30S ribosomal protein S18-1 RpsR1	2904.12	1.939	7.40114e-26	3.64712e-24	25.1307		ERDMAN_RS00295	rpsR1	ERDMAN_0064	This protein has been implicated in aminoacyl-transfer RNA binding. It appears to be situated at the decoding site of messenger RNA.	information pathways	30S ribosomal protein S18-1 RpsR1	2904.12	3.743	5.00313e-93	2.80747e-91	92.3008		ERDMAN_RS00295	rpsR1	ERDMAN_0064	This protein has been implicated in aminoacyl-transfer RNA binding. It appears to be situated at the decoding site of messenger RNA.	information pathways	30S ribosomal protein S18-1 RpsR1	2904.12	3.79	2.37516e-95	1.45776e-93	94.6243		ERDMAN_RS00295	rpsR1	ERDMAN_0064	This protein has been implicated in aminoacyl-transfer RNA binding. It appears to be situated at the decoding site of messenger RNA.	information pathways	30S ribosomal protein S18-1 RpsR1	2904.12	0.621	0.000833541	0.00557777	3.07907		ERDMAN_RS00295	rpsR1
ERDMAN_RS17355	lhr	ERDMAN_3612	Has both ATPase and helicase activities.	information pathways	Probable ATP-dependent helicase Lhr (large helicase-related protein)	14588.3	1.894	6.32261e-47	6.06287e-45	46.1991		ERDMAN_RS17355	lhr	ERDMAN_3612	Has both ATPase and helicase activities.	information pathways	Probable ATP-dependent helicase Lhr (large helicase-related protein)	14588.3	3.621	1.74944e-167	3.61674e-165	166.757		ERDMAN_RS17355	lhr	ERDMAN_3612	Has both ATPase and helicase activities.	information pathways	Probable ATP-dependent helicase Lhr (large helicase-related protein)	14588.3	3.78	1.9872e-182	5.57553e-180	181.702		ERDMAN_RS17355	lhr	ERDMAN_3612	Has both ATPase and helicase activities.	information pathways	Probable ATP-dependent helicase Lhr (large helicase-related protein)	14588.3	0.37	0.0050733	0.0236481	2.29471		ERDMAN_RS17355	lhr
ERDMAN_RS07480	fmt	ERDMAN_1565	Modify the free amino group of the aminoacyl moiety of methionyl-tRNA(fMet). The formyl group appears to play a dual role in the initiator identity of N-formylmethionyl-tRNA by:(I) promoting its recognition by IF2 and (II) impairing its binding to EFTU-GTP. [catalytic activity: 10-formyltetrahydrofolate + L-methionyl-tRNA + H(2)O = tetrahydrofolate + N-formylmethionyl-tRNA]	information pathways	Probable methionyl-tRNA formyltransferase Fmt	1342.98	1.821	7.91588e-29	4.01222e-27	28.1015		ERDMAN_RS07480	fmt	ERDMAN_1565	Modify the free amino group of the aminoacyl moiety of methionyl-tRNA(fMet). The formyl group appears to play a dual role in the initiator identity of N-formylmethionyl-tRNA by:(I) promoting its recognition by IF2 and (II) impairing its binding to EFTU-GTP. [catalytic activity: 10-formyltetrahydrofolate + L-methionyl-tRNA + H(2)O = tetrahydrofolate + N-formylmethionyl-tRNA]	information pathways	Probable methionyl-tRNA formyltransferase Fmt	1342.98	3.724	2.6015e-120	2.32243e-118	119.585		ERDMAN_RS07480	fmt	ERDMAN_1565	Modify the free amino group of the aminoacyl moiety of methionyl-tRNA(fMet). The formyl group appears to play a dual role in the initiator identity of N-formylmethionyl-tRNA by:(I) promoting its recognition by IF2 and (II) impairing its binding to EFTU-GTP. [catalytic activity: 10-formyltetrahydrofolate + L-methionyl-tRNA + H(2)O = tetrahydrofolate + N-formylmethionyl-tRNA]	information pathways	Probable methionyl-tRNA formyltransferase Fmt	1342.98	3.63	2.61118e-114	2.38528e-112	113.583		ERDMAN_RS07480	fmt	ERDMAN_1565	Modify the free amino group of the aminoacyl moiety of methionyl-tRNA(fMet). The formyl group appears to play a dual role in the initiator identity of N-formylmethionyl-tRNA by:(I) promoting its recognition by IF2 and (II) impairing its binding to EFTU-GTP. [catalytic activity: 10-formyltetrahydrofolate + L-methionyl-tRNA + H(2)O = tetrahydrofolate + N-formylmethionyl-tRNA]	information pathways	Probable methionyl-tRNA formyltransferase Fmt	1342.98	1.088	3.49402e-11	1.09796e-09	10.4567		ERDMAN_RS07480	fmt
ERDMAN_RS07485	fmu	ERDMAN_1566	Unknown	information pathways	Probable Fmu protein (sun protein)	909.42	1.637	4.14238e-25	2.01331e-23	24.3827		ERDMAN_RS07485	fmu	ERDMAN_1566	Unknown	information pathways	Probable Fmu protein (sun protein)	909.42	2.907	1.8532e-78	9.21441e-77	77.7321		ERDMAN_RS07485	fmu	ERDMAN_1566	Unknown	information pathways	Probable Fmu protein (sun protein)	909.42	2.85	1.84835e-75	9.30809e-74	74.7332		ERDMAN_RS07485	fmu	ERDMAN_1566	Unknown	information pathways	Probable Fmu protein (sun protein)	909.42	0.5	0.00186957	0.0109118	2.72826		ERDMAN_RS07485	fmu
ERDMAN_RS08605	uvrA	ERDMAN_1802	Involved in nucleotide excision repair. The ABC excision nuclease is a DNA repair enzyme that catalyzes the excision reaction of UV-damaged nucleotide segments producing oligomers having the modified base(S). UVRA is an ATPase and a DNA-binding protein that preferentially binds single-stranded or UV-irradiated double-stranded DNA.	information pathways	Probable excinuclease ABC (subunit A - DNA-binding ATPase) UvrA	13495.9	1.605	8.23128e-22	3.43583e-20	21.0845		ERDMAN_RS08605	uvrA	ERDMAN_1802	Involved in nucleotide excision repair. The ABC excision nuclease is a DNA repair enzyme that catalyzes the excision reaction of UV-damaged nucleotide segments producing oligomers having the modified base(S). UVRA is an ATPase and a DNA-binding protein that preferentially binds single-stranded or UV-irradiated double-stranded DNA.	information pathways	Probable excinuclease ABC (subunit A - DNA-binding ATPase) UvrA	13495.9	3.31	1.35912e-87	7.21435e-86	86.8667		ERDMAN_RS08605	uvrA	ERDMAN_1802	Involved in nucleotide excision repair. The ABC excision nuclease is a DNA repair enzyme that catalyzes the excision reaction of UV-damaged nucleotide segments producing oligomers having the modified base(S). UVRA is an ATPase and a DNA-binding protein that preferentially binds single-stranded or UV-irradiated double-stranded DNA.	information pathways	Probable excinuclease ABC (subunit A - DNA-binding ATPase) UvrA	13495.9	3.565	2.47932e-101	1.77069e-99	100.606		ERDMAN_RS08605	uvrA	ERDMAN_1802	Involved in nucleotide excision repair. The ABC excision nuclease is a DNA repair enzyme that catalyzes the excision reaction of UV-damaged nucleotide segments producing oligomers having the modified base(S). UVRA is an ATPase and a DNA-binding protein that preferentially binds single-stranded or UV-irradiated double-stranded DNA.	information pathways	Probable excinuclease ABC (subunit A - DNA-binding ATPase) UvrA	13495.9	0.959	9.84041e-09	2.3285e-07	8.00699		ERDMAN_RS08605	uvrA
ERDMAN_RS08225	dnaE1	ERDMAN_1722	DNA polymerase III is a complex, multichain enzyme responsible for most of the replicative synthesis in bacteria. This DNA polymerase also exhibits 3' to 5' exonuclease activity. The alpha chain is the DNA polymerase [catalytic activity: N deoxynucleoside triphosphate = N diphosphate + {DNA}(N)].	information pathways	Probable DNA polymerase III (alpha chain) DnaE1 (DNA nucleotidyltransferase)	14923	1.578	3.8423e-21	1.58517e-19	20.4154		ERDMAN_RS08225	dnaE1	ERDMAN_1722	DNA polymerase III is a complex, multichain enzyme responsible for most of the replicative synthesis in bacteria. This DNA polymerase also exhibits 3' to 5' exonuclease activity. The alpha chain is the DNA polymerase [catalytic activity: N deoxynucleoside triphosphate = N diphosphate + {DNA}(N)].	information pathways	Probable DNA polymerase III (alpha chain) DnaE1 (DNA nucleotidyltransferase)	14923	3.012	8.5642e-73	4.20502e-71	72.0673		ERDMAN_RS08225	dnaE1	ERDMAN_1722	DNA polymerase III is a complex, multichain enzyme responsible for most of the replicative synthesis in bacteria. This DNA polymerase also exhibits 3' to 5' exonuclease activity. The alpha chain is the DNA polymerase [catalytic activity: N deoxynucleoside triphosphate = N diphosphate + {DNA}(N)].	information pathways	Probable DNA polymerase III (alpha chain) DnaE1 (DNA nucleotidyltransferase)	14923	3.156	9.19553e-80	4.94795e-78	79.0364		ERDMAN_RS08225	dnaE1	ERDMAN_1722	DNA polymerase III is a complex, multichain enzyme responsible for most of the replicative synthesis in bacteria. This DNA polymerase also exhibits 3' to 5' exonuclease activity. The alpha chain is the DNA polymerase [catalytic activity: N deoxynucleoside triphosphate = N diphosphate + {DNA}(N)].	information pathways	Probable DNA polymerase III (alpha chain) DnaE1 (DNA nucleotidyltransferase)	14923	0.497	0.00299197	0.0158817	2.52404		ERDMAN_RS08225	dnaE1
ERDMAN_RS12425	recO	ERDMAN_2595	Involved in DNA repair and RECF pathway recombination	information pathways	Possible DNA repair protein RecO	1586.58	1.319	7.07314e-15	2.4847e-13	14.1504		ERDMAN_RS12425	recO	ERDMAN_2595	Involved in DNA repair and RECF pathway recombination	information pathways	Possible DNA repair protein RecO	1586.58	2.994	5.63737e-72	2.73377e-70	71.2489		ERDMAN_RS12425	recO	ERDMAN_2595	Involved in DNA repair and RECF pathway recombination	information pathways	Possible DNA repair protein RecO	1586.58	2.684	4.71822e-58	1.93054e-56	57.3262		ERDMAN_RS12425	recO	ERDMAN_2595	Involved in DNA repair and RECF pathway recombination	information pathways	Possible DNA repair protein RecO	1586.58	0.628	0.000218609	0.00180778	3.66033		ERDMAN_RS12425	recO
ERDMAN_RS22845	mihF	ERDMAN_1546	Unknown	information pathways	Putative integration host factor MihF	3474.69	0.694	7.37473e-06	0.000175608	5.13225		ERDMAN_RS22845	mihF	ERDMAN_1546	Unknown	information pathways	Putative integration host factor MihF	3474.69	1.04	1.69123e-11	2.60516e-10	10.7718		ERDMAN_RS22845	mihF	ERDMAN_1546	Unknown	information pathways	Putative integration host factor MihF	3474.69	1.09	1.7204e-12	2.5405e-11	11.7644		ERDMAN_RS22845	mihF	ERDMAN_1546	Unknown	information pathways	Putative integration host factor MihF	3474.69	0.868	1.89718e-08	4.35796e-07	7.72189		ERDMAN_RS22845	mihF
ERDMAN_RS03710	rplW	ERDMAN_0775	Binds to a specific region on the 23S rRNA.	information pathways	50S ribosomal protein L23 RplW	2836.87	0.67	8.10485e-05	0.0016622	4.09125		ERDMAN_RS03710	rplW	ERDMAN_0775	Binds to a specific region on the 23S rRNA.	information pathways	50S ribosomal protein L23 RplW	2836.87	1.066	3.32612e-10	4.73369e-09	9.47806		ERDMAN_RS03710	rplW	ERDMAN_0775	Binds to a specific region on the 23S rRNA.	information pathways	50S ribosomal protein L23 RplW	2836.87	1.151	1.14693e-11	1.59192e-10	10.9405		ERDMAN_RS03710	rplW	ERDMAN_0775	Binds to a specific region on the 23S rRNA.	information pathways	50S ribosomal protein L23 RplW	2836.87	-0.941	3.76222e-08	8.25587e-07	7.42456		ERDMAN_RS03710	rplW
ERDMAN_RS03770	rplX	ERDMAN_0788	This protein is found in the ribonucleoprotein core and is involved in the early assembly of the 50S subunit. It is not involved in the functions of the mature 50S subunit.	information pathways	50S ribosomal protein L24 RplX	1265.66	0.648	0.000321193	0.00569796	3.49323		ERDMAN_RS03770	rplX	ERDMAN_0788	This protein is found in the ribonucleoprotein core and is involved in the early assembly of the 50S subunit. It is not involved in the functions of the mature 50S subunit.	information pathways	50S ribosomal protein L24 RplX	1265.66	1.214	1.31661e-11	2.06042e-10	10.8805		ERDMAN_RS03770	rplX	ERDMAN_0788	This protein is found in the ribonucleoprotein core and is involved in the early assembly of the 50S subunit. It is not involved in the functions of the mature 50S subunit.	information pathways	50S ribosomal protein L24 RplX	1265.66	0.87	1.28229e-06	9.09178e-06	5.89201		ERDMAN_RS03770	rplX	ERDMAN_0788	This protein is found in the ribonucleoprotein core and is involved in the early assembly of the 50S subunit. It is not involved in the functions of the mature 50S subunit.	information pathways	50S ribosomal protein L24 RplX	1265.66	-0.515	0.00450162	0.0214951	2.34663		ERDMAN_RS03770	rplX
ERDMAN_RS00030	gyrA	ERDMAN_0006	DNA gyrase negatively supercoils closed circular double-stranded DNA in an ATP-dependent manner and also catalyzes the interconversion of other topological isomers of double-stranded DNA rings, including catenanes and knotted rings [catalytic activity: ATP-dependent breakage, passage and rejoining of double-stranded DNA].	information pathways	DNA gyrase (subunit A) GyrA (DNA topoisomerase (ATP-hydrolysing)) (DNA topoisomerase II) (type II DNA topoisomerase)	7607.65	0.567	0.000171275	0.00330263	3.76631		ERDMAN_RS00030	gyrA	ERDMAN_0006	DNA gyrase negatively supercoils closed circular double-stranded DNA in an ATP-dependent manner and also catalyzes the interconversion of other topological isomers of double-stranded DNA rings, including catenanes and knotted rings [catalytic activity: ATP-dependent breakage, passage and rejoining of double-stranded DNA].	information pathways	DNA gyrase (subunit A) GyrA (DNA topoisomerase (ATP-hydrolysing)) (DNA topoisomerase II) (type II DNA topoisomerase)	7607.65	0.44	0.00355773	0.0135022	2.44883		ERDMAN_RS00030	gyrA	ERDMAN_0006	DNA gyrase negatively supercoils closed circular double-stranded DNA in an ATP-dependent manner and also catalyzes the interconversion of other topological isomers of double-stranded DNA rings, including catenanes and knotted rings [catalytic activity: ATP-dependent breakage, passage and rejoining of double-stranded DNA].	information pathways	DNA gyrase (subunit A) GyrA (DNA topoisomerase (ATP-hydrolysing)) (DNA topoisomerase II) (type II DNA topoisomerase)	7607.65	0.788	1.75967e-07	1.45515e-06	6.75457		ERDMAN_RS00030	gyrA	ERDMAN_0006	DNA gyrase negatively supercoils closed circular double-stranded DNA in an ATP-dependent manner and also catalyzes the interconversion of other topological isomers of double-stranded DNA rings, including catenanes and knotted rings [catalytic activity: ATP-dependent breakage, passage and rejoining of double-stranded DNA].	information pathways	DNA gyrase (subunit A) GyrA (DNA topoisomerase (ATP-hydrolysing)) (DNA topoisomerase II) (type II DNA topoisomerase)	7607.65	-0.99	5.83966e-11	1.82049e-09	10.2336		ERDMAN_RS00030	gyrA
ERDMAN_RS03700	rplC	ERDMAN_0773	This protein binds directly to 23S ribosomal RNA and may participate in the formation of the peptidyltransferase center of the ribosome.	information pathways	50S ribosomal protein L3 RplC	6453.76	0.561	2.27913e-05	0.000508575	4.64223		ERDMAN_RS03700	rplC	ERDMAN_0773	This protein binds directly to 23S ribosomal RNA and may participate in the formation of the peptidyltransferase center of the ribosome.	information pathways	50S ribosomal protein L3 RplC	6453.76	1.092	1.40164e-16	3.00856e-15	15.8534		ERDMAN_RS03700	rplC	ERDMAN_0773	This protein binds directly to 23S ribosomal RNA and may participate in the formation of the peptidyltransferase center of the ribosome.	information pathways	50S ribosomal protein L3 RplC	6453.76	0.964	3.00293e-13	4.69941e-12	12.5225		ERDMAN_RS03700	rplC	ERDMAN_0773	This protein binds directly to 23S ribosomal RNA and may participate in the formation of the peptidyltransferase center of the ribosome.	information pathways	50S ribosomal protein L3 RplC	6453.76	-0.893	1.81473e-11	6.04089e-10	10.7412		ERDMAN_RS03700	rplC
ERDMAN_RS20670	rnpA	ERDMAN_4302	RNaseP catalyzes the removal of the 5'-leader sequence from PRE-tRNA to produce the mature 5'terminus. It can also cleave other RNA substrates such as 4.5S RNA. The protein component plays an auxiliary but essential role in vivo by binding to the 5'-leader sequence and broadening the substrate specificity of the ribozyme [catalytic activity: endonucleolytic cleavage of RNA, removing 5'-extra-nucl…	information pathways	Ribonuclease P protein component RnpA (RNaseP protein) (RNase P protein) (protein C5)	724.4	0.56	0.00153924	0.0216715	2.81269		ERDMAN_RS20670	rnpA	ERDMAN_4302	RNaseP catalyzes the removal of the 5'-leader sequence from PRE-tRNA to produce the mature 5'terminus. It can also cleave other RNA substrates such as 4.5S RNA. The protein component plays an auxiliary but essential role in vivo by binding to the 5'-leader sequence and broadening the substrate specificity of the ribozyme [catalytic activity: endonucleolytic cleavage of RNA, removing 5'-extra-nucl…	information pathways	Ribonuclease P protein component RnpA (RNaseP protein) (RNase P protein) (protein C5)	724.4	0.765	1.3701e-05	0.000105732	4.86325		ERDMAN_RS20670	rnpA	ERDMAN_4302	RNaseP catalyzes the removal of the 5'-leader sequence from PRE-tRNA to produce the mature 5'terminus. It can also cleave other RNA substrates such as 4.5S RNA. The protein component plays an auxiliary but essential role in vivo by binding to the 5'-leader sequence and broadening the substrate specificity of the ribozyme [catalytic activity: endonucleolytic cleavage of RNA, removing 5'-extra-nucl…	information pathways	Ribonuclease P protein component RnpA (RNaseP protein) (RNase P protein) (protein C5)	724.4	0.485	0.00596359	0.01695	2.22449		ERDMAN_RS20670	rnpA	ERDMAN_4302	RNaseP catalyzes the removal of the 5'-leader sequence from PRE-tRNA to produce the mature 5'terminus. It can also cleave other RNA substrates such as 4.5S RNA. The protein component plays an auxiliary but essential role in vivo by binding to the 5'-leader sequence and broadening the substrate specificity of the ribozyme [catalytic activity: endonucleolytic cleavage of RNA, removing 5'-extra-nucl…	information pathways	Ribonuclease P protein component RnpA (RNaseP protein) (RNase P protein) (protein C5)	724.4	-0.655	0.000246311	0.00199003	3.60852		ERDMAN_RS20670	rnpA
ERDMAN_RS00025	gyrB	ERDMAN_0005	DNA gyrase negatively supercoils closed circular double-stranded DNA in an ATP-dependent manner and also catalyzes the interconversion of other topological isomers of double-stranded DNA rings, including catenanes and knotted rings [catalytic activity: ATP-dependent breakage, passage and rejoining of double-stranded DNA].	information pathways	DNA gyrase (subunit B) GyrB (DNA topoisomerase (ATP-hydrolysing)) (DNA topoisomerase II) (type II DNA topoisomerase)	10518.3	0.551	5.66533e-06	0.000137675	5.24677		ERDMAN_RS00025	gyrB	ERDMAN_0005	DNA gyrase negatively supercoils closed circular double-stranded DNA in an ATP-dependent manner and also catalyzes the interconversion of other topological isomers of double-stranded DNA rings, including catenanes and knotted rings [catalytic activity: ATP-dependent breakage, passage and rejoining of double-stranded DNA].	information pathways	DNA gyrase (subunit B) GyrB (DNA topoisomerase (ATP-hydrolysing)) (DNA topoisomerase II) (type II DNA topoisomerase)	10518.3	0.888	2.51057e-13	4.40247e-12	12.6002		ERDMAN_RS00025	gyrB	ERDMAN_0005	DNA gyrase negatively supercoils closed circular double-stranded DNA in an ATP-dependent manner and also catalyzes the interconversion of other topological isomers of double-stranded DNA rings, including catenanes and knotted rings [catalytic activity: ATP-dependent breakage, passage and rejoining of double-stranded DNA].	information pathways	DNA gyrase (subunit B) GyrB (DNA topoisomerase (ATP-hydrolysing)) (DNA topoisomerase II) (type II DNA topoisomerase)	10518.3	0.861	1.25607e-12	1.87599e-11	11.901		ERDMAN_RS00025	gyrB	ERDMAN_0005	DNA gyrase negatively supercoils closed circular double-stranded DNA in an ATP-dependent manner and also catalyzes the interconversion of other topological isomers of double-stranded DNA rings, including catenanes and knotted rings [catalytic activity: ATP-dependent breakage, passage and rejoining of double-stranded DNA].	information pathways	DNA gyrase (subunit B) GyrB (DNA topoisomerase (ATP-hydrolysing)) (DNA topoisomerase II) (type II DNA topoisomerase)	10518.3	-0.496	4.53555e-05	0.00047007	4.34337		ERDMAN_RS00025	gyrB
ERDMAN_RS03705	rplD	ERDMAN_0774	This protein binds directly and specifically to 23S rRNA.	information pathways	50S ribosomal protein L4 RplD	4941.52	0.503	0.00101078	0.0157292	2.99534		ERDMAN_RS03705	rplD	ERDMAN_0774	This protein binds directly and specifically to 23S rRNA.	information pathways	50S ribosomal protein L4 RplD	4941.52	1.158	3.57781e-14	6.66049e-13	13.4464		ERDMAN_RS03705	rplD	ERDMAN_0774	This protein binds directly and specifically to 23S rRNA.	information pathways	50S ribosomal protein L4 RplD	4941.52	1.218	1.51663e-15	2.73272e-14	14.8191		ERDMAN_RS03705	rplD	ERDMAN_0774	This protein binds directly and specifically to 23S rRNA.	information pathways	50S ribosomal protein L4 RplD	4941.52	-0.791	2.59316e-07	4.87366e-06	6.58617		ERDMAN_RS03705	rplD
ERDMAN_RS11045	Rv2100	ERDMAN_2317	Unknown	insertion seqs and phages	Conserved hypothetical protein	7284.23	4.282	9.31229e-73	1.83556e-70	72.0309		ERDMAN_RS11045	Rv2100	ERDMAN_2317	Unknown	insertion seqs and phages	Conserved hypothetical protein	7284.23	6.927	1.04674e-188	2.93684e-186	187.98		ERDMAN_RS11045	Rv2100	ERDMAN_2317	Unknown	insertion seqs and phages	Conserved hypothetical protein	7284.23	6.78	8.40328e-181	2.20054e-178	180.076		ERDMAN_RS11045	Rv2100	ERDMAN_2317	Unknown	insertion seqs and phages	Conserved hypothetical protein	7284.23	1.362	1.80734e-08	4.20074e-07	7.74296		ERDMAN_RS11045	Rv2100
ERDMAN_RS15200	Rv2886c	ERDMAN_3165	Prevents the cointegration of foreign DNA before integration into the chromosome.	insertion seqs and phages	Probable resolvase	3213.97	4.117	1.43639e-59	1.82011e-57	58.8427		ERDMAN_RS15200	Rv2886c	ERDMAN_3165	Prevents the cointegration of foreign DNA before integration into the chromosome.	insertion seqs and phages	Probable resolvase	3213.97	6.452	2.85572e-145	3.86802e-143	144.544		ERDMAN_RS15200	Rv2886c	ERDMAN_3165	Prevents the cointegration of foreign DNA before integration into the chromosome.	insertion seqs and phages	Probable resolvase	3213.97	6.414	1.40248e-143	2.11882e-141	142.853		ERDMAN_RS15200	Rv2886c	ERDMAN_3165	Prevents the cointegration of foreign DNA before integration into the chromosome.	insertion seqs and phages	Probable resolvase	3213.97	2.775	1.05011e-27	1.47315e-25	26.9788		ERDMAN_RS15200	Rv2886c
ERDMAN_RS20190	Rv3828c	ERDMAN_4195	Prevents the cointegration of foreign DNA before integration into the chromosome.	insertion seqs and phages	Possible resolvase	2194.08	3.623	2.70198e-63	3.99443e-61	62.5683		ERDMAN_RS20190	Rv3828c	ERDMAN_4195	Prevents the cointegration of foreign DNA before integration into the chromosome.	insertion seqs and phages	Possible resolvase	2194.08	5.279	9.00009e-134	1.01007e-131	133.046		ERDMAN_RS20190	Rv3828c	ERDMAN_4195	Prevents the cointegration of foreign DNA before integration into the chromosome.	insertion seqs and phages	Possible resolvase	2194.08	4.74	5.06543e-108	4.2334e-106	107.295		ERDMAN_RS20190	Rv3828c	ERDMAN_4195	Prevents the cointegration of foreign DNA before integration into the chromosome.	insertion seqs and phages	Possible resolvase	2194.08	1.337	1.20378e-09	3.28364e-08	8.91945		ERDMAN_RS20190	Rv3828c
ERDMAN_RS15690	Rv2979c	ERDMAN_3265	Prevents the cointegration of foreign DNA before integration into the chromosome.	insertion seqs and phages	Probable resolvase	7136.91	3.569	6.23995e-80	1.84494e-77	79.2048		ERDMAN_RS15690	Rv2979c	ERDMAN_3265	Prevents the cointegration of foreign DNA before integration into the chromosome.	insertion seqs and phages	Probable resolvase	7136.91	5.389	9.64445e-181	2.22843e-178	180.016		ERDMAN_RS15690	Rv2979c	ERDMAN_3265	Prevents the cointegration of foreign DNA before integration into the chromosome.	insertion seqs and phages	Probable resolvase	7136.91	5.049	8.07984e-159	1.44262e-156	158.093		ERDMAN_RS15690	Rv2979c	ERDMAN_3265	Prevents the cointegration of foreign DNA before integration into the chromosome.	insertion seqs and phages	Probable resolvase	7136.91	1.845	2.00309e-22	2.01747e-20	21.6983		ERDMAN_RS15690	Rv2979c
ERDMAN_RS15685	Rv2978c	ERDMAN_3264	Required for the transposition of the insertion element IS1538.	insertion seqs and phages	Probable transposase	12820.1	3.508	3.74119e-98	2.21229e-95	97.427		ERDMAN_RS15685	Rv2978c	ERDMAN_3264	Required for the transposition of the insertion element IS1538.	insertion seqs and phages	Probable transposase	12820.1	4.989	4.29394e-197	1.40555e-194	196.367		ERDMAN_RS15685	Rv2978c	ERDMAN_3264	Required for the transposition of the insertion element IS1538.	insertion seqs and phages	Probable transposase	12820.1	4.914	3.17885e-191	1.13514e-188	190.498		ERDMAN_RS15685	Rv2978c	ERDMAN_3264	Required for the transposition of the insertion element IS1538.	insertion seqs and phages	Probable transposase	12820.1	1.342	1.22137e-15	6.85365e-14	14.9132		ERDMAN_RS15685	Rv2978c
ERDMAN_RS03165	Rv0605	ERDMAN_0665	Prevents the cointegration of foreign DNA before integration into the chromosome.	insertion seqs and phages	Possible resolvase	10701.5	3.41	5.34713e-76	1.35512e-73	75.2719		ERDMAN_RS03165	Rv0605	ERDMAN_0665	Prevents the cointegration of foreign DNA before integration into the chromosome.	insertion seqs and phages	Possible resolvase	10701.5	5.377	5.99601e-187	1.57015e-184	186.222		ERDMAN_RS03165	Rv0605	ERDMAN_0665	Prevents the cointegration of foreign DNA before integration into the chromosome.	insertion seqs and phages	Possible resolvase	10701.5	5.257	8.88868e-179	2.18217e-176	178.051		ERDMAN_RS03165	Rv0605	ERDMAN_0665	Prevents the cointegration of foreign DNA before integration into the chromosome.	insertion seqs and phages	Possible resolvase	10701.5	1.998	4.1903e-27	5.4865e-25	26.3778		ERDMAN_RS03165	Rv0605
ERDMAN_RS20185	Rv3827c	ERDMAN_4194	Required for the transposition of the insertion sequence IS1537.	insertion seqs and phages	Possible transposase	5199.34	3.396	3.29634e-115	5.8477e-112	114.482		ERDMAN_RS20185	Rv3827c	ERDMAN_4194	Required for the transposition of the insertion sequence IS1537.	insertion seqs and phages	Possible transposase	5199.34	4.906	9.40488e-241	9.2356e-238	240.027		ERDMAN_RS20185	Rv3827c	ERDMAN_4194	Required for the transposition of the insertion sequence IS1537.	insertion seqs and phages	Possible transposase	5199.34	5.041	2.94026e-254	3.84978e-251	253.532		ERDMAN_RS20185	Rv3827c	ERDMAN_4194	Required for the transposition of the insertion sequence IS1537.	insertion seqs and phages	Possible transposase	5199.34	0.963	2.37382e-10	7.01079e-09	9.62455		ERDMAN_RS20185	Rv3827c
ERDMAN_RS06140	Rv1945	ERDMAN_1288	Unknown	insertion seqs and phages	Conserved hypothetical protein	14207.8	3.02	8.03796e-44	6.33749e-42	43.0949		ERDMAN_RS06140	Rv1945	ERDMAN_1288	Unknown	insertion seqs and phages	Conserved hypothetical protein	14207.8	5.451	3.74607e-139	4.5983e-137	138.426		ERDMAN_RS06140	Rv1945	ERDMAN_1288	Unknown	insertion seqs and phages	Conserved hypothetical protein	14207.8	5.613	1.76117e-147	2.88245e-145	146.754		ERDMAN_RS06140	Rv1945	ERDMAN_1288	Unknown	insertion seqs and phages	Conserved hypothetical protein	14207.8	1.872	8.532e-18	5.87959e-16	17.0689		ERDMAN_RS06140	Rv1945
ERDMAN_RS04885	Rv0921	ERDMAN_1022	Prevents the cointegration of foreign DNA before integration into the chromosome.	insertion seqs and phages	Possible resolvase	1090.12	2.425	9.53336e-18	3.59834e-16	17.0208		ERDMAN_RS04885	Rv0921	ERDMAN_1022	Prevents the cointegration of foreign DNA before integration into the chromosome.	insertion seqs and phages	Possible resolvase	1090.12	4.375	5.71445e-55	2.11758e-53	54.243		ERDMAN_RS04885	Rv0921	ERDMAN_1022	Prevents the cointegration of foreign DNA before integration into the chromosome.	insertion seqs and phages	Possible resolvase	1090.12	3.532	2.76828e-36	9.37396e-35	35.5578		ERDMAN_RS04885	Rv0921	ERDMAN_1022	Prevents the cointegration of foreign DNA before integration into the chromosome.	insertion seqs and phages	Possible resolvase	1090.12	0.885	0.00197069	0.0113502	2.70538		ERDMAN_RS04885	Rv0921
ERDMAN_RS14680	Rv2792c	ERDMAN_3058	Prevents the cointegration of foreign DNA before integration into the chromosome.	insertion seqs and phages	Possible resolvase	5580.51	2.217	1.19267e-24	5.64212e-23	23.9235		ERDMAN_RS14680	Rv2792c	ERDMAN_3058	Prevents the cointegration of foreign DNA before integration into the chromosome.	insertion seqs and phages	Possible resolvase	5580.51	4.08	7.28263e-80	3.76397e-78	79.1377		ERDMAN_RS14680	Rv2792c	ERDMAN_3058	Prevents the cointegration of foreign DNA before integration into the chromosome.	insertion seqs and phages	Possible resolvase	5580.51	3.839	7.02213e-71	3.28368e-69	70.1535		ERDMAN_RS14680	Rv2792c	ERDMAN_3058	Prevents the cointegration of foreign DNA before integration into the chromosome.	insertion seqs and phages	Possible resolvase	5580.51	1.012	3.05188e-06	4.5581e-05	5.51543		ERDMAN_RS14680	Rv2792c
ERDMAN_RS06030	Rv1128c	ERDMAN_1264	Unknown	insertion seqs and phages	Conserved hypothetical protein	3514.47	1.67	5.91432e-12	1.89045e-10	11.2281		ERDMAN_RS06030	Rv1128c	ERDMAN_1264	Unknown	insertion seqs and phages	Conserved hypothetical protein	3514.47	3.785	1.27267e-55	4.76101e-54	54.8953		ERDMAN_RS06030	Rv1128c	ERDMAN_1264	Unknown	insertion seqs and phages	Conserved hypothetical protein	3514.47	4.298	2.85645e-71	1.35182e-69	70.5442		ERDMAN_RS06030	Rv1128c	ERDMAN_1264	Unknown	insertion seqs and phages	Conserved hypothetical protein	3514.47	0.877	0.000309816	0.00242422	3.5089		ERDMAN_RS06030	Rv1128c
ERDMAN_RS07375	PE15	ERDMAN_1544	Function unknown	PE/PPE	PE family protein PE15	2056.83	0.852	1.79737e-05	0.000406183	4.74536		ERDMAN_RS07375	PE15	ERDMAN_1544	Function unknown	PE/PPE	PE family protein PE15	2056.83	1.242	3.77536e-10	5.3344e-09	9.42304		ERDMAN_RS07375	PE15	ERDMAN_1544	Function unknown	PE/PPE	PE family protein PE15	2056.83	1.692	1.26347e-17	2.62587e-16	16.8984		ERDMAN_RS07375	PE15	ERDMAN_1544	Function unknown	PE/PPE	PE family protein PE15	2056.83	-0.784	9.26259e-05	0.000862167	4.03327		ERDMAN_RS07375	PE15
ERDMAN_RS08675	PE_PGRS30	ERDMAN_1816	Function unknown. Thought to be involved in virulence.	PE/PPE	PE-PGRS family protein PE_PGRS30	1168.32	0.756	1.75414e-09	5.27432e-08	8.75594		ERDMAN_RS08675	PE_PGRS30	ERDMAN_1816	Function unknown. Thought to be involved in virulence.	PE/PPE	PE-PGRS family protein PE_PGRS30	1168.32	1.723	1.42172e-44	4.73263e-43	43.8472		ERDMAN_RS08675	PE_PGRS30	ERDMAN_1816	Function unknown. Thought to be involved in virulence.	PE/PPE	PE-PGRS family protein PE_PGRS30	1168.32	1.917	5.9481e-55	2.36001e-53	54.2256		ERDMAN_RS08675	PE_PGRS30	ERDMAN_1816	Function unknown. Thought to be involved in virulence.	PE/PPE	PE-PGRS family protein PE_PGRS30	1168.32	0.476	0.000139223	0.00123168	3.85629		ERDMAN_RS08675	PE_PGRS30
ERDMAN_RS07880	Rv1482c	ERDMAN_1650	Function unknown	conserved hypotheticals	Conserved hypothetical protein	343.52	4.354	5.50809e-51	5.92203e-49	50.259		ERDMAN_RS07880	Rv1482c	ERDMAN_1650	Function unknown	conserved hypotheticals	Conserved hypothetical protein	343.52	5.779	2.44005e-91	1.31295e-89	90.6126		ERDMAN_RS07880	Rv1482c	ERDMAN_1650	Function unknown	conserved hypotheticals	Conserved hypothetical protein	343.52	5.985	4.72852e-98	3.20235e-96	97.3253		ERDMAN_RS07880	Rv1482c	ERDMAN_1650	Function unknown	conserved hypotheticals	Conserved hypothetical protein	343.52	1.446	5.68935e-06	7.98135e-05	5.24494		ERDMAN_RS07880	Rv1482c
ERDMAN_RS17855	Rv3394c	ERDMAN_3713	Function unknown	conserved hypotheticals	Conserved hypothetical protein	1747.29	3.578	6.74632e-70	1.25979e-67	69.1709		ERDMAN_RS17855	Rv3394c	ERDMAN_3713	Function unknown	conserved hypotheticals	Conserved hypothetical protein	1747.29	6.235	1.73905e-215	9.75856e-213	214.76		ERDMAN_RS17855	Rv3394c	ERDMAN_3713	Function unknown	conserved hypotheticals	Conserved hypothetical protein	1747.29	5.846	2.14056e-189	7.00676e-187	188.669		ERDMAN_RS17855	Rv3394c	ERDMAN_3713	Function unknown	conserved hypotheticals	Conserved hypothetical protein	1747.29	0.676	0.00198858	0.0114031	2.70146		ERDMAN_RS17855	Rv3394c
ERDMAN_RS18905	Rv3586	ERDMAN_3934	Function unknown	conserved hypotheticals	Conserved hypothetical protein	5562.82	3.313	6.08342e-98	3.08342e-95	97.2159		ERDMAN_RS18905	Rv3586	ERDMAN_3934	Function unknown	conserved hypotheticals	Conserved hypothetical protein	5562.82	4.711	2.20854e-197	7.88649e-195	196.656		ERDMAN_RS18905	Rv3586	ERDMAN_3934	Function unknown	conserved hypotheticals	Conserved hypothetical protein	5562.82	4.84	2.43798e-208	1.06404e-205	207.613		ERDMAN_RS18905	Rv3586	ERDMAN_3934	Function unknown	conserved hypotheticals	Conserved hypothetical protein	5562.82	0.904	1.59915e-08	3.73897e-07	7.79611		ERDMAN_RS18905	Rv3586
ERDMAN_RS06795	Rv1277	ERDMAN_1426	Function unknown	conserved hypotheticals	Conserved hypothetical protein	8981.36	3.285	1.66301e-85	6.55596e-83	84.7791		ERDMAN_RS06795	Rv1277	ERDMAN_1426	Function unknown	conserved hypotheticals	Conserved hypothetical protein	8981.36	5.184	2.35317e-211	1.15541e-208	210.628		ERDMAN_RS06795	Rv1277	ERDMAN_1426	Function unknown	conserved hypotheticals	Conserved hypothetical protein	8981.36	5.402	2.06557e-229	1.15908e-226	228.685		ERDMAN_RS06795	Rv1277	ERDMAN_1426	Function unknown	conserved hypotheticals	Conserved hypothetical protein	8981.36	1.774	5.58994e-26	6.65372e-24	25.2526		ERDMAN_RS06795	Rv1277
ERDMAN_RS03175	Rv0607	ERDMAN_0667	Unknown	conserved hypotheticals	Hypothetical protein	3433.85	3.245	9.3088e-45	7.68084e-43	44.0311		ERDMAN_RS03175	Rv0607	ERDMAN_0667	Unknown	conserved hypotheticals	Hypothetical protein	3433.85	5.25	1.62382e-115	1.3866e-113	114.789		ERDMAN_RS03175	Rv0607	ERDMAN_0667	Unknown	conserved hypotheticals	Hypothetical protein	3433.85	5.438	7.06607e-124	7.30409e-122	123.151		ERDMAN_RS03175	Rv0607	ERDMAN_0667	Unknown	conserved hypotheticals	Hypothetical protein	3433.85	1.511	9.77498e-11	2.97644e-09	10.0099		ERDMAN_RS03175	Rv0607
ERDMAN_RS14390	Rv2735c	ERDMAN_2996	Unknown	conserved hypotheticals	Conserved hypothetical protein	4848.91	3.151	7.98994e-79	2.18064e-76	78.0975		ERDMAN_RS14390	Rv2735c	ERDMAN_2996	Unknown	conserved hypotheticals	Conserved hypothetical protein	4848.91	4.974	1.09101e-195	3.29654e-193	194.962		ERDMAN_RS14390	Rv2735c	ERDMAN_2996	Unknown	conserved hypotheticals	Conserved hypothetical protein	4848.91	5.22	1.9765e-215	9.70464e-213	214.704		ERDMAN_RS14390	Rv2735c	ERDMAN_2996	Unknown	conserved hypotheticals	Conserved hypothetical protein	4848.91	1.484	1.73563e-18	1.26251e-16	17.7605		ERDMAN_RS14390	Rv2735c
ERDMAN_RS18745	Rv3555c	ERDMAN_3900	Function unknown	conserved hypotheticals	Conserved protein	3268.7	3.131	5.87748e-74	1.22666e-71	73.2308		ERDMAN_RS18745	Rv3555c	ERDMAN_3900	Function unknown	conserved hypotheticals	Conserved protein	3268.7	4.976	9.08494e-187	2.23035e-184	186.042		ERDMAN_RS18745	Rv3555c	ERDMAN_3900	Function unknown	conserved hypotheticals	Conserved protein	3268.7	5.002	1.04713e-188	3.16395e-186	187.98		ERDMAN_RS18745	Rv3555c	ERDMAN_3900	Function unknown	conserved hypotheticals	Conserved protein	3268.7	0.942	8.6931e-08	1.77846e-06	7.06083		ERDMAN_RS18745	Rv3555c
ERDMAN_RS10580	Rv2015c	ERDMAN_2223	Unknown	conserved hypotheticals	Conserved hypothetical protein	18217.7	3.088	8.6712e-39	6.15309e-37	38.0619		ERDMAN_RS10580	Rv2015c	ERDMAN_2223	Unknown	conserved hypotheticals	Conserved hypothetical protein	18217.7	5.208	3.07401e-107	2.27824e-105	106.512		ERDMAN_RS10580	Rv2015c	ERDMAN_2223	Unknown	conserved hypotheticals	Conserved hypothetical protein	18217.7	5.128	5.13106e-104	3.87592e-102	103.29		ERDMAN_RS10580	Rv2015c	ERDMAN_2223	Unknown	conserved hypotheticals	Conserved hypothetical protein	18217.7	1.986	5.5752e-17	3.59006e-15	16.2537		ERDMAN_RS10580	Rv2015c
ERDMAN_RS06800	Rv1278	ERDMAN_1427	Unknown	conserved hypotheticals	Hypothetical protein	6072.16	3.049	4.452e-104	3.15914e-101	103.351		ERDMAN_RS06800	Rv1278	ERDMAN_1427	Unknown	conserved hypotheticals	Hypothetical protein	6072.16	4.576	2.78683e-234	2.18933e-231	233.555		ERDMAN_RS06800	Rv1278	ERDMAN_1427	Unknown	conserved hypotheticals	Hypothetical protein	6072.16	4.935	1.88799e-272	3.70801e-269	271.724		ERDMAN_RS06800	Rv1278	ERDMAN_1427	Unknown	conserved hypotheticals	Hypothetical protein	6072.16	1.514	1.28893e-26	1.58216e-24	25.8898		ERDMAN_RS06800	Rv1278
ERDMAN_RS18545	Rv3517	ERDMAN_3856	Function unknown	conserved hypotheticals	Conserved hypothetical protein	863.99	2.83	8.96874e-34	5.3934e-32	33.0473		ERDMAN_RS18545	Rv3517	ERDMAN_3856	Function unknown	conserved hypotheticals	Conserved hypothetical protein	863.99	5.106	4.17711e-110	3.34851e-108	109.379		ERDMAN_RS18545	Rv3517	ERDMAN_3856	Function unknown	conserved hypotheticals	Conserved hypothetical protein	863.99	5.037	3.53643e-107	2.77822e-105	106.451		ERDMAN_RS18545	Rv3517	ERDMAN_3856	Function unknown	conserved hypotheticals	Conserved hypothetical protein	863.99	0.981	5.00407e-05	0.000509222	4.30068		ERDMAN_RS18545	Rv3517
ERDMAN_RS19570	Rv3714c	ERDMAN_4068	Function unknown	conserved hypotheticals	Conserved hypothetical protein	1703.39	2.632	5.84907e-50	6.10368e-48	49.2329		ERDMAN_RS19570	Rv3714c	ERDMAN_4068	Function unknown	conserved hypotheticals	Conserved hypothetical protein	1703.39	3.82	1.57951e-104	1.06971e-102	103.801		ERDMAN_RS19570	Rv3714c	ERDMAN_4068	Function unknown	conserved hypotheticals	Conserved hypothetical protein	1703.39	3.683	3.09208e-97	1.99109e-95	96.5097		ERDMAN_RS19570	Rv3714c	ERDMAN_4068	Function unknown	conserved hypotheticals	Conserved hypothetical protein	1703.39	0.786	1.27023e-05	0.000159408	4.89612		ERDMAN_RS19570	Rv3714c
ERDMAN_RS12100	Rv2308	ERDMAN_2524	Function unknown	conserved hypotheticals	Conserved hypothetical protein	1742.72	2.585	1.30134e-31	7.21429e-30	30.8856		ERDMAN_RS12100	Rv2308	ERDMAN_2524	Function unknown	conserved hypotheticals	Conserved hypothetical protein	1742.72	4.535	1.72697e-95	1.02781e-93	94.7627		ERDMAN_RS12100	Rv2308	ERDMAN_2524	Function unknown	conserved hypotheticals	Conserved hypothetical protein	1742.72	4.554	2.83303e-96	1.79486e-94	95.5477		ERDMAN_RS12100	Rv2308	ERDMAN_2524	Function unknown	conserved hypotheticals	Conserved hypothetical protein	1742.72	1.143	3.1241e-07	5.62912e-06	6.50527		ERDMAN_RS12100	Rv2308
ERDMAN_RS17010	Rv3226c	ERDMAN_3539	Function unknown	conserved hypotheticals	Conserved hypothetical protein	2910.35	2.508	1.61886e-48	1.59547e-46	47.7908		ERDMAN_RS17010	Rv3226c	ERDMAN_3539	Function unknown	conserved hypotheticals	Conserved hypothetical protein	2910.35	4.547	3.45725e-158	5.65836e-156	157.461		ERDMAN_RS17010	Rv3226c	ERDMAN_3539	Function unknown	conserved hypotheticals	Conserved hypothetical protein	2910.35	4.277	4.71925e-140	6.62044e-138	139.326		ERDMAN_RS17010	Rv3226c	ERDMAN_3539	Function unknown	conserved hypotheticals	Conserved hypothetical protein	2910.35	1.371	1.81613e-15	9.90802e-14	14.7409		ERDMAN_RS17010	Rv3226c
ERDMAN_RS00315	Rv0059	ERDMAN_0068	Unknown	conserved hypotheticals	Hypothetical protein	1691.54	2.465	1.43593e-34	9.09763e-33	33.8429		ERDMAN_RS00315	Rv0059	ERDMAN_0068	Unknown	conserved hypotheticals	Hypothetical protein	1691.54	3.5	1.79886e-68	8.31287e-67	67.745		ERDMAN_RS00315	Rv0059	ERDMAN_0068	Unknown	conserved hypotheticals	Hypothetical protein	1691.54	3.049	2.85466e-52	1.09932e-50	51.5444		ERDMAN_RS00315	Rv0059	ERDMAN_0068	Unknown	conserved hypotheticals	Hypothetical protein	1691.54	-0.689	0.000950276	0.00617994	3.02215		ERDMAN_RS00315	Rv0059
ERDMAN_RS11135	Rv2119	ERDMAN_2335	Unknown	conserved hypotheticals	Conserved hypothetical protein	1407.94	2.344	6.89399e-46	6.11497e-44	45.1615		ERDMAN_RS11135	Rv2119	ERDMAN_2335	Unknown	conserved hypotheticals	Conserved hypothetical protein	1407.94	3.953	8.57844e-131	8.8674e-129	130.067		ERDMAN_RS11135	Rv2119	ERDMAN_2335	Unknown	conserved hypotheticals	Conserved hypothetical protein	1407.94	3.757	3.94647e-118	3.87543e-116	117.404		ERDMAN_RS11135	Rv2119	ERDMAN_2335	Unknown	conserved hypotheticals	Conserved hypothetical protein	1407.94	1.015	1.35899e-09	3.68147e-08	8.86678		ERDMAN_RS11135	Rv2119
ERDMAN_RS07335	Rv1378c	ERDMAN_1536	Function unknown	conserved hypotheticals	Conserved hypothetical protein	18674	2.322	3.98617e-22	1.72475e-20	21.3994		ERDMAN_RS07335	Rv1378c	ERDMAN_1536	Function unknown	conserved hypotheticals	Conserved hypothetical protein	18674	5.472	1.79775e-115	1.50246e-113	114.745		ERDMAN_RS07335	Rv1378c	ERDMAN_1536	Function unknown	conserved hypotheticals	Conserved hypothetical protein	18674	5.191	4.54528e-104	3.50075e-102	103.342		ERDMAN_RS07335	Rv1378c	ERDMAN_1536	Function unknown	conserved hypotheticals	Conserved hypothetical protein	18674	0.836	0.000513465	0.00368719	3.28949		ERDMAN_RS07335	Rv1378c
ERDMAN_RS00320	Rv0060	ERDMAN_0069	Function unknown	conserved hypotheticals	Conserved hypothetical protein	10483.7	2.11	5.35347e-31	2.8779e-29	30.2714		ERDMAN_RS00320	Rv0060	ERDMAN_0069	Function unknown	conserved hypotheticals	Conserved hypothetical protein	10483.7	3.416	1.42351e-78	7.16867e-77	77.8466		ERDMAN_RS00320	Rv0060	ERDMAN_0069	Function unknown	conserved hypotheticals	Conserved hypothetical protein	10483.7	3.344	2.22672e-75	1.09332e-73	74.6523		ERDMAN_RS00320	Rv0060	ERDMAN_0069	Function unknown	conserved hypotheticals	Conserved hypothetical protein	10483.7	0.572	0.00174918	0.0103165	2.75716		ERDMAN_RS00320	Rv0060
ERDMAN_RS05330	Rv1000c	ERDMAN_1113	Function unknown	conserved hypotheticals	Conserved hypothetical protein	2529.75	2.059	5.73529e-33	3.39147e-31	32.2414		ERDMAN_RS05330	Rv1000c	ERDMAN_1113	Function unknown	conserved hypotheticals	Conserved hypothetical protein	2529.75	4.168	3.2171e-132	3.41534e-130	131.493		ERDMAN_RS05330	Rv1000c	ERDMAN_1113	Function unknown	conserved hypotheticals	Conserved hypothetical protein	2529.75	3.491	4.77593e-93	2.8424e-91	92.3209		ERDMAN_RS05330	Rv1000c	ERDMAN_1113	Function unknown	conserved hypotheticals	Conserved hypothetical protein	2529.75	0.47	0.00706929	0.0307851	2.15062		ERDMAN_RS05330	Rv1000c
ERDMAN_RS10640	Rv2024c	ERDMAN_2234	Unknown	conserved hypotheticals	Conserved hypothetical protein	11806.6	1.888	1.94809e-40	1.43997e-38	39.7104		ERDMAN_RS10640	Rv2024c	ERDMAN_2234	Unknown	conserved hypotheticals	Conserved hypothetical protein	11806.6	3.165	1.03672e-110	8.48381e-109	109.984		ERDMAN_RS10640	Rv2024c	ERDMAN_2234	Unknown	conserved hypotheticals	Conserved hypothetical protein	11806.6	3.419	6.94314e-129	8.02137e-127	128.158		ERDMAN_RS10640	Rv2024c	ERDMAN_2234	Unknown	conserved hypotheticals	Conserved hypothetical protein	11806.6	0.589	3.42463e-05	0.000370577	4.46539		ERDMAN_RS10640	Rv2024c
ERDMAN_RS10270	Rv1961	ERDMAN_2159	Unknown	conserved hypotheticals	Hypothetical protein	323.57	1.8	1.27316e-09	3.86082e-08	8.89512		ERDMAN_RS10270	Rv1961	ERDMAN_2159	Unknown	conserved hypotheticals	Hypothetical protein	323.57	3.878	1.34363e-41	4.3618e-40	40.8717		ERDMAN_RS10270	Rv1961	ERDMAN_2159	Unknown	conserved hypotheticals	Hypothetical protein	323.57	3.34	4.75369e-31	1.40395e-29	30.323		ERDMAN_RS10270	Rv1961	ERDMAN_2159	Unknown	conserved hypotheticals	Hypothetical protein	323.57	0.782	0.00947633	0.0384453	2.02336		ERDMAN_RS10270	Rv1961
ERDMAN_RS12135	Rv2312	ERDMAN_2533	Unknown	conserved hypotheticals	Hypothetical protein	448.52	1.714	2.93379e-16	1.05142e-14	15.5326		ERDMAN_RS12135	Rv2312	ERDMAN_2533	Unknown	conserved hypotheticals	Hypothetical protein	448.52	3.384	3.23143e-62	1.39484e-60	61.4906		ERDMAN_RS12135	Rv2312	ERDMAN_2533	Unknown	conserved hypotheticals	Hypothetical protein	448.52	3.247	2.80003e-57	1.13387e-55	56.5528		ERDMAN_RS12135	Rv2312	ERDMAN_2533	Unknown	conserved hypotheticals	Hypothetical protein	448.52	0.819	0.000116147	0.00106347	3.93499		ERDMAN_RS12135	Rv2312
ERDMAN_RS10000	Rv1907c	ERDMAN_2100	Unknown	conserved hypotheticals	Hypothetical protein	1885.91	1.603	5.96829e-36	3.92139e-34	35.2241		ERDMAN_RS10000	Rv1907c	ERDMAN_2100	Unknown	conserved hypotheticals	Hypothetical protein	1885.91	2.96	7.11743e-122	6.50169e-120	121.148		ERDMAN_RS10000	Rv1907c	ERDMAN_2100	Unknown	conserved hypotheticals	Hypothetical protein	1885.91	2.824	6.01081e-111	5.24677e-109	110.221		ERDMAN_RS10000	Rv1907c	ERDMAN_2100	Unknown	conserved hypotheticals	Hypothetical protein	1885.91	0.465	0.000340119	0.00260935	3.46837		ERDMAN_RS10000	Rv1907c
ERDMAN_RS13585	Rv2578c	ERDMAN_2837	Function unknown	conserved hypotheticals	Conserved hypothetical protein	1363.34	1.564	8.05721e-31	4.26671e-29	30.0938		ERDMAN_RS13585	Rv2578c	ERDMAN_2837	Function unknown	conserved hypotheticals	Conserved hypothetical protein	1363.34	3.328	1.27623e-139	1.61711e-137	138.894		ERDMAN_RS13585	Rv2578c	ERDMAN_2837	Function unknown	conserved hypotheticals	Conserved hypothetical protein	1363.34	2.919	3.16957e-107	2.54083e-105	106.499		ERDMAN_RS13585	Rv2578c	ERDMAN_2837	Function unknown	conserved hypotheticals	Conserved hypothetical protein	1363.34	0.45	0.00107259	0.00684203	2.96956		ERDMAN_RS13585	Rv2578c
ERDMAN_RS13490	Rv2559c	ERDMAN_2817	Function unknown	conserved hypotheticals	Conserved hypothetical alanine leucine valine rich protein	637.13	1.17	9.55055e-13	3.16686e-11	12.02		ERDMAN_RS13490	Rv2559c	ERDMAN_2817	Function unknown	conserved hypotheticals	Conserved hypothetical alanine leucine valine rich protein	637.13	2.599	8.36915e-60	3.38907e-58	59.0773		ERDMAN_RS13490	Rv2559c	ERDMAN_2817	Function unknown	conserved hypotheticals	Conserved hypothetical alanine leucine valine rich protein	637.13	2.609	2.94357e-60	1.23004e-58	59.5311		ERDMAN_RS13490	Rv2559c	ERDMAN_2817	Function unknown	conserved hypotheticals	Conserved hypothetical alanine leucine valine rich protein	637.13	0.562	0.000635638	0.00440351	3.19679		ERDMAN_RS13490	Rv2559c
ERDMAN_RS05140	Rv0968	ERDMAN_1075	Function unknown	conserved hypotheticals	Conserved protein	1025.14	1.153	2.16276e-05	0.000485663	4.66499		ERDMAN_RS05140	Rv0968	ERDMAN_1075	Function unknown	conserved hypotheticals	Conserved protein	1025.14	2.151	2.87452e-16	6.07048e-15	15.5414		ERDMAN_RS05140	Rv0968	ERDMAN_1075	Function unknown	conserved hypotheticals	Conserved protein	1025.14	2.22	2.94541e-17	5.87287e-16	16.5309		ERDMAN_RS05140	Rv0968	ERDMAN_1075	Function unknown	conserved hypotheticals	Conserved protein	1025.14	6.772	1.38393e-154	1.35902e-151	153.859		ERDMAN_RS05140	Rv0968
ERDMAN_RS12695	Rv2413c	ERDMAN_2654	Function unknown	conserved hypotheticals	Conserved hypothetical protein	625.78	1.141	2.66521e-09	7.94636e-08	8.57427		ERDMAN_RS12695	Rv2413c	ERDMAN_2654	Function unknown	conserved hypotheticals	Conserved hypothetical protein	625.78	2.399	2.38603e-37	7.3798e-36	36.6223		ERDMAN_RS12695	Rv2413c	ERDMAN_2654	Function unknown	conserved hypotheticals	Conserved hypothetical protein	625.78	2.279	8.55756e-34	2.71081e-32	33.0677		ERDMAN_RS12695	Rv2413c	ERDMAN_2654	Function unknown	conserved hypotheticals	Conserved hypothetical protein	625.78	0.603	0.00168494	0.0100534	2.77342		ERDMAN_RS12695	Rv2413c
ERDMAN_RS16980	Rv3222c	ERDMAN_3535	Function unknown	conserved hypotheticals	Conserved hypothetical protein	809.58	0.952	1.02379e-07	2.77283e-06	6.98979		ERDMAN_RS16980	Rv3222c	ERDMAN_3535	Function unknown	conserved hypotheticals	Conserved hypothetical protein	809.58	2.231	2.49498e-37	7.65647e-36	36.6029		ERDMAN_RS16980	Rv3222c	ERDMAN_3535	Function unknown	conserved hypotheticals	Conserved hypothetical protein	809.58	2.44	1.77813e-44	6.29234e-43	43.75		ERDMAN_RS16980	Rv3222c	ERDMAN_3535	Function unknown	conserved hypotheticals	Conserved hypothetical protein	809.58	0.533	0.00284266	0.0152749	2.54628		ERDMAN_RS16980	Rv3222c
ERDMAN_RS12340	Rv2348c	ERDMAN_2578	Unknown	unknown	Hypothetical protein	1834.15	0.946	5.70882e-06	0.000137788	5.24345		ERDMAN_RS12340	Rv2348c	ERDMAN_2578	Unknown	unknown	Hypothetical protein	1834.15	1.542	1.16427e-13	2.12709e-12	12.9339		ERDMAN_RS12340	Rv2348c	ERDMAN_2578	Unknown	unknown	Hypothetical protein	1834.15	1.608	1.00527e-14	1.77072e-13	13.9977		ERDMAN_RS12340	Rv2348c	ERDMAN_2578	Unknown	unknown	Hypothetical protein	1834.15	0.907	1.30278e-05	0.000162972	4.88513		ERDMAN_RS12340	Rv2348c
ERDMAN_RS10250	Rv1957	ERDMAN_2155	Unknown	conserved hypotheticals	Hypothetical protein	742.72	0.792	0.000264985	0.00487133	3.57678		ERDMAN_RS10250	Rv1957	ERDMAN_2155	Unknown	conserved hypotheticals	Hypothetical protein	742.72	3.099	2.3423e-49	8.51902e-48	48.6304		ERDMAN_RS10250	Rv1957	ERDMAN_2155	Unknown	conserved hypotheticals	Hypothetical protein	742.72	2.905	1.70701e-43	5.93374e-42	42.7678		ERDMAN_RS10250	Rv1957	ERDMAN_2155	Unknown	conserved hypotheticals	Hypothetical protein	742.72	0.954	8.08308e-06	0.000109108	5.09242		ERDMAN_RS10250	Rv1957
ERDMAN_RS01015	Rv0190	ERDMAN_0215	Function unknown	conserved hypotheticals	Conserved protein	3635.36	0.689	0.000359252	0.00627894	3.4446		ERDMAN_RS01015	Rv0190	ERDMAN_0215	Function unknown	conserved hypotheticals	Conserved protein	3635.36	1.562	4.60576e-16	9.5218e-15	15.3367		ERDMAN_RS01015	Rv0190	ERDMAN_0215	Function unknown	conserved hypotheticals	Conserved protein	3635.36	1.743	1.2304e-19	2.82631e-18	18.91		ERDMAN_RS01015	Rv0190	ERDMAN_0215	Function unknown	conserved hypotheticals	Conserved protein	3635.36	2.866	1.65389e-50	5.41374e-48	49.7815		ERDMAN_RS01015	Rv0190
ERDMAN_RS00755	Rv0142	ERDMAN_0164	Function unknown	conserved hypotheticals	Conserved hypothetical protein	212.63	0.555	0.000395398	0.00681006	3.40297		ERDMAN_RS00755	Rv0142	ERDMAN_0164	Function unknown	conserved hypotheticals	Conserved hypothetical protein	212.63	0.373	0.0176305	0.0494308	1.75374		ERDMAN_RS00755	Rv0142	ERDMAN_0164	Function unknown	conserved hypotheticals	Conserved hypothetical protein	212.63	0.526	0.000758353	0.00281723	3.12013		ERDMAN_RS00755	Rv0142	ERDMAN_0164	Function unknown	conserved hypotheticals	Conserved hypothetical protein	212.63	0.443	0.00398486	0.0194926	2.39959		ERDMAN_RS00755	Rv0142
ERDMAN_RS04280	Rv0811c	ERDMAN_0895	Function unknown	conserved hypotheticals	Conserved protein	501.92	0.455	0.0026214	0.0339442	2.58147		ERDMAN_RS04280	Rv0811c	ERDMAN_0895	Function unknown	conserved hypotheticals	Conserved protein	501.92	0.63	2.71155e-05	0.000192952	4.56678		ERDMAN_RS04280	Rv0811c	ERDMAN_0895	Function unknown	conserved hypotheticals	Conserved protein	501.92	0.688	4.40233e-06	2.87248e-05	5.35632		ERDMAN_RS04280	Rv0811c	ERDMAN_0895	Function unknown	conserved hypotheticals	Conserved protein	501.92	0.41	0.00616079	0.0275937	2.21036		ERDMAN_RS04280	Rv0811c
ERDMAN_RS03650	Rv0692	ERDMAN_0764	Function unknown	conserved hypotheticals	Conserved hypothetical protein	693.09	-0.417	0.00152836	0.0216715	2.81577		ERDMAN_RS03650	Rv0692	ERDMAN_0764	Function unknown	conserved hypotheticals	Conserved hypothetical protein	693.09	-0.671	3.73474e-07	3.78254e-06	6.42774		ERDMAN_RS03650	Rv0692	ERDMAN_0764	Function unknown	conserved hypotheticals	Conserved hypothetical protein	693.09	-0.316	0.0158059	0.0388034	1.80118		ERDMAN_RS03650	Rv0692	ERDMAN_0764	Function unknown	conserved hypotheticals	Conserved hypothetical protein	693.09	-0.547	2.737e-05	0.000303012	4.56273		ERDMAN_RS03650	Rv0692
ERDMAN_RS03635	Rv0690c	ERDMAN_0761	Function unknown	conserved hypotheticals	Conserved hypothetical protein	666.75	-0.491	0.00111316	0.0170237	2.95344		ERDMAN_RS03635	Rv0690c	ERDMAN_0761	Function unknown	conserved hypotheticals	Conserved hypothetical protein	666.75	-0.535	0.000371711	0.00194937	3.42979		ERDMAN_RS03635	Rv0690c	ERDMAN_0761	Function unknown	conserved hypotheticals	Conserved hypothetical protein	666.75	-0.513	0.000635245	0.0024338	3.19706		ERDMAN_RS03635	Rv0690c	ERDMAN_0761	Function unknown	conserved hypotheticals	Conserved hypothetical protein	666.75	-0.478	0.00135196	0.00828473	2.86904		ERDMAN_RS03635	Rv0690c
ERDMAN_RS01645	Rv0312	ERDMAN_0346	Function unknown	conserved hypotheticals	Conserved hypothetical proline and threonine rich protein	650.2	-0.656	0.003846	0.0445935	2.41499		ERDMAN_RS01645	Rv0312	ERDMAN_0346	Function unknown	conserved hypotheticals	Conserved hypothetical proline and threonine rich protein	650.2	-1.341	4.37204e-09	5.57576e-08	8.35932		ERDMAN_RS01645	Rv0312	ERDMAN_0346	Function unknown	conserved hypotheticals	Conserved hypothetical proline and threonine rich protein	650.2	-0.682	0.00260955	0.00826638	2.58343		ERDMAN_RS01645	Rv0312	ERDMAN_0346	Function unknown	conserved hypotheticals	Conserved hypothetical proline and threonine rich protein	650.2	0.601	0.00730903	0.0313427	2.13614		ERDMAN_RS01645	Rv0312
[truncated: 9 more columns]

## Sheet: GO_PTC_MOX_Shared_DEGs_UP
Analysis Type:	PANTHER Overrepresentation Test (Released 20220712)
Annotation Version and Release Date:	GO Ontology database DOI: 10.5281/zenodo.6799722 Released 2022-07-01
Analyzed List:	upload_1 (Mycobacterium tuberculosis)
Reference List:	Mycobacterium tuberculosis (all genes in database)
Test Type:	FISHER's exact test
Correction:	FDR (< 0.05) correction by Benjamini-Hochberg
GO biological process complete	Mycobacterium tuberculosis - REFLIST (3992)	upload_1 (65)	upload_1 (expected)	upload_1 (over/under)	upload_1 (fold Enrichment)	upload_1 (raw P-value)	upload_1 (FDR)
recombinational repair (GO:0000725)	11	5	0.18	+	27.92	3.45e-06	0.000329
SOS response (GO:0009432)	12	5	0.2	+	25.59	4.82e-06	0.000442
DNA conformation change (GO:0071103)	20	6	0.33	+	18.42	2.4e-06	0.000239
DNA biosynthetic process (GO:0071897)	14	4	0.23	+	17.55	0.000155	0.0115
DNA recombination (GO:0006310)	61	15	0.99	+	15.1	2.91e-13	9.54e-11
chromosome organization (GO:0051276)	25	6	0.41	+	14.74	7.2e-06	0.000635
DNA duplex unwinding (GO:0032508)	17	4	0.28	+	14.45	0.000293	0.0204
DNA geometric change (GO:0032392)	17	4	0.28	+	14.45	0.000293	0.021
DNA integration (GO:0015074)	18	4	0.29	+	13.65	0.000354	0.0239
cellular response to DNA damage stimulus (GO:0006974)	72	16	1.17	+	13.65	1.63e-13	6.25e-11
DNA repair (GO:0006281)	66	14	1.07	+	13.03	1.14e-11	2.91e-09
DNA replication (GO:0006260)	43	8	0.7	+	11.43	1.03e-06	0.000119
DNA metabolic process (GO:0006259)	152	27	2.47	+	10.91	1.24e-20	2.84e-17
organelle organization (GO:0006996)	43	7	0.7	+	10	1.13e-05	0.000962
cellular response to stress (GO:0033554)	134	16	2.18	+	7.33	7.48e-10	1.32e-07
response to antibiotic (GO:0046677)	74	8	1.2	+	6.64	3.91e-05	0.00299
nucleic acid phosphodiester bond hydrolysis (GO:0090305)	125	12	2.04	+	5.9	1.18e-06	0.000123
nucleic acid metabolic process (GO:0090304)	349	32	5.68	+	5.63	7.84e-17	5.99e-14
cellular macromolecule metabolic process (GO:0044260)	398	34	6.48	+	5.25	3.77e-17	4.32e-14
response to stress (GO:0006950)	226	18	3.68	+	4.89	2.22e-08	3.4e-06
cellular response to stimulus (GO:0051716)	223	17	3.63	+	4.68	1.1e-07	1.48e-05
nucleobase-containing compound metabolic process (GO:0006139)	523	33	8.52	+	3.88	6.81e-13	1.95e-10
macromolecule metabolic process (GO:0043170)	670	38	10.91	+	3.48	8.04e-14	4.61e-11
cellular nitrogen compound metabolic process (GO:0034641)	721	39	11.74	+	3.32	1.28e-13	5.87e-11
cellular aromatic compound metabolic process (GO:0006725)	630	34	10.26	+	3.31	1.85e-11	4.26e-09
heterocycle metabolic process (GO:0046483)	639	34	10.4	+	3.27	2.74e-11	5.71e-09
organic cyclic compound metabolic process (GO:1901360)	715	34	11.64	+	2.92	5.77e-10	1.1e-07
response to stimulus (GO:0050896)	575	23	9.36	+	2.46	2.51e-05	0.00198
nitrogen compound metabolic process (GO:0006807)	1033	40	16.82	+	2.38	2.17e-09	3.56e-07
cellular metabolic process (GO:0044237)	1377	44	22.42	+	1.96	1.02e-07	1.46e-05
primary metabolic process (GO:0044238)	1311	41	21.35	+	1.92	8.7e-07	0.000105
organic substance metabolic process (GO:0071704)	1463	45	23.82	+	1.89	1.69e-07	2.16e-05
metabolic process (GO:0008152)	1596	46	25.99	+	1.77	1.16e-06	0.000127
cellular process (GO:0009987)	1707	45	27.79	+	1.62	2.28e-05	0.00187

## Sheet: FA_MOXvsDMSO_UP&DN
Id	Name	old_locus_tag	Function	Functional_Category	Product	baseMean	log2FoldChange	pvalue	padj
ERDMAN_RS16120	cstA	ERDMAN_3353	Peptide utilization during carbon starvation.	virulence, detoxification, adaptation	Probable carbon starvation protein A homolog CstA	1339.86	1.368	6.88302e-20	2.68362e-18
ERDMAN_RS11635	ephD	ERDMAN_2432	Thought to be involved in detoxification reactions following oxidative damage to lipids.	virulence, detoxification, adaptation	Possible short-chain dehydrogenase EphD	5482.38	0.707	8.34925e-06	0.00019618
ERDMAN_RS12710	eis	ERDMAN_2659	Acetylation, substrate unknown. Involved in intracellular survival. Possibly associated with the cell surface and secreted. Modulates cytokine secretion by host immune cells.	virulence, detoxification, adaptation	Enhanced intracellular survival protein Eis, GCN5-related N-acetyltransferase	261.12	0.883	8.55277e-06	0.00019964
ERDMAN_RS03185	vapC28	ERDMAN_0669	Unknown	virulence, detoxification, adaptation	Possible toxin VapC28. Contains PIN domain.	1003.8	0.681	0.000178689	0.00342696
ERDMAN_RS12040	htpG	ERDMAN_2514	Molecular chaperone involved in protein folding. Has ATPase activity.	virulence, detoxification, adaptation	Probable chaperone protein HtpG (heat shock protein) (HSP90 family protein) (high temperature protein G)	921.99	0.36	0.00353618	0.0414071
ERDMAN_RS10245	higA	ERDMAN_2154	Possibly involved in transcriptional mechanism.	virulence, detoxification, adaptation	Possible antitoxin HigA	596.99	0.794	0.00399159	0.0461308
ERDMAN_RS11065	vapB37	ERDMAN_2321	Unknown	virulence, detoxification, adaptation	Possible antitoxin VapB37	855.54	-0.847	0.000113362	0.00228528
ERDMAN_RS08320	Rv1566c	ERDMAN_1742	Unknown	virulence, detoxification, adaptation	Possible Inv protein	1170.44	-1.01	0.000162903	0.00315836
ERDMAN_RS11060	vapC37	ERDMAN_2320	Unknown	virulence, detoxification, adaptation	Possible toxin VapC37. Contains PIN domain.	644.76	-0.59	0.000861324	0.0137793
ERDMAN_RS05085	vapC9	ERDMAN_1063	Unknown	virulence, detoxification, adaptation	Possible toxin VapC9	431.02	-0.98	0.000873594	0.0138992
ERDMAN_RS12060	Rv2303c	ERDMAN_2518	Could be involved in antibiotic-resistance.	virulence, detoxification, adaptation	Probable antibiotic-resistance protein	128.73	-0.738	0.00117339	0.0177157
ERDMAN_RS06010	ephC	ERDMAN_1259	Thought to be involved in detoxification reactions following oxidative damage to lipids [catalytic activity: an epoxide + H(2)O = a glycol].	virulence, detoxification, adaptation	Probable epoxide hydrolase EphC (epoxide hydratase)	223.89	-0.594	0.00119505	0.0178904
ERDMAN_RS09030	vapC12	ERDMAN_1891	Unknown	virulence, detoxification, adaptation	Possible toxin VapC12	540.68	-1.053	0.00205864	0.0276668
ERDMAN_RS16715	mesT	ERDMAN_3477	Biotransformation enzyme that acts on a variety of epoxides and arene oxides. Catalyzes the hydrolysis of arene and epoxides to less reactive and more water soluble dihydrodiols by the trans addition of water [catalytic activity: an epoxide + H(2)O = a glycol].	virulence, detoxification, adaptation	Probable epoxide hydrolase MesT (epoxide hydratase) (arene-oxide hydratase)	839.44	-0.489	0.00409864	0.0469096
ERDMAN_RS16720	Rv3177	ERDMAN_3478	Supposedly involved in detoxification reactions.	virulence, detoxification, adaptation	Possible peroxidase (non-haem peroxidase)	330.97	-0.749	0.00441318	0.0493942
ERDMAN_RS14665	fadE21	ERDMAN_3055	Function unknown, but involved in lipid degradation.	lipid metabolism	Probable acyl-CoA dehydrogenase FadE21	4711.05	1.953	2.02824e-29	1.04293e-27
ERDMAN_RS12515	mbtD	ERDMAN_2616	Involved in the biogenesis of the hydroxyphenyloxazoline-containing siderophore mycobactins.	lipid metabolism	Polyketide synthetase MbtD (polyketide synthase)	355.69	0.813	6.12432e-05	0.00127818
ERDMAN_RS16970	TB7.3	ERDMAN_3534	Function unknown	lipid metabolism	Biotinylated protein TB7.3	477.7	0.961	0.000136647	0.00272372
ERDMAN_RS12540	mbtI	ERDMAN_2621	Involved in the biogenesis of the hydroxyphenyloxazoline-containing siderophore mycobactins. Possibly plays a role in the conversion of chorismate to salicilate (the starter unit for mycobactin siderophore construction).	lipid metabolism	Isochorismate synthase MbtI	181.08	1.016	0.000151979	0.00297912
ERDMAN_RS12525	mbtB	ERDMAN_2618	Involved in the biogenesis of the hydroxyphenyloxazoline-containing siderophore mycobactins. This peptide synthase forms amide bound between the carboxylic acid of salicylate and the alpha-amino group of serine (serine/threonine ligation).	lipid metabolism	Phenyloxazoline synthase MbtB (phenyloxazoline synthetase)	475.78	0.791	0.000271064	0.0049574
ERDMAN_RS02955	gpdA1	ERDMAN_0617	Involved in de novo phospholipid biosynthesis; glycerol-3 phosphate formation [catalytic activity: SN-glycerol 3-phosphate + NAD(P)+ = glycerone phosphate + NAD(P)H].	lipid metabolism	Probable glycerol-3-phosphate dehydrogenase [NAD(P)+] GpdA1 (NAD(P)H-dependent glycerol-3-phosphate dehydrogenase) (NAD(P)H-dependent dihydroxyacetone-phosphate reductase)	599.97	0.535	0.000376304	0.00654474
ERDMAN_RS01495	Rv0281	ERDMAN_0315	Possible methyltransferase	lipid metabolism	Possible S-adenosylmethionine-dependent methyltransferase	1475.07	0.554	0.00133908	0.0193758
ERDMAN_RS09200	fadD1	ERDMAN_1927	Function unknown, but supposed involvement in lipid degradation.	lipid metabolism	Possible fatty-acid-CoA ligase FadD1 (fatty-acid-CoA synthetase) (fatty-acid-CoA synthase)	511.3	-0.571	0.00014898	0.00295296
ERDMAN_RS11990	cdh	ERDMAN_2504	Involved in phospholipid biosynthesis [catalytic activity: CDP-diacylglycerol + H(2)O = CMP + phosphatidate].	lipid metabolism	Probable CDP-diacylglycerol pyrophosphatase Cdh (CDP-diacylglycerol diphosphatase) (CDP-diacylglycerol phosphatidylhydrolase)	535.38	-0.627	0.000218935	0.00410996
ERDMAN_RS17840	acrA1	ERDMAN_3710	Function unknown; involved in cellular metabolism	lipid metabolism	Possible multi-functional enzyme with acyl-CoA-reductase activity AcrA1	475.09	-0.43	0.000387728	0.00671053
ERDMAN_RS17880	idsA1	ERDMAN_3718	Involved in the biosynthesis of membrane ether-linked lipids. Catalyzes the trans-addition of the three molecules of IPP onto DMAPP to form geranylgeranyl pyrophosphate which is a precursor of the ether-linked lipids [catalytic ACTIVITY1: dimethylallyl diphosphate + isopentenyl diphosphate = diphosphate + geranyl diphosphate] [catalytic ACTIVITY2: geranyl diphosphate + isopentenyl diphosphate = d…	lipid metabolism	Probable multifunctional geranylgeranyl pyrophosphate synthetase IdsA1 (GGPP synthetase) (ggppsase) (geranylgeranyl diphosphate synthase): dimethylallyltransferase (prenyltransferase) (geranyl-diphosphate synthase) + geranyltranstransferase (farnesyl-diphosphate synthase) (farnesyl-pyrophosphate synthetase) (farnesyl diphosphate synthetase) (FPP synthetase) + farnesyltranstransferase (geranylgera…	414.85	-0.726	0.00267699	0.0345381
ERDMAN_RS06315	papA3	ERDMAN_1324	Function unknown; thought to be involved in lipid metabolism.	lipid metabolism	Probable conserved polyketide synthase associated protein PapA3	1403.35	-0.44	0.00304368	0.0377586
ERDMAN_RS06165	omt	ERDMAN_1293	Function unknown, but supposedly involved in lipid metabolism	lipid metabolism	Probable O-methyltransferase Omt	222.45	-0.503	0.00320127	0.0390313
ERDMAN_RS11825	accD6	ERDMAN_2472	Involved in fatty acid biosynthesis (mycolic acids synthesis) [catalytic activity: ATP + propionyl-CoA + CO(2) + H(2)O = ADP + orthophosphate + methylmalonyl-CoA].	lipid metabolism	Acetyl/propionyl-CoA carboxylase (beta subunit) AccD6	6701.24	-0.455	0.00325669	0.039436
ERDMAN_RS17745	Rv3371	ERDMAN_3693	May be involved in synthesis of triacylglycerol	lipid metabolism	Possible triacylglycerol synthase (diacylglycerol acyltransferase)	1195.77	-0.715	0.00343137	0.0406318
ERDMAN_RS00960	Rv0180c	ERDMAN_0205	Unknown	cell wall and cell processes	Probable conserved transmembrane protein	2459.49	1.639	3.65154e-35	2.35557e-33
ERDMAN_RS14670	ltp1	ERDMAN_3056	Possibly catalyzes the transfer of a great variety of lipids between membranes.	cell wall and cell processes	Probable lipid-transfer protein Ltp1	9672.76	1.888	3.29555e-27	1.64685e-25
ERDMAN_RS15700	ddlA	ERDMAN_3267	Involved in cell wall formation. Along with alanine racemase, it MAKES up the D-alanine branch of the peptidoglycan biosynthetic route. [catalytic activity: ATP + D-alanine + D-alanine = ADP + phosphate + D-alanyl-D-alanine].	cell wall and cell processes	Probable D-alanine--D-alanine ligase DdlA (D-alanylalanine synthetase) (D-ala-D-ala ligase)	3338.86	1.429	7.03043e-24	3.23948e-22
ERDMAN_RS03260	Rv0621	ERDMAN_0685	Unknown	cell wall and cell processes	Possible membrane protein	563.98	2.082	8.34973e-24	3.79806e-22
ERDMAN_RS08585	Rv1634	ERDMAN_1797	Thought to be involved in transport of drug across the membrane (export). Drug resistance by an export mechanism (confers resistance to toxic compounds by removing them for the cells).	cell wall and cell processes	Possible drug efflux membrane protein	1835.2	1.272	2.54032e-12	8.19367e-11
ERDMAN_RS03265	Rv0622	ERDMAN_0686	Unknown	cell wall and cell processes	Possible membrane protein	155.54	1.547	6.44786e-09	1.89066e-07
ERDMAN_RS12420	Rv2361c	ERDMAN_2594	Involved in the synthesis of decaprenyl diphosphate, a molecule which has a central role in the biosynthesis of most features of the mycobacterial cell wall. Adds seven more isoprene UNITS to omega,E, Z-farnesyl diphosphate and releases decaprenyl diphosphate.	cell wall and cell processes	Long (C50) chain Z-isoprenyl diphosphate synthase (Z-decaprenyl diphosphate synthase)	1600.32	0.864	5.55494e-07	1.45992e-05
ERDMAN_RS19200	Rv3645	ERDMAN_3991	Unknown. Inhibited by polyphosphates.	cell wall and cell processes	Probable conserved transmembrane protein	2999.78	0.598	1.27912e-06	3.28865e-05
ERDMAN_RS02660	mmpS2	ERDMAN_0556	Unknown	cell wall and cell processes	Probable conserved membrane protein MmpS2	505.51	0.54	1.50189e-05	0.000341583
ERDMAN_RS16855	Rv3200c	ERDMAN_3510	Thought to be involved in cation transport across the membrane.	cell wall and cell processes	Possible transmembrane cation transporter	2784.23	1.088	4.15668e-05	0.000893812
ERDMAN_RS13280	Rv2520c	ERDMAN_2773	Unknown	cell wall and cell processes	Possible conserved membrane protein	83.76	1.039	6.44716e-05	0.00132991
ERDMAN_RS01525	esxG	ERDMAN_0321	Function unknown	cell wall and cell processes	ESAT-6 like protein EsxG (conserved protein TB9.8)	1427.46	0.904	0.000203856	0.0038678
ERDMAN_RS06700	Rv1258c	ERDMAN_1405	Thought to be involved in transport of undetermined substrate (possibly macrolide) across the membrane (export). Responsible for the translocation of the undetermined substrate across the membrane.	cell wall and cell processes	Probable conserved integral membrane transport protein	231.02	0.547	0.000423681	0.00718039
ERDMAN_RS12620	cysT	ERDMAN_2636	Involved in the active transport across the membrane of multiple sulfur-containing compounds, including sulfate and thiosulfate (import). Responsible for the translocation of the substrate across the membrane.	cell wall and cell processes	Probable sulfate-transport integral membrane protein ABC transporter CysT	187.58	0.63	0.000550824	0.00913235
ERDMAN_RS20440	eccD1	ERDMAN_4251	Unknown	cell wall and cell processes	ESX conserved component EccD1. ESX-1 type VII secretion system protein. Probable transmembrane protein.	2146.65	0.366	0.000880111	0.0139403
ERDMAN_RS20505	esxC	ERDMAN_4269	Unknown	cell wall and cell processes	ESAT-6 like protein EsxC (ESAT-6 like protein 11)	281.56	0.634	0.001054	0.0162591
ERDMAN_RS00205	Rv0037c	ERDMAN_0045	Unknown; possibly involved in transport of macrolide across the membrane.	cell wall and cell processes	Probable conserved integral membrane protein	679.16	0.558	0.00129159	0.0189362
ERDMAN_RS03855	secY	ERDMAN_0805	Essential for protein export. Interacts with SECA|Rv3240c and SECE|Rv0638 to allow the translocation of proteins across the plasma membrane, by forming part of a channel.	cell wall and cell processes	Probable preprotein translocase SecY	1851.62	0.445	0.00134558	0.0193758
ERDMAN_RS01825	Rv0347	ERDMAN_0385	Unknown	cell wall and cell processes	Probable conserved membrane protein	742.44	0.642	0.00173079	0.0239014
ERDMAN_RS20390	espH	ERDMAN_4240	Function unknown	cell wall and cell processes	ESX-1 secretion-associated protein EspH	4362.48	0.394	0.00195639	0.0266971
ERDMAN_RS00035	Rv0007	ERDMAN_0008	Unknown	cell wall and cell processes	Possible conserved membrane protein	1253.22	0.42	0.00220077	0.0294654
ERDMAN_RS06530	tatB	ERDMAN_1369	Involved in proteins export. This sec-independent pathway is termed tat for twin-arginine translocation system. This system mainly transports proteins with bound cofactors that require folding prior to export.	cell wall and cell processes	Probable protein TatB	310.95	0.727	0.00237751	0.0314771
ERDMAN_RS20640	parB	ERDMAN_4297	Involved in chromosome partition. Localize to both POLES of the predivisional cell following completion of DNA replication. Binds to the DNA origin of replication.	cell wall and cell processes	Probable chromosome partitioning protein ParB	1727.01	0.437	0.00240202	0.0315644
ERDMAN_RS20395	eccA1	ERDMAN_4241	Function unknown	cell wall and cell processes	ESX conserved component EccA1. ESX-1 type VII secretion system protein.	7113.25	0.426	0.00273862	0.0352051
ERDMAN_RS09255	cut1	ERDMAN_1939	Hydrolysis of cutin.	cell wall and cell processes	Probable cutinase Cut1	274.05	0.484	0.00284727	0.0363386
ERDMAN_RS13680	Rv2597	ERDMAN_2856	Unknown	cell wall and cell processes	Probable membrane protein	366.41	0.427	0.00285767	0.0363405
ERDMAN_RS11380	pbpB	ERDMAN_2382	Involved in peptidoglycan biosynthesis	cell wall and cell processes	Probable penicillin-binding membrane protein PbpB	1402.68	0.519	0.00294159	0.0370193
ERDMAN_RS03160	lpqO	ERDMAN_0664	Unknown	cell wall and cell processes	Probable conserved lipoprotein LpqO	466.96	0.533	0.00325069	0.039436
ERDMAN_RS19175	fic	ERDMAN_3985	Could be involved in cell filamentation induced by cyclic AMP and may have some role in cell division.	cell wall and cell processes	Possible cell filamentation protein Fic	3833.1	0.944	0.00334027	0.0403105
ERDMAN_RS01255	Rv0236A	ERDMAN_0265	Unknown	cell wall and cell processes	Small secreted protein	269.61	0.656	0.00339765	0.0405849
ERDMAN_RS11310	ftsZ	ERDMAN_2369	Essential for cell division. It is thought that the intracellular concentration of FTSZ protein is critical for productive septum formation in mycobacteria.	cell wall and cell processes	Cell division protein FtsZ	2341.03	0.499	0.0035792	0.041773
ERDMAN_RS09885	rpfC	ERDMAN_2076	Thought to promote the resuscitation and growth of dormant, nongrowing cell. Could also stimulates the growth of several other high G+C gram+ organisms, e.g. Mycobacterium avium, Mycobacterium bovis (BCG), Mycobacterium kansasii, Mycobacterium smegmatis.	cell wall and cell processes	Probable resuscitation-promoting factor RpfC	7880.67	0.672	0.00416568	0.0475236
ERDMAN_RS16130	mmr	ERDMAN_3355	Involved in transport of multidrugs (tetraphenylphosphonium, erythromycin, ethidium bromide, acriflavine, safranin O, pyronin Y, etc) across the membrane (export): multidrugs resistance by an export mechanism (conferes resistance to toxic compounds by removing them for the cells). Responsible for the translocation of the substrate across the membrane.	cell wall and cell processes	Multidrugs-transport integral membrane protein Mmr	408.69	-2.202	2.56731e-20	1.03509e-18
ERDMAN_RS16125	Rv3064c	ERDMAN_3354	Unknown	cell wall and cell processes	Probable conserved integral membrane protein	403.46	-1.366	8.92666e-07	2.31181e-05
ERDMAN_RS15035	nicT	ERDMAN_3131	Seems involved in nickel incorporation. Thought to be involved in transport of nickel across the membrane. Responsible for the translocation of the substrate across the membrane.	cell wall and cell processes	Possible nickel-transport integral membrane protein NicT	467	-0.912	2.37586e-06	6.02112e-05
ERDMAN_RS10905	Rv2075c	ERDMAN_2290	Unknown	cell wall and cell processes	Possible hypothetical exported or envelope protein	193.81	-1.144	1.35975e-05	0.000311251
ERDMAN_RS19645	Rv3728	ERDMAN_4085	Unknown, but seems involved in efflux system (probably sugar or drug transport).	cell wall and cell processes	Probable conserved two-domain membrane protein	1346.67	-0.783	5.5265e-05	0.00117413
ERDMAN_RS09095	Rv1730c	ERDMAN_1904	Thought to be involved in cell wall biosynthesis and may also act as a sensor of external penicillins	cell wall and cell processes	Possible penicillin-binding protein	793.71	-0.861	0.000149837	0.00295346
ERDMAN_RS11560	Rv2199c	ERDMAN_2417	Unknown	cell wall and cell processes	Possible conserved integral membrane protein	890.67	-0.45	0.000152852	0.00297978
ERDMAN_RS10070	Rv1922	ERDMAN_2117	Unknown	cell wall and cell processes	Probable conserved lipoprotein	440.74	-0.631	0.00029095	0.00524005
ERDMAN_RS00220	mtc28	ERDMAN_0048	Unknown	cell wall and cell processes	Secreted proline rich protein Mtc28 (proline rich 28 kDa antigen)	1123.08	-0.846	0.000422643	0.00718039
ERDMAN_RS07810	ctpD	ERDMAN_1636	Cation-transporting ATPase; possibly catalyzes the transport of a cation (possibly cadmium) with the hydrolyse of ATP [catalytic activity: ATP + H(2)O + cation(in) = ADP + phosphate + cation(out)].	cell wall and cell processes	Probable cation transporter P-type ATPase D CtpD	290	-0.967	0.000635433	0.0104376
ERDMAN_RS05745	Rv1075c	ERDMAN_1200	Function unknown	cell wall and cell processes	Conserved exported protein	309.15	-0.955	0.000645568	0.0105552
ERDMAN_RS04445	lpqR	ERDMAN_0929	Unknown	cell wall and cell processes	Probable conserved lipoprotein LpqR	633.13	-0.569	0.000973893	0.0152893
ERDMAN_RS01630	Rv0309	ERDMAN_0343	Unknown	cell wall and cell processes	Possible conserved exported protein	1707.69	-0.391	0.00101531	0.0157306
ERDMAN_RS07455	Rv1401	ERDMAN_1559	Unknown	cell wall and cell processes	Possible membrane protein	494.11	-0.533	0.00109949	0.0168873
ERDMAN_RS06320	mmpL10	ERDMAN_1325	Unknown. Thought to be involved in fatty acid transport.	cell wall and cell processes	Probable conserved transmembrane transport protein MmpL10	1787.69	-0.454	0.00153645	0.0216715
ERDMAN_RS18370	Rv3482c	ERDMAN_3821	Unknown	cell wall and cell processes	Probable conserved membrane protein	643.93	-0.392	0.0015231	0.0216715
ERDMAN_RS04925	pstC2	ERDMAN_1030	Involved in active transport of inorganic phosphate across the membrane (import); responsible for the translocation of the substrate across the membrane. This is one of the proteins required for binding-protein-mediated phosphate transport.	cell wall and cell processes	Phosphate-transport integral membrane ABC transporter PstC2	265.73	-0.51	0.00238651	0.0314771
ERDMAN_RS04700	Rv0888	ERDMAN_0983	Unknown	cell wall and cell processes	Probable exported protein	212.88	-0.944	0.00295278	0.0370193
ERDMAN_RS02095	mmpL1	ERDMAN_0443	Unknown. Thought to be involved in fatty acid transport.	cell wall and cell processes	Probable conserved transmembrane transport protein MmpL1	345.25	-0.45	0.00317334	0.0388241
ERDMAN_RS15680	thiL	ERDMAN_3263	Involved in thiamine biosynthesis [catalytic activity: ATP + thiamine phosphate = ADP + thiamine diphosphate].	intermediary metabolism and respiration	Probable thiamine-monophosphate kinase ThiL (thiamine-phosphate kinase)	3498.67	3.5	1.86429e-80	6.01318e-78
ERDMAN_RS09630	Rv1833c	ERDMAN_2022	May act on a wide range of 1-haloalkanes, haloalcohols, haloalkenes and some haloaromatic compounds [catalytic activity: 1-haloalkane + H(2)O <=> a primary alcohol + halide]	intermediary metabolism and respiration	Possible haloalkane dehalogenase	5929.95	3.125	5.77111e-63	8.19035e-61
ERDMAN_RS06805	Rv1279	ERDMAN_1428	Function unknown; probably involved in cellular metabolism, probably electron-transfer-linked.	intermediary metabolism and respiration	Probable dehydrogenase FAD flavoprotein GMC oxidoreductase	5829.06	2.692	4.2652e-54	4.88159e-52
ERDMAN_RS00990	bglS	ERDMAN_0211	Possibly involved in degradation [catalytic activity: hydrolysis of terminal, non-reducing beta-D-glucose residues with release of beta-D-glucose].	intermediary metabolism and respiration	Probable beta-glucosidase BglS (gentiobiase) (cellobiase) (beta-D-glucoside glucohydrolase)	11186.2	2.497	3.72777e-46	3.39132e-44
ERDMAN_RS00710	Rv0133	ERDMAN_0155	Acetylation, substrate unknown	intermediary metabolism and respiration	GCN5-related N-acetyltransferase	1824.59	1.729	6.86077e-34	4.1969e-32
ERDMAN_RS13590	dhaA	ERDMAN_2838	Generates a primary alcohol and halide from 1-haloalkane and H2O [catalytic activity: 1-haloalkane + H2O = a primary alcohol + halide].	intermediary metabolism and respiration	Possible haloalkane dehalogenase DhaA (1-chlorohexane halidohydrolase)	2318.91	1.679	2.14732e-23	9.64393e-22
ERDMAN_RS17005	Rv3225c	ERDMAN_3538	Acetylation, phosphorylation, substrates unknown	intermediary metabolism and respiration	GCN5-related N-acetyltransferase, phosphorylase	1735.82	1.109	6.42705e-18	2.45195e-16
ERDMAN_RS19930	Rv3777	ERDMAN_4143	Function unknown; probably involved in cellular metabolism.	intermediary metabolism and respiration	Probable oxidoreductase	1588.23	1.241	5.1606e-10	1.59216e-08
ERDMAN_RS15970	Rv3034c	ERDMAN_3321	Function unknown; possibly involved in cellular metabolism.	intermediary metabolism and respiration	Possible transferase	818.5	0.774	3.86852e-08	1.08075e-06
ERDMAN_RS06415	dapE	ERDMAN_1345	Involved in biosynthesis of diaminopimelate and lysine from aspartate semialdehyde (at the fifth step) [catalytic activity: N-succinyl-ll-2,6-diaminoheptanedioate + H2O = succinate + ll-2,6-diaminoheptanedioate]	intermediary metabolism and respiration	Probable succinyl-diaminopimelate desuccinylase DapE	1153.71	0.719	8.50532e-08	2.33929e-06
ERDMAN_RS17255	purK	ERDMAN_3592	Involved in purine biosynthesis (sixth step). Possesses an ATPase activity that is dependent on the presence of air (aminoimidazole ribonucleotide). The association of PURK and pure produces an enzyme complex capable of converting air to CAIR efficiently under physiological condition [catalytic activity: 1-(5-phosphoribosyl)-5-amino-4-imidazole-carboxylate = 1-(5-phosphoribosyl)-5-aminoimidazole …	intermediary metabolism and respiration	Probable phosphoribosylaminoimidazole carboxylase ATPase subunit PurK (air carboxylase) (AIRC)	1138.8	0.626	9.12289e-08	2.48985e-06
ERDMAN_RS06045	prpC	ERDMAN_1267	Involved in methyl citrate cycle [catalytic activity: propionyl-CoA + oxaloacetate + H2O = 2-methylcitrate + CoA]	intermediary metabolism and respiration	Probable methylcitrate synthase PrpC	396.84	1.507	3.76423e-06	9.3395e-05
ERDMAN_RS16850	nudC	ERDMAN_3509	Involved in nicotinate and nicotinamide metabolism. Generates AMP and NMN from NAD(+) and H(2)O. Acting on acid anhydrides, in phosphorus-containing anhydrides. Also acts on NADP+, 3-acetylpyridine and the thionicotinamide analogues of NAD+ and NADP+ [catalytic activity: NADH + H(2)O = AMP + NMNH].	intermediary metabolism and respiration	Probable NADH pyrophosphatase NudC (NAD+ diphosphatase) (NAD+ pyrophosphatase) (NADP pyrophosphatase)	1263.66	1.182	5.11247e-06	0.000125965
ERDMAN_RS04475	Rv0843	ERDMAN_0934	Function unknown; probably involved in cellular metabolism.	intermediary metabolism and respiration	Probable dehydrogenase	168.93	0.876	9.88092e-06	0.000229134
ERDMAN_RS17250	purE	ERDMAN_3591	Involved in purine biosynthesis (sixth step). This subunit can alone transform air to CAIR, but in association with PURK, which possesses an ATPase activity, an enzyme complex is produced which is capable of converting air to CAIR efficiently under physiological condition [catalytic activity: 1-(5-phosphoribosyl)-5-amino-4-imidazole-carboxylate = 1-(5-phosphoribosyl)-5-aminoimidazole + CO(2)].	intermediary metabolism and respiration	Probable phosphoribosylaminoimidazole carboxylase catalytic subunit PurE (air carboxylase) (AIRC)	160.99	0.889	2.32362e-05	0.000515263
ERDMAN_RS01000	Rv0187	ERDMAN_0212	Thought to be involved in transfer of methyl group.	intermediary metabolism and respiration	Probable O-methyltransferase	620.53	0.645	5.90371e-05	0.00123943
ERDMAN_RS16195	Rv3077	ERDMAN_3368	Function unknown; probably involved in cellular metabolism.	intermediary metabolism and respiration	Possible hydrolase	385.88	0.501	0.000101085	0.00206121
ERDMAN_RS06040	prpD	ERDMAN_1266	Involved in methyl citrate cycle	intermediary metabolism and respiration	Possible methylcitrate dehydratase PrpD	918.76	1.281	0.000110534	0.00224099
ERDMAN_RS06000	gnd2	ERDMAN_1256	Involved in hexose monophosphate shunt (pentose phosphate pathway). [catalytic activity: 6-phospho-D-gluconate + NADP+ = D-ribulose 5-phosphate + CO2 + NADPH]	intermediary metabolism and respiration	Probable 6-phosphogluconate dehydrogenase, decarboxylating Gnd2	1860.94	0.714	0.0002408	0.00447309
ERDMAN_RS05995	zwf1	ERDMAN_1255	Involved in pentose phosphate pathway (first step) [catalytic activity: D-glucose 6-phosphate + NADP(+) = D-glucono-1,5-lactone 6-phosphate + NADPH.]	intermediary metabolism and respiration	Probable glucose-6-phosphate 1-dehydrogenase Zwf1 (G6PD)	7611.59	0.89	0.000290481	0.00524005
ERDMAN_RS16875	lipV	ERDMAN_3514	Function unknown; presumed lipolytic enzyme involved in cellular metabolism.	intermediary metabolism and respiration	Possible lipase LipV	451.6	0.423	0.000424032	0.00718039
ERDMAN_RS12580	che1	ERDMAN_2629	Possibly involved in inserting FE2+ into sirohydrochlorin to produce siroheme, required for SIRA (Rv2391) function	intermediary metabolism and respiration	Ferrochelatase Che1	767.27	0.49	0.000731191	0.0119003
ERDMAN_RS07475	Rv1405c	ERDMAN_1563	Causes methylation	intermediary metabolism and respiration	Putative methyltransferase	941.69	0.681	0.00121139	0.0180589
ERDMAN_RS07510	ribC	ERDMAN_1571	Involved in riboflavin synthesis. Riboflavin synthase is a bifunctional enzyme complex catalyzing the formation of riboflavin from 5-amino-6-(1'-D)- ribityl-amino-2,4(1H,3H)-pyrimidinedione and L-3,4-dihydrohy-2- butanone-4-phosphate via 6,7-dimethyl-8-lumazine. The alpha subunit catalyzes the dismutation of 6,7-dimethyl-8-lumazine to riboflavin and 5-amino-6-(1'-D)-ribityl-amino-2,4(1H,3H)- pyri…	intermediary metabolism and respiration	Probable riboflavin synthase alpha chain RibC (RibE)	187.45	0.636	0.00131025	0.0191307
ERDMAN_RS04500	cysK2	ERDMAN_0940	Thought to be involved in cysteine biosynthesis [catalytic activity: O3-acetyl-L-serine + H(2)S = L-cysteine + acetate].	intermediary metabolism and respiration	Possible cysteine synthase a CysK2 (O-acetylserine sulfhydrylase) (O-acetylserine (thiol)-lyase) (CSASE)	2143.1	0.848	0.0017313	0.0239014
ERDMAN_RS00240	Rv0044c	ERDMAN_0053	Function unknown; probably involved in cellular metabolism.	intermediary metabolism and respiration	Possible oxidoreductase	451.1	0.5	0.00202344	0.0273802
ERDMAN_RS20125	Rv3815c	ERDMAN_4182	Function unknown; probably involved in cellular metabolism.	intermediary metabolism and respiration	Possible acyltransferase	360.54	0.424	0.00261091	0.0339442
ERDMAN_RS11030	pafB	ERDMAN_2314	Unknown	intermediary metabolism and respiration	Proteasome accessory factor B PafB	970.96	0.298	0.00340877	0.0405849
ERDMAN_RS03655	pqqE	ERDMAN_0765	Required for coenzyme pyrrolo-quinoline-quinone (PQQ) biosynthesis.	intermediary metabolism and respiration	Probable coenzyme PQQ synthesis protein E PqqE (coenzyme PQQ synthesis protein III)	2472.12	-0.758	7.15044e-07	1.86542e-05
ERDMAN_RS14285	sthA	ERDMAN_2975	Conversion of NADPH, generated by peripheral catabolic pathways, to NADH, which can enter the respiratory chain for energy generation [catalytic activity: NADPH + NAD(+) = NADP(+) + NADH].	intermediary metabolism and respiration	Probable soluble pyridine nucleotide transhydrogenase SthA (STH) (NAD(P)(+) transhydrogenase [B-specific]) (nicotinamide nucleotide transhydrogenase)	6722.34	-1.302	1.3385e-05	0.000308377
ERDMAN_RS19415	cyp137	ERDMAN_4036	Cytochromes P450 are a group of heme-thiolate monooxygenases. They oxidize a variety of structurally unrelated compounds, including steroids, fatty acids, and xenobiotics.	intermediary metabolism and respiration	Probable cytochrome P450 137 Cyp137	478.43	-0.587	2.5159e-05	0.000554436
ERDMAN_RS02980	cyp135B1	ERDMAN_0622	Cytochromes P450 are a group of heme-thiolate monooxygenases. They oxidize a variety of structurally unrelated compounds, including steroids, fatty acids, and xenobiotics.	intermediary metabolism and respiration	Possible cytochrome P450 135B1 Cyp135B1	1782.33	-0.444	0.000472783	0.00791242
ERDMAN_RS03670	Rv0696	ERDMAN_0768	Function unknown; probably involved in cellular metabolism.	intermediary metabolism and respiration	Probable membrane sugar transferase	709.17	-0.585	0.00115116	0.0175292
ERDMAN_RS05750	lipU	ERDMAN_1201	Hydrolyses lipids	intermediary metabolism and respiration	Possible lipase LipU	824.91	-0.826	0.00119438	0.0178904
ERDMAN_RS08255	frdB	ERDMAN_1729	Involved in interconversion of fumarate and succinate (anaerobic respiration) [catalytic activity: succinate + acceptor = fumarate + reduced acceptor].	intermediary metabolism and respiration	Probable fumarate reductase [iron-sulfur subunit] FrdB (fumarate dehydrogenase) (fumaric hydrogenase)	56.6	-1.136	0.00165654	0.023093
ERDMAN_RS01725	cyp135A1	ERDMAN_0362	Cytochromes P450 are a group of heme-thiolate monooxygenases. They oxidize a variety of structurally unrelated compounds, including steroids, fatty acids, and xenobiotics.	intermediary metabolism and respiration	Possible cytochrome P450 135A1 Cyp135A1	99.92	-1.014	0.00182097	0.0249452
ERDMAN_RS01335	nirB	ERDMAN_0281	Involved in nitrate assimilation (denitrification) (at the second step). This enzyme is a FAD flavoprotein that also contains a siroheme and one 2FE-2S iron-sulfur center [catalytic activity: 3 NAD(P)H + nitrite = 3 NAD(P)+ + NH4OH + H2O.]	intermediary metabolism and respiration	Probable nitrite reductase [NAD(P)H] large subunit [FAD flavoprotein] NirB	250.02	-0.592	0.00196449	0.026705
ERDMAN_RS07895	hemZ	ERDMAN_1653	Involved in protoheme biosynthesis (last step). Catalyzes the insertion of ferrous iron into protoporphyrin IX to form protoheme [catalytic activity: protoporphyrin + FE(2+) = protoheme + 2 H(+)].	intermediary metabolism and respiration	Ferrochelatase HemZ (protoheme ferro-lyase) (heme synthetase)	207.22	-0.606	0.00276987	0.0354783
ERDMAN_RS15050	Rv2857c	ERDMAN_3134	Function unknown; possibly involved in cellular metabolism.	intermediary metabolism and respiration	Probable short-chain type dehydrogenase/reductase	423.93	-0.41	0.0042279	0.0479252
ERDMAN_RS14310	nrdR	ERDMAN_2980	Involved in transcriptional mechanism	regulatory proteins	Probable transcriptional regulatory protein NrdR	2830.04	2.521	3.33504e-45	2.81732e-43
ERDMAN_RS14320	lexA	ERDMAN_2982	Involved in regulation of nucleotide excision repair and sos response. Represses a number of genes involved in the response to DNA damage (sos response), including RECA and LEXA. Has been shown to bind to the 14 bp palindromic sequence 5'-cgaacnnnngttcg-3'. In the presence of single-stranded DNA, RECA interacts with LEXA causing an autocatalytic cleavage which disrupts the DNA-binding part of LEX…	regulatory proteins	Repressor LexA	28088.8	1.614	3.69915e-24	1.72692e-22
ERDMAN_RS10590	Rv2017	ERDMAN_2225	Thought to be involved in transcriptional mechanism.	regulatory proteins	Transcriptional regulatory protein	388.8	1.352	1.03796e-10	3.28812e-09
ERDMAN_RS02145	pknG	ERDMAN_0452	Involved in signal transduction (via phosphorylation). Thought to regulate amino-acid uptake and stationary-phase metabolism. Phosphorylates the peptide substrate myelin basic protein (MBP) at serine residues [catalytic activity: ATP + a protein = ADP + a phosphoprotein].	regulatory proteins	Serine/threonine-protein kinase PknG (protein kinase G) (STPK G)	2449.49	0.665	5.24813e-06	0.000128416
ERDMAN_RS06035	Rv1129c	ERDMAN_1265	Involved in transcriptional mechanism	regulatory proteins	Probable transcriptional regulator protein	495	1.388	3.17125e-05	0.000694543
ERDMAN_RS13195	Rv2506	ERDMAN_2756	Involved in transcriptional mechanism.	regulatory proteins	Probable transcriptional regulatory protein (probably TetR-family)	335.52	0.59	3.96367e-05	0.000862767
ERDMAN_RS00235	Rv0043c	ERDMAN_0052	Involved in transcriptional mechanism.	regulatory proteins	Probable transcriptional regulatory protein (probably GntR-family)	468.86	0.489	5.66982e-05	0.00119741
ERDMAN_RS01830	Rv0348	ERDMAN_0386	Could be involved in transcriptional mechanism.	regulatory proteins	Possible transcriptional regulatory protein	286.29	0.685	0.00133157	0.0193623
ERDMAN_RS16135	Rv3066	ERDMAN_3356	Involved in transcriptional mechanism.	regulatory proteins	Probable transcriptional regulatory protein (probably DeoR-family)	1070.28	-2.894	2.41179e-22	1.06963e-20
ERDMAN_RS16755	Rv3183	ERDMAN_3488	Involved in transcriptional mechanism.	regulatory proteins	Possible transcriptional regulatory protein	273.98	-0.966	0.000134558	0.00269724
ERDMAN_RS06160	Rv1152	ERDMAN_1292	Involved in transcriptional mechanism	regulatory proteins	Probable transcriptional regulatory protein	502.09	-0.503	0.001657	0.023093
ERDMAN_RS06740	pknH	ERDMAN_1414	Involved in signal transduction (via phosphorylation). Thought to be involved in arabinan metabolism, phosphorylating perhaps EMBR|Rv1267c [catalytic activity: ATP + a protein = ADP + a phosphoprotein].	regulatory proteins	Probable transmembrane serine/threonine-protein kinase H PknH (protein kinase H) (STPK H)	665.78	-0.392	0.00297617	0.0370507
ERDMAN_RS05510	trcR	ERDMAN_1151	Sensor part of the two component regulatory system TRCS/TRCR. Involved in transcriptional autoactivation: TRCR activates its own expression by interacting with the at-rich sequence of the TRCR promoter.	regulatory proteins	Two component transcriptional regulator TrcR	314.72	-0.551	0.00343561	0.0406318
ERDMAN_RS05505	trcS	ERDMAN_1150	Sensor part of the two component regulatory system TRCS/TRCR.	regulatory proteins	Two component sensor histidine kinase TrcS	293.98	-0.507	0.00424316	0.047945
ERDMAN_RS18900	radA	ERDMAN_3933	Involved in genetic recombination. May play a role in the repair of endogenous alkylation damage.	information pathways	DNA repair protein RadA (DNA repair protein SMS)	16347	3.383	4.84748e-111	5.73295e-108
ERDMAN_RS14400	recA	ERDMAN_2998	Involved in regulation of nucleotide excision repair, in genetic recombination, and in induction of the sos response. Endonuclease which can catalyze the hydrolysis of ATP in the presence of single-stranded DNA, the ATP-dependent uptake of single-stranded DNA by duplex DNA, and the ATP-dependent hybridization of homologous single-stranded DNAS. It interacts with LEXA|Rv2720 causing its activation…	information pathways	RecA protein (recombinase A) [contains: endonuclease PI-MTUI (MTU RecA intein)].	52482.3	3.165	7.47259e-106	6.62818e-103
ERDMAN_RS16865	Rv3202c	ERDMAN_3512	Has both ATPase and helicase activities	information pathways	Possible ATP-dependent DNA helicase	9818.31	4.346	1.57236e-87	6.9734e-85
ERDMAN_RS15675	ung	ERDMAN_3262	Involved in base excision repair.excises uracil residues from the DNA which can arise as a result of misincorporation of dUMP residues by DNA polymerase or due to deamination of cytosine.	information pathways	Probable uracil-DNA glycosylase Ung (UDG)	2847.73	2.987	2.57722e-82	9.14396e-80
ERDMAN_RS19195	Rv3644c	ERDMAN_3990	DNA polymerase is a complex, multichain enzyme responsible for most of the replicative synthesis in bacteria.	information pathways	Possible DNA polymerase	2287.09	2.242	1.7173e-74	3.80811e-72
ERDMAN_RS14395	recX	ERDMAN_2997	May play a regulatory role possibly by interacting with RECA, the product of the upstream ORF.	information pathways	Regulatory protein RecX	2665.92	3.464	8.23633e-68	1.46113e-65
ERDMAN_RS16860	Rv3201c	ERDMAN_3511	Has both ATPase and helicase activities	information pathways	Probable ATP-dependent DNA helicase	7405.23	4.389	2.32095e-63	3.58032e-61
ERDMAN_RS13665	ruvC	ERDMAN_2853	Nuclease that resolves holliday junction intermediates in genetic recombination. Cleaves the cruciform structure in supercoiled DNA by nicking to strands with the same polarity at sites symmetrically opposed at the junction in the homologous ARMS and leaves a 5'terminal phosphate and a 3'terminal hydroxyl group [catalytic activity: endonucleolytic cleavage at a junction such as a reciprocal singl…	information pathways	Probable crossover junction endodeoxyribonuclease RuvC (holliday junction nuclease) (holliday junction resolvase)	5321.56	2.364	4.24919e-61	5.79851e-59
ERDMAN_RS00310	dnaB	ERDMAN_0067	Participates in initiation and elongation during chromosome replication; it exhibits DNA-dependent ATPase activity. The intein is an endonuclease (potential).	information pathways	Probable replicative DNA helicase DnaB	20828.2	2.467	1.67342e-60	2.199e-58
ERDMAN_RS13655	ruvB	ERDMAN_2851	forms a complex with RUVA. RUVB could possess weak ATPase activity, which will be stimulated by the RUVA protein in the presence of DNA. The RUVA-RUVB complex in the presence of ATP renatures cruciform structure in supercoiled DNA with palindromic sequence, indicating that it may promote strand exchange reactions in homologous recombination. RUVAB is an helicase that mediates the holliday junctio…	information pathways	Probable holliday junction DNA helicase RuvB	2518.99	2.624	4.1537e-55	5.08184e-53
ERDMAN_RS07030	alkA	ERDMAN_1474	Involved in the adaptive response to alkylation damage in DNA caused by alkylating agents. Repairs the SP diastereomer of DNA methylphosphotriester lesions by a direct and irreversible transfer of the methyl group to one of its own cysteine residues. The methylated ALKA protein acts as a positive regulator of its own synthesis, as well as that of other proteins.	information pathways	Probable bifunctional regulatory protein and DNA repair enzyme AlkA (regulatory protein of adaptative response) (methylphosphotriester-DNA--protein-cysteine S-methyltransferase)	7317.18	2.904	1.67143e-54	1.97674e-52
ERDMAN_RS11515	Rv2191	ERDMAN_2410	Unknown	information pathways	Conserved hypothetical protein	3092.14	3.963	1.46582e-52	1.62523e-50
ERDMAN_RS17360	nei	ERDMAN_3613	Involved in damage reversal. DNA N-glycosylase with an AP lyase activity. Required for the repair of oxidative DNA damage (oxidized pyrimidines).	information pathways	Probable endonuclease VIII Nei	1365.43	2.659	1.05978e-48	1.07431e-46
ERDMAN_RS17355	lhr	ERDMAN_3612	Has both ATPase and helicase activities.	information pathways	Probable ATP-dependent helicase Lhr (large helicase-related protein)	14588.3	1.894	6.32261e-47	6.06287e-45
ERDMAN_RS07025	ogt	ERDMAN_1473	Repair of alkylated guanine in DNA by stoichiometrically transferring the alkyl group at the O-6 position to a cysteine residue in the enzyme. This is a suicide reaction: the enzyme is irreversibly inactivated [catalytic activity: DNA (containing 6-O-methylguanine) + [protein]-L-cysteine = DNA (without 6-O-methylguanine) + protein S-methyl-L-cysteine.]	information pathways	Methylated-DNA--protein-cysteine methyltransferase Ogt (6-O-methylguanine-DNA methyltransferase) (O-6-methylguanine-DNA-alkyltransferase)	2226.5	3.242	4.00163e-44	3.22677e-42
ERDMAN_RS13660	ruvA	ERDMAN_2852	forms a complex with RUVB. RUVA stimulates, in the presence of DNA, the weak ATPase activity of RUVB. The RUVA-RUVB complex in the presence of ATP renatures cruciform structure in supercoiled DNA with palindromic sequence, indicating that it may promote strand exchange reactions in homologous recombination. RUVAB is an helicase that mediates the holliday junction migration by localized denaturati…	information pathways	Probable holliday junction DNA helicase RuvA	2117.49	2.198	2.01801e-38	1.4039e-36
ERDMAN_RS17190	Rv3263	ERDMAN_3579	Causes DNA methylation.	information pathways	Probable DNA methylase (modification methylase) (methyltransferase)	5873.35	2.752	1.62535e-36	1.08806e-34
ERDMAN_RS00970	sigG	ERDMAN_0207	The sigma factor is an initiation factor that promotes attachment of the RNA polymerase to specific initiation sites and then is released.	information pathways	Probable alternative RNA polymerase sigma factor SigG (RNA polymerase ECF type sigma factor)	9153.12	2.363	1.46946e-34	9.14675e-33
ERDMAN_RS17740	dnaE2	ERDMAN_3692	DNA polymerase III is a complex, multichain enzyme responsible for most of the replicative synthesis in bacteria. The alpha chain is the DNA polymerase. [catalytic activity: N deoxynucleoside triphosphate = N pyrophosphate + DNA(N)].	information pathways	Probable DNA polymerase III (alpha chain) DnaE2 (DNA nucleotidyltransferase)	12449.4	2.884	1.43371e-32	8.20455e-31
ERDMAN_RS00290	ssb	ERDMAN_0063	This protein is essential for replication of the chromosome. It is also involved in DNA recombination and repair.	information pathways	Single-strand binding protein Ssb (helix-destabilizing protein)	8866.22	1.951	1.0538e-30	5.49833e-29
ERDMAN_RS07480	fmt	ERDMAN_1565	Modify the free amino group of the aminoacyl moiety of methionyl-tRNA(fMet). The formyl group appears to play a dual role in the initiator identity of N-formylmethionyl-tRNA by:(I) promoting its recognition by IF2 and (II) impairing its binding to EFTU-GTP. [catalytic activity: 10-formyltetrahydrofolate + L-methionyl-tRNA + H(2)O = tetrahydrofolate + N-formylmethionyl-tRNA]	information pathways	Probable methionyl-tRNA formyltransferase Fmt	1342.98	1.821	7.91588e-29	4.01222e-27
ERDMAN_RS00295	rpsR1	ERDMAN_0064	This protein has been implicated in aminoacyl-transfer RNA binding. It appears to be situated at the decoding site of messenger RNA.	information pathways	30S ribosomal protein S18-1 RpsR1	2904.12	1.939	7.40114e-26	3.64712e-24
ERDMAN_RS07485	fmu	ERDMAN_1566	Unknown	information pathways	Probable Fmu protein (sun protein)	909.42	1.637	4.14238e-25	2.01331e-23
ERDMAN_RS16115	ligB	ERDMAN_3352	This protein seals during DNA replication, DNA recombination and DNA repair NICKS in double-stranded DNA [catalytic activity: ATP + (deoxyribonucleotide)(N) + (deoxyribonucleotide)(M) = AMP + pyrophosphate + (deoxyribonucleotide)(N+M)].	information pathways	Probable ATP-dependent DNA ligase LigB (polydeoxyribonucleotide synthase [ATP]) (polynucleotide ligase [ATP]) (sealase) (DNA repair protein) (DNA joinase)	2141.99	1.724	1.06112e-24	5.08764e-23
ERDMAN_RS08580	uvrB	ERDMAN_1796	Involved in nucleotide excision repair. The ABC excision nuclease is a DNA repair enzyme that catalyzes the excision reaction of UV-damaged nucleotide segments producing oligomers having the modified base(S). UVRB stimulates the ATPase activity of UVRA in the presence of UV-irradiated double-stranded DNA. It also enhances the ability of UVRA to bind to UV-irradiated duplex DNA	information pathways	Probable excinuclease ABC (subunit B - helicase) UvrB	6631.85	1.494	5.92348e-22	2.50196e-20
ERDMAN_RS08605	uvrA	ERDMAN_1802	Involved in nucleotide excision repair. The ABC excision nuclease is a DNA repair enzyme that catalyzes the excision reaction of UV-damaged nucleotide segments producing oligomers having the modified base(S). UVRA is an ATPase and a DNA-binding protein that preferentially binds single-stranded or UV-irradiated double-stranded DNA.	information pathways	Probable excinuclease ABC (subunit A - DNA-binding ATPase) UvrA	13495.9	1.605	8.23128e-22	3.43583e-20
ERDMAN_RS08225	dnaE1	ERDMAN_1722	DNA polymerase III is a complex, multichain enzyme responsible for most of the replicative synthesis in bacteria. This DNA polymerase also exhibits 3' to 5' exonuclease activity. The alpha chain is the DNA polymerase [catalytic activity: N deoxynucleoside triphosphate = N diphosphate + {DNA}(N)].	information pathways	Probable DNA polymerase III (alpha chain) DnaE1 (DNA nucleotidyltransferase)	14923	1.578	3.8423e-21	1.58517e-19
ERDMAN_RS00300	rplI	ERDMAN_0065	Binds to the 23S rRNA.	information pathways	50S ribosomal protein L9 RplI	6497.15	1.614	3.65117e-20	1.43937e-18
ERDMAN_RS08560	polA	ERDMAN_1790	Involved in post-incision events. In addition to DNA polymerase activity, this DNA polymerase exhibits 3' to 5' and 5' to 3' exonuclease activity [catalytic activity: N deoxynucleoside triphosphate = N diphosphate + {DNA}(N)].	information pathways	Probable DNA polymerase I PolA	2681.67	1.322	1.65636e-16	6.05851e-15
ERDMAN_RS15655	recG	ERDMAN_3258	Critical role in recombination and DNA repair. Help process holliday junction intermediates to mature products by catalysing branch migration. Has a DNA unwinding activity characteristic of a DNA helicase with a 3' to 5' polarity. RECG unwind branched duplex DNA (Y-DNA).	information pathways	Probable ATP-dependent DNA helicase RecG	921.25	1.473	1.06581e-15	3.7815e-14
ERDMAN_RS12425	recO	ERDMAN_2595	Involved in DNA repair and RECF pathway recombination	information pathways	Possible DNA repair protein RecO	1586.58	1.319	7.07314e-15	2.4847e-13
ERDMAN_RS19605	dnaZX	ERDMAN_4075	DNA polymerase III is a complex, multichain enzyme responsible for most of the replicative synthesis in bacteria. This DNA polymerase also exhibits 3' to 5' exonuclease activity [catalytic activity: N deoxynucleoside triphosphate = N pyrophosphate + DNA(N)].	information pathways	DNA polymerase III (subunit gamma/tau) DnaZ/X	2106.49	0.929	1.56751e-14	5.45249e-13
ERDMAN_RS06460	tagA	ERDMAN_1355	Involved in base excision repair. Hydrolysis of the deoxyribose N-glycosidic bond to excise 3-methyladenine from the damaged DNA polymer formed by alkylation lesions	information pathways	Probable DNA-3-methyladenine glycosylase I TagA (tag I) (3-methyladenine-DNA glycosylase I, constitutive) (DNA-3-methyladenine glycosidase I)	2059.15	1.199	1.93907e-14	6.67943e-13
ERDMAN_RS02230	xthA	ERDMAN_0470	Involved in base excision repair. Apurinic-apyrimidinic endonuclease. Supposed to remove the damaged DNA at cytosines and guanines by cleaving at the 3' side of the AP site by a beta-elimination reaction. Possibly exhibites 3'-5'-exonuclease, 3'-phosphomonoesterase, 3'-repair diesterase and ribonuclease H activities [catalytic activity: degradation of double-stranded DNA. It acts progressively in…	information pathways	Probable exodeoxyribonuclease III protein XthA (exonuclease III) (EXO III) (AP endonuclease VI)	1789.25	1.325	1.20736e-12	3.96641e-11
ERDMAN_RS16840	uvrD2	ERDMAN_3507	Involved in nucleotide excision repair. Has both ATPase and helicase activities. Unwinds DNA duplexes with 3' to 5' polarity with respect to the bound strand and initiates unwinding most effectively when a single-stranded region is present. Involved in the postincision events of nucleotide excision repair and methyl-directed mismatch repair.	information pathways	Probable ATP-dependent DNA helicase II UvrD2	2372.91	0.864	2.43871e-12	7.93811e-11
ERDMAN_RS05025	uvrD1	ERDMAN_1051	Involved in nucleotide excision repair. Has a 3'-5' helicase activity in presence of ATP. Preferred substrate being one with both single and double stranded regions of DNA.	information pathways	Probable ATP-dependent DNA helicase II UvrD1	2187.13	1.025	9.34933e-10	2.85961e-08
ERDMAN_RS19555	dnaQ	ERDMAN_4065	DNA polymerase III is a complex, multichain enzyme responsible for most of the replicative synthesis in bacteria. The epsilon subunit contain the editing function and is a proofreading 3'-5' exonuclease [catalytic activity: N deoxynucleoside triphosphate = N diphosphate + {DNA}(N)].	information pathways	Probable DNA polymerase III (epsilon subunit) DnaQ	1636.13	0.867	1.3242e-08	3.75862e-07
ERDMAN_RS15855	gatB	ERDMAN_3298	Component of the translational apparatus. Furnishes a means for formation of correctly charged GLN-tRNA(GLN) through the transamidation of misacylated GLU- tRNA(GLN) in organisms which lack glutaminyl-tRNA synthetase. The reaction takes place in the presence of glutamine and ATP through an activated gamma-phospho-GLU-tRNA(GLN) [catalytic activity: ATP + L-glutamyl-tRNA(GLN) + L-glutamine = ADP + …	information pathways	Probable glutamyl-tRNA(GLN) amidotransferase (subunit B) GatB (Glu-ADT subunit B)	3467.34	0.813	4.36636e-07	1.1648e-05
ERDMAN_RS16985	sigH	ERDMAN_3536	Alternative sigma factor that plays a role in the oxidative-stress response (regulation of thioredoxin recycling). The sigma factor is an initiation factor that promotes attachment of the RNA polymerase to specific initiation sites and then is released. This sigma factor is involved in heat shock and oxidative stress response; it is believed to control protein processing in the extracytoplasmic c…	information pathways	Alternative RNA polymerase sigma-E factor (sigma-24) SigH (RPOE)	4684.03	0.727	3.30865e-06	8.26696e-05
ERDMAN_RS00025	gyrB	ERDMAN_0005	DNA gyrase negatively supercoils closed circular double-stranded DNA in an ATP-dependent manner and also catalyzes the interconversion of other topological isomers of double-stranded DNA rings, including catenanes and knotted rings [catalytic activity: ATP-dependent breakage, passage and rejoining of double-stranded DNA].	information pathways	DNA gyrase (subunit B) GyrB (DNA topoisomerase (ATP-hydrolysing)) (DNA topoisomerase II) (type II DNA topoisomerase)	10518.3	0.551	5.66533e-06	0.000137675
ERDMAN_RS22845	mihF	ERDMAN_1546	Unknown	information pathways	Putative integration host factor MihF	3474.69	0.694	7.37473e-06	0.000175608
ERDMAN_RS03700	rplC	ERDMAN_0773	This protein binds directly to 23S ribosomal RNA and may participate in the formation of the peptidyltransferase center of the ribosome.	information pathways	50S ribosomal protein L3 RplC	6453.76	0.561	2.27913e-05	0.000508575
ERDMAN_RS03780	rpsN1	ERDMAN_0790	Known to be required for the assembly of 30S particles and may also be responsible for determining the conformation of the 16S rRNA at the a site.	information pathways	30S ribosomal protein S14 RpsN1	385.65	1.14	4.66703e-05	0.000997507
ERDMAN_RS04565	ercc3	ERDMAN_0953	Involved in nucleotide excision repair. Has ATP-dependent 3' -> 5'helicase activity: acts by opening DNA either around the RNA transcription start site or the DNA damage.	information pathways	DNA helicase Ercc3	1426.03	0.729	6.2616e-05	0.00129919
ERDMAN_RS03710	rplW	ERDMAN_0775	Binds to a specific region on the 23S rRNA.	information pathways	50S ribosomal protein L23 RplW	2836.87	0.67	8.10485e-05	0.0016622
ERDMAN_RS00030	gyrA	ERDMAN_0006	DNA gyrase negatively supercoils closed circular double-stranded DNA in an ATP-dependent manner and also catalyzes the interconversion of other topological isomers of double-stranded DNA rings, including catenanes and knotted rings [catalytic activity: ATP-dependent breakage, passage and rejoining of double-stranded DNA].	information pathways	DNA gyrase (subunit A) GyrA (DNA topoisomerase (ATP-hydrolysing)) (DNA topoisomerase II) (type II DNA topoisomerase)	7607.65	0.567	0.000171275	0.00330263
ERDMAN_RS00285	rpsF	ERDMAN_0062	Binds together with S18 to 16S ribosomal RNA.	information pathways	30S ribosomal protein S6 RpsF	1000.03	0.6	0.000218755	0.00410996
ERDMAN_RS03770	rplX	ERDMAN_0788	This protein is found in the ribonucleoprotein core and is involved in the early assembly of the 50S subunit. It is not involved in the functions of the mature 50S subunit.	information pathways	50S ribosomal protein L24 RplX	1265.66	0.648	0.000321193	0.00569796
ERDMAN_RS16880	Rv3204	ERDMAN_3515	Causes methylation	information pathways	Possible DNA-methyltransferase (modification methylase)	85.45	1.135	0.00035806	0.00627894
ERDMAN_RS03705	rplD	ERDMAN_0774	This protein binds directly and specifically to 23S rRNA.	information pathways	50S ribosomal protein L4 RplD	4941.52	0.503	0.00101078	0.0157292
ERDMAN_RS03595	rpsL	ERDMAN_0753	Protein S12 is involved in the translation initiation step.	information pathways	30S ribosomal protein S12 RpsL	4129.91	0.485	0.00123147	0.0182052
ERDMAN_RS20670	rnpA	ERDMAN_4302	RNaseP catalyzes the removal of the 5'-leader sequence from PRE-tRNA to produce the mature 5'terminus. It can also cleave other RNA substrates such as 4.5S RNA. The protein component plays an auxiliary but essential role in vivo by binding to the 5'-leader sequence and broadening the substrate specificity of the ribozyme [catalytic activity: endonucleolytic cleavage of RNA, removing 5'-extra-nucl…	information pathways	Ribonuclease P protein component RnpA (RNaseP protein) (RNase P protein) (protein C5)	724.4	0.56	0.00153924	0.0216715
ERDMAN_RS15310	rpsP	ERDMAN_3190	Involved in translation mechanism.	information pathways	30S ribosomal protein S16 RpsP	1144.41	0.421	0.00345623	0.0407399
ERDMAN_RS15275	rnhB	ERDMAN_3183	Degrades the ribonucleotide moiety on RNA-DNA hybrid molecules [catalytic activity: endonucleolytic cleavage to 5'- phosphomonoester].	information pathways	Probable ribonuclease HII protein RnhB (RNase HII)	1161.53	0.424	0.00408619	0.0469096
ERDMAN_RS12315	dnaG	ERDMAN_2573	DNA primase is the polymerase that synthesizes small RNA primers for the okazaki fragments on both template strands replication FORKS during chromosomal DNA synthesis.	information pathways	Probable DNA primase DnaG	1350.26	-0.349	0.00125225	0.0184356
ERDMAN_RS20185	Rv3827c	ERDMAN_4194	Required for the transposition of the insertion sequence IS1537.	insertion seqs and phages	Possible transposase	5199.34	3.396	3.29634e-115	5.8477e-112
ERDMAN_RS15685	Rv2978c	ERDMAN_3264	Required for the transposition of the insertion element IS1538.	insertion seqs and phages	Probable transposase	12820.1	3.508	3.74119e-98	2.21229e-95
ERDMAN_RS15690	Rv2979c	ERDMAN_3265	Prevents the cointegration of foreign DNA before integration into the chromosome.	insertion seqs and phages	Probable resolvase	7136.91	3.569	6.23995e-80	1.84494e-77
ERDMAN_RS03165	Rv0605	ERDMAN_0665	Prevents the cointegration of foreign DNA before integration into the chromosome.	insertion seqs and phages	Possible resolvase	10701.5	3.41	5.34713e-76	1.35512e-73
ERDMAN_RS11045	Rv2100	ERDMAN_2317	Unknown	insertion seqs and phages	Conserved hypothetical protein	7284.23	4.282	9.31229e-73	1.83556e-70
ERDMAN_RS20190	Rv3828c	ERDMAN_4195	Prevents the cointegration of foreign DNA before integration into the chromosome.	insertion seqs and phages	Possible resolvase	2194.08	3.623	2.70198e-63	3.99443e-61
ERDMAN_RS15200	Rv2886c	ERDMAN_3165	Prevents the cointegration of foreign DNA before integration into the chromosome.	insertion seqs and phages	Probable resolvase	3213.97	4.117	1.43639e-59	1.82011e-57
ERDMAN_RS06140	Rv1945	ERDMAN_1288	Unknown	insertion seqs and phages	Conserved hypothetical protein	14207.8	3.02	8.03796e-44	6.33749e-42
ERDMAN_RS08925	Rv1702c	ERDMAN_1869	Unknown	insertion seqs and phages	Conserved hypothetical protein	12432	2.438	3.87521e-42	2.92537e-40
ERDMAN_RS04890	Rv0922	ERDMAN_1023	Required for the transposition of the insertion element IS1535	insertion seqs and phages	Possible transposase	24746.5	1.797	1.2835e-32	7.46531e-31
ERDMAN_RS14680	Rv2792c	ERDMAN_3058	Prevents the cointegration of foreign DNA before integration into the chromosome.	insertion seqs and phages	Possible resolvase	5580.51	2.217	1.19267e-24	5.64212e-23
ERDMAN_RS01770	Rv0336	ERDMAN_0371	Function unknown	insertion seqs and phages	Conserved 13E12 repeat family protein	16872.5	2.124	4.99971e-22	2.13722e-20
ERDMAN_RS02705	Rv0515	ERDMAN_0565	Function unknown	insertion seqs and phages	Conserved 13E12 repeat family protein	18418.4	2.071	4.2825e-21	1.74647e-19
ERDMAN_RS04885	Rv0921	ERDMAN_1022	Prevents the cointegration of foreign DNA before integration into the chromosome.	insertion seqs and phages	Possible resolvase	1090.12	2.425	9.53336e-18	3.59834e-16
ERDMAN_RS06030	Rv1128c	ERDMAN_1264	Unknown	insertion seqs and phages	Conserved hypothetical protein	3514.47	1.67	5.91432e-12	1.89045e-10
ERDMAN_RS14675	Rv2791c	ERDMAN_3057	Required for the transposition of the insertion element IS1602.	insertion seqs and phages	Probable transposase	22735.5	1.818	3.92934e-10	1.22292e-08
ERDMAN_RS18305	Rv1573	ERDMAN_3807	Unknown	insertion seqs and phages	Probable PhiRv1 phage protein	83.6	1.496	4.9312e-07	1.30566e-05
ERDMAN_RS08675	PE_PGRS30	ERDMAN_1816	Function unknown. Thought to be involved in virulence.	PE/PPE	PE-PGRS family protein PE_PGRS30	1168.32	0.756	1.75414e-09	5.27432e-08
ERDMAN_RS07375	PE15	ERDMAN_1544	Function unknown	PE/PPE	PE family protein PE15	2056.83	0.852	1.79737e-05	0.000406183
ERDMAN_RS20105	PE_PGRS62	ERDMAN_4178	Function unknown. Thought to be involved in virulence.	PE/PPE	PE-PGRS family protein PE_PGRS62	688.67	0.449	0.00295046	0.0370193
ERDMAN_RS06255	lipX	ERDMAN_1312	Function unknown	PE/PPE	PE family protein. Possible lipase LipX.	860.79	-0.845	0.00293551	0.0370193
ERDMAN_RS09495	PE20	ERDMAN_1995	Function unknown	PE/PPE	PE family protein PE20	447.18	-1.029	0.00335502	0.0403512
ERDMAN_RS06800	Rv1278	ERDMAN_1427	Unknown	conserved hypotheticals	Hypothetical protein	6072.16	3.049	4.452e-104	3.15914e-101
ERDMAN_RS18905	Rv3586	ERDMAN_3934	Function unknown	conserved hypotheticals	Conserved hypothetical protein	5562.82	3.313	6.08342e-98	3.08342e-95
ERDMAN_RS06795	Rv1277	ERDMAN_1426	Function unknown	conserved hypotheticals	Conserved hypothetical protein	8981.36	3.285	1.66301e-85	6.55596e-83
ERDMAN_RS14390	Rv2735c	ERDMAN_2996	Unknown	conserved hypotheticals	Conserved hypothetical protein	4848.91	3.151	7.98994e-79	2.18064e-76
ERDMAN_RS16180	Rv3074	ERDMAN_3365	Function unknown	conserved hypotheticals	Conserved hypothetical protein	16778	2.861	4.18295e-75	9.89407e-73
ERDMAN_RS18745	Rv3555c	ERDMAN_3900	Function unknown	conserved hypotheticals	Conserved protein	3268.7	3.131	5.87748e-74	1.22666e-71
ERDMAN_RS17855	Rv3394c	ERDMAN_3713	Function unknown	conserved hypotheticals	Conserved hypothetical protein	1747.29	3.578	6.74632e-70	1.25979e-67
ERDMAN_RS00980	Rv0184	ERDMAN_0209	Function unknown	conserved hypotheticals	Conserved hypothetical protein	7136.33	2.74	1.53549e-65	2.47632e-63
ERDMAN_RS07880	Rv1482c	ERDMAN_1650	Function unknown	conserved hypotheticals	Conserved hypothetical protein	343.52	4.354	5.50809e-51	5.92203e-49
ERDMAN_RS19570	Rv3714c	ERDMAN_4068	Function unknown	conserved hypotheticals	Conserved hypothetical protein	1703.39	2.632	5.84907e-50	6.10368e-48
ERDMAN_RS17010	Rv3226c	ERDMAN_3539	Function unknown	conserved hypotheticals	Conserved hypothetical protein	2910.35	2.508	1.61886e-48	1.59547e-46
ERDMAN_RS11135	Rv2119	ERDMAN_2335	Unknown	conserved hypotheticals	Conserved hypothetical protein	1407.94	2.344	6.89399e-46	6.11497e-44
ERDMAN_RS03175	Rv0607	ERDMAN_0667	Unknown	conserved hypotheticals	Hypothetical protein	3433.85	3.245	9.3088e-45	7.68084e-43
ERDMAN_RS10640	Rv2024c	ERDMAN_2234	Unknown	conserved hypotheticals	Conserved hypothetical protein	11806.6	1.888	1.94809e-40	1.43997e-38
ERDMAN_RS17860	Rv3395c	ERDMAN_3714	Function unknown	conserved hypotheticals	Conserved hypothetical protein	1609.87	3.118	4.1145e-39	2.97923e-37
ERDMAN_RS10580	Rv2015c	ERDMAN_2223	Unknown	conserved hypotheticals	Conserved hypothetical protein	18217.7	3.088	8.6712e-39	6.15309e-37
ERDMAN_RS10000	Rv1907c	ERDMAN_2100	Unknown	conserved hypotheticals	Hypothetical protein	1885.91	1.603	5.96829e-36	3.92139e-34
ERDMAN_RS00315	Rv0059	ERDMAN_0068	Unknown	conserved hypotheticals	Hypothetical protein	1691.54	2.465	1.43593e-34	9.09763e-33
ERDMAN_RS18545	Rv3517	ERDMAN_3856	Function unknown	conserved hypotheticals	Conserved hypothetical protein	863.99	2.83	8.96874e-34	5.3934e-32
ERDMAN_RS05330	Rv1000c	ERDMAN_1113	Function unknown	conserved hypotheticals	Conserved hypothetical protein	2529.75	2.059	5.73529e-33	3.39147e-31
ERDMAN_RS00985	Rv0185	ERDMAN_0210	Function unknown; probably involved in a cellular metabolism.	conserved hypotheticals	Conserved hypothetical protein	2174.11	3.084	4.93674e-32	2.78025e-30
ERDMAN_RS12100	Rv2308	ERDMAN_2524	Function unknown	conserved hypotheticals	Conserved hypothetical protein	1742.72	2.585	1.30134e-31	7.21429e-30
ERDMAN_RS00320	Rv0060	ERDMAN_0069	Function unknown	conserved hypotheticals	Conserved hypothetical protein	10483.7	2.11	5.35347e-31	2.8779e-29
ERDMAN_RS13585	Rv2578c	ERDMAN_2837	Function unknown	conserved hypotheticals	Conserved hypothetical protein	1363.34	1.564	8.05721e-31	4.26671e-29
ERDMAN_RS00965	Rv0181c	ERDMAN_0206	Function unknown	conserved hypotheticals	Conserved hypothetical protein	1883.26	2.216	3.50622e-22	1.53581e-20
ERDMAN_RS07335	Rv1378c	ERDMAN_1536	Function unknown	conserved hypotheticals	Conserved hypothetical protein	18674	2.322	3.98617e-22	1.72475e-20
ERDMAN_RS12135	Rv2312	ERDMAN_2533	Unknown	conserved hypotheticals	Hypothetical protein	448.52	1.714	2.93379e-16	1.05142e-14
ERDMAN_RS16770	Rv3190c	ERDMAN_3492	Unknown	conserved hypotheticals	Hypothetical protein	1861.82	1.153	2.15103e-13	7.33833e-12
ERDMAN_RS13490	Rv2559c	ERDMAN_2817	Function unknown	conserved hypotheticals	Conserved hypothetical alanine leucine valine rich protein	637.13	1.17	9.55055e-13	3.16686e-11
ERDMAN_RS10270	Rv1961	ERDMAN_2159	Unknown	conserved hypotheticals	Hypothetical protein	323.57	1.8	1.27316e-09	3.86082e-08
ERDMAN_RS12695	Rv2413c	ERDMAN_2654	Function unknown	conserved hypotheticals	Conserved hypothetical protein	625.78	1.141	2.66521e-09	7.94636e-08
ERDMAN_RS14120	Rv2680	ERDMAN_2942	Function unknown	conserved hypotheticals	Conserved protein	1397.59	0.969	3.82235e-09	1.13014e-07
ERDMAN_RS16980	Rv3222c	ERDMAN_3535	Function unknown	conserved hypotheticals	Conserved hypothetical protein	809.58	0.952	1.02379e-07	2.77283e-06
ERDMAN_RS14125	Rv2681	ERDMAN_2943	Function unknown	conserved hypotheticals	Conserved hypothetical alanine rich protein	1746.66	0.774	1.38799e-07	3.73075e-06
ERDMAN_RS19985	Rv3788	ERDMAN_4154	Unknown	conserved hypotheticals	Hypothetical protein	320.66	1.136	2.76236e-06	6.95096e-05
ERDMAN_RS06455	Rv1209	ERDMAN_1354	Function unknown	conserved hypotheticals	Conserved protein	1467.33	0.828	7.28125e-06	0.000174553
ERDMAN_RS05140	Rv0968	ERDMAN_1075	Function unknown	conserved hypotheticals	Conserved protein	1025.14	1.153	2.16276e-05	0.000485663
ERDMAN_RS17085	Rv3242c	ERDMAN_3556	Function unknown	conserved hypotheticals	Conserved hypothetical protein	232.69	1.101	0.000230158	0.0042979
ERDMAN_RS10250	Rv1957	ERDMAN_2155	Unknown	conserved hypotheticals	Hypothetical protein	742.72	0.792	0.000264985	0.00487133
ERDMAN_RS05320	Rv0998	ERDMAN_1111	Unknown	conserved hypotheticals	Conserved hypothetical protein	1121.73	0.687	0.00027735	0.00504634
ERDMAN_RS01750	Rv0332	ERDMAN_0367	Function unknown	conserved hypotheticals	Conserved protein	365.49	0.49	0.000303305	0.00543498
ERDMAN_RS11765	Rv2237	ERDMAN_2460	Unknown	conserved hypotheticals	Conserved protein	861.65	0.794	0.000308878	0.00550703
ERDMAN_RS19180	Rv3642c	ERDMAN_3986	Unknown	conserved hypotheticals	Hypothetical protein	2352.86	1.446	0.000341141	0.00602173
ERDMAN_RS01015	Rv0190	ERDMAN_0215	Function unknown	conserved hypotheticals	Conserved protein	3635.36	0.689	0.000359252	0.00627894
ERDMAN_RS00755	Rv0142	ERDMAN_0164	Function unknown	conserved hypotheticals	Conserved hypothetical protein	212.63	0.555	0.000395398	0.00681006
ERDMAN_RS11480	TB16.3	ERDMAN_2402	Unknown	conserved hypotheticals	Conserved protein TB16.3	399.4	0.649	0.000424995	0.00718039
ERDMAN_RS12450	Rv2367c	ERDMAN_2600	Function unknown	conserved hypotheticals	Conserved hypothetical protein	631.78	0.578	0.000539047	0.00897906
ERDMAN_RS12415	Rv2360c	ERDMAN_2593	Unknown	conserved hypotheticals	Unknown protein	561.81	0.754	0.000792318	0.0128363
ERDMAN_RS13250	Rv2515c	ERDMAN_2767	Function unknown	conserved hypotheticals	Conserved hypothetical protein	271.82	0.758	0.00080894	0.013046
ERDMAN_RS15350	Rv2917	ERDMAN_3198	Function unknown	conserved hypotheticals	Conserved hypothetical alanine and arginine rich protein	193.83	0.692	0.000988441	0.0154493
ERDMAN_RS05565	Rv1043c	ERDMAN_1164	Function unknown	conserved hypotheticals	Conserved hypothetical protein	1011.6	0.58	0.00122765	0.0182052
ERDMAN_RS20655	Rv3920c	ERDMAN_4300	Unknown	conserved hypotheticals	Conserved protein similar to jag protein	1405.74	0.78	0.00153136	0.0216715
ERDMAN_RS12030	Rv2297	ERDMAN_2512	Unknown	conserved hypotheticals	Unknown protein	291.67	0.456	0.00251196	0.0328872
ERDMAN_RS04280	Rv0811c	ERDMAN_0895	Function unknown	conserved hypotheticals	Conserved protein	501.92	0.455	0.0026214	0.0339442
ERDMAN_RS05590	Rv1048c	ERDMAN_1168	Unknown	conserved hypotheticals	Hypothetical protein	120.35	0.865	0.00261877	0.0339442
ERDMAN_RS12705	Rv2415c	ERDMAN_2656	Function unknown	conserved hypotheticals	Conserved hypothetical protein	138.78	0.73	0.00316742	0.0388241
ERDMAN_RS00200	Rv0036c	ERDMAN_0044	Function unknown	conserved hypotheticals	Conserved protein	548.24	0.437	0.00352595	0.0414071
ERDMAN_RS15835	Rv3005c	ERDMAN_3294	Function unknown	conserved hypotheticals	Conserved hypothetical protein	786.12	0.442	0.00431999	0.0486582
ERDMAN_RS16140	Rv3067	ERDMAN_3357	Function unknown	conserved hypotheticals	Conserved hypothetical protein	492.06	-1.091	1.43647e-06	3.6666e-05
ERDMAN_RS06305	Rv1179c	ERDMAN_1322	Unknown	conserved hypotheticals	Unknown protein	382.47	-0.549	0.000460948	0.00775091
ERDMAN_RS14300	Rv2716	ERDMAN_2978	Function unknown	conserved hypotheticals	Conserved protein	953.57	-0.566	0.000553879	0.00914029
ERDMAN_RS19485	Rv3698	ERDMAN_4051	Function unknown	conserved hypotheticals	Conserved protein	281.7	-0.506	0.000862174	0.0137793
ERDMAN_RS03635	Rv0690c	ERDMAN_0761	Function unknown	conserved hypotheticals	Conserved hypothetical protein	666.75	-0.491	0.00111316	0.0170237
ERDMAN_RS04260	Rv0807	ERDMAN_0891	Function unknown	conserved hypotheticals	Conserved hypothetical protein	169.71	-0.649	0.00134888	0.0193758
ERDMAN_RS03650	Rv0692	ERDMAN_0764	Function unknown	conserved hypotheticals	Conserved hypothetical protein	693.09	-0.417	0.00152836	0.0216715
ERDMAN_RS09220	Rv1754c	ERDMAN_1931	Function unknown	conserved hypotheticals	Conserved protein	286.79	-1.03	0.0023797	0.0314771
ERDMAN_RS11465	Rv2182c	ERDMAN_2399	Transfer of fatty acyl groups	conserved hypotheticals	1-acylglycerol-3-phosphate O-acyltransferase	3012.93	-0.417	0.00297403	0.0370507
ERDMAN_RS13290	Rv2522c	ERDMAN_2775	Function unknown	conserved hypotheticals	Conserved hypothetical protein	302.58	-0.524	0.00307104	0.0379654
ERDMAN_RS12235	Rv2331	ERDMAN_2554	Unknown	conserved hypotheticals	Hypothetical protein	97.54	-0.912	0.00338278	0.0405476
ERDMAN_RS08005	Rv1505c	ERDMAN_1677	Function unknown	conserved hypotheticals	Conserved hypothetical protein	480.82	-0.633	0.00382276	0.0444694
ERDMAN_RS01645	Rv0312	ERDMAN_0346	Function unknown	conserved hypotheticals	Conserved hypothetical proline and threonine rich protein	650.2	-0.656	0.003846	0.0445935
ERDMAN_RS09590	Rv1825	ERDMAN_2015	Function unknown	conserved hypotheticals	Conserved protein	669.08	-0.401	0.00422307	0.0479252
ERDMAN_RS04695	Rv0887c	ERDMAN_0980	Function unknown	conserved hypotheticals	Conserved hypothetical protein	118.41	0.637	0.00438156	0.0491955
ERDMAN_RS14305	Rv2717c	ERDMAN_2979	Function unknown	conserved hypotheticals	Conserved protein	615.75	1.186	2.35001e-08	6.61733e-07
ERDMAN_RS12340	Rv2348c	ERDMAN_2578	Unknown	unknown	Hypothetical protein	1834.15	0.946	5.70882e-06	0.000137788
ERDMAN_RS10585	Rv2016	ERDMAN_2224	Unknown	conserved hypotheticals	Hypothetical protein	568.26	1.383	4.77725e-08	1.32419e-06

## Sheet: GO_MOX_DEGs_UP
Analysis Type:	PANTHER Overrepresentation Test (Released 20221013)
Annotation Version and Release Date:	GO Ontology database DOI: 10.5281/zenodo.6799722 Released 2022-07-01
Analyzed List:	upload_1 (Mycobacterium tuberculosis)
Reference List:	Mycobacterium tuberculosis (all genes in database)
Test Type:	FISHER's exact test
Correction:	FDR (< 0.05) correction by Benjamini-Hochberg
GO biological process complete	Mycobacterium tuberculosis - REFLIST (3992)	upload_1 (149)	upload_1 (expected)	upload_1 (over/under)	upload_1 (fold Enrichment)	upload_1 (raw P-value)	upload_1 (FDR)
recombinational repair (GO:0000725)	11	7	.41	+	17.05	1.55E-06	1.22E-04
DNA conformation change (GO:0071103)	20	11	.75	+	14.74	4.13E-09	5.26E-07
DNA geometric change (GO:0032392)	17	9	.63	+	14.18	1.47E-07	1.35E-05
DNA duplex unwinding (GO:0032508)	17	9	.63	+	14.18	1.47E-07	1.30E-05
SOS response (GO:0009432)	12	6	.45	+	13.40	2.55E-05	1.67E-03
DNA biosynthetic process (GO:0071897)	14	7	.52	+	13.40	5.16E-06	3.82E-04
chromosome organization (GO:0051276)	25	11	.93	+	11.79	2.51E-08	2.74E-06
cellular response to DNA damage stimulus (GO:0006974)	72	29	2.69	+	10.79	1.74E-19	2.00E-16
DNA repair (GO:0006281)	66	25	2.46	+	10.15	2.31E-16	1.06E-13
DNA-templated DNA replication (GO:0006261)	22	8	.82	+	9.74	6.96E-06	4.99E-04
DNA replication (GO:0006260)	43	15	1.60	+	9.35	8.52E-10	1.15E-07
DNA recombination (GO:0006310)	61	21	2.28	+	9.22	3.30E-13	9.48E-11
organelle organization (GO:0006996)	43	13	1.60	+	8.10	5.00E-08	4.99E-06
DNA metabolic process (GO:0006259)	152	41	5.67	+	7.23	4.87E-22	1.12E-18
cellular response to stress (GO:0033554)	134	33	5.00	+	6.60	1.10E-16	6.28E-14
cellular response to external stimulus (GO:0071496)	47	9	1.75	+	5.13	1.41E-04	8.32E-03
cellular response to extracellular stimulus (GO:0031668)	47	9	1.75	+	5.13	1.41E-04	8.11E-03
response to extracellular stimulus (GO:0009991)	53	9	1.98	+	4.55	3.15E-04	1.76E-02
response to antibiotic (GO:0046677)	74	12	2.76	+	4.34	4.64E-05	2.80E-03
cellular response to stimulus (GO:0051716)	223	36	8.32	+	4.33	3.87E-13	9.87E-11
response to stress (GO:0006950)	226	35	8.44	+	4.15	2.62E-12	5.46E-10
nucleic acid phosphodiester bond hydrolysis (GO:0090305)	125	18	4.67	+	3.86	2.47E-06	1.89E-04
cellular macromolecule metabolic process (GO:0044260)	398	55	14.86	+	3.70	1.29E-17	9.88E-15
nucleic acid metabolic process (GO:0090304)	349	48	13.03	+	3.68	3.98E-15	1.52E-12
peptide biosynthetic process (GO:0043043)	117	13	4.37	+	2.98	6.91E-04	3.77E-02
nucleobase-containing compound metabolic process (GO:0006139)	523	55	19.52	+	2.82	7.49E-13	1.72E-10
macromolecule biosynthetic process (GO:0009059)	233	23	8.70	+	2.64	3.17E-05	2.02E-03
cellular nitrogen compound metabolic process (GO:0034641)	721	69	26.91	+	2.56	1.12E-14	3.66E-12
cellular aromatic compound metabolic process (GO:0006725)	630	59	23.51	+	2.51	8.78E-12	1.68E-09
heterocycle metabolic process (GO:0046483)	639	59	23.85	+	2.47	1.44E-11	2.37E-09
macromolecule metabolic process (GO:0043170)	670	61	25.01	+	2.44	1.40E-11	2.46E-09
response to stimulus (GO:0050896)	575	50	21.46	+	2.33	8.25E-09	9.96E-07
organic cyclic compound metabolic process (GO:1901360)	715	61	26.69	+	2.29	1.37E-10	2.10E-08
cellular nitrogen compound biosynthetic process (GO:0044271)	362	30	13.51	+	2.22	4.59E-05	2.84E-03
nitrogen compound metabolic process (GO:0006807)	1033	75	38.56	+	1.95	5.94E-10	8.52E-08
cellular metabolic process (GO:0044237)	1377	86	51.40	+	1.67	2.17E-08	2.49E-06
primary metabolic process (GO:0044238)	1311	79	48.93	+	1.61	8.37E-07	7.11E-05
organic substance metabolic process (GO:0071704)	1463	88	54.61	+	1.61	5.93E-08	5.66E-06
cellular process (GO:0009987)	1707	98	63.71	+	1.54	4.49E-08	4.69E-06
metabolic process (GO:0008152)	1596	90	59.57	+	1.51	9.76E-07	8.00E-05
biological_process (GO:0008150)	2294	112	85.62	+	1.31	1.34E-05	9.06E-04
Unclassified (UNCLASSIFIED)	1698	37	63.38	-	.58	1.34E-05	9.33E-04

## Sheet: FA_M01-34503vsDMSO_UP&DN
Id	Name	old_locus_tag	Function	Functional_Category	Product	baseMean	log2FoldChange	pvalue	padj
ERDMAN_RS16120	cstA	ERDMAN_3353	Peptide utilization during carbon starvation.	virulence, detoxification, adaptation	Probable carbon starvation protein A homolog CstA	1339.86	2.375	6.15363e-58	2.39321e-56
ERDMAN_RS11635	ephD	ERDMAN_2432	Thought to be involved in detoxification reactions following oxidative damage to lipids.	virulence, detoxification, adaptation	Possible short-chain dehydrogenase EphD	5482.38	1.717	2.05229e-27	5.71729e-26
ERDMAN_RS03180	vapB28	ERDMAN_0668	Unknown	virulence, detoxification, adaptation	Possible antitoxin VapB28	1299.89	1.5	3.41039e-27	9.43382e-26
ERDMAN_RS03185	vapC28	ERDMAN_0669	Unknown	virulence, detoxification, adaptation	Possible toxin VapC28. Contains PIN domain.	1003.8	1.89	5.25999e-26	1.41515e-24
ERDMAN_RS10245	higA	ERDMAN_2154	Possibly involved in transcriptional mechanism.	virulence, detoxification, adaptation	Possible antitoxin HigA	596.99	2.727	4.69263e-24	1.19393e-22
ERDMAN_RS12710	eis	ERDMAN_2659	Acetylation, substrate unknown. Involved in intracellular survival. Possibly associated with the cell surface and secreted. Modulates cytokine secretion by host immune cells.	virulence, detoxification, adaptation	Enhanced intracellular survival protein Eis, GCN5-related N-acetyltransferase	261.12	1.899	4.87766e-23	1.21262e-21
ERDMAN_RS03100	mce2D	ERDMAN_0651	Unknown, but thought to be involved in host cell invasion.	virulence, detoxification, adaptation	Mce-family protein Mce2D	106.94	1.982	1.4484e-13	2.58605e-12
ERDMAN_RS03290	vapC5	ERDMAN_0691	Unknown	virulence, detoxification, adaptation	Possible toxin VapC5	758.53	1.012	3.25272e-07	3.33595e-06
ERDMAN_RS03285	vapB5	ERDMAN_0690	Possible ribonuclease	virulence, detoxification, adaptation	Possible antitoxin VapB5	303.97	1.037	2.31725e-05	0.000168247
ERDMAN_RS00715	ephF	ERDMAN_0156	Thought to be involved in detoxification reactions following oxidative damage to lipids [catalytic activity: an epoxide + H(2)O = a glycol].	virulence, detoxification, adaptation	Possible epoxide hydrolase EphF (epoxide hydratase) (arene-oxide hydratase)	1035.1	0.428	0.000154392	0.000895791
ERDMAN_RS12480	hrcA	ERDMAN_2609	Involved in transcriptional regulation (repression) of class I heat shock proteins e.g. DNAK-GRPE-DNAJ1 and groels operons). Prevents heat-shock induction of these operons.	virulence, detoxification, adaptation	Probable heat shock protein transcriptional repressor HrcA	1907.72	0.647	0.00022001	0.00122062
ERDMAN_RS03110	mce2F	ERDMAN_0653	Unknown, but thought involved in host cell invasion.	virulence, detoxification, adaptation	Mce-family protein Mce2F	188.71	0.716	0.00115594	0.00521899
ERDMAN_RS19275	Rv3660c	ERDMAN_4006	Possibly plays a regulatory role in celular differentiation.	virulence, detoxification, adaptation	Conserved hypothetical protein	598.01	0.82	0.00185983	0.00793204
ERDMAN_RS16320	smpB	ERDMAN_3396	Binds specifically to the SSRA RNA (TMRNA) and is required for stable association of SSRA with ribosomes. Thought to be implicated in the survival of bacterium within macrophages.	virulence, detoxification, adaptation	Probable SSRA-binding protein SmpB	181.22	0.55	0.00257693	0.010403
ERDMAN_RS13705	vapB41	ERDMAN_2861	Unknown	virulence, detoxification, adaptation	Possible antitoxin VapB41	287.82	0.581	0.00300661	0.0119052
ERDMAN_RS15095	relF	ERDMAN_3142	Function unknown	virulence, detoxification, adaptation	Antitoxin RelF	107.93	0.758	0.00386516	0.0145425
ERDMAN_RS14905	vapB22	ERDMAN_3103	Unknown	virulence, detoxification, adaptation	Possible antitoxin VapB22	69.24	1.161	0.00417004	0.0155555
ERDMAN_RS10240	higB	ERDMAN_2153	Unknown	virulence, detoxification, adaptation	Possible toxin HigB	1945.59	1.638	0.00535876	0.0191531
ERDMAN_RS03135	vapB27	ERDMAN_0659	Unknown	virulence, detoxification, adaptation	Possible antitoxin VapB27	418.91	0.592	0.00705337	0.02368
ERDMAN_RS01275	vapC24	ERDMAN_0269	Unknown	virulence, detoxification, adaptation	Possible toxin VapC24. Contains PIN domain.	471.54	0.494	0.00751581	0.0249553
ERDMAN_RS00680	mak	ERDMAN_0147	Catalyzes the transfer of a phosphate group from ATP to maltose to produce maltose-1-phosphate [catalytic activity: ATP + maltose = ADP + maltose-1-phosphate]	virulence, detoxification, adaptation	Maltokinase Mak	765.33	0.326	0.00782239	0.025734
ERDMAN_RS02950	htpX	ERDMAN_0616	Possibly involved in adaptation. Hydrolizes specific peptides and/or proteins.	virulence, detoxification, adaptation	Probable protease transmembrane protein heat shock protein HtpX	2367.38	0.813	0.0114879	0.0350619
ERDMAN_RS12475	dnaJ2	ERDMAN_2608	Acts as a co-chaperone. Stimulates, jointly with GRPE, the ATPase activity of DNAK|Rv0350.	virulence, detoxification, adaptation	Probable chaperone protein DnaJ2	2305.12	0.441	0.0118141	0.0357793
ERDMAN_RS09155	vapC34	ERDMAN_1916	Unknown	virulence, detoxification, adaptation	Possible toxin VapC34. Contains PIN domain.	37.56	1.236	0.0122279	0.036693
ERDMAN_RS02885	vapB3	ERDMAN_0602	Unknown	virulence, detoxification, adaptation	Possible antitoxin VapB3	71.04	0.891	0.0173697	0.0490498
ERDMAN_RS07855	ripA	ERDMAN_1645	Unknown, but supposed involvement in virulence.	virulence, detoxification, adaptation	Peptidoglycan hydrolase	1917.47	-1.627	2.45955e-13	4.33233e-12
ERDMAN_RS18445	mce4C	ERDMAN_3838	Unknown, but thought to be involved in host cell invasion. Predicted to be involved in lipid catabolism.	virulence, detoxification, adaptation	Mce-family protein Mce4C	647.35	-0.994	7.45287e-13	1.28399e-11
ERDMAN_RS08320	Rv1566c	ERDMAN_1742	Unknown	virulence, detoxification, adaptation	Possible Inv protein	1170.44	-1.642	1.00237e-09	1.36713e-08
ERDMAN_RS18430	mce4F	ERDMAN_3835	Unknown, but thought to be involved in host cell invasion. Predicted to be involved in lipid catabolism.	virulence, detoxification, adaptation	Mce-family protein Mce4F	944.86	-0.812	4.39474e-08	4.9605e-07
ERDMAN_RS00920	mce1D	ERDMAN_0197	Unknown, but thought to be involved in host cell invasion.	virulence, detoxification, adaptation	Mce-family protein Mce1D	8274.37	-0.766	1.39816e-06	1.29222e-05
ERDMAN_RS19800	proV	ERDMAN_4119	Thought to be involved in active transport of osmoprotectant (glycine betaine/carnitine/choline/L-proline) across the membrane (import). Responsible for energy coupling to the transport system.	virulence, detoxification, adaptation	Possible osmoprotectant (glycine betaine/carnitine/choline/L-proline) transport ATP-binding protein ABC transporter ProV	774.99	-0.732	2.00406e-06	1.79315e-05
ERDMAN_RS18455	mce4A	ERDMAN_3840	Unknown, but thought to be involved in host cell invasion. Predicted to be involved in lipid catabolism.	virulence, detoxification, adaptation	Mce-family protein Mce4A	893.38	-0.67	6.9027e-06	5.63696e-05
ERDMAN_RS11065	vapB37	ERDMAN_2321	Unknown	virulence, detoxification, adaptation	Possible antitoxin VapB37	855.54	-0.983	7.62553e-06	6.1759e-05
ERDMAN_RS00915	mce1C	ERDMAN_0196	Unknown, but thought to be involved in host cell invasion.	virulence, detoxification, adaptation	Mce-family protein Mce1C	4431.16	-0.667	1.28304e-05	9.97976e-05
ERDMAN_RS07860	Rv1478	ERDMAN_1646	Unknown, but supposedly involved in virulence	virulence, detoxification, adaptation	Possible invasion protein	461.66	-1.276	1.40192e-05	0.000107554
ERDMAN_RS20285	sodA	ERDMAN_4218	Destroys radicals which are normally produced within the cells and are toxic to biological systems [catalytic activity: 2 peroxide radical + 2 H(+) = O(2) + H(2)O(2)].	virulence, detoxification, adaptation	Superoxide dismutase [FE] SodA	1819	-0.687	2.70405e-05	0.000192768
ERDMAN_RS10535	otsB1	ERDMAN_2210	Involved in trehalose biosynthesis (protective effect). Mycobacteria can produce trehalose from glucose 6-phosphate and UDP-glucose (the OtsA-OtsB pathway) from glycogen-like alpha(1-->4)-linked glucose polymers (the TreY-TreZ pathway) and from maltose (the TreS pathway) [catalytic activity: trehalose 6-phosphate + H(2)O = trehalose + orthophosphate].	virulence, detoxification, adaptation	Probable trehalose-6-phosphate phosphatase OtsB1 (trehalose-phosphatase) (TPP)	754.99	-0.733	3.26823e-05	0.000230065
ERDMAN_RS10275	vapC35	ERDMAN_2160	Unknown	virulence, detoxification, adaptation	Possible toxin VapC35. Contains PIN domain.	234.55	-0.923	3.68962e-05	0.00025516
ERDMAN_RS13825	Rv2624c	ERDMAN_2884	Function unknown	virulence, detoxification, adaptation	Universal stress protein family protein	491.78	-1.92	4.65314e-05	0.000314047
ERDMAN_RS00910	mce1B	ERDMAN_0195	Unknown, but thought to be involved in host cell invasion.	virulence, detoxification, adaptation	Mce-family protein Mce1B	3643.47	-0.628	6.08645e-05	0.000393921
ERDMAN_RS18335	bpoA	ERDMAN_3814	Supposedly involved in detoxification reactions.	virulence, detoxification, adaptation	Possible peroxidase BpoA (non-haem peroxidase)	274.84	-0.799	6.65704e-05	0.000423806
ERDMAN_RS11060	vapC37	ERDMAN_2320	Unknown	virulence, detoxification, adaptation	Possible toxin VapC37. Contains PIN domain.	644.76	-0.7	7.68211e-05	0.000483579
ERDMAN_RS17480	vapC44	ERDMAN_3638	Unknown	virulence, detoxification, adaptation	Possible toxin VapC44. Contains PIN domain.	693.26	-0.684	8.25358e-05	0.000517067
ERDMAN_RS06620	vapC33	ERDMAN_1388	Unknown	virulence, detoxification, adaptation	Possible toxin VapC33. Contains PIN domain.	289.86	-0.839	8.91115e-05	0.000551285
ERDMAN_RS00930	mce1F	ERDMAN_0199	Unknown, but thought involved in host cell invasion.	virulence, detoxification, adaptation	Mce-family protein Mce1F	7626.45	-0.653	9.73507e-05	0.000595628
ERDMAN_RS18440	mce4D	ERDMAN_3837	Unknown, but thought to be involved in host cell invasion. Predicted to be involved in lipid catabolism.	virulence, detoxification, adaptation	Mce-family protein Mce4D	855.79	-0.62	0.00012195	0.000724691
ERDMAN_RS08885	tlyA	ERDMAN_1861	Methylates 16S and 23S rRNA. Also has contact-dependent haemolytic activity; possibly involved in virulence (pore formation).	virulence, detoxification, adaptation	2'-O-methyltransferase TlyA	401.59	-0.523	0.000139071	0.000814113
ERDMAN_RS10675	hspX	ERDMAN_2243	Stress protein induced by anoxia. Has a proposed role in maintenance of long-term viability during latent, asymptomatic infections, and a proposed role in replication during initial infection. Regulated by the two component regulatory system DEVR|Rv3133c/DEVS|Rv3132c, in response to a hypoxic signal.	virulence, detoxification, adaptation	Heat shock protein HspX (alpha-crystallin homolog) (14 kDa antigen) (HSP16.3)	10265	-1.274	0.00016774	0.000963649
ERDMAN_RS04215	cfp29	ERDMAN_0883	Unknown. Supposedly released from the envelope to the outside during growth.	virulence, detoxification, adaptation	29 KDa antigen CFP29	556.01	-0.623	0.000198447	0.00111319
ERDMAN_RS10120	tpx	ERDMAN_2129	Has antioxidant activity. Could remove peroxides or H(2)O(2)	virulence, detoxification, adaptation	Probable thiol peroxidase Tpx	1486.91	-0.46	0.000231836	0.00128081
ERDMAN_RS00900	yrbE1B	ERDMAN_0193	Unknown	virulence, detoxification, adaptation	Conserved integral membrane protein YrbE1B	1703.01	-0.474	0.000473157	0.00241009
ERDMAN_RS17975	groEL1	ERDMAN_3738	Prevents misfolding and promotes the refolding and proper assembly of unfolded polypeptides generated under stress conditions.	virulence, detoxification, adaptation	60 kDa chaperonin 1 GroEL1 (protein CPN60-1) (GroEL protein 1)	2677.78	-0.733	0.000949063	0.00445391
ERDMAN_RS18450	mce4B	ERDMAN_3839	Unknown, but thought to be involved in host cell invasion. Predicted to be involved in lipid catabolism.	virulence, detoxification, adaptation	Mce-family protein Mce4B	516.51	-0.52	0.00183063	0.00784155
ERDMAN_RS03075	yrbE2A	ERDMAN_0645	Unknown	virulence, detoxification, adaptation	Conserved hypothetical integral membrane protein YrbE2A	33.29	-1.334	0.00194027	0.0082127
ERDMAN_RS00355	vapC1	ERDMAN_0078	Unknown	virulence, detoxification, adaptation	Possible toxin VapC1	531.18	-0.695	0.00467391	0.0172063
ERDMAN_RS10650	Rv2026c	ERDMAN_2238	Unknown	virulence, detoxification, adaptation	Universal stress protein family protein	108.75	-0.729	0.00485818	0.0177186
ERDMAN_RS05465	Rv1026	ERDMAN_1142	Unknown. Could be involved in an adaptive process that allows bacteria to respond to amino acid starvation.	virulence, detoxification, adaptation	Conserved protein	119.55	-0.591	0.00543093	0.0193406
ERDMAN_RS13135	vapC38	ERDMAN_2744	Unknown	virulence, detoxification, adaptation	Possible toxin VapC38. Contains PIN domain.	2490.51	-0.561	0.00613351	0.0212455
ERDMAN_RS13600	Rv2581c	ERDMAN_2840	Involved in glyoxal pathway. Thiolesterase that catalyzes the hydrolysis of S-D-lactoyl-glutathione to form glutathione and D-lactic acid [catalytic activity: (S)-(2-hydroxyacyl)glutathione + H(2)O = glutathione + a 2-hydroxy acid anion].	virulence, detoxification, adaptation	Possible glyoxalase II (hydroxyacylglutathione hydrolase) (GLX II)	1098.04	-0.409	0.00659522	0.022527
ERDMAN_RS08300	treZ	ERDMAN_1738	Involved in trehalose biosynthesis (protective effect). Mycobacteria can produce trehalose from glucose 6-phosphate and UDP-glucose (the OTSA-OTSB pathway) from glycogen-like alpha(1-->4)-linked glucose polymers (the trey-TREZ pathway) and from maltose (the TRES pathway). Seems to have additional alpha-glucosidase activity.	virulence, detoxification, adaptation	Maltooligosyltrehalose trehalohydrolase TreZ	238.5	-0.451	0.00691705	0.0233421
ERDMAN_RS05085	vapC9	ERDMAN_1063	Unknown	virulence, detoxification, adaptation	Possible toxin VapC9	431.02	-0.787	0.00731433	0.0243894
ERDMAN_RS00895	yrbE1A	ERDMAN_0192	Unknown	virulence, detoxification, adaptation	Conserved integral membrane protein YrbE1A	3904.71	-0.385	0.0080285	0.0263238
ERDMAN_RS10230	vapC14	ERDMAN_2151	Unknown	virulence, detoxification, adaptation	Possible toxin VapC14	188.03	-0.533	0.0083568	0.0271734
ERDMAN_RS03240	vapC29	ERDMAN_0680	Unknown	virulence, detoxification, adaptation	Possible toxin VapC29. Contains PIN domain.	1319.22	-0.703	0.0089459	0.0286385
ERDMAN_RS09030	vapC12	ERDMAN_1891	Unknown	virulence, detoxification, adaptation	Possible toxin VapC12	540.68	-0.886	0.00939102	0.0298205
ERDMAN_RS00905	mce1A	ERDMAN_0194	Unknown, but thought to be involved in host cell invasion (entry and survival inside macrophages).	virulence, detoxification, adaptation	Mce-family protein Mce1A	2681.94	-0.394	0.00952506	0.0301243
ERDMAN_RS10330	mce3F	ERDMAN_2170	Unknown, but thought involved in host cell invasion.	virulence, detoxification, adaptation	Mce-family protein Mce3F	48.45	-0.887	0.00974789	0.0306809
ERDMAN_RS19805	proX	ERDMAN_4120	Thought to be involved in active transport of osmoprotectant (glycine betaine/carnitine/choline/L-proline) across the membrane (import).	virulence, detoxification, adaptation	Possible osmoprotectant (glycine betaine/carnitine/choline/L-proline) binding lipoprotein ProX	1355.64	-0.452	0.0106074	0.0330157
ERDMAN_RS19055	ephA	ERDMAN_3961	Biotransformation enzyme that catalyzes the hydrolysis of epoxides (alkene oxides, oxiranes) and arene oxides to less reactive and more water soluble dihydrodiols by the trans addition of water. Thought to be involved in detoxification reactions following oxidative damage to lipids [catalytic activity: an epoxide + H(2)O = a glycol].	virulence, detoxification, adaptation	Probable epoxide hydrolase EphA (epoxide hydratase) (arene-oxide hydratase)	317.36	-0.493	0.0114319	0.035027
ERDMAN_RS08310	treX	ERDMAN_1740	Possibly involved in trehalose biosynthesis (protective effect). Mycobacteria can produce trehalose from glucose 6-phosphate and UDP-glucose (the OtsA-OtsB pathway) from glycogen-like alpha(1-->4)-linked glucose polymers (the TreY-TreZ pathway) and from maltose (the TreS pathway).	virulence, detoxification, adaptation	Probable maltooligosyltrehalose synthase TreX	898.47	-0.341	0.0124052	0.0371497
ERDMAN_RS12060	Rv2303c	ERDMAN_2518	Could be involved in antibiotic-resistance.	virulence, detoxification, adaptation	Probable antibiotic-resistance protein	128.73	-0.551	0.0135042	0.0398233
ERDMAN_RS10660	Rv2028c	ERDMAN_2240	Unknown	virulence, detoxification, adaptation	Universal stress protein family protein	224.67	-1.468	0.0174174	0.0490786
ERDMAN_RS08305	treY	ERDMAN_1739	Involved in trehalose biosynthesis (protective effect). Mycobacteria can produce trehalose from glucose 6-phosphate and UDP-glucose (the OtsA-OtsB pathway) from glycogen-like alpha(1-->4)-linked glucose polymers (the TreY-TreZ pathway) and from maltose (the TreS pathway).	virulence, detoxification, adaptation	Maltooligosyltrehalose synthase TreY	379.77	-0.358	0.0175716	0.049363
ERDMAN_RS14665	fadE21	ERDMAN_3055	Function unknown, but involved in lipid degradation.	lipid metabolism	Probable acyl-CoA dehydrogenase FadE21	4711.05	2.861	2.13374e-61	9.0122e-60
ERDMAN_RS02955	gpdA1	ERDMAN_0617	Involved in de novo phospholipid biosynthesis; glycerol-3 phosphate formation [catalytic activity: SN-glycerol 3-phosphate + NAD(P)+ = glycerone phosphate + NAD(P)H].	lipid metabolism	Probable glycerol-3-phosphate dehydrogenase [NAD(P)+] GpdA1 (NAD(P)H-dependent glycerol-3-phosphate dehydrogenase) (NAD(P)H-dependent dihydroxyacetone-phosphate reductase)	599.97	1.868	8.58357e-38	2.67589e-36
ERDMAN_RS17845	cmaA1	ERDMAN_3711	Has cyclopropane function. Transfers a methylene group from S-adenosyl-L-methionine to the cis double bond of an unsaturated fatty acid chain resulting in the replacement of the double bond with a methylene bridge. Mycolic acids, which represent the major constituent of mycobacterial cell wall complex, act as substrates [catalytic activity: S-adenosyl-L-methionine + phospholipidolefinic fatty aci…	lipid metabolism	Cyclopropane-fatty-acyl-phospholipid synthase 1 CmaA1 (cyclopropane fatty acid synthase) (CFA synthase) (cyclopropane mycolic acid synthase 1)	784.97	1.365	6.14498e-19	1.39523e-17
ERDMAN_RS06105	echA10	ERDMAN_1279	Could possibly oxidize fatty acids using specific components [catalytic activity: (3S)-3-hydroxyacyl-CoA = trans-2(or 3)-enoyl-CoA + H(2)O].	lipid metabolism	Probable enoyl-CoA hydratase EchA10 (enoyl hydrase) (unsaturated acyl-CoA hydratase) (crotonase)	2506.68	1.303	4.71701e-15	9.40528e-14
ERDMAN_RS16970	TB7.3	ERDMAN_3534	Function unknown	lipid metabolism	Biotinylated protein TB7.3	477.7	1.427	1.25886e-08	1.52617e-07
ERDMAN_RS07825	echA12	ERDMAN_1639	Could possibly oxidize fatty acids using specific components [catalytic activity: (3S)-3-hydroxyacyl-CoA = trans-2(or 3)-enoyl-CoA + H(2)O].	lipid metabolism	Possible enoyl-CoA hydratase EchA12 (enoyl hydrase) (unsaturated acyl-CoA hydratase) (crotonase)	665.39	1.037	1.10692e-07	1.18152e-06
ERDMAN_RS17245	fadE25	ERDMAN_3590	Function unknown, but involved in lipid degradation [catalytic activity: acyl-CoA + ETF = 2,3-dehydroacyl-CoA + reduced ETF].	lipid metabolism	Probable acyl-CoA dehydrogenase FadE25	1364.68	0.736	3.11834e-06	2.69205e-05
ERDMAN_RS15515	fadD22	ERDMAN_3231	Involved in biosynthesis of phenolic glycolipids (PGLs)	lipid metabolism	P-hydroxybenzoyl-AMP ligase FadD22	4111.14	0.846	5.49679e-06	4.58416e-05
ERDMAN_RS07070	fadA4	ERDMAN_1483	Function unknown, but supposed involvement in lipid degradation [catalytic activity: 2 acetyl-CoA = CoA + acetoacetyl-CoA].	lipid metabolism	Probable acetyl-CoA acetyltransferase FadA4 (acetoacetyl-CoA thiolase)	6513.54	0.656	9.76499e-06	7.82793e-05
ERDMAN_RS03405	mmaA1	ERDMAN_0714	Involved in mycolic acids modification. Catalyzes unusual S-adenosyl-methionine-dependent transformation of a cis-olefin mycolic acid into a secondary alcohol. Catalyzes introduction of a hydroxyl group at the distal position on mycolic acid chains to produce the hydroxyl mycolate. Mycolic acids represent a major constituent of the mycobacterial cell wall complex. Methyl transfer results in forma…	lipid metabolism	Methoxy mycolic acid synthase 1 MmaA1 (methyl mycolic acid synthase 1) (MMA1) (hydroxy mycolic acid synthase)	663.28	0.669	1.32015e-05	0.000102279
ERDMAN_RS00535	fadD10	ERDMAN_0116	Function unknown, but involvement in lipid degradation.	lipid metabolism	Possible fatty-acid-CoA ligase FadD10 (fatty-acid-CoA synthetase) (fatty-acid-CoA synthase)	287.66	0.634	2.04086e-05	0.000150122
ERDMAN_RS15475	mas	ERDMAN_3222	Catalyzes the elongation of N-fatty acyl-CoA with methylamalonyl-CoA (not malonyl-CoA) as the elongating agent to form mycocerosyl lipids.	lipid metabolism	Probable multifunctional mycocerosic acid synthase membrane-associated Mas	20674.7	0.646	4.25687e-05	0.000288791
ERDMAN_RS16110	fadE22	ERDMAN_3351	Function unknown, but involved in lipid degradation.	lipid metabolism	Probable acyl-CoA dehydrogenase FadE22	1604.21	0.65	9.06227e-05	0.00055794
ERDMAN_RS15525	fadD29	ERDMAN_3232	Involved in biosynthesis of phenolic glycolipids (PGLs)	lipid metabolism	Fatty-acid-AMP ligase FadD29 (fatty-acid-AMP synthetase) (fatty-acid-AMP synthase)	8233.43	0.551	0.000102692	0.000624419
ERDMAN_RS11495	pimB	ERDMAN_2405	Involved in lipoarabinomannan (lam) biosynthesis	lipid metabolism	Mannosyltransferase PimB	194.01	0.696	0.000263201	0.00143391
ERDMAN_RS20065	fbpA	ERDMAN_4170	Involved in cell wall mycoloylation. Proteins of the antigen 85 complex are responsible for the high affinity of mycobacteria to fibronectin. Possesses a mycolyltransferase activity required for the biogenesis of trehalose dimycolate (cord factor), a dominant structure necessary for maintaining cell wall integrity.	lipid metabolism	Secreted antigen 85-a FbpA (mycolyl transferase 85A) (fibronectin-binding protein A) (antigen 85 complex A)	8193.71	0.478	0.000886303	0.00419952
ERDMAN_RS12540	mbtI	ERDMAN_2621	Involved in the biogenesis of the hydroxyphenyloxazoline-containing siderophore mycobactins. Possibly plays a role in the conversion of chorismate to salicilate (the starter unit for mycobactin siderophore construction).	lipid metabolism	Isochorismate synthase MbtI	181.08	0.838	0.00180961	0.00776845
ERDMAN_RS15425	fadD26	ERDMAN_3211	Involved in phthiocerol dimycocerosate (dim) biosynthesis, possibly by activating substrates for the PPS polyketides synthase.	lipid metabolism	Fatty-acid-AMP ligase FadD26 (fatty-acid-AMP synthetase) (fatty-acid-AMP synthase)	5253.75	0.54	0.00202889	0.00850533
ERDMAN_RS20175	pks2	ERDMAN_4192	Function unknown; supposedly involved in lipid metabolism.	lipid metabolism	Polyketide synthase Pks2	7882.49	0.582	0.00215496	0.00893841
ERDMAN_RS15705	gpdA2	ERDMAN_3268	Involved in de novo phospholipid biosynthesis; glycerol-3 phosphate formation [catalytic activity: SN-glycerol 3-phosphate + NAD(P)(+) = glycerone phosphate + NAD(P)H].	lipid metabolism	Probable glycerol-3-phosphate dehydrogenase [NAD(P)+] GpdA2 (NAD(P)H- dependent glycerol-3-phosphate dehydrogenase)	531.7	0.523	0.00329074	0.012765
ERDMAN_RS15450	ppsE	ERDMAN_3217	Involved in phenolpthiocerol and phthiocerol dimycocerosate (dim) biosynthesis: extension with malony CoA (partial reduction, decarboxylation).	lipid metabolism	Phenolpthiocerol synthesis type-I polyketide synthase PpsE	4190.18	0.47	0.00345392	0.0132232
ERDMAN_RS08130	papA4	ERDMAN_1704	Function unknown; thought to be involved in lipid metabolism.	lipid metabolism	Probable conserved polyketide synthase associated protein PapA4	57.48	1.149	0.0062887	0.0216494
ERDMAN_RS08135	fadD24	ERDMAN_1705	Function unknown, but involvement in lipid degradation.	lipid metabolism	Probable fatty-acid-AMP ligase FadD24 (fatty-acid-AMP synthetase) (fatty-acid-AMP synthase)	364.93	0.535	0.00628684	0.0216494
ERDMAN_RS07180	mbtM	ERDMAN_1505	Thought to be involved in the biogenesis of the hydroxyphenyloxazoline-containing siderophore mycobactins	lipid metabolism	Probable fatty acyl-AMP ligase MbtM	640.31	0.32	0.00630201	0.0216573
ERDMAN_RS07175	mbtL	ERDMAN_1504	Thought to be involved in the biogenesis of the hydroxyphenyloxazoline-containing siderophore mycobactins	lipid metabolism	Acyl carrier protein (ACP) MbtL	15.16	1.883	0.00671765	0.0228458
ERDMAN_RS10130	fadE17	ERDMAN_2131	Function unknown, but supposed involvement in lipid degradation.	lipid metabolism	Probable acyl-CoA dehydrogenase FadE17	25.09	1.805	0.00847854	0.0274429
ERDMAN_RS20060	fbpD	ERDMAN_4169	Involved in cell wall mycoloylation. Proteins of the antigen 85 complex are responsible for the high affinity of mycobacteria to fibronectin. Possesses a mycolyltransferase activity required for the biogenesis of trehalose dimycolate (cord factor), a dominant structure necessary for maintaining cell wall integrity.	lipid metabolism	Secreted MPT51/MPB51 antigen protein FbpD (MPT51/MPB51 antigen 85 complex C) (AG58C) (mycolyl transferase 85C) (fibronectin-binding protein C) (85C)	1657.82	0.397	0.00874326	0.0281504
ERDMAN_RS10125	fadE18	ERDMAN_2130	Function unknown, but supposed involvement in lipid degradation.	lipid metabolism	Probable acyl-CoA dehydrogenase FadE18	12.48	1.769	0.0108212	0.0335481
ERDMAN_RS00700	fadE1	ERDMAN_0153	Function unknown, but involved in lipid degradation.	lipid metabolism	Probable acyl-CoA dehydrogenase FadE1	274.11	0.414	0.0156475	0.0449293
ERDMAN_RS01295	fadE5	ERDMAN_0273	Function unknown, but involved in lipid degradation.	lipid metabolism	Probable acyl-CoA dehydrogenase FadE5	1801.5	0.606	0.0161165	0.0461411
ERDMAN_RS17840	acrA1	ERDMAN_3710	Function unknown; involved in cellular metabolism	lipid metabolism	Possible multi-functional enzyme with acyl-CoA-reductase activity AcrA1	475.09	-1.392	1.54326e-28	4.3611e-27
ERDMAN_RS07885	fabG1	ERDMAN_1651	Involved in the fatty acid biosynthesis pathway (first reduction step) (mycolic acid biosynthesis); reduces KASA/KASB products [catalytic activity: (3R)-3-hydroxyacyl-[acyl-carrier protein] + NADP+ = 3-oxoacyl-[acyl-carrier protein] + NADPH].	lipid metabolism	3-oxoacyl-[acyl-carrier protein] reductase FabG1 (3-ketoacyl-acyl carrier protein reductase) (mycolic acid biosynthesis a protein)	774.1	-1.097	1.98977e-18	4.41571e-17
ERDMAN_RS11825	accD6	ERDMAN_2472	Involved in fatty acid biosynthesis (mycolic acids synthesis) [catalytic activity: ATP + propionyl-CoA + CO(2) + H(2)O = ADP + orthophosphate + methylmalonyl-CoA].	lipid metabolism	Acetyl/propionyl-CoA carboxylase (beta subunit) AccD6	6701.24	-1.244	1.03125e-15	2.09884e-14
ERDMAN_RS07890	inhA	ERDMAN_1652	This isozyme is involved in mycolic acid biosynthesis. Second reductive step in fatty acid biosynthesis. Involved in the resistance against the antituberculosis drugs isoniazid and ethionamide [catalytic activity: acyl-[acyl-carrier protein] + NAD(+) = trans-2,3-dehydroacyl-[acyl-carrier protein] + NADH].	lipid metabolism	NADH-dependent enoyl-[acyl-carrier-protein] reductase InhA (NADH-dependent enoyl-ACP reductase)	790.09	-1.173	7.80234e-15	1.54008e-13
ERDMAN_RS00890	fadD5	ERDMAN_0191	Function unknown, but involved in lipid degradation.	lipid metabolism	Probable fatty-acid-CoA ligase FadD5 (fatty-acid-CoA synthetase) (fatty-acid-CoA synthase)	6050.5	-0.837	1.29256e-13	2.32899e-12
ERDMAN_RS16250	tgs4	ERDMAN_3379	May be involved in synthesis of triacylglycerol	lipid metabolism	Putative triacylglycerol synthase (diacylglycerol acyltransferase) Tgs4	387.82	-1.112	5.14828e-13	8.94798e-12
ERDMAN_RS17025	desA3	ERDMAN_3542	Thought to be involved in lipid metabolism [catalytic activity: linoleoyl-CoA + ah(2) + O(2) = gamma-linolenoyl-CoA + a + 2 H(2)O]	lipid metabolism	Possible linoleoyl-CoA desaturase (delta(6)-desaturase)	9081.79	-1.133	5.52554e-12	8.89521e-11
ERDMAN_RS19675	tgs2	ERDMAN_4092	May be involved in synthesis of triacylglycerol	lipid metabolism	Putative triacylglycerol synthase (diacylglycerol acyltransferase) Tgs2	884.35	-1.005	1.32688e-11	2.06825e-10
ERDMAN_RS11490	fadD15	ERDMAN_2404	Function unknown, but involved in lipid degradation.	lipid metabolism	Long-chain-fatty-acid-CoA ligase FadD15 (fatty-acid-CoA synthetase) (fatty-acid-CoA synthase)	1170.33	-1.022	1.50175e-11	2.32239e-10
ERDMAN_RS05160	fadE12	ERDMAN_1079	Function unknown, but involved in lipid degradation.	lipid metabolism	Acyl-CoA dehydrogenase FadE12	124.79	-1.31	2.08304e-10	2.97534e-09
ERDMAN_RS07575	Rv1425	ERDMAN_1584	May be involved in synthesis of triacylglycerol	lipid metabolism	Possible triacylglycerol synthase (diacylglycerol acyltransferase)	1094.52	-0.868	5.11898e-10	7.15564e-09
ERDMAN_RS08810	fadE16	ERDMAN_1845	Function unknown, but involvement in lipid degradation.	lipid metabolism	Possible acyl-CoA dehydrogenase FadE16	753.27	-0.956	1.7328e-09	2.29948e-08
ERDMAN_RS11820	kasB	ERDMAN_2471	Involved in fatty acid biosynthesis (mycolic acids synthesis); involved in meromycolate extension. Catalyzes the condensation reaction of fatty acid synthesis by the addition to an acyl acceptor of two carbons from malonyl-ACP [catalytic activity: acyl-[acyl-carrier protein] + malonyl-[acyl-carrier protein] = 3-oxoacyl-[acyl-carrier protein] + [acyl-carrier protein] + CO(2)].	lipid metabolism	3-oxoacyl-[acyl-carrier protein] synthase 2 KasB (beta-ketoacyl-ACP synthase) (KAS I)	4568.25	-0.961	1.97028e-09	2.59707e-08
ERDMAN_RS16255	fadD13	ERDMAN_3380	Function unknown, but involved in lipid degradation.	lipid metabolism	Probable chain -fatty-acid-CoA ligase FadD13 (fatty-acyl-CoA synthetase)	391.65	-0.757	2.66504e-09	3.46632e-08
ERDMAN_RS05740	fadA3	ERDMAN_1199	Function unknown, but supposedly involved in lipid degradation (beta oxidation).	lipid metabolism	Probable beta-ketoacyl CoA thiolase FadA3	3319.54	-0.659	4.88474e-09	6.18944e-08
ERDMAN_RS02645	cmaA2	ERDMAN_0552	Essential for the cyclopropanation function. Transfers a methylene group from S-adenosyl-L-methionine to the cis double bond of an unsaturated fatty acid chain resulting in the replacement of the double bond with a methylene bridge. Mycolic acids, which represent the major constituent of mycobacterial cell wall complex, act as substrates [catalytic activity: S-adenosyl-L-methionine + phospholipid…	lipid metabolism	Cyclopropane-fatty-acyl-phospholipid synthase 2 CmaA2 (cyclopropane fatty acid synthase) (CFA synthase) (cyclopropane mycolic acid synthase 2) (mycolic acid trans-cyclopropane synthetase)	1386.08	-0.646	5.28614e-09	6.65511e-08
ERDMAN_RS17745	Rv3371	ERDMAN_3693	May be involved in synthesis of triacylglycerol	lipid metabolism	Possible triacylglycerol synthase (diacylglycerol acyltransferase)	1195.77	-1.417	7.71546e-09	9.50042e-08
ERDMAN_RS16245	Rv3087	ERDMAN_3378	May be involved in synthesis of triacylglycerol	lipid metabolism	Possible triacylglycerol synthase (diacylglycerol acyltransferase)	454.68	-0.846	3.43999e-08	3.96254e-07
ERDMAN_RS01430	fadE6	ERDMAN_0300	Function unknown, but involved in lipid degradation.	lipid metabolism	Probable acyl-CoA dehydrogenase FadE6	999.04	-0.633	6.8306e-08	7.45294e-07
ERDMAN_RS22635	tgs3	ERDMAN_3547	May be involved in synthesis of triacylglycerol	lipid metabolism	Putative triacylglycerol synthase (diacylglycerol acyltransferase) Tgs3	717.36	-0.675	7.55021e-08	8.17004e-07
ERDMAN_RS04520	fadD16	ERDMAN_0944	Function unknown, but involved in lipid degradation.	lipid metabolism	Possible fatty-acid-CoA ligase FadD16 (fatty-acid-CoA synthetase) (fatty-acid-CoA synthase)	145.17	-1.045	3.33939e-07	3.41592e-06
ERDMAN_RS07585	fadD12	ERDMAN_1586	Function unknown, but supposed involvement in lipid degradation.	lipid metabolism	Possible long-chain-fatty-acid--CoA ligase FadD12 (fatty-acid-CoA synthetase) (fatty-acid-CoA synthase)	505.93	-0.643	3.86414e-07	3.90188e-06
ERDMAN_RS06330	fadD21	ERDMAN_1327	Function unknown, but supposedly involved in lipid degradation.	lipid metabolism	Probable fatty-acid-AMP ligase FadD21 (fatty-acid-AMP synthetase) (fatty-acid-AMP synthase)	2555.73	-0.73	8.58812e-07	8.26337e-06
ERDMAN_RS11815	kasA	ERDMAN_2470	Involved in fatty acid biosynthesis (mycolic acids synthesis); involved in meromycolate extension. Catalyzes the condensation reaction of fatty acid synthesis by the addition to an acyl acceptor of two carbons from malonyl-ACP [catalytic activity: acyl-[acyl-carrier protein] + malonyl-[acyl-carrier protein] = 3-oxoacyl-[acyl-carrier protein] + [acyl-carrier protein] + CO(2)].	lipid metabolism	3-oxoacyl-[acyl-carrier protein] synthase 1 KasA (beta-ketoacyl-ACP synthase) (KAS I)	5107.39	-0.78	1.07403e-06	1.02397e-05
ERDMAN_RS17880	idsA1	ERDMAN_3718	Involved in the biosynthesis of membrane ether-linked lipids. Catalyzes the trans-addition of the three molecules of IPP onto DMAPP to form geranylgeranyl pyrophosphate which is a precursor of the ether-linked lipids [catalytic ACTIVITY1: dimethylallyl diphosphate + isopentenyl diphosphate = diphosphate + geranyl diphosphate] [catalytic ACTIVITY2: geranyl diphosphate + isopentenyl diphosphate = d…	lipid metabolism	Probable multifunctional geranylgeranyl pyrophosphate synthetase IdsA1 (GGPP synthetase) (ggppsase) (geranylgeranyl diphosphate synthase): dimethylallyltransferase (prenyltransferase) (geranyl-diphosphate synthase) + geranyltranstransferase (farnesyl-diphosphate synthase) (farnesyl-pyrophosphate synthetase) (farnesyl diphosphate synthetase) (FPP synthetase) + farnesyltranstransferase (geranylgera…	414.85	-1.141	2.62196e-06	2.29378e-05
ERDMAN_RS06315	papA3	ERDMAN_1324	Function unknown; thought to be involved in lipid metabolism.	lipid metabolism	Probable conserved polyketide synthase associated protein PapA3	1403.35	-0.683	4.26988e-06	3.59145e-05
ERDMAN_RS07940	mutB	ERDMAN_1663	Involved in propionic acid fermentation. Catalyzes the isomerization of succinyl-CoA to methylmalonyl-CoA during synthesis of propionate from tricarboxylic acid-cycle intermediates [catalytic activity : (R)-2-methyl-3-oxopropanoyl-CoA = succinyl- CoA.]	lipid metabolism	Probable methylmalonyl-CoA mutase large subunit MutB (MCM)	607.7	-0.572	5.25749e-06	4.40329e-05
ERDMAN_RS08125	pks5	ERDMAN_1703	Involved in polyketide metabolism.	lipid metabolism	Probable polyketide synthase Pks5	2156.03	-0.442	1.38351e-05	0.000106557
ERDMAN_RS08095	fadD25	ERDMAN_1696	Function unknown, but involvement in lipid degradation.	lipid metabolism	Probable fatty-acid-AMP ligase FadD25 (fatty-acid-AMP synthetase) (fatty-acid-AMP synthase)	2539.62	-0.492	1.51542e-05	0.000115584
ERDMAN_RS02890	fadD8	ERDMAN_0604	Function unknown, but involved in lipid degradation.	lipid metabolism	Probable fatty-acid-CoA ligase FadD8 (fatty-acid-CoA synthetase) (fatty-acid-CoA synthase)	283.77	-0.639	2.30202e-05	0.000167451
ERDMAN_RS13300	fas	ERDMAN_2777	Involved in lipid metabolism. Fatty acid synthetase catalyzes the formation of long-chain fatty acids from acetyl-CoA, malonyl-CoA and NADPH.	lipid metabolism	Probable fatty acid synthase Fas (fatty acid synthetase)	16883.7	-0.836	2.33803e-05	0.000169443
ERDMAN_RS13060	plsB2	ERDMAN_2727	Involved in phospholipid biosynthesis (at the first step). May also function in the regulation of membrane biogenesis [catalytic activity: acyl-CoA + SN-glycerol 3-phosphate = CoA + 1-acyl-SN-glycerol 3-phosphate].	lipid metabolism	Probable glycerol-3-phosphate acyltransferase PlsB2 (GPAT)	1172.18	-0.611	2.72929e-05	0.000193864
ERDMAN_RS17935	choD	ERDMAN_3730	Involved in cholesterol metabolism [catalytic activity: cholesterol + O(2) = cholest-4-en-3-one + H(2)O(2)].	lipid metabolism	Cholesterol oxidase ChoD (cholesterol-O2 oxidoreductase)	1970.91	-0.414	3.29895e-05	0.000230575
ERDMAN_RS01170	Rv0221	ERDMAN_0248	May be involved in synthesis of triacylglycerol	lipid metabolism	Possible triacylglycerol synthase (diacylglycerol acyltransferase)	1563.5	-0.581	4.00865e-05	0.000273367
ERDMAN_RS05165	accA2	ERDMAN_1080	This protein carries two functions: biotin carboxyl carrier protein and biotin carboxyltransferase. Involved in the first step of long-chain fatty acid synthesis [catalytic activity: ATP + biotin-carboxyl-carrier protein + CO(2) = ADP + phosphate + carboxybiotin-carboxyl-carrier protein].	lipid metabolism	Probable acetyl-/propionyl-coenzyme A carboxylase alpha chain (alpha subunit) AccA2: biotin carboxylase + biotin carboxyl carrier protein (BCCP)	171.8	-0.938	4.07793e-05	0.000277511
ERDMAN_RS02920	mgtA	ERDMAN_0610	Involved in lipomannan (LM) biosynthesis	lipid metabolism	Mannosyltransferase MgtA	535.85	-0.614	6.33228e-05	0.000407671
ERDMAN_RS20045	pks13	ERDMAN_4166	Involved in the final steps of mycolic acid biosynthesis. Catalyses the condensation of two fatty acyl chains.	lipid metabolism	Polyketide synthase Pks13	16721.5	-0.403	0.000153189	0.000890129
ERDMAN_RS15175	cdsA	ERDMAN_3158	Involved in the phospholipid biosynthesis [catalytic activity: CTP + phosphatidate = pyrophosphate + CDP-diacylglycerol].	lipid metabolism	Probable integral membrane phosphatidate cytidylyltransferase CdsA (CDP-diglyceride synthetase) (CDP-diglyceride pyrophosphorylase) (CDP-diacylglycerol synthase) (CDS) (CTP:phosphatidate cytidylyltransferase) (CDP-DAG synthase) (CDP-DG synthetase)	1137.07	-0.492	0.000381433	0.00199503
ERDMAN_RS08740	pks9	ERDMAN_1831	Potentially involved in some intermediate steps for the synthesis of a polyketide molecule which may be involved in secondary metabolism	lipid metabolism	Probable polyketide synthase Pks9	714.72	-0.471	0.000451135	0.00233165
ERDMAN_RS13175	accD1	ERDMAN_2752	Involved in fatty acid metabolism.	lipid metabolism	Probable acetyl-/propionyl-CoA carboxylase (beta subunit) AccD1	427.06	-0.478	0.000464096	0.00237675
ERDMAN_RS08725	pks7	ERDMAN_1828	Potentially involved in some intermediate steps for the synthesis of a polyketide molecule which may be involved in secondary metabolism	lipid metabolism	Probable polyketide synthase Pks7	1047.36	-0.566	0.000488163	0.0024742
ERDMAN_RS09200	fadD1	ERDMAN_1927	Function unknown, but supposed involvement in lipid degradation.	lipid metabolism	Possible fatty-acid-CoA ligase FadD1 (fatty-acid-CoA synthetase) (fatty-acid-CoA synthase)	511.3	-0.518	0.000531168	0.00266466
ERDMAN_RS04560	fadB	ERDMAN_0952	Involved in fatty acid degradation (probably in fatty acid beta-oxidation cycle).	lipid metabolism	Probable fatty oxidation protein FadB	3107.05	-0.46	0.000767479	0.00368991
ERDMAN_RS22630	Rv3233c	ERDMAN_3546	May be involved in synthesis of triacylglycerol	lipid metabolism	Possible triacylglycerol synthase (diacylglycerol acyltransferase)	288.34	-0.69	0.000839594	0.00398782
ERDMAN_RS06435	fadD6	ERDMAN_1350	Function unknown, but supposed involvement in lipid degradation.	lipid metabolism	Probable fatty-acid-CoA ligase FadD6 (fatty-acid-CoA synthetase) (fatty-acid-CoA synthase)	655.79	-0.444	0.000948332	0.00445391
ERDMAN_RS11850	Rv2252	ERDMAN_2477	Unknown. Involved in synthesis of phosphatidylinositol mannosides (PIMS).	lipid metabolism	Diacylglycerol kinase	133.31	-0.865	0.00114471	0.00517425
ERDMAN_RS18670	ltp2	ERDMAN_3884	Function unknown, supposed involvement in lipid metabolism.	lipid metabolism	Probable lipid transfer protein or keto acyl-CoA thiolase Ltp2	181.74	-0.543	0.00136867	0.00606989
ERDMAN_RS09040	Rv1722	ERDMAN_1893	Function unknown, but supposed involvement in lipid metabolism	lipid metabolism	Possible carboxylase	304.26	-0.504	0.00146565	0.00647588
ERDMAN_RS11420	idsA2	ERDMAN_2390	Involved in lipid biosynthesis.	lipid metabolism	Probable geranylgeranyl pyrophosphate synthetase IdsA2 (ggppsase) (GGPP synthetase) (geranylgeranyl diphosphate synthase)	440.68	-0.447	0.00170407	0.00737992
ERDMAN_RS08830	Rv1683	ERDMAN_1849	Supposed involvement in lipid biosynthesis and degradation	lipid metabolism	Possible bifunctional enzyme; long-chain acyl-CoA synthase and lipase.	1796.21	-0.283	0.0018961	0.00803467
ERDMAN_RS12500	mbtG	ERDMAN_2613	Involved in the biogenesis of the hydroxyphenyloxazoline-containing siderophore mycobactins. This hydroxylase is possibly required for N-hydroxylation of the two lysine residues at some stage during mycobactin assembly [catalytic activity: L-lysine + O(2) = N6-hydroxy-L-lysine + H(2)O. No information can be found if this enzyme is NADPH dependent or independent].	lipid metabolism	Lysine-N-oxygenase MbtG (L-lysine 6-monooxygenase) (lysine N6-hydroxylase)	227.84	-0.598	0.00195837	0.0082715
ERDMAN_RS05720	echA8	ERDMAN_1194	Could possibly oxidize fatty acids using specific components [catalytic activity: (3S)-3-hydroxyacyl-CoA = trans-2(or 3)-enoyl-CoA + H(2)O].	lipid metabolism	Probable enoyl-CoA hydratase EchA8 (enoyl hydrase) (unsaturated acyl-CoA hydratase) (crotonase)	604.28	-0.513	0.00211261	0.00878131
ERDMAN_RS18720	echA20	ERDMAN_3895	Could possibly oxidize fatty acids using specific components [catalytic activity: (3S)-3-hydroxyacyl-CoA = trans-2(or 3)-enoyl-CoA + H(2)O].	lipid metabolism	Probable enoyl-CoA hydratase EchA20 (enoyl hydrase) (unsaturated acyl-CoA hydratase) (crotonase)	373.77	-0.997	0.00211572	0.00878492
ERDMAN_RS03550	echA4	ERDMAN_0744	Could possibly oxidize fatty acids using specific components [catalytic activity: (3S)-3-hydroxyacyl-CoA = trans-2(or 3)-enoyl-CoA + H(2)O].	lipid metabolism	Possible enoyl-CoA hydratase EchA4 (enoyl hydrase) (unsaturated acyl-CoA hydratase) (crotonase)	318.53	-0.55	0.00236232	0.00963573
ERDMAN_RS08240	plsB1	ERDMAN_1726	Thought to be involved in lipid metabolism.	lipid metabolism	Possible acyltransferase PlsB1	124.03	-0.762	0.00284786	0.0113683
ERDMAN_RS00195	fadD34	ERDMAN_0043	Function unknown, but involved in lipid degradation.	lipid metabolism	Probable fatty-acid-CoA ligase FadD34 (fatty-acid-CoA synthetase) (fatty-acid-CoA synthase)	128.67	-0.669	0.00305635	0.0120415
ERDMAN_RS09800	Rv1867	ERDMAN_2059	Function unknown, but supposed involvement in lipid degradation.	lipid metabolism	Conserved protein	244.72	-0.526	0.00325957	0.012702
ERDMAN_RS02460	pcaA	ERDMAN_0515	Involved in the mycolic acid modification or synthesis; essential for the cyclopropanation function. Required for cording and mycolic acid cyclopropane ring synthesis in the cell wall.	lipid metabolism	Mycolic acid synthase PcaA (cyclopropane synthase)	5647.54	-0.528	0.00340271	0.0130909
ERDMAN_RS04535	far	ERDMAN_0947	Function unknown, but involvement in lipid degradation (racemization).	lipid metabolism	Probable fatty-acid-CoA racemase Far	215.9	-0.546	0.00343301	0.0131688
ERDMAN_RS06165	omt	ERDMAN_1293	Function unknown, but supposedly involved in lipid metabolism	lipid metabolism	Probable O-methyltransferase Omt	222.45	-0.496	0.00343183	0.0131688
ERDMAN_RS01285	fabG4	ERDMAN_0271	Involved in the fatty acid biosynthesis pathway (first reduction step) [catalytic activity: (3R)-3-hydroxyacyl-[acyl-carrier protein] + NADP+ = 3-oxoacyl-[acyl-carrier protein] + NADPH].	lipid metabolism	Probable 3-oxoacyl-[acyl-carrier protein] reductase FabG4 (3-ketoacyl-acyl carrier protein reductase)	4306.35	-0.658	0.00343959	0.0131812
ERDMAN_RS05170	accD2	ERDMAN_1081	Involved in fatty acid metabolism.	lipid metabolism	Probable acetyl-/propionyl-CoA carboxylase (beta subunit) AccD2	111.52	-0.783	0.00345886	0.0132292
ERDMAN_RS12505	mbtF	ERDMAN_2614	Involved in the biogenesis of the hydroxyphenyloxazoline-containing siderophore mycobactins. Probably activates the two lysine residues that are incorporated into mycobactin (lysine ligation).	lipid metabolism	Peptide synthetase MbtF (peptide synthase)	757.12	-0.486	0.00432519	0.0160732
ERDMAN_RS01425	fadD2	ERDMAN_0299	Function unknown, but involved in lipid degradation.	lipid metabolism	Probable fatty-acid-CoA ligase FadD2 (fatty-acid-CoA synthetase) (fatty-acid-CoA synthase)	4248.77	-0.383	0.00598966	0.0208391
ERDMAN_RS19705	Rv3740c	ERDMAN_4099	May be involved in synthesis of triacylglycerol	lipid metabolism	Possible triacylglycerol synthase (diacylglycerol acyltransferase)	678.04	-0.839	0.00673795	0.0228753
ERDMAN_RS11990	cdh	ERDMAN_2504	Involved in phospholipid biosynthesis [catalytic activity: CDP-diacylglycerol + H(2)O = CMP + phosphatidate].	lipid metabolism	Probable CDP-diacylglycerol pyrophosphatase Cdh (CDP-diacylglycerol diphosphatase) (CDP-diacylglycerol phosphatidylhydrolase)	535.38	-0.453	0.00711898	0.0238371
ERDMAN_RS09270	Rv1760	ERDMAN_1945	May be involved in synthesis of triacylglycerol	lipid metabolism	Possible triacylglycerol synthase (diacylglycerol acyltransferase)	244.28	-0.466	0.00730529	0.0243799
ERDMAN_RS15470	papA5	ERDMAN_3221	Thought to be involved in phthiocerol dimycocerosate (dim) biosynthesis.	lipid metabolism	Possible conserved polyketide synthase associated protein PapA5	818.75	-0.507	0.00754824	0.0250207
ERDMAN_RS13065	plsC	ERDMAN_2728	C-terminus: involved in phospholipid biosynthesis (at the second step); converts lysophosphatidic acid (LPA) into phosphatidic acid by incorporating acyl moiety at the 2 position [catalytic activity 2: acyl-CoA + 1-acyl-SN-glycerol 3-phosphate = CoA + 1,2-diacyl-SN-glycerol 3-phosphate]. N-terminus: could be generate serine and phosphate from phosphoserine; may catalyze the last step in the biosy…	lipid metabolism	Possible transmembrane phospholipid biosynthesis bifunctional enzyme PlsC: putative L-3-phosphoserine phosphatase (O-phosphoserine phosphohydrolase) (PSP) (pspase) + 1-acyl-SN-glycerol-3-phosphate acyltransferase (1-AGP acyltransferase) (1-AGPAT) (lysophosphatidic acid acyltransferase) (LPAAT)	1035.13	-0.416	0.00761804	0.0252095
ERDMAN_RS08720	pks10	ERDMAN_1827	Possibly involved in the biosynthesis of secondary metabolites [catalytic activity: 3 malonyl-CoA + 4-coumaroyl-CoA = 4 CoA + naringenin chalcone + 3 CO2]	lipid metabolism	Chalcone synthase Pks10	961.59	-0.278	0.00845351	0.0274198
ERDMAN_RS06310	pks4	ERDMAN_1323	Potentially involved in some intermediate steps for the synthesis of a polyketide molecule which may be involved in secondary metabolism.	lipid metabolism	Probable polyketide beta-ketoacyl synthase Pks4	2736.61	-0.386	0.009284	0.0295435
ERDMAN_RS01290	fadA2	ERDMAN_0272	Function unknown, but involved in lipid degradation [catalytic activity: acyl-CoA + acetyl-CoA = CoA + 3-oxoacyl-CoA].	lipid metabolism	Probable acetyl-CoA acyltransferase FadA2 (3-ketoacyl-CoA thiolase) (beta-ketothiolase)	8713.44	-0.572	0.00958374	0.0302855
ERDMAN_RS02115	fadD30	ERDMAN_0447	Function unknown, but involved in lipid degradation.	lipid metabolism	Fatty-acid-AMP ligase FadD30 (fatty-acid-AMP synthetase) (fatty-acid-AMP synthase)	323.75	-0.403	0.0106064	0.0330157
ERDMAN_RS00480	Rv0088	ERDMAN_0104	Unknown	lipid metabolism	Possible polyketide cyclase/dehydrase	966.69	-0.451	0.0114502	0.0350283
ERDMAN_RS00640	fadD7	ERDMAN_0138	Function unknown, but involved in lipid degradation.	lipid metabolism	Probable fatty-acid-CoA ligase FadD7 (fatty-acid-CoA synthetase) (fatty-acid-CoA synthase)	358.67	-0.407	0.0121147	0.0364648
ERDMAN_RS02120	pks6	ERDMAN_0448	Polyketide synthase possibly involved in lipid synthesis.	lipid metabolism	Probable membrane bound polyketide synthase Pks6	802.75	-0.384	0.0126735	0.0378278
ERDMAN_RS02280	pssA	ERDMAN_0479	Involved in phospholipid biosynthesis. Generates phosphatidylserine [catalytic activity: CDP-diacylglycerol + L-serine = CMP + O-SN-phosphatidyl-L-serine].	lipid metabolism	Probable CDP-diacylglycerol--serine O-phosphatidyltransferase PssA (PS synthase) (phosphatidylserine synthase)	478.18	-0.343	0.0166251	0.0472186
ERDMAN_RS08550	Rv1627c	ERDMAN_1788	Thought to be involved in lipid metabolism.	lipid metabolism	Probable nonspecific lipid-transfer protein	1195.03	-0.263	0.0175491	0.049363
ERDMAN_RS00960	Rv0180c	ERDMAN_0205	Unknown	cell wall and cell processes	Probable conserved transmembrane protein	2459.49	2.758	5.95731e-98	3.6563e-96
ERDMAN_RS15700	ddlA	ERDMAN_3267	Involved in cell wall formation. Along with alanine racemase, it MAKES up the D-alanine branch of the peptidoglycan biosynthetic route. [catalytic activity: ATP + D-alanine + D-alanine = ADP + phosphate + D-alanyl-D-alanine].	cell wall and cell processes	Probable D-alanine--D-alanine ligase DdlA (D-alanylalanine synthetase) (D-ala-D-ala ligase)	3338.86	2.914	2.64026e-95	1.5479e-93
ERDMAN_RS03260	Rv0621	ERDMAN_0685	Unknown	cell wall and cell processes	Possible membrane protein	563.98	3.571	5.89793e-70	2.75798e-68
ERDMAN_RS14670	ltp1	ERDMAN_3056	Possibly catalyzes the transfer of a great variety of lipids between membranes.	cell wall and cell processes	Probable lipid-transfer protein Ltp1	9672.76	2.849	6.67746e-60	2.73219e-58
ERDMAN_RS08585	Rv1634	ERDMAN_1797	Thought to be involved in transport of drug across the membrane (export). Drug resistance by an export mechanism (confers resistance to toxic compounds by removing them for the cells).	cell wall and cell processes	Possible drug efflux membrane protein	1835.2	2.217	1.39405e-34	4.18002e-33
ERDMAN_RS19200	Rv3645	ERDMAN_3991	Unknown. Inhibited by polyphosphates.	cell wall and cell processes	Probable conserved transmembrane protein	2999.78	1.418	7.98438e-31	2.28924e-29
ERDMAN_RS12420	Rv2361c	ERDMAN_2594	Involved in the synthesis of decaprenyl diphosphate, a molecule which has a central role in the biosynthesis of most features of the mycobacterial cell wall. Adds seven more isoprene UNITS to omega,E, Z-farnesyl diphosphate and releases decaprenyl diphosphate.	cell wall and cell processes	Long (C50) chain Z-isoprenyl diphosphate synthase (Z-decaprenyl diphosphate synthase)	1600.32	1.79	1.44492e-25	3.86098e-24
ERDMAN_RS03160	lpqO	ERDMAN_0664	Unknown	cell wall and cell processes	Probable conserved lipoprotein LpqO	466.96	1.772	6.67622e-24	1.68104e-22
ERDMAN_RS03265	Rv0622	ERDMAN_0686	Unknown	cell wall and cell processes	Possible membrane protein	155.54	2.434	4.58551e-21	1.07856e-19
ERDMAN_RS14335	Rv2723	ERDMAN_2984	Unknown	cell wall and cell processes	Probable conserved integral membrane protein	977.19	1.99	3.58128e-18	7.8588e-17
ERDMAN_RS13680	Rv2597	ERDMAN_2856	Unknown	cell wall and cell processes	Probable membrane protein	366.41	1.176	1.3256e-17	2.89276e-16
ERDMAN_RS19175	fic	ERDMAN_3985	Could be involved in cell filamentation induced by cyclic AMP and may have some role in cell division.	cell wall and cell processes	Possible cell filamentation protein Fic	3833.1	2.65	1.54931e-16	3.28957e-15
ERDMAN_RS09275	Rv1761c	ERDMAN_1946	Unknown	cell wall and cell processes	Possible exported protein	99.66	2.121	8.26247e-15	1.61468e-13
ERDMAN_RS02155	Rv0412c	ERDMAN_0454	Unknown	cell wall and cell processes	Possible conserved membrane protein	14335.5	2.273	1.57176e-14	3.02641e-13
ERDMAN_RS00205	Rv0037c	ERDMAN_0045	Unknown; possibly involved in transport of macrolide across the membrane.	cell wall and cell processes	Probable conserved integral membrane protein	679.16	1.283	6.98679e-14	1.29453e-12
ERDMAN_RS05145	ctpV	ERDMAN_1076	Metal cation-transporting ATPase; possibly catalyzes the transport of an undetermined metal cation with the hydrolysis of ATP [catalytic activity: ATP + H(2)O + undetermined metal cation(in) = ADP + phosphate + undetermined metal cation(out)].	cell wall and cell processes	Probable metal cation transporter P-type ATPase CtpV	7351.06	1.144	1.2534e-13	2.27934e-12
ERDMAN_RS16855	Rv3200c	ERDMAN_3510	Thought to be involved in cation transport across the membrane.	cell wall and cell processes	Possible transmembrane cation transporter	2784.23	1.897	8.11493e-13	1.38589e-11
ERDMAN_RS12250	stp	ERDMAN_2558	Involved in transport of drug across the membrane (export)	cell wall and cell processes	Integral membrane drug efflux protein Stp	344.77	1.353	1.92421e-12	3.24391e-11
ERDMAN_RS02930	Rv0559c	ERDMAN_0612	Unknown	cell wall and cell processes	Possible conserved secreted protein	16047	3.246	5.16904e-12	8.39007e-11
ERDMAN_RS06700	Rv1258c	ERDMAN_1405	Thought to be involved in transport of undetermined substrate (possibly macrolide) across the membrane (export). Responsible for the translocation of the undetermined substrate across the membrane.	cell wall and cell processes	Probable conserved integral membrane transport protein	231.02	1.035	7.04339e-12	1.12924e-10
ERDMAN_RS15650	Rv2972c	ERDMAN_3257	Unknown	cell wall and cell processes	Possible conserved membrane or exported protein	302.12	1.765	1.30907e-11	2.05681e-10
ERDMAN_RS06785	lprC	ERDMAN_1424	Unknown	cell wall and cell processes	Possible lipoprotein LprC	537.44	1.121	2.26765e-11	3.43913e-10
ERDMAN_RS02660	mmpS2	ERDMAN_0556	Unknown	cell wall and cell processes	Probable conserved membrane protein MmpS2	505.51	0.803	6.73849e-11	1.00261e-09
ERDMAN_RS03855	secY	ERDMAN_0805	Essential for protein export. Interacts with SECA|Rv3240c and SECE|Rv0638 to allow the translocation of proteins across the plasma membrane, by forming part of a channel.	cell wall and cell processes	Probable preprotein translocase SecY	1851.62	0.891	1.10074e-10	1.60733e-09
ERDMAN_RS06780	lprB	ERDMAN_1423	Unknown	cell wall and cell processes	Possible lipoprotein LprB	1147.02	0.845	1.52113e-09	2.02543e-08
ERDMAN_RS01080	Rv0203	ERDMAN_0230	Unknown	cell wall and cell processes	Possible exported protein	293.22	1.074	1.93767e-09	2.56268e-08
ERDMAN_RS00685	Rv0128	ERDMAN_0148	Unknown	cell wall and cell processes	Probable conserved transmembrane protein	285.28	1.166	4.84712e-09	6.16164e-08
ERDMAN_RS02665	mmpL2	ERDMAN_0557	Unknown. Thought to be involved in fatty acid transport.	cell wall and cell processes	Probable conserved transmembrane transport protein MmpL2	1006.36	0.602	5.24615e-09	6.626e-08
ERDMAN_RS02150	glnH	ERDMAN_0453	Involved in active transport of glutamine across the membrane (import). Interacts with the glutamine-transport system.	cell wall and cell processes	Probable glutamine-binding lipoprotein GlnH (GLNBP)	2210.83	1.337	5.72589e-08	6.37148e-07
ERDMAN_RS04595	rpfA	ERDMAN_0959	Unknown. May be promote the resuscitation and growth of dormant, nongrowing cell.	cell wall and cell processes	Possible resuscitation-promoting factor RpfA	1420.39	1.142	6.99664e-08	7.61297e-07
ERDMAN_RS12620	cysT	ERDMAN_2636	Involved in the active transport across the membrane of multiple sulfur-containing compounds, including sulfate and thiosulfate (import). Responsible for the translocation of the substrate across the membrane.	cell wall and cell processes	Probable sulfate-transport integral membrane protein ABC transporter CysT	187.58	0.957	9.05297e-08	9.74249e-07
ERDMAN_RS02225	Rv0426c	ERDMAN_0469	Unknown	cell wall and cell processes	Possible transmembrane protein	1357.12	0.688	1.76442e-07	1.85311e-06
ERDMAN_RS13280	Rv2520c	ERDMAN_2773	Unknown	cell wall and cell processes	Possible conserved membrane protein	83.76	1.298	3.69829e-07	3.76344e-06
ERDMAN_RS10645	Rv2025c	ERDMAN_2237	Unknown; possibly involved in transport of metal ions across the membrane.	cell wall and cell processes	Conserved membrane protein	541.73	0.836	1.29082e-06	1.20723e-05
ERDMAN_RS00410	Rv0076c	ERDMAN_0091	Unknown	cell wall and cell processes	Probable membrane protein	142.16	1.141	2.90612e-06	2.53109e-05
ERDMAN_RS14160	Rv2688c	ERDMAN_2951	Thought to be involved in active transport of unidentified antibiotic across the membrane (export): antibiotic resistance by an export mechanism. Responsible for energy coupling to the transport system.	cell wall and cell processes	Antibiotic-transport ATP-binding protein ABC transporter	1027.66	0.77	3.27977e-06	2.80674e-05
ERDMAN_RS01020	Rv0191	ERDMAN_0216	Unknown; possibly involved in transport of drug across the membrane.	cell wall and cell processes	Probable conserved integral membrane protein	2236.56	0.705	1.19785e-05	9.46589e-05
ERDMAN_RS15695	Rv2980	ERDMAN_3266	Unknown	cell wall and cell processes	Possible conserved secreted protein	124.99	0.899	1.22214e-05	9.58195e-05
ERDMAN_RS03060	Rv0584	ERDMAN_0642	Unknown	cell wall and cell processes	Possible conserved exported protein	475.09	0.68	1.68598e-05	0.000126143
ERDMAN_RS07355	Rv1382	ERDMAN_1540	Unknown	cell wall and cell processes	Probable export or membrane protein	55.6	1.484	1.81416e-05	0.000134454
ERDMAN_RS01005	Rv0188	ERDMAN_0213	Unknown	cell wall and cell processes	Probable conserved transmembrane protein	710.53	0.842	1.85589e-05	0.00013722
ERDMAN_RS16325	ftsX	ERDMAN_3397	Involved in growth (principally during log phase cells). Thought to be involved in active transport of septation component across the membrane. Responsible for the translocation of the substrate across the membrane. Is coded in an operon essential for cell division.	cell wall and cell processes	Putative cell division protein FtsX (septation component-transport integral membrane protein ABC transporter)	601	0.591	2.37051e-05	0.000171165
ERDMAN_RS03370	secE1	ERDMAN_0707	Essential for protein export.	cell wall and cell processes	Probable preprotein translocase SecE1	4053.66	0.645	3.36857e-05	0.000234606
ERDMAN_RS20265	Rv3843c	ERDMAN_4210	Unknown	cell wall and cell processes	Probable conserved transmembrane protein	1006.9	0.66	3.70916e-05	0.000255607
ERDMAN_RS17865	Rv3395A	ERDMAN_3715	Unknown	cell wall and cell processes	Probable membrane protein	54.11	1.55	3.83397e-05	0.000262434
ERDMAN_RS08185	lspA	ERDMAN_1715	This protein specifically catalyzes the removal of signal peptides from prolipoproteins [catalytic activity: cleavage of N-terminal leader sequences from membrane prolipoproteins. Hydrolyses XAA-XBB-XBB-|-CYS, in which XAA is hydrophobic (preferably LEU), XBB is often SER or ala, XCC is often GLY or ala, and the CYS is alkylated on sulfur with a diacylglyceryl group].	cell wall and cell processes	Probable lipoprotein signal peptidase LspA	794.97	0.913	4.29258e-05	0.000290711
ERDMAN_RS02195	Rv0420c	ERDMAN_0463	Unknown	cell wall and cell processes	Possible transmembrane protein	217.74	0.859	4.84884e-05	0.000325577
ERDMAN_RS05150	Rv0970	ERDMAN_1077	Unknown	cell wall and cell processes	Probable conserved integral membrane protein	1479.22	0.611	4.98199e-05	0.000332245
ERDMAN_RS16330	ftsE	ERDMAN_3398	Involved in growth. Thought to be involved in active transport of septation component across the membrane. Responsible for energy coupling to the transport system. Is coded in an operon essential for cell division.	cell wall and cell processes	Putative cell division ATP-binding protein FtsE (septation component-transport ATP-binding protein ABC transporter)	360.49	0.654	5.95743e-05	0.000388717
ERDMAN_RS07830	Rv1473	ERDMAN_1640	Thought to be involved in active transport of macrolide across the membrane (export). Macrolide antibiotics resistance by an export mechanism. Responsible for energy coupling to the transport system.	cell wall and cell processes	Probable macrolide-transport ATP-binding protein ABC transporter	1070.78	0.553	5.9877e-05	0.000389624
ERDMAN_RS03565	mmpL5	ERDMAN_0747	Unknown. Thought to be involved in fatty acid transport.	cell wall and cell processes	Probable conserved transmembrane transport protein MmpL5	3689.82	1.588	6.16633e-05	0.000398378
ERDMAN_RS05240	Rv0986	ERDMAN_1096	Thought to be involved in active transport of adhesion component across the membrane: involved in attachment and virulence. Responsible for energy coupling to the transport system.	cell wall and cell processes	Probable adhesion component transport ATP-binding protein ABC transporter	391.09	0.662	0.000103694	0.000628567
ERDMAN_RS20395	eccA1	ERDMAN_4241	Function unknown	cell wall and cell processes	ESX conserved component EccA1. ESX-1 type VII secretion system protein.	7113.25	0.548	0.000112594	0.000678329
ERDMAN_RS14170	Rv2690c	ERDMAN_2953	Unknown	cell wall and cell processes	Probable conserved integral membrane alanine and valine and leucine rich protein	338.99	0.637	0.00019321	0.00108729
ERDMAN_RS08075	Rv1517	ERDMAN_1691	Unknown	cell wall and cell processes	Conserved hypothetical transmembrane protein	36.59	1.188	0.000342255	0.00180453
ERDMAN_RS12330	esxO	ERDMAN_2576	Function unknown	cell wall and cell processes	Putative ESAT-6 like protein EsxO (ESAT-6 like protein 6)	1680.23	0.961	0.000390599	0.00204025
ERDMAN_RS20390	espH	ERDMAN_4240	Function unknown	cell wall and cell processes	ESX-1 secretion-associated protein EspH	4362.48	0.44	0.000550115	0.00274918
ERDMAN_RS15155	Rv2876	ERDMAN_3154	Unknown	cell wall and cell processes	Possible conserved transmembrane protein	124.15	0.781	0.00071846	0.00348409
ERDMAN_RS08365	Rv1591	ERDMAN_1751	Function unknown	cell wall and cell processes	Probable transmembrane protein	218.23	0.661	0.000734587	0.0035579
ERDMAN_RS15280	lepB	ERDMAN_3184	Cleavage of N-terminal leader sequences from secreted protein precursors.	cell wall and cell processes	Probable signal peptidase I LepB (SPASE I) (leader peptidase I).	4889.05	0.401	0.0008737	0.0041448
ERDMAN_RS06550	lpqX	ERDMAN_1373	Unknown	cell wall and cell processes	Probable lipoprotein LpqX	106.78	0.962	0.000900421	0.00425614
ERDMAN_RS01825	Rv0347	ERDMAN_0385	Unknown	cell wall and cell processes	Probable conserved membrane protein	742.44	0.67	0.00105642	0.00486473
ERDMAN_RS15500	lppX	ERDMAN_3228	Unknown	cell wall and cell processes	Probable conserved lipoprotein LppX	730.95	0.688	0.00107077	0.0049078
ERDMAN_RS15135	mpt83	ERDMAN_3150	Not really known.	cell wall and cell processes	Cell surface lipoprotein Mpt83 (lipoprotein P23)	342.62	0.676	0.00122881	0.00551
ERDMAN_RS17265	Rv3278c	ERDMAN_3594	Unknown	cell wall and cell processes	Probable conserved transmembrane protein	124.5	0.77	0.00148403	0.00654241
ERDMAN_RS00065	Rv0010c	ERDMAN_0015	Unknown	cell wall and cell processes	Probable conserved membrane protein	978.87	0.555	0.0015465	0.00679491
ERDMAN_RS06530	tatB	ERDMAN_1369	Involved in proteins export. This sec-independent pathway is termed tat for twin-arginine translocation system. This system mainly transports proteins with bound cofactors that require folding prior to export.	cell wall and cell processes	Probable protein TatB	310.95	0.754	0.00157252	0.00689384
ERDMAN_RS02480	Rv0473	ERDMAN_0519	Unknown	cell wall and cell processes	Possible conserved transmembrane protein	679.91	0.377	0.00223337	0.00920533
ERDMAN_RS12445	Rv2366c	ERDMAN_2599	Function unknown	cell wall and cell processes	Probable conserved transmembrane protein	1381.23	0.421	0.00229363	0.00938476
ERDMAN_RS15150	mpt70	ERDMAN_3153	Unknown	cell wall and cell processes	Major secreted immunogenic protein Mpt70	356.4	1.616	0.00236078	0.00963573
ERDMAN_RS04855	betP	ERDMAN_1015	High-affinity uptake of glycine betaine. Supposedly responsible for the translocation of the substrate across the membrane.	cell wall and cell processes	Possible glycine betaine transport integral membrane protein BetP	340.38	0.46	0.00242523	0.0098616
ERDMAN_RS18085	Rv3435c	ERDMAN_3762	Unknown	cell wall and cell processes	Probable conserved transmembrane protein	442.24	0.468	0.00272054	0.0109267
ERDMAN_RS14185	Rv2693c	ERDMAN_2956	Unknown	cell wall and cell processes	Probable conserved integral membrane alanine and leucine rich protein	571.7	0.827	0.00302602	0.011958
ERDMAN_RS13695	Rv2600	ERDMAN_2859	Unknown	cell wall and cell processes	Probable conserved integral membrane protein	98.42	0.653	0.00456944	0.0168533
ERDMAN_RS12645	lppR	ERDMAN_2641	Unknown	cell wall and cell processes	Probable conserved lipoprotein LppR	274.69	0.442	0.00473898	0.0173483
ERDMAN_RS00035	Rv0007	ERDMAN_0008	Unknown	cell wall and cell processes	Possible conserved membrane protein	1253.22	0.386	0.00487448	0.0177451
ERDMAN_RS08490	Rv1616	ERDMAN_1777	Function unknown	cell wall and cell processes	Conserved membrane protein	343.38	0.517	0.00530639	0.0190178
ERDMAN_RS03615	Rv0686	ERDMAN_0757	Unknown	cell wall and cell processes	Probable membrane protein	1807.95	0.448	0.00536888	0.0191718
ERDMAN_RS15895	esxQ	ERDMAN_3306	Unknown	cell wall and cell processes	ESAT-6 like protein EsxQ (TB12.9) (ESAT-6 like protein 8)	31.55	1.066	0.00551648	0.0195979
ERDMAN_RS18150	eccD4	ERDMAN_3777	Unknown. Possibly involved in transport across the membrane.	cell wall and cell processes	ESX conserved component EccD4. ESX-4 type VII secretion system protein. Probable integral membrane protein.	41.54	1.179	0.00581055	0.0203603
ERDMAN_RS20465	eccE1	ERDMAN_4258	Unknown	cell wall and cell processes	ESX conserved component EccE1. ESX-1 type VII secretion system protein. Possible membrane protein.	1764.91	0.365	0.00595489	0.0207372
ERDMAN_RS08025	Rv1508c	ERDMAN_1681	Unknown	cell wall and cell processes	Probable membrane protein	1826.85	0.314	0.00676082	0.0229331
ERDMAN_RS07745	Rv1456c	ERDMAN_1622	Thought to be involved in active transport of antibiotic across the membrane (export): unidentified antibiotic resistance by an export mechanism. Responsible for the translocation of the substrate across the membrane.	cell wall and cell processes	Probable unidentified antibiotic-transport integral membrane ABC transporter	140.23	0.566	0.00734688	0.0244772
ERDMAN_RS14435	Rv2743c	ERDMAN_3008	Unknown	cell wall and cell processes	Possible conserved transmembrane alanine rich protein	756.79	0.732	0.00794505	0.0260938
ERDMAN_RS20455	espL	ERDMAN_4256	Function unknown	cell wall and cell processes	ESX-1 secretion-associated protein EspL	934.99	0.604	0.00848158	0.0274429
ERDMAN_RS16155	Rv3069	ERDMAN_3360	Unknown	cell wall and cell processes	Probable conserved transmembrane protein	150.06	0.547	0.00882225	0.0282888
ERDMAN_RS20580	esxF	ERDMAN_4284	Unknown	cell wall and cell processes	Putative ESAT-6 like protein EsxF (hypothetical alanine and glycine rich protein) (ESAT-6 like protein 13)	25.04	1.253	0.00884433	0.0283365
ERDMAN_RS10935	lppJ	ERDMAN_2297	Unknown	cell wall and cell processes	Lipoprotein LppJ	86.34	0.624	0.00912131	0.0291526
ERDMAN_RS10705	Rv2037c	ERDMAN_2250	Unknown	cell wall and cell processes	Conserved transmembrane protein	193.19	0.467	0.00948792	0.0300311
ERDMAN_RS10460	ctpG	ERDMAN_2195	Metal cation-transporting ATPase; possibly catalyzes the transport of an undetermined metal cation with the hydrolysis of ATP [catalytic activity: ATP + H(2)O + undetermined metal cation(in) = ADP + phosphate + undetermined metal cation(out)].	cell wall and cell processes	Probable metal cation transporter P-type ATPase G CtpG	911.45	0.492	0.0100755	0.0316105
ERDMAN_RS18145	eccC4	ERDMAN_3775	Unknown, but could hydrolyse ATP/GTP.	cell wall and cell processes	ESX conserved component EccC4. ESX-4 type VII secretion system protein. Probable membrane protein.	75.17	0.898	0.0105996	0.0330157
ERDMAN_RS14755	Rv2806	ERDMAN_3074	Unknown	cell wall and cell processes	Possible membrane protein	21.58	1.046	0.0106184	0.0330238
ERDMAN_RS07655	secG	ERDMAN_1599	Involved in protein export. Participates in a early event of protein translocation.	cell wall and cell processes	Probable protein-export membrane protein (translocase subunit) SecG	141.49	0.71	0.0119932	0.0361544
ERDMAN_RS05730	Rv1072	ERDMAN_1197	Unknown	cell wall and cell processes	Probable conserved transmembrane protein	19560.5	0.572	0.0136761	0.0401193
ERDMAN_RS07905	Rv1487	ERDMAN_1655	Unknown	cell wall and cell processes	Conserved membrane protein	275.53	0.633	0.0150453	0.0435825
ERDMAN_RS07200	irtA	ERDMAN_1509	Involved in iron homeostasis. Responsible for energy coupling to the transport system and for the translocation of the substrate across the membrane.	cell wall and cell processes	Iron-regulated transporter IrtA	402.13	0.465	0.0154629	0.0445294
ERDMAN_RS01255	Rv0236A	ERDMAN_0265	Unknown	cell wall and cell processes	Small secreted protein	269.61	0.54	0.0159421	0.0456752
ERDMAN_RS20445	espJ	ERDMAN_4252	Function unknown	cell wall and cell processes	ESX-1 secretion-associated protein EspJ. Conserved alanine rich protein.	7998.9	0.603	0.0174142	0.0490786
ERDMAN_RS19645	Rv3728	ERDMAN_4085	Unknown, but seems involved in efflux system (probably sugar or drug transport).	cell wall and cell processes	Probable conserved two-domain membrane protein	1346.67	-2.009	1.11481e-24	2.89998e-23
ERDMAN_RS17835	lpqD	ERDMAN_3709	Unknown	cell wall and cell processes	Probable conserved lipoprotein LpqD	574.03	-1.353	1.23839e-23	3.09835e-22
ERDMAN_RS11560	Rv2199c	ERDMAN_2417	Unknown	cell wall and cell processes	Possible conserved integral membrane protein	890.67	-0.947	2.72124e-15	5.45358e-14
ERDMAN_RS08905	mctB	ERDMAN_1865	Outer membrane channel	cell wall and cell processes	Outer membrane protein MctB	776.78	-1.215	7.89343e-15	1.55027e-13
ERDMAN_RS00220	mtc28	ERDMAN_0048	Unknown	cell wall and cell processes	Secreted proline rich protein Mtc28 (proline rich 28 kDa antigen)	1123.08	-1.699	1.97788e-12	3.32014e-11
ERDMAN_RS18435	lprN	ERDMAN_3836	Unknown, but thought to be involved in host cell invasion. Predicted to be involved in lipid catabolism.	cell wall and cell processes	Possible Mce-family lipoprotein LprN (Mce-family lipoprotein Mce4E)	1002.53	-1.053	2.14184e-12	3.58007e-11
ERDMAN_RS18940	lpqF	ERDMAN_3941	Unknown	cell wall and cell processes	Probable conserved lipoprotein LpqF	1944.13	-0.883	3.00512e-12	4.95972e-11
ERDMAN_RS06390	esxK	ERDMAN_1340	Function unknown	cell wall and cell processes	ESAT-6 like protein EsxK (ESAT-6 like protein 3)	6062.35	-1.208	4.69703e-12	7.68748e-11
ERDMAN_RS04700	Rv0888	ERDMAN_0983	Unknown	cell wall and cell processes	Probable exported protein	212.88	-2.26	5.42211e-12	8.76464e-11
ERDMAN_RS19070	esxW	ERDMAN_3964	Unknown	cell wall and cell processes	Putative ESAT-6 like protein EsxW (ESAT-6 like protein 10)	1024.32	-1.121	7.5057e-12	1.19847e-10
ERDMAN_RS15830	cfp6	ERDMAN_3293	Unknown function (putative secreted protein).	cell wall and cell processes	Low molecular weight protein antigen 6 (CFP-6)	198.01	-1.456	7.53222e-11	1.10811e-09
ERDMAN_RS17535	nagA	ERDMAN_3650	Involved in N-acetyl glucosamine utilization pathway [catalytic activity: N-acetyl-D-glucosamine 6-phosphate + H(2)O = D-glucosamine 6-phosphate + acetate].	cell wall and cell processes	Probable N-acetylglucosamine-6-phosphate deacetylase NagA (GlcNAc 6-P deacetylase)	260.76	-1.191	1.54958e-10	2.22958e-09
ERDMAN_RS06810	oppA	ERDMAN_1429	Involved in active transport of oligopeptide across the membrane (import). This protein is a component of the oligopeptide permease, a binding protein-dependent transport system; it binds peptides up to five amino acids long with high affinity.	cell wall and cell processes	Probable periplasmic oligopeptide-binding lipoprotein OppA	953.85	-0.895	4.40833e-10	6.20642e-09
ERDMAN_RS15035	nicT	ERDMAN_3131	Seems involved in nickel incorporation. Thought to be involved in transport of nickel across the membrane. Responsible for the translocation of the substrate across the membrane.	cell wall and cell processes	Possible nickel-transport integral membrane protein NicT	467	-1.125	6.3133e-09	7.87259e-08
ERDMAN_RS02725	Rv0519c	ERDMAN_0570	Unknown; could have possibly a lipolytic activity.	cell wall and cell processes	Possible conserved membrane protein	147.06	-1.212	6.87329e-09	8.54376e-08
ERDMAN_RS14325	Rv2721c	ERDMAN_2983	Unknown	cell wall and cell processes	Possible conserved transmembrane alanine and glycine rich protein	1407.24	-1.328	1.2284e-08	1.49385e-07
ERDMAN_RS08315	Rv1565c	ERDMAN_1741	Unknown	cell wall and cell processes	Conserved hypothetical membrane protein	2028.87	-0.626	1.43492e-08	1.7184e-07
ERDMAN_RS07810	ctpD	ERDMAN_1636	Cation-transporting ATPase; possibly catalyzes the transport of a cation (possibly cadmium) with the hydrolyse of ATP [catalytic activity: ATP + H(2)O + cation(in) = ADP + phosphate + cation(out)].	cell wall and cell processes	Probable cation transporter P-type ATPase D CtpD	290	-1.616	1.67766e-08	1.98489e-07
ERDMAN_RS14985	efpA	ERDMAN_3121	Thought to be involved in transport of undetermined substrate (possibly drug) across the membrane (export): so responsible for the translocation of the substrate across the membrane.	cell wall and cell processes	Possible integral membrane efflux protein EfpA	6560.76	-0.786	1.71824e-08	2.0268e-07
ERDMAN_RS01655	Rv0314c	ERDMAN_0348	Unknown	cell wall and cell processes	Possible conserved membrane protein	1013.65	-0.879	1.89641e-08	2.23027e-07
ERDMAN_RS06815	oppD	ERDMAN_1430	Involved in active transport of oligopeptide across the membrane (import). Responsible for energy coupling to the transport system.	cell wall and cell processes	Probable oligopeptide-transport ATP-binding protein ABC transporter OppD	373.58	-0.923	1.12918e-07	1.20201e-06
ERDMAN_RS12290	mmpL9	ERDMAN_2567	Unknown. Thought to be involved in fatty acid transport.	cell wall and cell processes	Probable conserved transmembrane transport protein MmpL9	1186.07	-0.608	1.28781e-07	1.36717e-06
ERDMAN_RS06320	mmpL10	ERDMAN_1325	Unknown. Thought to be involved in fatty acid transport.	cell wall and cell processes	Probable conserved transmembrane transport protein MmpL10	1787.69	-0.733	3.20805e-07	3.30741e-06
ERDMAN_RS04950	pstS1	ERDMAN_1035	Involved in active transport of inorganic phosphate across the membrane (import). This is one of the proteins required for binding-protein-mediated phosphate transport.	cell wall and cell processes	Periplasmic phosphate-binding lipoprotein PstS1 (PBP-1) (PstS1)	1806.74	-0.681	3.90735e-07	3.9354e-06
ERDMAN_RS04925	pstC2	ERDMAN_1030	Involved in active transport of inorganic phosphate across the membrane (import); responsible for the translocation of the substrate across the membrane. This is one of the proteins required for binding-protein-mediated phosphate transport.	cell wall and cell processes	Phosphate-transport integral membrane ABC transporter PstC2	265.73	-0.849	5.13976e-07	5.15025e-06
ERDMAN_RS04945	pstB	ERDMAN_1034	Involved in active transport of inorganic phosphate across the membrane (import); responsible for energy coupling to the transport system. This is one of the proteins required for binding-protein-mediated phosphate transport. Have ATP-binding ability and ATPase activity.	cell wall and cell processes	Phosphate-transport ATP-binding protein ABC transporter PstB	1070.47	-0.846	1.30146e-06	1.21428e-05
ERDMAN_RS06240	lpqW	ERDMAN_1309	Unknown	cell wall and cell processes	Probable conserved lipoprotein LpqW	910.38	-0.633	1.62298e-06	1.4723e-05
ERDMAN_RS06600	sugC	ERDMAN_1384	Involved in active transport of sugar across the membrane (import). Responsible for energy coupling to the transport system.	cell wall and cell processes	Probable sugar-transport ATP-binding protein ABC transporter SugC	673.71	-0.779	2.00925e-06	1.79371e-05
ERDMAN_RS17530	sugI	ERDMAN_3649	Thought to be involved in transport of sugar across the membrane. Responsible for the translocation of the substrate across the membrane.	cell wall and cell processes	Probable sugar-transport integral membrane protein SugI	465.73	-0.743	3.30088e-06	2.81866e-05
ERDMAN_RS05870	Rv1097c	ERDMAN_1229	Unknown	cell wall and cell processes	Probable membrane glycine and proline rich protein	859.03	-0.684	3.77706e-06	3.19747e-05
ERDMAN_RS13365	Rv2536	ERDMAN_2792	Unknown	cell wall and cell processes	Probable conserved transmembrane protein	860.01	-0.479	7.34604e-06	5.98657e-05
ERDMAN_RS08850	Rv1687c	ERDMAN_1853	Thought to be involved in active transport of undetermined substrate (possibly drug) across the membrane. Responsible for energy coupling to the transport system.	cell wall and cell processes	Probable conserved ATP-binding protein ABC transporter	204.34	-1.494	1.18353e-05	9.37278e-05
ERDMAN_RS15090	Rv2864c	ERDMAN_3141	Function unknown, possibly involved in cell wall biosynthesis.	cell wall and cell processes	Possible penicillin-binding lipoprotein	434.28	-0.834	1.20567e-05	9.49069e-05
ERDMAN_RS06820	oppC	ERDMAN_1431	Involved in active transport of oligopeptide across the membrane (import). Responsible for the translocation of the substrate across the membrane.	cell wall and cell processes	Probable oligopeptide-transport integral membrane protein ABC transporter OppC	223.95	-0.823	1.54828e-05	0.000117338
ERDMAN_RS06500	Rv1218c	ERDMAN_1363	Thought to be involved in active transport of tetronasin across the membrane (export): tetronasin resistance by an export mechanism. Responsible for energy coupling to the transport system.	cell wall and cell processes	Probable tetronasin-transport ATP-binding protein ABC transporter	279.65	-1.01	1.56798e-05	0.000118216
ERDMAN_RS16805	Rv3193c	ERDMAN_3500	Unknown	cell wall and cell processes	Probable conserved transmembrane protein	2717.59	-0.453	1.76938e-05	0.000131881
ERDMAN_RS17550	Rv3335c	ERDMAN_3653	Unknown	cell wall and cell processes	Probable conserved integral membrane protein	434.24	-0.721	1.8001e-05	0.000133917
ERDMAN_RS11180	ansP1	ERDMAN_2344	Involved in L-asparagine transport.	cell wall and cell processes	L-asparagine permease AnsP1	2396.85	-0.537	2.15148e-05	0.000157082
ERDMAN_RS10905	Rv2075c	ERDMAN_2290	Unknown	cell wall and cell processes	Possible hypothetical exported or envelope protein	193.81	-1.097	2.6686e-05	0.000190933
ERDMAN_RS01630	Rv0309	ERDMAN_0343	Unknown	cell wall and cell processes	Possible conserved exported protein	1707.69	-0.492	3.42119e-05	0.000237848
ERDMAN_RS05745	Rv1075c	ERDMAN_1200	Function unknown	cell wall and cell processes	Conserved exported protein	309.15	-1.157	3.66309e-05	0.000254216
ERDMAN_RS06560	Rv1230c	ERDMAN_1376	Unknown	cell wall and cell processes	Possible membrane protein	928.13	-0.626	3.75355e-05	0.000258213
ERDMAN_RS06825	oppB	ERDMAN_1432	Involved in active transport of oligopeptide across the membrane (import). Responsible for the translocation of the substrate across the membrane.	cell wall and cell processes	Probable oligopeptide-transport integral membrane protein ABC transporter OppB	289.33	-0.492	5.41974e-05	0.000359607
ERDMAN_RS01065	Rv0200	ERDMAN_0227	Unknown	cell wall and cell processes	Possible conserved transmembrane protein	296.76	-0.561	5.46737e-05	0.000362155
ERDMAN_RS17195	manB	ERDMAN_3580	Involved in GDP-mannose biosynthesis and biosynthesis of nucleotide-activated glycero-manno-heptose (D-alpha-D pathway): generates GDP-mannose and phosphate from GTP and alpha-D-mannose 1-phosphate. MANB product is needed for all mannosyl glycolipids and polysaccharides which, like rhamnosyl residues, are an important part of the mycobacterium envelope [catalytic activity: alpha-D-mannose 1-phosp…	cell wall and cell processes	D-alpha-D-mannose-1-phosphate guanylyltransferase ManB (D-alpha-D-heptose-1-phosphate guanylyltransferase)	892.01	-0.638	5.67297e-05	0.000373143
ERDMAN_RS02915	Rv0556	ERDMAN_0609	Unknown	cell wall and cell processes	Probable conserved transmembrane protein	396.1	-0.72	5.99117e-05	0.000389624
ERDMAN_RS11330	ftsW	ERDMAN_2373	Unknown	cell wall and cell processes	FtsW-like protein FtsW	2101.35	-0.701	6.62667e-05	0.000423245
ERDMAN_RS00925	lprK	ERDMAN_0198	Unknown, but thought to be involved in host cell invasion.	cell wall and cell processes	Possible Mce-family lipoprotein LprK (Mce-family lipoprotein Mce1E)	4277.32	-0.713	7.26696e-05	0.000460397
ERDMAN_RS01060	Rv0199	ERDMAN_0226	Unknown	cell wall and cell processes	Probable conserved membrane protein	279.75	-0.646	7.87256e-05	0.000493984
ERDMAN_RS19050	espA	ERDMAN_3960	Function unknown	cell wall and cell processes	ESX-1 secretion-associated protein A, EspA	7469.28	-0.946	8.99604e-05	0.000555605
ERDMAN_RS18355	Rv3479	ERDMAN_3818	Unknown	cell wall and cell processes	Possible transmembrane protein	2410.77	-0.587	9.55394e-05	0.000585458
ERDMAN_RS19810	Rv3760	ERDMAN_4121	Unknown	cell wall and cell processes	Possible conserved membrane protein	424	-0.749	0.000117164	0.000700487
ERDMAN_RS09980	Rv1903	ERDMAN_2095	Unknown	cell wall and cell processes	Probable conserved membrane protein	231.77	-0.761	0.000125819	0.000742067
ERDMAN_RS17200	wbbL1	ERDMAN_3581	Probably involved in cell wall arabinogalactan linker formation: Uses dTDP-L-rhamnose as substrate to insert the rhamnosyl residue into the cell wall. Seems to be essential for mycobacterial viability.	cell wall and cell processes	dTDP-RHA:a-D-GlcNAc-diphosphoryl polyprenol, a-3-L-rhamnosyl transferase WbbL1 (alpha-L-rhamnose-(1->3)-alpha-D-GlcNAc(1->P)-P-decaprenyl)	605.67	-0.488	0.00014413	0.000841223
ERDMAN_RS19325	Rv3669	ERDMAN_4016	Unknown	cell wall and cell processes	Probable conserved transmembrane protein	612.34	-0.595	0.000160946	0.000929702
ERDMAN_RS07760	Rv1459c	ERDMAN_1625	Unknown	cell wall and cell processes	Possible conserved integral membrane protein	659.14	-0.478	0.000162503	0.000937314
ERDMAN_RS08530	Rv1624c	ERDMAN_1784	Unknown	cell wall and cell processes	Probable conserved membrane protein	343.54	-0.533	0.000167805	0.000963649
ERDMAN_RS17425	sapM	ERDMAN_3626	Involved in cellular metabolism: acting on ester bonds [catalytic activity: an orthophosphoric monoester + H(2)O = an alcohol + orthophosphate].	cell wall and cell processes	Acid phosphatase (acid phosphomonoesterase) (phosphomonoesterase) (glycerophosphatase)	427.16	-0.848	0.000188013	0.00106414
ERDMAN_RS17525	dacB1	ERDMAN_3647	Involved in peptidoglycan synthesis (at final stages). Hydrolyzes the bound D-alanyl-D-alanine [catalytic activity: D-alanyl-D-alanine + H(2)O = 2 D-alanine].	cell wall and cell processes	Probable penicillin-binding protein DacB1 (D-alanyl-D-alanine carboxypeptidase) (DD-peptidase) (DD-carboxypeptidase) (PBP) (DD-transpeptidase) (serine-type D-ala-D-ala carboxypeptidase) (D-amino acid hydrolase)	451.52	-0.486	0.000240135	0.00132108
ERDMAN_RS19130	Rv3632	ERDMAN_3976	Unknown	cell wall and cell processes	Possible conserved membrane protein	202.46	-0.604	0.000243997	0.00134045
ERDMAN_RS06565	Rv1231c	ERDMAN_1377	Unknown	cell wall and cell processes	Probable membrane protein	201.49	-0.682	0.000313715	0.00168573
ERDMAN_RS11320	murC	ERDMAN_2371	Involved in cell wall formation; peptidoglycan biosynthesis	cell wall and cell processes	Probable UDP-N-acetylmuramate-alanine ligase MurC	869.37	-0.541	0.000325918	0.00173705
ERDMAN_RS09675	Rv1842c	ERDMAN_2031	Unknown	cell wall and cell processes	Conserved hypothetical membrane protein	975.97	-0.441	0.000328017	0.00174587
ERDMAN_RS01400	Rv0265c	ERDMAN_0293	Thought to be involved in iron transport across the membrane (import).	cell wall and cell processes	Probable periplasmic iron-transport lipoprotein	609.82	-0.486	0.000329532	0.00174919
ERDMAN_RS14715	Rv2799	ERDMAN_3065	Unknown	cell wall and cell processes	Probable membrane protein	539.02	-0.494	0.000344431	0.00181357
ERDMAN_RS09095	Rv1730c	ERDMAN_1904	Thought to be involved in cell wall biosynthesis and may also act as a sensor of external penicillins	cell wall and cell processes	Possible penicillin-binding protein	793.71	-0.797	0.000433763	0.00224778
ERDMAN_RS18995	Rv3604c	ERDMAN_3951	Unknown	cell wall and cell processes	Probable conserved transmembrane protein rich in alanine and arginine and proline	1205.86	-0.418	0.000471386	0.00240781
ERDMAN_RS06760	lprA	ERDMAN_1419	Unknown	cell wall and cell processes	Possible lipoprotein LprA	576.35	-0.597	0.00052325	0.00263166
ERDMAN_RS09120	Rv1735c	ERDMAN_1909	Function unknown	cell wall and cell processes	Hypothetical membrane protein	61.24	-1.678	0.000575051	0.00286286
ERDMAN_RS17365	lpqC	ERDMAN_3614	Function unknown; lipolytic enzyme involved in cellular metabolism.	cell wall and cell processes	Possible esterase lipoprotein LpqC	258.95	-0.727	0.000612735	0.0030123
ERDMAN_RS00590	Rv0110	ERDMAN_0128	Unknown	cell wall and cell processes	Probable conserved integral membrane protein	230.94	-0.612	0.000782946	0.00375508
ERDMAN_RS07455	Rv1401	ERDMAN_1559	Unknown	cell wall and cell processes	Possible membrane protein	494.11	-0.547	0.000785407	0.00376229
ERDMAN_RS18855	lppH	ERDMAN_3923	Unknown	cell wall and cell processes	Possible conserved lipoprotein LppH	422.47	-0.52	0.000913903	0.00430433
ERDMAN_RS02770	Rv0528	ERDMAN_0579	Unknown	cell wall and cell processes	Probable conserved transmembrane protein	908.63	-0.865	0.000953395	0.0044689
ERDMAN_RS19455	Rv3693	ERDMAN_4045	Unknown	cell wall and cell processes	Possible conserved membrane protein	359.34	-0.662	0.000998513	0.00465262
ERDMAN_RS00100	rodA	ERDMAN_0022	This is a septum-peptidoglycan biosynthetic protein, involved in cell wall formation. Plays a role in the stabilization of the FTSZ ring during cell division.	cell wall and cell processes	Probable cell division protein RodA	1307.27	-0.534	0.0011002	0.00500183
ERDMAN_RS03455	mkl	ERDMAN_0725	Thought to be involved in active transport of ribonucleotide across the membrane. Responsible for energy coupling to the transport system.	cell wall and cell processes	Possible ribonucleotide-transport ATP-binding protein ABC transporter Mkl	14680.9	-0.565	0.00111435	0.00505447
ERDMAN_RS03585	Rv0680c	ERDMAN_0751	Unknown	cell wall and cell processes	Probable conserved transmembrane protein	584.94	-0.492	0.00129144	0.00575144
ERDMAN_RS11350	murE	ERDMAN_2377	Involved in cell wall formation; peptidoglycan biosynthesis.	cell wall and cell processes	Probable UDP-N-acetylmuramoylalanyl-D-glutamate-2,6-diaminopimelate ligase MurE	1089.11	-0.474	0.00135282	0.00601796
ERDMAN_RS08955	Rv1707	ERDMAN_1876	Unknown; possibly involved in transport of sulfate across the membrane.	cell wall and cell processes	Probable conserved transmembrane protein	1531.16	-0.521	0.0014551	0.00643654
ERDMAN_RS08615	Rv1639c	ERDMAN_1804	Function unknown	cell wall and cell processes	Conserved hypothetical membrane protein	1266.65	-0.576	0.00172106	0.00744529
ERDMAN_RS00955	lprO	ERDMAN_0204	Unknown	cell wall and cell processes	Possible lipoprotein LprO	1447.01	-0.625	0.00185464	0.00791852
ERDMAN_RS06590	sugA	ERDMAN_1382	Involved in active transport of sugar across the membrane (import). Responsible for the translocation of the substrate across the membrane.	cell wall and cell processes	Probable sugar-transport integral membrane protein ABC transporter SugA	248.03	-0.639	0.00199184	0.00838763
ERDMAN_RS10325	lprM	ERDMAN_2169	Unknown, but thought to be involved in host cell invasion.	cell wall and cell processes	Possible Mce-family lipoprotein LprM (Mce-family lipoprotein Mce3E)	36.88	-1.193	0.00199227	0.00838763
ERDMAN_RS08775	Rv1672c	ERDMAN_1837	Thought to be involved in transport across the membrane. Responsible for the translocation of undetermined substrate across the membrane.	cell wall and cell processes	Probable conserved integral membrane transport protein	371.22	-0.537	0.00203208	0.0085096
ERDMAN_RS07755	Rv1458c	ERDMAN_1624	Thought to be involved in active transport of antibiotic across the membrane (export): unidentified antibiotic resistance by an export mechanism. Responsible for energy coupling to the transport system.	cell wall and cell processes	Probable unidentified antibiotic-transport ATP-binding protein ABC transporter	480.03	-0.468	0.00206356	0.00862303
ERDMAN_RS07295	lprF	ERDMAN_1530	Unknown	cell wall and cell processes	Probable conserved lipoprotein LprF	1144.29	-0.444	0.00224401	0.0092395
ERDMAN_RS20295	Rv3848	ERDMAN_4221	Unknown	cell wall and cell processes	Probable conserved transmembrane protein	954.51	-0.57	0.00226484	0.00930574
ERDMAN_RS07265	Rv1363c	ERDMAN_1523	Function unknown	cell wall and cell processes	Possible membrane protein	427.99	-0.565	0.00276276	0.0110736
ERDMAN_RS06755	Rv1269c	ERDMAN_1418	Unknown	cell wall and cell processes	Conserved probable secreted protein	163.48	-0.534	0.00284499	0.0113683
ERDMAN_RS02825	Rv0538	ERDMAN_0590	Unknown	cell wall and cell processes	Possible conserved membrane protein	988.14	-0.419	0.0028632	0.0114064
ERDMAN_RS04330	phoT	ERDMAN_0903	Involved in active transport of inorganic phosphate across the membrane (import); responsible for energy coupling to the transport system. This is one of the proteins required for binding-protein-mediated phosphate transport.	cell wall and cell processes	Probable phosphate-transport ATP-binding protein ABC transporter PhoT	494.04	-0.439	0.00307455	0.012101
ERDMAN_RS13625	secF	ERDMAN_2845	Involved in protein export. Part of the prokaryotic protein translocation apparatus which comprise SECA, SECB, SECD, SECE, SECF, SECG and SECY.	cell wall and cell processes	Probable protein-export membrane protein SecF	1887.49	-0.388	0.00308829	0.012143
ERDMAN_RS11285	wag31	ERDMAN_2364	Unknown	cell wall and cell processes	Diviva family protein Wag31	3956.4	-0.549	0.00319045	0.0124822
ERDMAN_RS06765	Rv1271c	ERDMAN_1420	Unknown	cell wall and cell processes	Conserved hypothetical secreted protein	259.21	-0.619	0.00325115	0.0126817
ERDMAN_RS04960	pstA2	ERDMAN_1037	Involved in active transport of inorganic phosphate across the membrane (import); responsible for the translocation of the substrate across the membrane. This is one of the proteins required for binding-protein-mediated phosphate transport.	cell wall and cell processes	Phosphate-transport integral membrane ABC transporter PstA2	519	-0.626	0.00328477	0.0127623
ERDMAN_RS11345	murF	ERDMAN_2376	Involved in cell wall formation; peptidoglycan biosynthesis.	cell wall and cell processes	Probable UDP-N-acetylmuramoylalanyl-D-glutamyl-2,6-diaminopimelate-D-alanyl-D-alanyl ligase MurF	467.37	-0.563	0.00346445	0.0132377
ERDMAN_RS18370	Rv3482c	ERDMAN_3821	Unknown	cell wall and cell processes	Probable conserved membrane protein	643.93	-0.354	0.00394701	0.0148079
ERDMAN_RS11340	murX	ERDMAN_2375	Involved in cell wall formation; peptidoglycan biosynthesis.	cell wall and cell processes	Probable phospho-N-acetylmuramoyl-pentappeptidetransferase MurX	642.68	-0.608	0.00400137	0.0149689
ERDMAN_RS05410	lpqT	ERDMAN_1129	Unknown	cell wall and cell processes	Probable conserved lipoprotein LpqT	353.44	-0.506	0.00402739	0.0150376
ERDMAN_RS19305	dppA	ERDMAN_4013	Thought to be involved in active transport of dipeptide across the membrane (import).	cell wall and cell processes	Probable periplasmic dipeptide-binding lipoprotein DppA	202.37	-0.551	0.00455705	0.0168234
ERDMAN_RS07750	Rv1457c	ERDMAN_1623	Thought to be involved in active transport of antibiotic across the membrane (export): unidentified antibiotic resistance by an export mechanism. Responsible for the translocation of the substrate across the membrane.	cell wall and cell processes	Probable unidentified antibiotic-transport integral membrane ABC transporter	163.98	-0.573	0.00468832	0.01722
ERDMAN_RS14365	Rv2729c	ERDMAN_2990	Unknown	cell wall and cell processes	Probable conserved integral membrane alanine valine and leucine rich protein	401.44	-0.618	0.00473898	0.0173483
ERDMAN_RS04335	phoY2	ERDMAN_0904	Involved in transcriptional regulation of active transport of inorganic phosphate across the membrane.	cell wall and cell processes	Probable phosphate-transport system transcriptional regulatory protein PhoY2	1384.89	-0.408	0.00488437	0.0177646
ERDMAN_RS04430	lpqQ	ERDMAN_0925	Unknown	cell wall and cell processes	Possible lipoprotein LpqQ	354.61	-0.713	0.00504321	0.0182578
ERDMAN_RS12230	lppP	ERDMAN_2553	Unknown	cell wall and cell processes	Probable lipoprotein LppP	374.98	-0.654	0.00504854	0.0182603
ERDMAN_RS11685	Rv2223c	ERDMAN_2442	Function unknown; thought to hydrolyze peptides and/or proteins.	cell wall and cell processes	Probable exported protease	589.12	-0.419	0.00520941	0.0187558
ERDMAN_RS16650	Rv3163c	ERDMAN_3464	Unknown	cell wall and cell processes	Possible conserved secreted protein	138.94	-0.62	0.00538593	0.0192152
ERDMAN_RS19085	lpqG	ERDMAN_3967	Unknown	cell wall and cell processes	Probable conserved lipoprotein LpqG	289.18	-0.537	0.0056161	0.019856
ERDMAN_RS16930	Rv3213c	ERDMAN_3526	Function unknown, but possibly involved in regulation of partitioning.	cell wall and cell processes	Possible SOJ/para-related protein	1713.91	-0.319	0.00565402	0.0199598
ERDMAN_RS04800	Rv0907	ERDMAN_1002	Function unknown, possibly involved in cell wall biosynthesis.	cell wall and cell processes	Conserved protein	646.74	-0.332	0.00612837	0.0212455
ERDMAN_RS08040	Rv1510	ERDMAN_1684	Unknown	cell wall and cell processes	Conserved probable membrane protein	200.17	-0.49	0.00640159	0.0219611
ERDMAN_RS00095	pbpA	ERDMAN_0021	Involved in peptidoglycan synthesis (at the final stages). Cell wall formation; PBPA is supposed to be responsible for the determination of the rod shape of the cell. It synthesizes cross-linked peptidoglycan from lipid intermediates.	cell wall and cell processes	Probable penicillin-binding protein PbpA	1361.86	-0.342	0.00644165	0.0220792
ERDMAN_RS08865	lprJ	ERDMAN_1857	Unknown	cell wall and cell processes	Probable lipoprotein LprJ	278.04	-0.663	0.00669303	0.0228016
ERDMAN_RS19045	espC	ERDMAN_3959	Function unknown	cell wall and cell processes	ESX-1 secretion-associated protein EspC	2293.37	-0.577	0.00673614	0.0228753
ERDMAN_RS00215	Rv0039c	ERDMAN_0047	Unknown	cell wall and cell processes	Possible conserved transmembrane protein	168.67	-0.575	0.00679963	0.0230051
ERDMAN_RS11755	Rv2235	ERDMAN_2458	Function unknown: may be involved in the ability to survive in macrophages.	cell wall and cell processes	Probable conserved transmembrane protein	516.8	-0.319	0.00754527	0.0250207
ERDMAN_RS12175	rocE	ERDMAN_2542	Thought to be involved in transport of cationic amino acid (especially arginine and ornithine) across the membrane. Responsible for the translocation of the substrate across the membrane.	cell wall and cell processes	Probable cationic amino acid transport integral membrane protein RocE	120.17	-0.549	0.0080544	0.0263867
ERDMAN_RS02095	mmpL1	ERDMAN_0443	Unknown. Thought to be involved in fatty acid transport.	cell wall and cell processes	Probable conserved transmembrane transport protein MmpL1	345.25	-0.401	0.0080697	0.0264148
ERDMAN_RS19355	Rv3675	ERDMAN_4023	Unknown	cell wall and cell processes	Possible membrane protein	204.6	-0.687	0.00826283	0.0269348
ERDMAN_RS07570	Rv1424c	ERDMAN_1583	Unknown	cell wall and cell processes	Possible membrane protein	433.21	-0.395	0.0086116	0.0277721
ERDMAN_RS19435	Rv3689	ERDMAN_4041	Unknown	cell wall and cell processes	Probable conserved transmembrane protein	1035.57	-0.49	0.00879572	0.0282701
ERDMAN_RS13790	Rv2617c	ERDMAN_2877	Unknown	cell wall and cell processes	Probable transmembrane protein	431.17	-0.716	0.0104745	0.0326799
ERDMAN_RS12325	Rv2345	ERDMAN_2575	Unknown	cell wall and cell processes	Possible conserved transmembrane protein	729.86	-0.37	0.0110347	0.0340757
ERDMAN_RS01690	Rv0320	ERDMAN_0355	Unknown	cell wall and cell processes	Possible conserved exported protein	193.34	-0.539	0.011161	0.0343576
ERDMAN_RS01095	mmpL3	ERDMAN_0233	Unknown. Thought to be involved in fatty acid transport.	cell wall and cell processes	Possible conserved transmembrane transport protein MmpL3	8354.22	-0.33	0.0114597	0.03503
ERDMAN_RS15610	kdtB	ERDMAN_3249	Involved in the coenzyme A (CoA) biosynthesis (at the fourth step). Reversibly transfers an adenylyl group from ATP to 4'-phosphopantetheine, yielding dephospho-CoA (DPCOA) and pyrophosphate [catalytic activity: ATP + pantetheine 4'-phosphate = diphosphate + dephospho-CoA].	cell wall and cell processes	Probable phosphopantetheine adenylyltransferase KdtB (pantetheine- phosphate adenylyltransferase) (PPAT) (dephospho-CoA pyrophosphorylase)	339.11	-0.516	0.0115194	0.0351258
ERDMAN_RS16830	Rv3197	ERDMAN_3505	Thought to be involved in active transport across the membrane. Responsible for energy coupling to the transport system.	cell wall and cell processes	Probable conserved ATP-binding protein ABC transporter	2025.36	-0.457	0.0118099	0.0357793
ERDMAN_RS01245	Rv0235c	ERDMAN_0263	Unknown	cell wall and cell processes	Probable conserved transmembrane protein	273.82	-0.41	0.0124084	0.0371497
ERDMAN_RS04805	ctpE	ERDMAN_1003	Metal cation-transporting ATPase; possibly catalyzes the transport of an undetermined metal cation with the hydrolysis of ATP [catalytic activity: ATP + H(2)O + undetermined metal cation(in) = ADP + phosphate + undetermined metal cation(out)].	cell wall and cell processes	Probable metal cation transporter ATPase P-type CtpE	522.5	-0.391	0.0124338	0.0371972
ERDMAN_RS14060	Rv2668	ERDMAN_2930	Unknown	cell wall and cell processes	Possible exported alanine and valine rich protein	126.05	-0.667	0.0130639	0.0387574
ERDMAN_RS06490	Rv1216c	ERDMAN_1361	Function unknown	cell wall and cell processes	Probable conserved integral membrane protein	195.35	-0.474	0.0131237	0.0389055
ERDMAN_RS14460	ftsK	ERDMAN_3013	Possibly involved in cell division processes	cell wall and cell processes	Possible cell division transmembrane protein FtsK	3635.16	-0.387	0.013634	0.0400275
ERDMAN_RS08660	Rv1648	ERDMAN_1813	Unknown	cell wall and cell processes	Probable transmembrane protein	342.14	-0.434	0.0143651	0.041859
ERDMAN_RS19960	rfbD	ERDMAN_4149	May form an ATP-driven O-antigen/lipopolysaccharide export apparatus, in association with RFBE|Rv3781. Responsible for the translocation of the substrate across the membrane.	cell wall and cell processes	Probable O-antigen/lipopolysaccharide transport integral membrane protein ABC transporter RfbD	1003.3	-0.43	0.0149025	0.0432007
ERDMAN_RS06325	Rv1184c	ERDMAN_1326	Function unknown	cell wall and cell processes	Possible exported protein	839.63	-0.418	0.0151662	0.0438359
ERDMAN_RS18340	kgtP	ERDMAN_3815	Involved in active transport of dicarboxylic acid across the membrane. Responsible for the translocation of the substrate across the membrane.	cell wall and cell processes	Probable dicarboxylic acid transport integral membrane protein KgtP (dicarboxylate transporter)	228.66	-0.567	0.0155062	0.0446214
ERDMAN_RS06990	Rv1312	ERDMAN_1465	Unknown	cell wall and cell processes	Conserved hypothetical secreted protein	1016.79	-0.561	0.0158085	0.0453254
ERDMAN_RS00950	Rv0178	ERDMAN_0203	Unknown	cell wall and cell processes	Probable conserved Mce associated membrane protein	1895.58	-0.472	0.0163134	0.0466368
ERDMAN_RS19690	Rv3737	ERDMAN_4095	Unknown	cell wall and cell processes	Probable conserved transmembrane protein	648.46	-0.398	0.0163864	0.0468116
ERDMAN_RS01190	Rv0225	ERDMAN_0252	Possibly involved in LPS biosynthesis.	cell wall and cell processes	Possible conserved protein	515.4	-0.409	0.0175806	0.049363
ERDMAN_RS11120	lppK	ERDMAN_2332	Unknown	cell wall and cell processes	Conserved lipoprotein LppK	228.66	0.672	0.0176966	0.0495101
ERDMAN_RS09630	Rv1833c	ERDMAN_2022	May act on a wide range of 1-haloalkanes, haloalcohols, haloalkenes and some haloaromatic compounds [catalytic activity: 1-haloalkane + H(2)O <=> a primary alcohol + halide]	intermediary metabolism and respiration	Possible haloalkane dehalogenase	5929.95	4.997	2.34373e-159	4.00269e-157
ERDMAN_RS15680	thiL	ERDMAN_3263	Involved in thiamine biosynthesis [catalytic activity: ATP + thiamine phosphate = ADP + thiamine diphosphate].	intermediary metabolism and respiration	Probable thiamine-monophosphate kinase ThiL (thiamine-phosphate kinase)	3498.67	4.735	1.12463e-146	1.57769e-144
ERDMAN_RS06805	Rv1279	ERDMAN_1428	Function unknown; probably involved in cellular metabolism, probably electron-transfer-linked.	intermediary metabolism and respiration	Probable dehydrogenase FAD flavoprotein GMC oxidoreductase	5829.06	3.857	1.31965e-109	1.03672e-107
ERDMAN_RS13590	dhaA	ERDMAN_2838	Generates a primary alcohol and halide from 1-haloalkane and H2O [catalytic activity: 1-haloalkane + H2O = a primary alcohol + halide].	intermediary metabolism and respiration	Possible haloalkane dehalogenase DhaA (1-chlorohexane halidohydrolase)	2318.91	3.447	1.02715e-94	5.93328e-93
ERDMAN_RS00990	bglS	ERDMAN_0211	Possibly involved in degradation [catalytic activity: hydrolysis of terminal, non-reducing beta-D-glucose residues with release of beta-D-glucose].	intermediary metabolism and respiration	Probable beta-glucosidase BglS (gentiobiase) (cellobiase) (beta-D-glucoside glucohydrolase)	11186.2	3.605	1.90759e-94	1.08594e-92
ERDMAN_RS00710	Rv0133	ERDMAN_0155	Acetylation, substrate unknown	intermediary metabolism and respiration	GCN5-related N-acetyltransferase	1824.59	2.878	2.42485e-92	1.34152e-90
ERDMAN_RS17005	Rv3225c	ERDMAN_3538	Acetylation, phosphorylation, substrates unknown	intermediary metabolism and respiration	GCN5-related N-acetyltransferase, phosphorylase	1735.82	2.425	7.24129e-82	3.79251e-80
ERDMAN_RS19930	Rv3777	ERDMAN_4143	Function unknown; probably involved in cellular metabolism.	intermediary metabolism and respiration	Probable oxidoreductase	1588.23	3.407	4.1505e-67	1.87392e-65
ERDMAN_RS04475	Rv0843	ERDMAN_0934	Function unknown; probably involved in cellular metabolism.	intermediary metabolism and respiration	Probable dehydrogenase	168.93	2.637	6.97103e-49	2.48929e-47
ERDMAN_RS02935	Rv0560c	ERDMAN_0613	Possibly causes methylation	intermediary metabolism and respiration	Possible benzoquinone methyltransferase (methylase)	21335.7	7.503	4.11549e-47	1.41804e-45
ERDMAN_RS06415	dapE	ERDMAN_1345	Involved in biosynthesis of diaminopimelate and lysine from aspartate semialdehyde (at the fifth step) [catalytic activity: N-succinyl-ll-2,6-diaminoheptanedioate + H2O = succinate + ll-2,6-diaminoheptanedioate]	intermediary metabolism and respiration	Probable succinyl-diaminopimelate desuccinylase DapE	1153.71	1.848	8.45693e-45	2.83922e-43
ERDMAN_RS15970	Rv3034c	ERDMAN_3321	Function unknown; possibly involved in cellular metabolism.	intermediary metabolism and respiration	Possible transferase	818.5	1.923	1.87139e-44	6.17714e-43
ERDMAN_RS16195	Rv3077	ERDMAN_3368	Function unknown; probably involved in cellular metabolism.	intermediary metabolism and respiration	Possible hydrolase	385.88	1.608	9.45366e-40	3.01902e-38
ERDMAN_RS17255	purK	ERDMAN_3592	Involved in purine biosynthesis (sixth step). Possesses an ATPase activity that is dependent on the presence of air (aminoimidazole ribonucleotide). The association of PURK and pure produces an enzyme complex capable of converting air to CAIR efficiently under physiological condition [catalytic activity: 1-(5-phosphoribosyl)-5-amino-4-imidazole-carboxylate = 1-(5-phosphoribosyl)-5-aminoimidazole …	intermediary metabolism and respiration	Probable phosphoribosylaminoimidazole carboxylase ATPase subunit PurK (air carboxylase) (AIRC)	1138.8	1.401	4.41255e-34	1.31307e-32
ERDMAN_RS02575	Rv0492c	ERDMAN_0538	Function unknown; probably involved in cellular metabolism.	intermediary metabolism and respiration	Probable oxidoreductase GMC-type	226.14	2.392	1.38604e-28	3.9452e-27
ERDMAN_RS16875	lipV	ERDMAN_3514	Function unknown; presumed lipolytic enzyme involved in cellular metabolism.	intermediary metabolism and respiration	Possible lipase LipV	451.6	1.263	2.19952e-28	6.17121e-27
ERDMAN_RS01000	Rv0187	ERDMAN_0212	Thought to be involved in transfer of methyl group.	intermediary metabolism and respiration	Probable O-methyltransferase	620.53	1.67	1.54876e-26	4.19554e-25
ERDMAN_RS07350	pyrC	ERDMAN_1539	Involved in pyrimidine biosynthesis (third step) [catalytic activity: (S)-dihydroorotate + H(2)O = N-carbamoyl-L-aspartate]	intermediary metabolism and respiration	Probable dihydroorotase PyrC (DHOase)	489.58	2.043	1.89007e-21	4.49951e-20
ERDMAN_RS05995	zwf1	ERDMAN_1255	Involved in pentose phosphate pathway (first step) [catalytic activity: D-glucose 6-phosphate + NADP(+) = D-glucono-1,5-lactone 6-phosphate + NADPH.]	intermediary metabolism and respiration	Probable glucose-6-phosphate 1-dehydrogenase Zwf1 (G6PD)	7611.59	2.302	6.16297e-21	1.44096e-19
ERDMAN_RS17730	Rv3368c	ERDMAN_3690	Function unknown; probably involved in cellular metabolism	intermediary metabolism and respiration	Possible oxidoreductase	397.54	1.897	1.55693e-18	3.47479e-17
ERDMAN_RS00240	Rv0044c	ERDMAN_0053	Function unknown; probably involved in cellular metabolism.	intermediary metabolism and respiration	Possible oxidoreductase	451.1	1.287	4.55186e-16	9.46017e-15
ERDMAN_RS16850	nudC	ERDMAN_3509	Involved in nicotinate and nicotinamide metabolism. Generates AMP and NMN from NAD(+) and H(2)O. Acting on acid anhydrides, in phosphorus-containing anhydrides. Also acts on NADP+, 3-acetylpyridine and the thionicotinamide analogues of NAD+ and NADP+ [catalytic activity: NADH + H(2)O = AMP + NMNH].	intermediary metabolism and respiration	Probable NADH pyrophosphatase NudC (NAD+ diphosphatase) (NAD+ pyrophosphatase) (NADP pyrophosphatase)	1263.66	1.977	2.03293e-14	3.85766e-13
ERDMAN_RS07510	ribC	ERDMAN_1571	Involved in riboflavin synthesis. Riboflavin synthase is a bifunctional enzyme complex catalyzing the formation of riboflavin from 5-amino-6-(1'-D)- ribityl-amino-2,4(1H,3H)-pyrimidinedione and L-3,4-dihydrohy-2- butanone-4-phosphate via 6,7-dimethyl-8-lumazine. The alpha subunit catalyzes the dismutation of 6,7-dimethyl-8-lumazine to riboflavin and 5-amino-6-(1'-D)-ribityl-amino-2,4(1H,3H)- pyri…	intermediary metabolism and respiration	Probable riboflavin synthase alpha chain RibC (RibE)	187.45	1.417	1.37917e-13	2.47369e-12
ERDMAN_RS17250	purE	ERDMAN_3591	Involved in purine biosynthesis (sixth step). This subunit can alone transform air to CAIR, but in association with PURK, which possesses an ATPase activity, an enzyme complex is produced which is capable of converting air to CAIR efficiently under physiological condition [catalytic activity: 1-(5-phosphoribosyl)-5-amino-4-imidazole-carboxylate = 1-(5-phosphoribosyl)-5-aminoimidazole + CO(2)].	intermediary metabolism and respiration	Probable phosphoribosylaminoimidazole carboxylase catalytic subunit PurE (air carboxylase) (AIRC)	160.99	1.5	2.03274e-13	3.59666e-12
ERDMAN_RS06000	gnd2	ERDMAN_1256	Involved in hexose monophosphate shunt (pentose phosphate pathway). [catalytic activity: 6-phospho-D-gluconate + NADP+ = D-ribulose 5-phosphate + CO2 + NADPH]	intermediary metabolism and respiration	Probable 6-phosphogluconate dehydrogenase, decarboxylating Gnd2	1860.94	1.372	1.37199e-12	2.32292e-11
ERDMAN_RS16515	Rv3137	ERDMAN_3437	Function unknown; involved in cellular metabolism.	intermediary metabolism and respiration	Probable monophosphatase	1314.77	1.238	3.40488e-12	5.59597e-11
ERDMAN_RS20195	Rv3829c	ERDMAN_4196	Function unknown; probably involved in cellular metabolism.	intermediary metabolism and respiration	Probable dehydrogenase	219.69	1.23	1.42848e-10	2.0705e-09
ERDMAN_RS07820	trxB1	ERDMAN_1638	Thioredoxin participates in various redox reactions through the reversible oxidation of its active center dithiol, to a disulfide, & catalyzes dithiol-disulfide exchange reactions.	intermediary metabolism and respiration	Probable thioredoxin TrxB1	265.1	1.815	3.54331e-09	4.5484e-08
ERDMAN_RS02620	proC	ERDMAN_0547	Involved at the terminal (third) step in proline biosynthesis [catalytic activity: L-proline + NAD(P)+ = 1-pyrroline-5-carboxylate + NAD(P)H].	intermediary metabolism and respiration	Probable pyrroline-5-carboxylate reductase ProC (P5CR) (P5C reductase)	625.86	0.805	9.98251e-09	1.21774e-07
ERDMAN_RS09990	aao	ERDMAN_2097	Wide specificity for D-amino acids. Also acts on glycine [catalytic activity: a D-amino acid + H2O + O2 = a 2-oxo acid + NH3 + H2O2]	intermediary metabolism and respiration	Probable D-amino acid oxidase Aao	1895.05	0.813	1.63186e-08	1.93654e-07
ERDMAN_RS12845	obg	ERDMAN_2686	Essential GTP-binding protein.	intermediary metabolism and respiration	Probable GTP1/Obg-family GTP-binding protein Obg	1481.66	0.673	3.45704e-08	3.97054e-07
ERDMAN_RS00335	celA1	ERDMAN_0072	The biological conversion of cellulose to glucose generally requires three types of hydrolytic enzymes: (1) endoglucanases which cut internal beta-1,4-glucosidic bonds; (2) exocellobiohydrolases that cut the dissaccharide cellobiose from the nonreducing end of the cellulose polymer chain; (3) beta-1,4-glucosidases which hydrolyze the cellobiose and other short cello-oligosaccharides to glucose [c…	intermediary metabolism and respiration	Possible cellulase CelA1 (endoglucanase) (endo-1,4-beta-glucanase) (FI-cmcase) (carboxymethyl cellulase)	733.87	0.842	4.24078e-08	4.80051e-07
ERDMAN_RS03620	Rv0687	ERDMAN_0758	Function unknown; possibly involved in cellular metabolism.	intermediary metabolism and respiration	Probable short-chain type dehydrogenase/reductase	337.24	0.929	6.09876e-08	6.72919e-07
ERDMAN_RS00415	Rv0077c	ERDMAN_0092	Function unknown; probably involved in cellular metabolism.	intermediary metabolism and respiration	Probable oxidoreductase	642.59	1.209	6.39054e-07	6.32294e-06
ERDMAN_RS06175	Rv1155	ERDMAN_1295	May be involved in biosynthesis of pyridoxine (vitamin B6) and pyridoxal phosphate. Oxidize PNP and PMP into pyridoxal 5'-phosphate (PLP) [catalytic activity: pyridoxamine 5'-phosphate + H2O + O2 = pyridoxal 5'-phosphate + NH3 + H2O2]	intermediary metabolism and respiration	Possible pyridoxamine 5'-phosphate oxidase (PNP/PMP oxidase) (pyridoxinephosphate oxidase) (PNPOX) (pyridoxine 5'-phosphate oxidase)	1141.13	0.782	1.25656e-06	1.18081e-05
ERDMAN_RS03860	adk	ERDMAN_0806	This small ubiquitous enzyme is essential in intracellular nucleotide metabolism, in addition it has been found to act as both a nucleoside mono- and DI-phosphate kinase suggesting it may have a role in RNA and DNA biosynthesis [catalytic activity: ATP + AMP = ADP + ADP].	intermediary metabolism and respiration	Adenylate kinase Adk (ATP-AMP transphosphorylase)	908.93	0.681	2.99869e-06	2.59446e-05
ERDMAN_RS01745	Rv0331	ERDMAN_0366	Function unknown; probably involved in cellular metabolism.	intermediary metabolism and respiration	Possible dehydrogenase/reductase	247.63	0.867	3.20091e-06	2.75124e-05
ERDMAN_RS18560	Rv3520c	ERDMAN_3859	Function unknown; probably involved in cellular metabolism.	intermediary metabolism and respiration	Possible coenzyme F420-dependent oxidoreductase	2221.96	0.652	3.91699e-06	3.3088e-05
ERDMAN_RS02940	Rv0561c	ERDMAN_0614	Function unknown; probably involved in cellular metabolism.	intermediary metabolism and respiration	Possible oxidoreductase	298.25	0.577	9.67529e-06	7.77189e-05
ERDMAN_RS20620	trxB2	ERDMAN_4293	Enzyme that catalyse the reduction of disulphides by pyridine nucleotides through an enzyme disulphide and a flavin. Seems regulated by sigh (Rv3223c product). [catalytic activity: NADPH + oxidized thioredoxin = NADP(+) + reduced thioredoxin].	intermediary metabolism and respiration	Probable thioredoxin reductase TrxB2 (TRXR) (TR)	515.55	0.509	3.27728e-05	0.000230289
ERDMAN_RS07345	pyrB	ERDMAN_1538	Involved in pyrimidine biosynthesis (second step) [catalytic activity: carbamoyl phosphate + L-aspartate = phosphate + N-carbamoyl-L-aspartate]	intermediary metabolism and respiration	Probable aspartate carbamoyltransferase PyrB (ATCase) (aspartate transcarbamylase)	181.01	0.722	3.28764e-05	0.000230359
ERDMAN_RS12430	amiA2	ERDMAN_2596	Generates monocarboxylate from monocarboxylic acid amide [catalytic activity: a monocarboxylic acid amide + H(2)O = a monocarboxylate + NH(3)].	intermediary metabolism and respiration	Probable amidase AmiA2 (aminohydrolase)	189.7	0.741	4.51066e-05	0.000304955
ERDMAN_RS08070	Rv1516c	ERDMAN_1690	Unknown; involved in cellular metabolism.	intermediary metabolism and respiration	Probable sugar transferase	301.94	0.881	5.58404e-05	0.000368641
ERDMAN_RS18880	ispF	ERDMAN_3929	Involved in the deoxyxylulose-5-phosphate pathway (DXP) of isoprenoid biosynthesis (at the fifth step). Converts 4-diphosphocytidyl-2C-methyl-D-erythritol 2-phosphate into 2C-methyl-D-erythritol 2,4-cyclodiphosphate and CMP. Also converts 4-diphosphocytidyl-2C-methyl-D-erythritol into 2C-methyl-D-erythritol 3,4-cyclophosphate and CMP.	intermediary metabolism and respiration	Probable 2C-methyl-D-erythritol 2,4-cyclodiphosphate synthase IspF (MECPS)	1648.09	0.731	7.59287e-05	0.000478728
ERDMAN_RS02715	Rv0517	ERDMAN_0567	Function unknown; probably involved in cellular metabolism.	intermediary metabolism and respiration	Possible membrane acyltransferase	461.68	1.062	0.000114398	0.000686728
ERDMAN_RS03625	Rv0688	ERDMAN_0759	Ferredoxins are iron-sulfur proteins that transfer electrons in a wide variety of metabolic reactions.	intermediary metabolism and respiration	Putative ferredoxin reductase	502.81	0.663	0.000119036	0.000710598
ERDMAN_RS03865	mapA	ERDMAN_0807	Removes the amino-terminal methionine from nascent proteins [catalytic activity: L-methionylpeptide + H2O = L-methionine + peptide].	intermediary metabolism and respiration	Methionine aminopeptidase MapA (map) (peptidase M) (MetAP)	802.28	0.548	0.000124517	0.000736601
ERDMAN_RS07395	gmk	ERDMAN_1547	Essential for recycling GMP and indirectly, CGMP [catalytic activity: ATP + GMP = ADP + GDP]	intermediary metabolism and respiration	Probable guanylate kinase Gmk	3473.56	0.597	0.000138987	0.000814113
ERDMAN_RS01050	Rv0197	ERDMAN_0224	Function unknown; probably involved in cellular metabolism.	intermediary metabolism and respiration	Possible oxidoreductase	256.75	0.751	0.000192084	0.00108251
ERDMAN_RS16520	pflA	ERDMAN_3438	Involved in cellular metabolism [catalytic activity: S-adenosyl-L-methionine + dihydroflavodoxin + [formate acetyltransferase]-glycine = 5'-deoxyadenosine + methionine + flavodoxin + [formate acetyltransferase]-glycine-2-YL radical].	intermediary metabolism and respiration	Probable pyruvate formate lyase activating protein PflA (formate acetyltransferase activating enzyme) ([pyruvate formate-lyase] activating enzyme)	594.14	0.651	0.000198663	0.00111319
ERDMAN_RS15590	Rv2962c	ERDMAN_3245	Function unknown; probably involved in cellular metabolism. Possibly involved in resistance to killing by human macrophages.	intermediary metabolism and respiration	Possible glycosyl transferase	903.45	0.701	0.000216084	0.00120053
ERDMAN_RS09875	Rv1882c	ERDMAN_2074	Function unknown; probably involved in cellular metabolism	intermediary metabolism and respiration	Probable short-chain type dehydrogenase/reductase	1828.94	0.707	0.000297599	0.00161015
ERDMAN_RS15570	Rv2958c	ERDMAN_3242	Function unknown; probably involved in cellular metabolism. Possibly involved in resistance to killing by human macrophages.	intermediary metabolism and respiration	Possible glycosyl transferase	388.16	0.617	0.000302992	0.00163258
ERDMAN_RS02635	galE2	ERDMAN_0550	Involved in galactose metabolism [catalytic activity: UDP-glucose = UDP-galactose].	intermediary metabolism and respiration	Possible UDP-glucose 4-epimerase GalE2 (galactowaldenase) (UDP-galactose 4-epimerase) (uridine diphosphate galactose 4-epimerase) (uridine diphospho-galactose 4-epimerase)	1713.88	0.471	0.000314929	0.00168995
ERDMAN_RS12650	lepA	ERDMAN_2642	Involved in translation.	intermediary metabolism and respiration	Probable GTP-binding protein LepA (GTP-binding elongation factor)	639.94	0.455	0.00040965	0.00213409
ERDMAN_RS07360	carA	ERDMAN_1541	Involved in both arginine and pyrimidine biosynthesis [catalytic activity: 2 ATP + L-glutamine + CO(2) + H(2)O = 2 ADP + phosphate + glutamate + carbamoyl phosphate]	intermediary metabolism and respiration	Probable carbamoyl-phosphate synthase small chain CarA (carbamoyl-phosphate synthetase glutamine chain)	195.07	0.652	0.000456243	0.00235186
ERDMAN_RS03355	hadB	ERDMAN_0704	Involved in fatty acid synthesis type II (fas-II)	intermediary metabolism and respiration	(3R)-hydroxyacyl-ACP dehydratase subunit HadB	831.26	0.709	0.00060169	0.00296914
ERDMAN_RS08355	bioB	ERDMAN_1750	Involved in biotin synthesis.	intermediary metabolism and respiration	Probable biotin synthetase BioB	785.67	0.601	0.000692976	0.00336883
ERDMAN_RS00080	trpG	ERDMAN_0018	Possibly involved in biosynthesis of tryptophan (at the first step). Supposed tetramer of two components I and two components II: component I (Rv1609|trpE) catalyzes the formation of anthranilate using ammonia rather than glutamine, whereas component II (Rv0013|trpG) provides glutamine amidotransferase activity. Possibly participates in the tryptophan-dependent indole-3-acetic acid production [ca…	intermediary metabolism and respiration	Possible anthranilate synthase component II TrpG (glutamine amidotransferase)	505	0.455	0.000768961	0.00369252
ERDMAN_RS11090	prcB	ERDMAN_2326	Protein degradation	intermediary metabolism and respiration	Proteasome beta subunit PrcB; assembles with alpha subunit PrcA.	2718.76	0.478	0.000807616	0.00385926
ERDMAN_RS01760	rmlA	ERDMAN_0369	dTDP-L-rhamnose biosynthesis within the O antigen biosynthesis pathway of lipopolysaccharide biosynthesis [catalytic activity: dTTP + alpha-D-glucose 1-phosphate = diphosphate + dTDP-glucose].	intermediary metabolism and respiration	Alpha-D-glucose-1-phosphate thymidylyltransferase RmlA (dTDP-glucose synthase) (dTDP-glucose pyrophosphorylase)	274.63	0.545	0.000815086	0.0038825
ERDMAN_RS20235	Rv3837c	ERDMAN_4204	Thought to be involved in glycolisis and perhaps glycogen metabolism [catalytic activity: 3-phosphoglycerate = 2-phosphoglycerate].	intermediary metabolism and respiration	Probable phosphoglycerate mutase (phosphoglyceromutase) (phosphoglycerate phosphomutase)	525.31	0.959	0.00123965	0.0055422
ERDMAN_RS14535	dfrA	ERDMAN_3028	Essential step for de novo glycine and purine synthesis, DNA precursor synthesis, and for the conversion of dUMP to dTMP [catalytic activity: 5,6,7,8-tetrahydrofolate + NADP(+) = 7,8-dihydrofolate + NADPH].	intermediary metabolism and respiration	Dihydrofolate reductase DfrA (DHFR) (tetrahydrofolate dehydrogenase)	438.68	0.485	0.00163234	0.00712425
ERDMAN_RS00670	pepA	ERDMAN_0145	Function unknown; possibly hydrolyzes peptides and/or proteins (seems to cleave preferentially after serine residues).	intermediary metabolism and respiration	Probable serine protease PepA (serine proteinase) (MTB32A)	1795.38	0.352	0.00166511	0.00724316
ERDMAN_RS20125	Rv3815c	ERDMAN_4182	Function unknown; probably involved in cellular metabolism.	intermediary metabolism and respiration	Possible acyltransferase	360.54	0.437	0.00180766	0.00776845
ERDMAN_RS00525	Rv0097	ERDMAN_0114	Function unknown; probably involved in cellular metabolism.	intermediary metabolism and respiration	Possible oxidoreductase	161.51	0.623	0.00196843	0.00830504
ERDMAN_RS02170	thiO	ERDMAN_0457	Possibly involved in thiamine biosynthesis.	intermediary metabolism and respiration	Possible thiamine biosynthesis oxidoreductase ThiO	201.76	0.54	0.0023949	0.00974837
ERDMAN_RS04235	Rv0802c	ERDMAN_0887	Succinylation, substrate unknown	intermediary metabolism and respiration	Possible succinyltransferase in the GCN5-related N-acetyltransferase family	129.69	0.664	0.00282725	0.0113205
ERDMAN_RS07405	dfp	ERDMAN_1549	Flavoprotein affecting synthesis of DNA and pantothenate metabolism	intermediary metabolism and respiration	Probable DNA/pantothenate metabolism flavoprotein homolog Dfp	4575.69	0.437	0.00355662	0.0135022
ERDMAN_RS19110	ppa	ERDMAN_3972	Involved in the function of cellular bioenergetics [catalytic activity: pyrophosphate + H(2)O = 2 orthophosphate].	intermediary metabolism and respiration	Inorganic pyrophosphatase Ppa (pyrophosphate phospho-hydrolase) (PPASE) (inorganic diphosphatase) (diphosphate phospho-hydrolase)	235.26	0.599	0.0036841	0.0139548
ERDMAN_RS10145	Rv1937	ERDMAN_2134	Function unknown; may be involved in electron transfer.	intermediary metabolism and respiration	Possible oxygenase	148.39	0.56	0.00433416	0.0160913
ERDMAN_RS14355	miaA	ERDMAN_2988	Catalyzes the first step in the biosynthesis of 2-methylthio-N6-(delta(2)-isopentenyl)-adenosine (ms[2]I[6]a]) adjacent to the anticodon of several tRNA species [catalytic activity: isopentenyl diphosphate + tRNA = pyrophosphate + tRNA containing 6-isopentenyladenosine].	intermediary metabolism and respiration	Probable tRNA delta(2)-isopentenylpyrophosphate transferase MiaA (IPP transferase) (isopentenyl-diphosphate:tRNA isopentenyltransferase) (iptase) (IPPT)	166.1	0.615	0.00469518	0.01722
ERDMAN_RS02975	Rv0567	ERDMAN_0621	Causes methylation	intermediary metabolism and respiration	Probable methyltransferase/methylase	550.35	0.515	0.00572566	0.0201527
ERDMAN_RS15210	amiC	ERDMAN_3167	Hydrolyzes a monocarboxylic acid amide and generates a monocarboxylate [catalytic activity: a monocarboxylic acid amide + H(2)O = a monocarboxylate + NH(3)].	intermediary metabolism and respiration	Probable amidase AmiC (aminohydrolase)	2240.47	0.31	0.00580395	0.0203553
ERDMAN_RS04515	Rv0851c	ERDMAN_0943	Function unknown; possibly involved in cellular metabolism.	intermediary metabolism and respiration	Probable short-chain type dehydrogenase/reductase	117.56	0.627	0.00603702	0.0209668
ERDMAN_RS15845	Rv3007c	ERDMAN_3296	Function unknown; probably involved in cellular metabolism.	intermediary metabolism and respiration	Possible oxidoreductase	189.83	0.506	0.0069035	0.0233164
ERDMAN_RS00790	Rv0149	ERDMAN_0171	Possibly binds NADP and acts through a one-electron transfer process. Quinones are supposed to be the best substrates. May act in the detoxification of xenobiotics [catalytic activity: NADPH + quinone = NADP+ + semiquinone]	intermediary metabolism and respiration	Possible quinone oxidoreductase (NADPH:quinone oxidoreductase) (zeta-crystallin)	563	0.447	0.00700687	0.0235642
ERDMAN_RS07475	Rv1405c	ERDMAN_1563	Causes methylation	intermediary metabolism and respiration	Putative methyltransferase	941.69	0.566	0.0071305	0.0238371
ERDMAN_RS13615	apt	ERDMAN_2843	Involved in purine salvage. Catalyses a salvage reaction resulting in the formation of AMP, that is energically less costly than de novo synthesis [catalytic activity: AMP + pyrophosphate = adenine + 5-phospho-alpha-D-ribose 1-diphosphate].	intermediary metabolism and respiration	Adenine phosphoribosyltransferase Apt (APRT) (AMP diphosphorylase) (AMP pyrophosphorylase) (transphosphoribosidase)	460.56	0.392	0.00738457	0.024561
ERDMAN_RS04455	pip	ERDMAN_0931	Specifically catalyzes the removal of N-terminal proline residues from peptides. Thought to release the N-terminal proline from the dipeptides, pro-pro, pro-GLN, pro-TRP and pro-TYR; also from amides (pro-beta NA) and oligopeptides, pro-LEU-GLYNH2, pro-LEU-GLY and pro-PHE-GLY-LYS. Higher activity toward small peptides (up to three residues), but very low activity for longer peptides [catalytic ac…	intermediary metabolism and respiration	Probable proline iminopeptidase Pip (prolyl aminopeptidase) (pap)	342.65	0.831	0.00781842	0.025734
ERDMAN_RS02945	grcC1	ERDMAN_0615	Possibly supplies polyprenyl diphosphate.	intermediary metabolism and respiration	Probable polyprenyl-diphosphate synthase GrcC1 (polyprenyl pyrophosphate synthetase)	2258.05	0.379	0.0083734	0.0272049
ERDMAN_RS04370	Rv0828c	ERDMAN_0911	Function unknown; probably involved in deamination of specific substrate.	intermediary metabolism and respiration	Possible deaminase	41.33	0.849	0.00857899	0.0277124
ERDMAN_RS04165	purQ	ERDMAN_0872	Involved in de novo purine biosynthesis (at the fourth step) [catalytic activity: ATP + 5'-phosphoribosylformylglycinamide + L-glutamine + H2O = ADP + phosphate + 5'-phosphoribosylformylglycinamidine + L-glutamate].	intermediary metabolism and respiration	Probable phosphoribosylformylglycinamidine synthase I PURG (FGAM synthase I)	691.07	0.464	0.00969259	0.0305998
ERDMAN_RS08495	pykA	ERDMAN_1778	Produces phosphoenol pyruvate in glycolysis [catalytic activity: ATP + pyruvate = ADP + phosphoenolpyruvate]	intermediary metabolism and respiration	Probable pyruvate kinase PykA	1381.57	0.265	0.00982177	0.0308639
ERDMAN_RS07035	Rv1318c	ERDMAN_1475	Thought to play an essential role in regulation of cellular metabolism by catalysing the synthesis of a second messenger, camp [catalytic activity: ATP = 3',5'-cyclic AMP + pyrophosphate].	intermediary metabolism and respiration	Possible adenylate cyclase (ATP pyrophosphate-lyase) (adenylyl cyclase)	254.71	0.479	0.0104431	0.0326261
ERDMAN_RS07965	Rv1498c	ERDMAN_1668	Causes methylation	intermediary metabolism and respiration	Probable methyltransferase	403.03	0.332	0.0107226	0.0332952
ERDMAN_RS01570	Rv0296c	ERDMAN_0330	Function unknown; probably involved in cellular metabolism.	intermediary metabolism and respiration	Probable sulfatase	695.88	0.349	0.0111732	0.0343684
ERDMAN_RS18475	fdxD	ERDMAN_3844	Ferredoxins are iron-sulfur proteins that transfer electrons in a wide variety of metabolic reactions.	intermediary metabolism and respiration	Probable ferredoxin FdxD	47.46	1.059	0.0113865	0.0349151
ERDMAN_RS18310	Rv3468c	ERDMAN_3809	Possibly involved in dTDP-L-rhamnose biosynthesis [catalytic activity: dTDP-glucose = dTDP-4-dehydro-6-deoxy-D-glucose + H(2)O].	intermediary metabolism and respiration	Possible dTDP-glucose 4,6-dehydratase	113.82	0.545	0.0120728	0.0363665
ERDMAN_RS17110	tmk	ERDMAN_3561	Phosphorylation of dTMP to form dTDP in both de novo and salvage pathways of dTTP synthesis [catalytic activity: ATP + thymidine 5'-phosphate = ADP + thymidine 5'-diphosphate].	intermediary metabolism and respiration	Thymidylate kinase Tmk (dTMP kinase) (thymidylic acid kinase) (TMPK)	225.65	0.366	0.012862	0.0383324
ERDMAN_RS03350	hadA	ERDMAN_0703	Involved in fatty acid synthesis type II (fas-II)	intermediary metabolism and respiration	(3R)-hydroxyacyl-ACP dehydratase subunit HadA	1206.23	0.574	0.0129668	0.0384987
ERDMAN_RS04665	Rv0881	ERDMAN_0974	Causes methylation	intermediary metabolism and respiration	Possible rRNA methyltransferase (rRNA methylase)	84.24	0.551	0.0138254	0.0404667
ERDMAN_RS06930	hemK	ERDMAN_1453	Possibly involved in the oxidation of protoporphyrinogen into protoporphyrin IX	intermediary metabolism and respiration	Probable HemK protein homolog HemK	1553.66	0.302	0.0138879	0.0405872
ERDMAN_RS18650	hsaE	ERDMAN_3880	Function unknown; probably involved in cellular metabolism. Predicted to be involved in lipid catabolism.	intermediary metabolism and respiration	Probable hydratase	327.21	0.604	0.0145891	0.0424174
ERDMAN_RS12455	phoH1	ERDMAN_2601	Unknown	intermediary metabolism and respiration	Probable PHOH-like protein PhoH1 (phosphate starvation-inducible protein PSIH)	3746.42	0.515	0.0154314	0.0444715
ERDMAN_RS19640	Rv3727	ERDMAN_4083	Function unknown; probably involved in cellular metabolism.	intermediary metabolism and respiration	Possible oxidoreductase	1323.33	-1.941	5.06056e-25	1.33409e-23
ERDMAN_RS08250	frdA	ERDMAN_1728	Involved in interconversion of fumarate and succinate (anaerobic respiration) [catalytic activity: succinate + acceptor = fumarate + reduced acceptor].	intermediary metabolism and respiration	Probable fumarate reductase [flavoprotein subunit] FrdA (fumarate dehydrogenase) (fumaric hydrogenase)	215.15	-1.577	7.57641e-16	1.55812e-14
ERDMAN_RS06230	narI	ERDMAN_1307	Nitrate reduction [catalytic activity: nitrite + acceptor = nitrate + reduced acceptor].	intermediary metabolism and respiration	Probable respiratory nitrate reductase (gamma chain) NarI	470.97	-1.033	8.0999e-16	1.6571e-14
ERDMAN_RS02925	menH	ERDMAN_0611	Involved in menaquinone biosynthesis (at the last step) converts DMKH2 into MKH2 [catalytic activity: S-adenosyl-L-methionine + demethylmenaquinol = S-adenosyl-L-homocysteine + menaquinol].	intermediary metabolism and respiration	Probable ubiquinone/menaquinone biosynthesis methyltransferase MenH (2-heptaprenyl-1,4-naphthoquinone methyltransferase)	652.15	-1.433	1.625e-14	3.11365e-13
ERDMAN_RS19650	Rv3729	ERDMAN_4086	Function unknown; probably involved in cellular metabolism.	intermediary metabolism and respiration	Possible transferase	665.31	-1.248	7.29718e-14	1.34106e-12
ERDMAN_RS17370	atsB	ERDMAN_3615	Generates sulfate and phenol from phenol sulfate [catalytic activity: a phenol sulfate + H(2)O = a phenol + sulfate].	intermediary metabolism and respiration	Probable arylsulfatase AtsB (aryl-sulfate sulphohydrolase) (sulfatase)	1276.01	-0.934	4.63687e-13	8.09494e-12
ERDMAN_RS03670	Rv0696	ERDMAN_0768	Function unknown; probably involved in cellular metabolism.	intermediary metabolism and respiration	Probable membrane sugar transferase	709.17	-1.3	7.70523e-13	1.32167e-11
ERDMAN_RS06220	narH	ERDMAN_1305	Nitrate reduction [catalytic activity: nitrite + acceptor = nitrate + reduced acceptor].	intermediary metabolism and respiration	Probable respiratory nitrate reductase (beta chain) NarH	2323.47	-1.016	1.03559e-11	1.64689e-10
ERDMAN_RS19545	ask	ERDMAN_4063	Involved at the first step in the common biosynthetic pathway leading from asp to the cell wall precursor MESO-diaminopimelate, to LYS, to met, to ILE and to THR [catalytic activity: ATP + L-aspartate = ADP + 4-phospho-L-aspartate]. Possibly acts in tetramer configuration, tetramer consisting of two alpha (catalytic activity) and two beta (function not known) chains.	intermediary metabolism and respiration	Aspartokinase Ask (aspartate kinase) [contains: aspartokinase alpha subunit (Ask-alpha); and aspartokinase beta subunit (Ask-beta)]	2227.37	-0.702	1.24188e-11	1.95907e-10
ERDMAN_RS12345	plcC	ERDMAN_2579	Hydrolyzes sphingomyelin in addition to phosphatidylcholine. Probable virulence factor implicated in the pathogenesis of Mycobacterium tuberculosis at the level of intracellular survival, by the alteration of cell signaling events or by direct cytotoxicity [catalytic activity: a phosphatidylcholine + H(2)O = 1,2- diacylglycerol + choline phosphate].	intermediary metabolism and respiration	Probable phospholipase C 3 PlcC	396.74	-1.075	1.48508e-11	2.30569e-10
ERDMAN_RS05750	lipU	ERDMAN_1201	Hydrolyses lipids	intermediary metabolism and respiration	Possible lipase LipU	824.91	-1.699	3.88691e-11	5.84972e-10
ERDMAN_RS09100	gabD2	ERDMAN_1905	Involved in 4-aminobutyrate (GABA) degradation pathway [catalytic activity: succinate semialdehyde + NAD(P)(+) + H(2)O = succinate + NAD(P)H].	intermediary metabolism and respiration	Possible succinate-semialdehyde dehydrogenase [NADP+] dependent (SSDH) GabD2	1038.04	-0.915	4.56378e-11	6.84219e-10
ERDMAN_RS03675	Rv0697	ERDMAN_0769	Function unknown; probably involved in cellular metabolism.	intermediary metabolism and respiration	Probable dehydrogenase	186.01	-1.643	7.36434e-11	1.08749e-09
ERDMAN_RS06225	narJ	ERDMAN_1306	Nitrate reduction [catalytic activity: nitrite + acceptor = nitrate + reduced acceptor].	intermediary metabolism and respiration	Probable respiratory nitrate reductase (delta chain) NarJ	414.22	-1.201	1.86826e-10	2.67829e-09
ERDMAN_RS07415	Rv1393c	ERDMAN_1551	Function unknown; probably involved in cellular metabolism	intermediary metabolism and respiration	Probable monoxygenase	414.91	-1.055	6.05641e-10	8.34723e-09
ERDMAN_RS14295	Rv2715	ERDMAN_2977	Function unknown; probably involved in cellular metabolism.	intermediary metabolism and respiration	Possible hydrolase	2208.75	-0.689	1.04621e-09	1.42198e-08
ERDMAN_RS08820	moeX	ERDMAN_1847	Involved in molybdoptenum cofactor biosynthesis	intermediary metabolism and respiration	Possible molybdopterin biosynthesis protein MoeX	282.65	-1.028	1.10789e-09	1.49034e-08
ERDMAN_RS03655	pqqE	ERDMAN_0765	Required for coenzyme pyrrolo-quinoline-quinone (PQQ) biosynthesis.	intermediary metabolism and respiration	Probable coenzyme PQQ synthesis protein E PqqE (coenzyme PQQ synthesis protein III)	2472.12	-0.926	1.42126e-09	1.90536e-08
ERDMAN_RS12350	plcB	ERDMAN_2580	Hydrolyzes sphingomyelin in addition to phosphatidylcholine. Probable virulence factor implicated in the pathogenesis of Mycobacterium tuberculosis at the level of intracellular survival, by the alteration of cell signaling events or by direct cytotoxicity [catalytic activity: a phosphatidylcholine + H(2)O = 1,2- diacylglycerol + choline phosphate].	intermediary metabolism and respiration	Membrane-associated phospholipase C 2 PlcB	898.82	-0.912	3.19964e-09	4.13427e-08
ERDMAN_RS06215	narG	ERDMAN_1304	Nitrate reduction [catalytic activity: nitrite + acceptor = nitrate + reduced acceptor].	intermediary metabolism and respiration	Respiratory nitrate reductase (alpha chain) NarG	9119.53	-0.785	3.48085e-09	4.48288e-08
ERDMAN_RS11795	aceE	ERDMAN_2466	Involved in energy metabolism; contributes to acetyl-CoA production as part of pyruvate dehydrogenase complex [catalytic activity: pyruvate + lipoamide = S-acetyl-dihydro-lipoamide + CO(2)].	intermediary metabolism and respiration	Pyruvate dehydrogenase E1 component AceE (pyruvate decarboxylase) (pyruvate dehydrogenase) (pyruvic dehydrogenase)	3521.85	-0.895	5.93374e-09	7.44656e-08
ERDMAN_RS01010	ilvD	ERDMAN_0214	Involved in valine and isoleucine biosynthesis (at the fourth step) [catalytic activity: 2,3-dihydroxy-3-methylbutanoate = 3-methyl-2- oxobutanoate + H(2)O].	intermediary metabolism and respiration	Probable dihydroxy-acid dehydratase IlvD (dad)	1565.32	-0.591	1.30554e-08	1.57789e-07
ERDMAN_RS07895	hemZ	ERDMAN_1653	Involved in protoheme biosynthesis (last step). Catalyzes the insertion of ferrous iron into protoporphyrin IX to form protoheme [catalytic activity: protoporphyrin + FE(2+) = protoheme + 2 H(+)].	intermediary metabolism and respiration	Ferrochelatase HemZ (protoheme ferro-lyase) (heme synthetase)	207.22	-1.17	1.3627e-08	1.64192e-07
ERDMAN_RS04915	Rv0927c	ERDMAN_1028	Function unknown; possibly involved in cellular metabolism.	intermediary metabolism and respiration	Probable short-chain type dehydrogenase/reductase	192.84	-0.944	1.4621e-08	1.74564e-07
ERDMAN_RS07640	tpi	ERDMAN_1596	Plays an important role in several metabolic pathways [catalytic activity: D-glyceraldehyde 3-phosphate = glycerone phosphate]	intermediary metabolism and respiration	Probable triosephosphate isomerase Tpi (TIM)	1098.98	-1.033	2.73504e-08	3.1691e-07
ERDMAN_RS12775	proA	ERDMAN_2670	Involved in proline biosynthesis pathway (at the second step). Catalyzes the NADPH dependent reduction of L-gamma- glutamyl 5-phosphate into L-glutamate 5-semialdehyde and phosphate. The product spontaneously undergoes cyclization to form 1-pyrroline-5-carboxylate. [catalytic activity: L-glutamate 5-semialdehyde + phosphate + NADP(+) = L-gamma-glutamyl 5-phosphate + NADPH].	intermediary metabolism and respiration	Probable gamma-glutamyl phosphate reductase protein ProA (GPR) (glutamate-5-semialdehyde dehydrogenase) (glutamyl-gamma-semialdehyde dehydrogenase)	950.23	-0.725	3.50337e-08	4.01202e-07
ERDMAN_RS08425	hisA	ERDMAN_1763	Histidine biosynthesis pathway (fourth step) [catalytic activity: N-(5'-phospho-D-ribosylformimino)-5-amino-1-(5''-phosphoribosyl)-4-imidazolecarb oxamide = N-(5'-phospho-D-1'-ribulosylformimino)-5-amino-1-(5''-phosphoribosyl)-4- imidazolecarboxamide.]	intermediary metabolism and respiration	Probable phosphoribosylformimino-5-aminoimidazole carboxamide ribotide isomerase HisA	670.18	-0.701	3.54164e-08	4.04406e-07
ERDMAN_RS11545	qcrB	ERDMAN_2414	Respiration	intermediary metabolism and respiration	Probable ubiquinol-cytochrome C reductase QcrB (cytochrome B subunit)	4215.66	-0.922	4.24074e-08	4.80051e-07
ERDMAN_RS11540	qcrA	ERDMAN_2413	Respiration	intermediary metabolism and respiration	Probable rieske iron-sulfur protein QcrA	2856.44	-0.858	4.82785e-08	5.43375e-07
ERDMAN_RS07085	glgB	ERDMAN_1486	Involved in glycogen biosynthesis (cytoplasmic polysaccharides) (third step) [catalytic activity: formation of 1,6-glucosidic linkages of glycogen].	intermediary metabolism and respiration	1,4-alpha-glucan branching enzyme GlgB (glycogen branching enzyme)	1032.98	-0.571	5.02358e-08	5.60585e-07
ERDMAN_RS16240	adhD	ERDMAN_3377	Function unknown; generates an aldehyde (or perhaps a ketone) from an alcohol.	intermediary metabolism and respiration	Probable zinc-type alcohol dehydrogenase AdhD (aldehyde reductase)	766.84	-0.754	5.84397e-08	6.4845e-07
ERDMAN_RS18725	Rv3551	ERDMAN_3896	Function unknown. Probable subunit of a CoA-transferase composed of Rv3551|MTCY03C7.05c and Rv3552|MTCY03C7.03c.	intermediary metabolism and respiration	Possible CoA-transferase (alpha subunit)	161.54	-0.935	6.79416e-08	7.43384e-07
ERDMAN_RS18715	Rv3549c	ERDMAN_3894	Function unknown; supposed involvement in cellular metabolism.	intermediary metabolism and respiration	Probable short-chain type dehydrogenase/reductase	424.52	-1.311	1.40606e-07	1.48868e-06
ERDMAN_RS19515	gshA	ERDMAN_4057	Involved in glutathione biosynthesis (at the first step) [catalytic activity: ATP + L-glutamate + L-cysteine = ADP + orthophosphate + gamma-L-glutamyl-L-cysteine].	intermediary metabolism and respiration	Glutamate--cysteine ligase GshA (gamma-glutamylcysteine synthetase) (gamma-ECS) (GCS) (gamma-glutamyl-L-cysteine synthetase)	797.46	-0.628	1.53681e-07	1.62274e-06
ERDMAN_RS01780	Rv0338c	ERDMAN_0374	Function unknown; probably involved in cellular metabolism.	intermediary metabolism and respiration	Probable iron-sulfur-binding reductase	5090.19	-0.709	3.0369e-07	3.13919e-06
ERDMAN_RS03410	lipG	ERDMAN_0715	Function unknown; lipolytic enzyme involved in cellular metabolism.	intermediary metabolism and respiration	Probable lipase/esterase LipG	414.86	-0.784	3.22165e-07	3.31274e-06
ERDMAN_RS17390	lpdA	ERDMAN_3619	Involved in energy metabolism. Can catalyze the reduction of electron acceptors such as 2,6-dimethyl-1,4-benzoquinone (DMBQ) and 5-hydroxy-1,4-napthaquinone (5-HNQ) [catalytic activity: NAD(P)H + a quinone + H+ -> a quinol + NAD(P)+].	intermediary metabolism and respiration	NAD(P)H quinone reductase LpdA	503	-0.904	3.73632e-07	3.78254e-06
ERDMAN_RS11535	qcrC	ERDMAN_2412	Respiration	intermediary metabolism and respiration	Probable ubiquinol-cytochrome C reductase QcrC (cytochrome C subunit)	2410.19	-0.819	7.69137e-07	7.47815e-06
ERDMAN_RS14285	sthA	ERDMAN_2975	Conversion of NADPH, generated by peripheral catabolic pathways, to NADH, which can enter the respiratory chain for energy generation [catalytic activity: NADPH + NAD(+) = NADP(+) + NADH].	intermediary metabolism and respiration	Probable soluble pyridine nucleotide transhydrogenase SthA (STH) (NAD(P)(+) transhydrogenase [B-specific]) (nicotinamide nucleotide transhydrogenase)	6722.34	-1.478	7.8286e-07	7.59277e-06
ERDMAN_RS21325	narX	ERDMAN_1911	Involved in nitrate reduction, and in the persistence in the host [catalytic activity: nitrite + acceptor = nitrate + reduced acceptor]	intermediary metabolism and respiration	Probable nitrate reductase NarX	1457.3	-2.229	8.32728e-07	8.05654e-06
ERDMAN_RS09205	Rv1751	ERDMAN_1928	Function unknown; probably involved in cellular metabolism	intermediary metabolism and respiration	Probable oxidoreductase	1384.71	-0.913	8.41113e-07	8.11767e-06
ERDMAN_RS17240	Rv3273	ERDMAN_3589	Generates CO(2) and H(2)O from H(2)co(3), and possibly involved in transport of sulfate across the membrane.	intermediary metabolism and respiration	Probable transmembrane carbonic anhydrase (carbonate dehydratase) (carbonic dehydratase)	2450.69	-0.823	8.60417e-07	8.26337e-06
ERDMAN_RS17475	sdhB	ERDMAN_3637	Involved in tricarboxylic acid cycle. Membrane-bound FAD-containing enzyme which is responsible for succinate interconversion [catalytic activity: succinate + acceptor = fumarate + reduced acceptor].	intermediary metabolism and respiration	Probable succinate dehydrogenase (iron-sulphur protein subunit) SdhB (succinic dehydrogenase) (fumarate reductase) (fumarate dehydrogenase) (fumaric hydrogenase)	384.29	-0.703	8.89328e-07	8.5202e-06
ERDMAN_RS19550	leuA	ERDMAN_4064	Involved in leucine biosynthesis (at the first step). Catalyzes condensation of acetyl-CoA and 2-oxoisovalerate to form 2-isopropylmalate synthase [catalytic activity: 3-carboxy-3-hydroxy-4-methylpentanoate + CoA = acetyl-CoA + 3-methyl-2-oxobutanoate + H(2)O].	intermediary metabolism and respiration	2-isopropylmalate synthase LeuA (alpha-isopropylmalate synthase) (alpha-IPM synthetase) (IPMS)	3553.88	-0.622	9.66846e-07	9.24031e-06
ERDMAN_RS17445	add	ERDMAN_3631	Catalyzes hydrolytic deamination of adenosine and generates inosine [catalytic activity: adenosine + H(2)O = inosine + NH(3) (also may act on deoxyadenosine)].	intermediary metabolism and respiration	Probable adenosine deaminase Add (adenosine aminohydrolase)	239.24	-0.875	1.1873e-06	1.12109e-05
ERDMAN_RS01900	fba	ERDMAN_0403	Involved in glycolysis (at the sixth step) [catalytic activity: D-fructose 1,6-bisphosphate = glycerone phosphate + D-glyceraldehyde 3-phosphate].	intermediary metabolism and respiration	Probable fructose-bisphosphate aldolase Fba	1680.29	-0.643	1.21082e-06	1.14055e-05
ERDMAN_RS02750	hemL	ERDMAN_0575	Involved in porphyrin biosynthesis by the C5 pathway (at the second step) [catalytic activity: (S)-4-amino-5-oxopentanoate = 5-aminolevulinate].	intermediary metabolism and respiration	Probable glutamate-1-semialdehyde 2,1-aminomutase HemL (GSA) (glutamate-1-semialdehyde aminotransferase) (GSA-at)	1522.95	-0.744	1.37585e-06	1.2746e-05
ERDMAN_RS01725	cyp135A1	ERDMAN_0362	Cytochromes P450 are a group of heme-thiolate monooxygenases. They oxidize a variety of structurally unrelated compounds, including steroids, fatty acids, and xenobiotics.	intermediary metabolism and respiration	Possible cytochrome P450 135A1 Cyp135A1	99.92	-1.577	1.70345e-06	1.54174e-05
ERDMAN_RS08430	impA	ERDMAN_1764	Involved in inositol phosphate metabolism. It is responsible for the provision of inositol required for synthesis of phosphatidylinositol and polyphosphoinositides. Key enzyme of the phosphatidyl inositol signaling pathway [catalytic activity: inositol 1(or 4)-monophosphate + H(2)O = inositol + orthophosphate].	intermediary metabolism and respiration	Probable inositol-monophosphatase ImpA (imp)	682.6	-0.731	1.72271e-06	1.5519e-05
ERDMAN_RS08255	frdB	ERDMAN_1729	Involved in interconversion of fumarate and succinate (anaerobic respiration) [catalytic activity: succinate + acceptor = fumarate + reduced acceptor].	intermediary metabolism and respiration	Probable fumarate reductase [iron-sulfur subunit] FrdB (fumarate dehydrogenase) (fumaric hydrogenase)	56.6	-1.756	2.05809e-06	1.82487e-05
ERDMAN_RS11530	ctaE	ERDMAN_2411	Thought to be involved in aerobic respiration.	intermediary metabolism and respiration	Probable cytochrome C oxidase (subunit III) CtaE	4406.18	-0.834	2.39838e-06	2.11704e-05
ERDMAN_RS18935	mhuD	ERDMAN_3940	Possibly involved in heme degradation pathway. May be involved in iron storage.	intermediary metabolism and respiration	Possible heme degrading protein MhuD	685.61	-0.801	2.54345e-06	2.23006e-05
ERDMAN_RS05280	galU	ERDMAN_1104	May play a role in stationary phase survival [catalytic activity: UTP + alpha-D-glucose 1-phosphate = diphosphate + UDP-glucose].	intermediary metabolism and respiration	UTP--glucose-1-phosphate uridylyltransferase GalU (UDP-glucose pyrophosphorylase) (UDPGP) (alpha-D-glucosyl-1-phosphate uridylyltransferase) (uridine diphosphoglucose pyrophosphorylase)	638.78	-0.593	2.93093e-06	2.54705e-05
ERDMAN_RS16405	moeB2	ERDMAN_3411	Possibly involved in molybdopterin metabolism (synthesis).	intermediary metabolism and respiration	Probable molybdenum cofactor biosynthesis protein MoeB2 (MPT-synthase sulfurylase) (molybdopterin synthase sulphurylase)	995.45	-0.533	3.38781e-06	2.88662e-05
ERDMAN_RS15635	lipN	ERDMAN_3254	Function unknown; lipolytic enzyme involved in cellular metabolism.	intermediary metabolism and respiration	Probable lipase/esterase LipN	1496.42	-0.53	5.56603e-06	4.63207e-05
ERDMAN_RS16990	Rv3224	ERDMAN_3537	Function unknown; probably involved in cellular metabolism.	intermediary metabolism and respiration	Possible iron-regulated short-chain dehydrogenase/reductase	1594.32	-0.785	6.62592e-06	5.4449e-05
ERDMAN_RS12930	clpX	ERDMAN_2704	ATP-dependent specificity component of the CLP protease. It directs the protease to specific substrates. Can perform chaperone functions in the absence of CLPP).	intermediary metabolism and respiration	Probable ATP-dependent CLP protease ATP-binding subunit ClpX	7399.55	-0.707	6.86587e-06	5.61857e-05
ERDMAN_RS12285	moeW	ERDMAN_2566	Involved in molybdoptenum cofactor biosynthesis; thought to be involved in the biosynthesis of a demolybdo-cofactor (molybdopterin), necessary for molybdo-enzymes.	intermediary metabolism and respiration	Possible molybdopterin biosynthesis protein MoeW	897.87	-0.853	7.45316e-06	6.06129e-05
ERDMAN_RS09685	gnd1	ERDMAN_2033	Involved in hexose monophosphate shunt (pentose phosphate pathway) [catalytic activity: 6-phospho-D-gluconate + NADP+ = D-ribulose 5-phosphate + CO2 + NADPH].	intermediary metabolism and respiration	Probable 6-phosphogluconate dehydrogenase Gnd1	1429.8	-0.635	9.8088e-06	7.84704e-05
ERDMAN_RS10870	blaC	ERDMAN_2283	Hydrolyses beta-lactams to generate corresponding beta-amino acid [catalytic activity: a beta-lactam + H(2)O = a substituted beta-amino acid].	intermediary metabolism and respiration	Class a beta-lactamase BlaC	703.61	-0.562	1.20011e-05	9.46589e-05
ERDMAN_RS19710	Rv3741c	ERDMAN_4100	Function unknown; probably involved in cellular metabolism.	intermediary metabolism and respiration	Possible oxidoreductase	11430.1	-1.425	1.26217e-05	9.85645e-05
ERDMAN_RS15730	leuD	ERDMAN_3273	Involved in leucine biosynthesis (at the second step) [catalytic activity: 3-isopropylmalate = 2-isopropylmaleate + H(2)O (also catalyses 2-isopropylmaleate + H(2)O = 3-hydroxy-4-methyl-3-carboxypentanone)].	intermediary metabolism and respiration	Probable 3-isopropylmalate dehydratase (small subunit) LeuD (isopropylmalate isomerase) (alpha-IPM isomerase) (IPMI)	1139.49	-1.419	1.28784e-05	9.99727e-05
ERDMAN_RS09715	ureC	ERDMAN_2039	Involved in the conversion of urea to NH3 [catalytic activity: urea + H2O = CO2 + 2 NH3]	intermediary metabolism and respiration	Urease alpha subunit UreC (urea amidohydrolase)	563.57	-0.581	1.44138e-05	0.000110366
ERDMAN_RS07250	Rv1360	ERDMAN_1520	Function unknown; probably involved in cellular metabolism.	intermediary metabolism and respiration	Probable oxidoreductase	1101.06	-0.608	1.50191e-05	0.000114776
ERDMAN_RS14585	dapB	ERDMAN_3039	Involved in biosynthesis of diaminopimelate and lysine from aspartate semialdehyde (at the second step) [catalytic activity: 2,3,4,5-tetrahydrodipicolinate + NAD(P)(+) = 2,3-dihydrodipicolinate + NAD(P)H].	intermediary metabolism and respiration	Dihydrodipicolinate reductase DapB (DHPR)	675.03	-0.789	1.61211e-05	0.000121309
ERDMAN_RS10665	pfkB	ERDMAN_2241	Involved in glycolysis: converts sugar-1-P to sugar-1,6-P [catalytic activity: ATP + D-fructose 6-phosphate = ADP + D-fructose 1,6-bisphosphate].	intermediary metabolism and respiration	6-phosphofructokinase PfkB (phosphohexokinase) (phosphofructokinase)	921.21	-2.493	1.66429e-05	0.000124759
ERDMAN_RS15955	Rv3032	ERDMAN_3318	Involved in the synthesis of glycogen and 6-O-methylglucosyl-containing lipopolysaccharides (MGLP)	intermediary metabolism and respiration	Alpha (1->4) glucosyltransferase	411.29	-0.844	2.07238e-05	0.000152155
ERDMAN_RS19635	Rv3726	ERDMAN_4082	Function unknown; probably involved in cellular metabolism.	intermediary metabolism and respiration	Possible dehydrogenase	1234.61	-0.618	2.14312e-05	0.000156763
ERDMAN_RS16555	nuoA	ERDMAN_3445	Involved in aerobic|anaerobic respiration [catalytic activity: NADH + ubiquinone = NAD(+) + ubiquinol].	intermediary metabolism and respiration	Probable NADH dehydrogenase I (chain A) NuoA (NADH-ubiquinone oxidoreductase chain A)	1507.36	-0.913	2.64102e-05	0.000189305
ERDMAN_RS09725	ureG	ERDMAN_2041	Probably facilitates nickel incorporation	intermediary metabolism and respiration	Urease accessory protein UreG	166.55	-0.765	2.68749e-05	0.000191935
ERDMAN_RS05875	fum	ERDMAN_1230	Involved in the tricarboxylic acid cycle. Catalyzes the reversible hydration of fumarate to L-malate [catalytic activity: (S)-malate = fumarate + H2O]	intermediary metabolism and respiration	Probable fumarase Fum (fumarate hydratase)	1072.03	-0.617	3.68969e-05	0.00025516
ERDMAN_RS18915	canB	ERDMAN_3936	Catalyzes reversible dehydration of CO2 to form bicarbonate	intermediary metabolism and respiration	Beta-carbonic anhydrase CanB	327.79	-0.709	3.69879e-05	0.00025534
ERDMAN_RS16420	moaE1	ERDMAN_3414	Possibly a molybdenum biosynthesis cofactor. Conversion of molybdopterin precursor Z into molybdopterin requires transfer of two sulfur atoms to precursor Z (to generate the dithiolene group). This is catalyzed by the converting factor composed of a small and large subunit.	intermediary metabolism and respiration	Probable molybdenum cofactor biosynthesis protein E MoaE1 (molybdopterin converting factor large subunit) (molybdopterin [MPT] converting factor, subunit 2)	466.3	-0.744	3.76285e-05	0.0002584
ERDMAN_RS06340	rocA	ERDMAN_1329	Involved in the arginase pathway [catalytic activity: 1-pyrroline-5-carboxylate + NAD(+) + H(2)O = L-glutamate + NADH]	intermediary metabolism and respiration	Probable pyrroline-5-carboxylate dehydrogenase RocA	794.47	-0.735	3.94556e-05	0.000269533
ERDMAN_RS00475	hycE	ERDMAN_0103	Involved in hydrogen metabolism; FHL pathway.	intermediary metabolism and respiration	Possible formate hydrogenase HycE (FHL)	260.79	-1.098	4.08353e-05	0.000277511
ERDMAN_RS19540	asd	ERDMAN_4062	Involved at the second step in the common biosynthetic pathway leading from asp to the cell wall precursor MESO-diaminopimelate, to LYS, to met, to ILE and to THR [catalytic activity: L-aspartate-semialdehyde + orthophosphate + NADP(+) = L-aspartyl phosphate + NADPH].	intermediary metabolism and respiration	Aspartate-semialdehyde dehydrogenase Asd (ASA dehydrogenase) (ASADH) (aspartic semialdehyde dehydrogenase) (L-aspartate-beta-semialdehyde dehydrogenase)	804	-0.565	4.68591e-05	0.000315176
ERDMAN_RS08750	cyp139	ERDMAN_1833	Cytochromes P450 are a group of heme-thiolate monooxygenases. They oxidize a variety of structurally unrelated compounds, including steroids, fatty acids, and xenobiotics.	intermediary metabolism and respiration	Probable cytochrome P450 139 Cyp139	194.87	-0.798	4.88396e-05	0.000327375
ERDMAN_RS04550	dapC	ERDMAN_0950	Involved in biosynthesis of diaminopimelate and lysine from aspartate semialdehyde (at the fourth step) [catalytic activity: L-glutamate + N-succinyl-2-amino-6-ketopimelate = 2-oxoglutarate + N-succinyl-L,L-2,6-diaminopimelate	intermediary metabolism and respiration	Probable N-succinyldiaminopimelate aminotransferase DapC (DAP-at)	155.89	-0.935	4.91209e-05	0.000328177
ERDMAN_RS08510	cydC	ERDMAN_1780	Involved in active transport across the membrane of component linked with the assembly of cytochrome: involved in cytochrome biogenesis (aerobic respiration). Responsible for energy coupling to the transport system and for the translocation of the substrate across the membrane.	intermediary metabolism and respiration	Probable 'component linked with the assembly of cytochrome' transport transmembrane ATP-binding protein ABC transporter CydC	121.66	-0.998	4.91262e-05	0.000328177
ERDMAN_RS09855	glnA3	ERDMAN_2070	Involved in glutamine biosynthesis [catalytic activity: ATP + L-glutamate + NH(3) = ADP + glutamine + orthophosphate].	intermediary metabolism and respiration	Probable glutamine synthetase GlnA3 (glutamine synthase) (GS-I)	131.4	-0.812	5.02971e-05	0.000334293
ERDMAN_RS16565	nuoC	ERDMAN_3447	Involved in aerobic|anaerobic respiration [catalytic activity: NADH + ubiquinone = NAD(+) + ubiquinol].	intermediary metabolism and respiration	Probable NADH dehydrogenase I (chain C) NuoC (NADH-ubiquinone oxidoreductase chain C)	1134.15	-0.787	6.05061e-05	0.000392839
ERDMAN_RS17895	Rv3401	ERDMAN_3721	Function unknown; probably enzyme involved in cellular metabolism.	intermediary metabolism and respiration	Conserved protein	1217.23	-0.594	6.34626e-05	0.000407671
ERDMAN_RS19820	Rv3762c	ERDMAN_4123	Function unknown; probably involved in cellular metabolism.	intermediary metabolism and respiration	Possible hydrolase	450.96	-0.456	6.3517e-05	0.000407671
ERDMAN_RS02980	cyp135B1	ERDMAN_0622	Cytochromes P450 are a group of heme-thiolate monooxygenases. They oxidize a variety of structurally unrelated compounds, including steroids, fatty acids, and xenobiotics.	intermediary metabolism and respiration	Possible cytochrome P450 135B1 Cyp135B1	1782.33	-0.508	6.39161e-05	0.000409563
ERDMAN_RS11565	ctaC	ERDMAN_2418	Involved in aerobic respiration. Subunit I and II form the functional core of the enzyme complex. Electrons originating in cytochrome C are transferred via heme a and Cu(A) to the binuclear center formed by heme A3 and Cu(B).	intermediary metabolism and respiration	Probable transmembrane cytochrome C oxidase (subunit II) CtaC	3808.09	-0.604	6.56268e-05	0.00041984
ERDMAN_RS17150	manA	ERDMAN_3569	This enzyme converts D-mannose 6-phosphate to D-fructose 6-phosphate [catalytic activity: D-mannose 6-phosphate = D-fructose 6-phosphate].	intermediary metabolism and respiration	Probable mannose-6-phosphate isomerase ManA (phosphomannose isomerase) (phosphomannoisomerase) (PMI) (phosphohexoisomerase) (phosphohexomutase)	794.49	-0.621	8.33998e-05	0.000521647
ERDMAN_RS07580	lipO	ERDMAN_1585	Function unknown, but supposedly involved in lipid metabolism	intermediary metabolism and respiration	Probable esterase LipO	398.61	-0.657	8.38246e-05	0.00052264
ERDMAN_RS06055	metE	ERDMAN_1269	Catalyzes the transfer of a methyl group from 5-methyltetrahydrofolate to homocysteine resulting in methionine formation (pathway: terminal step in the de novo biosynthesis of methionine) [catalytic activity: 5-methyltetrahydropteroyltri-L-glutamate + L- homocysteine = tetrahydropteroyltri-L-glutamate + L-methionine.]	intermediary metabolism and respiration	Probable 5-methyltetrahydropteroyltriglutamate--homocysteine methyltransferase MetE (methionine synthase, vitamin-B12 independent isozyme)	19422.6	-0.496	8.6916e-05	0.000541055
ERDMAN_RS03660	lldD1	ERDMAN_0766	Involved in respiration; catalyzes conversion of lactate into pyruvate [catalytic activity: (S)-lactate + 2 ferricytochrome C = pyruvate + 2 ferrocytochrome C].	intermediary metabolism and respiration	Possible L-lactate dehydrogenase (cytochrome) LldD1	1533.18	-0.744	8.85667e-05	0.000549589
ERDMAN_RS19495	Rv3700c	ERDMAN_4053	Function unknown; probably involved in cellular metabolism.	intermediary metabolism and respiration	Conserved hypothetical protein	186.13	-0.858	8.91207e-05	0.000551285
ERDMAN_RS17185	fbiB	ERDMAN_3576	Required for coenzyme F420 production: involved in the conversion of FO into F420.	intermediary metabolism and respiration	Probable F420 biosynthesis protein FbiB	233.33	-0.761	0.000112399	0.000678192
ERDMAN_RS08520	cydB	ERDMAN_1782	Involved in the respiratory chain (at the terminal step): aerobic respiration. Cytochrome D terminal oxidase complex is the component of the aerobic respiratory chain that is supposedly predominant when cells are grown at low aeration [catalytic activity: ubiquinol-8 + O(2) = ubiquinone-8 + H(2)O].	intermediary metabolism and respiration	Probable integral membrane cytochrome D ubiquinol oxidase (subunit II) CydB (cytochrome BD-I oxidase subunit II)	229.24	-0.797	0.000114934	0.000688202
ERDMAN_RS19090	hpt	ERDMAN_3968	Involved in purine salvage [catalytic activity: imp + pyrophosphate = hypoxanthine + 5-phospho-alpha-D-ribose 1-diphosphate (guanine can replace hypoxanthine to produce GMP)].	intermediary metabolism and respiration	Hypoxanthine-guanine phosphoribosyltransferase Hpt (HGPRT) (HGPRTase) (hypoxanthine phosphoribosyltransferase) (imp pyrophosphorylase) (imp diphosphorylase) (transphosphoribosyltransferase) (guanine phosphoribosyltransferase)	447.07	-0.622	0.000123745	0.000734247
ERDMAN_RS16605	nuoK	ERDMAN_3456	Involved in aerobic|anaerobic respiration [catalytic activity: NADH + ubiquinone = NAD(+) + ubiquinol].	intermediary metabolism and respiration	Probable NADH dehydrogenase I (chain K) NuoK (NADH-ubiquinone oxidoreductase chain K)	344.48	-1.11	0.000132712	0.000781546
ERDMAN_RS07635	pgk	ERDMAN_1595	Involved in the second phase of glycolysis (second step) [catalytic activity: ATP + 3-phospho-D-glycerate = ADP + 3-phospho-D-glyceroyl phosphate]	intermediary metabolism and respiration	Probable phosphoglycerate kinase Pgk	1099.5	-0.766	0.000144694	0.000843262
ERDMAN_RS17405	amiB1	ERDMAN_3622	Involved in cellular metabolism, active on carbon aliphatic amides and/or on many aromatic amides [catalytic activity: a monocarboxylic acid amide + H(2)O = a monocarboxylate + NH(3)].	intermediary metabolism and respiration	Probable amidohydrolase AmiB1 (aminohydrolase)	756.69	-0.566	0.000154709	0.000896306
ERDMAN_RS01280	htdX	ERDMAN_0270	Involved in fatty acid synthesis type II (fas-II)	intermediary metabolism and respiration	Probable 3-hydroxyacyl-thioester dehydratase HtdX	1749.51	-0.861	0.00017905	0.00102076
ERDMAN_RS03420	Rv0648	ERDMAN_0717	Alpha-mannosidase activity: hydrolysis of terminal, non-reducing alpha-D-mannose residues in alpha-D-mannosides.	intermediary metabolism and respiration	Alpha-mannosidase	217.01	-1.41	0.000188835	0.00106726
ERDMAN_RS18590	kshA	ERDMAN_3866	Predicted to be involved in lipid catabolism	intermediary metabolism and respiration	Oxygenase component of 3-ketosteroid-9-alpha-hydroxylase KshA	706.45	-0.485	0.00019926	0.00111495
ERDMAN_RS16235	Rv3085	ERDMAN_3376	Function unknown; supposedly involved in cellular metabolism.	intermediary metabolism and respiration	Probable short-chain type dehydrogenase/reductase	274.56	-0.773	0.000202617	0.00113212
ERDMAN_RS08910	pyrG	ERDMAN_1866	Pyrimidine biosynthesis (last step) [catalytic activity: ATP + UTP + glutamine = ADP + orthophosphate + CTP (ammonia can replace glutamine).]	intermediary metabolism and respiration	Probable CTP synthase PyrG	2875.49	-0.444	0.000222246	0.00123128
ERDMAN_RS16705	Rv3174	ERDMAN_3475	Function unknown; involved in cellular metabolism.	intermediary metabolism and respiration	Probable short-chain dehydrogenase/reductase	311.23	-1.019	0.000226339	0.0012522
ERDMAN_RS17040	ppk2	ERDMAN_3545	Catalyzes the reversible transfer of phosphate from polyphosphate (polyp) to form GTP [catalytic activity: GDP + {phosphate}(N) = GTP + {phosphate}(N-1)].	intermediary metabolism and respiration	Polyphosphate kinase Ppk2 (polyphosphoric acid kinase)	505.94	-0.414	0.000246266	0.00135102
ERDMAN_RS17400	amiA1	ERDMAN_3621	Function unknown; certainly hydrolyses L-amino acid.	intermediary metabolism and respiration	Possible N-acyl-L-amino acid amidohydrolase AmiA1 (N-acyl-L-amino acid aminohydrolase)	488.32	-0.493	0.000249646	0.00136765
ERDMAN_RS01335	nirB	ERDMAN_0281	Involved in nitrate assimilation (denitrification) (at the second step). This enzyme is a FAD flavoprotein that also contains a siroheme and one 2FE-2S iron-sulfur center [catalytic activity: 3 NAD(P)H + nitrite = 3 NAD(P)+ + NH4OH + H2O.]	intermediary metabolism and respiration	Probable nitrite reductase [NAD(P)H] large subunit [FAD flavoprotein] NirB	250.02	-0.694	0.000273843	0.00148983
ERDMAN_RS09565	ilvG	ERDMAN_2010	Valine and isoleucine biosynthesis (first step) [catalytic activity: 2-acetolactate + CO(2) = 2 pyruvate]	intermediary metabolism and respiration	Probable acetolactate synthase IlvG (acetohydroxy-acid synthase)(ALS)	724.74	-0.415	0.00028723	0.00155834
ERDMAN_RS07420	cyp132	ERDMAN_1552	Cytochromes P450 are a group of heme-thiolate monooxygenases. It oxidizes a variety of structurally unrelated compounds, including steroids, fatty acids, and xenobiotics.	intermediary metabolism and respiration	Probable cytochrome P450 132 Cyp132	621.08	-0.82	0.000302262	0.00163089
ERDMAN_RS17565	icd1	ERDMAN_3656	Involved in the KREBS cycle [catalytic activity: isocitrate + NADP(+) = 2-oxoglutarate + CO(2) + NADPH].	intermediary metabolism and respiration	Probable isocitrate dehydrogenase [NADP] Icd1 (oxalosuccinate decarboxylase) (IDH) (NADP+-specific ICDH) (IDP)	1815.66	-0.47	0.000316511	0.00169612
ERDMAN_RS07130	cysO	ERDMAN_1495	Probably involved in cysteine biosynthesis, as sulfur donor in thiocarboxylated form.	intermediary metabolism and respiration	Sulfur carrier protein CysO	592.24	-0.675	0.000321906	0.00172268
ERDMAN_RS05285	moeA1	ERDMAN_1105	Involved in molybdenum cofactor biosynthesis: involved in the biosynthesis of a demolybdo-cofactor (molybdopterin), necessary for molybdo-enzymes.	intermediary metabolism and respiration	Probable molybdopterin biosynthesis protein MoeA1	1118.14	-0.428	0.000338406	0.00178904
ERDMAN_RS02775	ccsA	ERDMAN_0580	Required during cytochrome biogenesis at the step of heme attachment.	intermediary metabolism and respiration	Possible cytochrome C-type biogenesis protein CcsA	535.58	-0.924	0.000339433	0.00179206
ERDMAN_RS05450	eno	ERDMAN_1139	Glycolysis [catalytic activity:2-phospho-D-glycerate = phosphoenolpyruvate + H(2)O]	intermediary metabolism and respiration	Probable enolase Eno	696.75	-0.412	0.000412157	0.00214147
ERDMAN_RS14130	dxs1	ERDMAN_2944	Involved in the deoxyxylulose-5-phosphate pathway (DXP) of isoprenoidbiosynthesis (at the first step), and in the biosynthetic pathway to thiamine and pyridoxol (at the first step). Catalyzes the acyloin condensation reaction between atoms 2 and 3 of pyruvate and glyceraldehyde 3-phosphate to yield 1-deoxy-D-xylulose-5-phosphate (DXP).	intermediary metabolism and respiration	Probable 1-deoxy-D-xylulose 5-phosphate synthase Dxs1 (1-deoxyxylulose-5-phosphate synthase) (DXP synthase) (DXPS)	2486.72	-0.418	0.000458058	0.00235813
ERDMAN_RS19125	Rv3631	ERDMAN_3975	Function unknown; probably involved in cellular metabolism.	intermediary metabolism and respiration	Possible transferase (possibly glycosyltransferase)	295.71	-0.54	0.00046197	0.00237205
ERDMAN_RS11670	glnA1	ERDMAN_2439	Involved in glutamine biosynthesis [catalytic activity: ATP + L-glutamate + NH(3) = ADP + glutamine + orthophosphate].	intermediary metabolism and respiration	Glutamine synthetase GlnA1 (glutamine synthase) (GS-I)	3559.34	-0.511	0.000467419	0.00239066
ERDMAN_RS05415	prsA	ERDMAN_1131	Catalyzes the formation of PRPP from ATP and ribose 5-phosphate. PRPP is then used in various biosynthetic pathways, as for example in the formation of purines, pyrimidines, histidine and tryptophan. [catalytic activity: ATP + D-ribose 5-phosphate = AMP + 5-phospho-alpha-D-ribose 1-diphosphate]	intermediary metabolism and respiration	Probable ribose-phosphate pyrophosphokinase PrsA (phosphoribosyl pyrophosphate synthetase) (PRPP synthetase)	1964.31	-0.558	0.000472685	0.00241009
ERDMAN_RS13075	lipQ	ERDMAN_2731	Function unknown; lipolytic enzyme involved in cellular metabolism.	intermediary metabolism and respiration	Probable carboxylesterase LipQ	460.08	-0.601	0.000507885	0.00255766
ERDMAN_RS17470	sdhA	ERDMAN_3636	Involved in tricarboxylic acid cycle. Membrane-bound FAD-containing enzyme which is responsible for succinate interconversion [catalytic activity: succinate + acceptor = fumarate + reduced acceptor].	intermediary metabolism and respiration	Probable succinate dehydrogenase (flavoprotein subunit) SdhA (succinic dehydrogenase) (fumarate reductase) (fumarate dehydrogenase) (fumaric hydrogenase)	527.15	-0.417	0.000529983	0.00266212
ERDMAN_RS16615	nuoM	ERDMAN_3458	Involved in aerobic|anaerobic respiration [catalytic activity: NADH + ubiquinone = NAD(+) + ubiquinol].	intermediary metabolism and respiration	Probable NADH dehydrogenase I (chain M) NUOK (NADH-ubiquinone oxidoreductase chain M)	3537.27	-0.731	0.000581726	0.00288513
ERDMAN_RS04265	purF	ERDMAN_0892	Involved in de novo purine biosynthesis (at the first step) [catalytic activity: 5-phospho-beta-D-ribosylamine + diphosphate + L-glutamate = L-glutamine + 5-phospho-alpha-D-ribose 1-diphosphate + H2O].	intermediary metabolism and respiration	Amidophosphoribosyltransferase PurF (glutamine phosphoribosylpyrophosphate amidotransferase) (ATASE) (gpatase)	3323.01	-0.434	0.000590374	0.00292064
ERDMAN_RS20255	bfrB	ERDMAN_4208	Involved in iron storage; ferritin is an intracellular molecule that stores iron in a soluble, nontoxic, readily available form. The functional molecule, which is composed of 24 chains, is roughly spherical and contains a central cavity in which the polymeric ferric iron core is deposited.	intermediary metabolism and respiration	Bacterioferritin BfrB	13521.8	-0.524	0.000596766	0.00294855
ERDMAN_RS04690	fprB	ERDMAN_0979	Serves as the first electron transfer protein in all the P450 systems [catalytic activity: reduced adrenodoxin + NADP+ = oxidized adrenodoxin + NADPH].	intermediary metabolism and respiration	Probable NADPH:adrenodoxin oxidoreductase FprB (adrenodoxin reductase) (AR) (ferredoxin-NADP(+) reductase)	411.56	-0.804	0.000602508	0.00296945
ERDMAN_RS06840	cysN	ERDMAN_1436	ATP sulfurylase may be the GTPase, regulating ATP sulfurylase activity [catalytic activity 1: ATP + sulfate = diphosphate + adenylylsulfate] and APS kinase catalyzes the synthesis of activated sulfate [catalytic activity 2: ATP + adenylylsulfate = ADP + 3'- phosphoadenylylsulfate]. First and second steps in the sulfate activation pathway. These reactions occurs early in the reductive branch of th…	intermediary metabolism and respiration	Probable bifunctional enzyme CysN/CysC: sulfate adenyltransferase (subunit 1) + adenylylsulfate kinase	1301.17	-1.086	0.000612213	0.0030123
ERDMAN_RS17460	sdhC	ERDMAN_3634	Involved in tricarboxylic acid cycle. Mono-heme cytochrome of the succinate dehydrogenase complex.	intermediary metabolism and respiration	Probable succinate dehydrogenase (cytochrome B-556 subunit) SdhC (succinic dehydrogenase) (fumarate reductase) (fumarate dehydrogenase) (fumaric hydrogenase)	301.01	-0.681	0.000615455	0.00302188
ERDMAN_RS15735	leuC	ERDMAN_3274	Involved in leucine biosynthesis (at the second step) [catalytic activity: 3-isopropylmalate = 2-isopropylmaleate + H(2)O (also catalyses 2-isopropylmaleate + H(2)O = 3-hydroxy-4-methyl-3-carboxypentanone)].	intermediary metabolism and respiration	Probable 3-isopropylmalate dehydratase (large subunit) LeuC (isopropylmalate isomerase) (alpha-IPM isomerase) (IPMI)	3124.8	-0.97	0.000617139	0.00302637
ERDMAN_RS17030	Rv3230c	ERDMAN_3543	Function unknown; probably involved in cellular metabolism.	intermediary metabolism and respiration	Hypothetical oxidoreductase	1961.63	-0.567	0.000620697	0.00304002
ERDMAN_RS16370	moaA1	ERDMAN_3405	Involved in molybdenum cofactor biosynthesis; involved in the biosynthesis of molybdopterin precursor Z from guanosine.	intermediary metabolism and respiration	Probable molybdenum cofactor biosynthesis protein A MoaA1	68.63	-1.019	0.000631946	0.00308358
ERDMAN_RS19715	Rv3742c	ERDMAN_4101	Function unknown; probably involved in cellular metabolism.	intermediary metabolism and respiration	Possible oxidoreductase	21806.7	-0.958	0.000662581	0.00322505
ERDMAN_RS16585	nuoG	ERDMAN_3452	Involved in aerobic|anaerobic respiration [catalytic activity: NADH + ubiquinone = NAD(+) + ubiquinol].	intermediary metabolism and respiration	Probable NADH dehydrogenase I (chain G) NuoG (NADH-ubiquinone oxidoreductase chain G)	4695.21	-0.648	0.000736069	0.00356069
ERDMAN_RS13160	Rv2499c	ERDMAN_2749	Function unknown	intermediary metabolism and respiration	Possible oxidase regulatory-related protein	338.92	-0.557	0.000744157	0.00359097
ERDMAN_RS17385	glpD2	ERDMAN_3618	Involved in aerobic respiration and oxidation of glycerol. Reduces an acceptor and generates glycerone phosphate from Sn-glycerol 3-phosphate. Possibly play a role in metabolism of riboflavin, FAD,FMN [catalytic activity: SN-glycerol 3-phosphate + acceptor = glycerone phosphate + reduced acceptor].	intermediary metabolism and respiration	Probable glycerol-3-phosphate dehydrogenase GlpD2	505.37	-0.525	0.000751806	0.00361899
ERDMAN_RS17520	Rv3329	ERDMAN_3646	Function unknown; probably involved in cellular metabolism.	intermediary metabolism and respiration	Probable aminotransferase	728.98	-0.569	0.000811031	0.00387088
ERDMAN_RS04065	Rv0769	ERDMAN_0851	Function unknown; probably involved in cellular metabolism.	intermediary metabolism and respiration	Probable dehydrogenase/reductase	133.14	-0.779	0.000913513	0.00430433
ERDMAN_RS16570	nuoD	ERDMAN_3448	Involved in aerobic|anaerobic respiration [catalytic activity: NADH + ubiquinone = NAD(+) + ubiquinol].	intermediary metabolism and respiration	Probable NADH dehydrogenase I (chain D) NuoD (NADH-ubiquinone oxidoreductase chain D)	2799.84	-0.726	0.000945516	0.00444789
ERDMAN_RS07845	acn	ERDMAN_1643	Involved in tricarboxylic acid cycle [catalytic activity: citrate = cis-aconitate + H2O]	intermediary metabolism and respiration	Probable iron-regulated aconitate hydratase Acn (citrate hydro-lyase) (aconitase)	6236.64	-0.538	0.00100967	0.00468238
ERDMAN_RS01105	Rv0208c	ERDMAN_0235	Causes methylation	intermediary metabolism and respiration	Hypothetical methlytransferase (methylase)	458.09	-0.774	0.0011036	0.00501151
ERDMAN_RS05845	coaA	ERDMAN_1224	Coenzyme A (CoA) biosynthesis [catalytic activity: ATP + pantothenate = ADP + D-4'- phosphopantothenate.]	intermediary metabolism and respiration	Probable pantothenate kinase CoaA (pantothenic acid kinase)	640.91	-0.653	0.00121519	0.00546764
ERDMAN_RS00360	icd2	ERDMAN_0079	Involved in the KREBS cycle [catalytic activity: isocitrate + NADP+ = 2-oxoglutarate + CO(2) + NADPH].	intermediary metabolism and respiration	Probable isocitrate dehydrogenase [NADP] Icd2 (oxalosuccinate decarboxylase) (IDH) (NADP+-specific ICDH) (IDP)	2273.31	-0.397	0.00122515	0.00550067
ERDMAN_RS06275	fbiC	ERDMAN_1316	Essential for coenzyme F420 production: participates in a portion of the F420 biosynthetic pathway between pyrimidinedione and FO (biosynthesis intermediate), before the deazaflavin ring is formed.	intermediary metabolism and respiration	Probable F420 biosynthesis protein FbiC	2123.06	-0.429	0.00127552	0.00568698
ERDMAN_RS07690	opcA	ERDMAN_1608	May be involved in the functional assembly of glucose 6-phosphate dehydrogenase	intermediary metabolism and respiration	Putative OXPP cycle protein OpcA	583.92	-0.539	0.00161037	0.00704403
ERDMAN_RS16575	nuoE	ERDMAN_3449	Involved in aerobic|anaerobic respiration [catalytic activity: NADH + ubiquinone = NAD(+) + ubiquinol].	intermediary metabolism and respiration	Probable NADH dehydrogenase I (chain E) NuoE (NADH-ubiquinone oxidoreductase chain E)	1450.06	-0.602	0.00168492	0.00731419
ERDMAN_RS04835	Rv0913c	ERDMAN_1010	Function unknown; probably involved in cellular metabolism.	intermediary metabolism and respiration	Possible dioxygenase	726.13	-0.463	0.00174187	0.00751874
ERDMAN_RS01165	lipC	ERDMAN_0247	Function unknown; lipolytic enzyme probably involved in cellular metabolism.	intermediary metabolism and respiration	Probable esterase LipC	2989.86	-0.389	0.00184119	0.00787286
ERDMAN_RS07630	gap	ERDMAN_1594	Involved in second phase of glycolysis (first step) [catalytic activity: D-glyceraldehyde 3-phosphate + phosphate + NAD(+) = 3-phospho-D-glyceroyl phosphate + NADH.]	intermediary metabolism and respiration	Probable glyceraldehyde 3-phosphate dehydrogenase Gap (GAPDH)	2035.27	-0.576	0.00186375	0.00794014
ERDMAN_RS00840	pntB	ERDMAN_0182	The transhydrogenation between NADH and NADP is coupled to respiration and ATP hydrolysis and functions as a proton pump across the membrane [catalytic activity: NADPH + NAD+ = NADP+ + NADH].	intermediary metabolism and respiration	Probable NAD(P) transhydrogenase (subunit beta) PntB [integral membrane protein] (pyridine nucleotide transhydrogenase subunit beta) (nicotinamide nucleotide transhydrogenase subunit beta)	1351.25	-0.53	0.00187956	0.00799883
ERDMAN_RS00740	Rv0139	ERDMAN_0161	Function unknown; probably involved in cellular metabolism.	intermediary metabolism and respiration	Possible oxidoreductase	366.94	-0.475	0.00189409	0.00803467
ERDMAN_RS15770	Rv2993c	ERDMAN_3281	Isomerizes HHDD (2-hydroxy-hept-2,4-diene-1,7-dioate) to OHED (2-oxo-hept-3-ene-1,7-dioate).	intermediary metabolism and respiration	Possible 2-hydroxyhepta-2,4-diene-1,7-dioate isomerase (HHDD isomerase)	805.26	-0.428	0.00189617	0.00803467
ERDMAN_RS08875	Rv1692	ERDMAN_1859	Function unknown; probably involved in cellular metabolism	intermediary metabolism and respiration	Probable phosphatase	304.41	-0.49	0.00200811	0.00844524
ERDMAN_RS02560	gpm1	ERDMAN_0535	Involved in glycolysis [catalytic activity: 1,3-diphosphoglycerate + 3-phosphoglycerate = 2,3-diphosphoglycerate + 3-phosphoglycerate].	intermediary metabolism and respiration	Probable phosphoglycerate mutase 1 Gpm1 (phosphoglyceromutase) (PGAM) (BPG-dependent PGAM)	904.28	-0.421	0.00206986	0.0086402
ERDMAN_RS00470	hycQ	ERDMAN_0102	Possibly involved in hydrogen metabolism.	intermediary metabolism and respiration	Possible hydrogenase HycQ	330.39	-0.815	0.00209339	0.00872223
ERDMAN_RS19415	cyp137	ERDMAN_4036	Cytochromes P450 are a group of heme-thiolate monooxygenases. They oxidize a variety of structurally unrelated compounds, including steroids, fatty acids, and xenobiotics.	intermediary metabolism and respiration	Probable cytochrome P450 137 Cyp137	478.43	-0.422	0.00221892	0.00915537
ERDMAN_RS10900	Rv2074	ERDMAN_2289	May be involved in biosynthesis of pyridoxine (vitamin B6) and pyridoxal phosphate. Oxidize PNP and PMP into pyridoxal 5'-phosphate (PLP) [catalytic activity: pyridoxamine 5'-phosphate + H2O + O2 = pyridoxal 5'-phosphate + NH3 + H2O2]	intermediary metabolism and respiration	Possible pyridoxamine 5'-phosphate oxidase (PNP/PMP oxidase) (pyridoxinephosphate oxidase) (PNPOX) (pyridoxine 5'-phosphate oxidase)	955.68	-0.411	0.0022767	0.00934469
ERDMAN_RS06610	mdh	ERDMAN_1386	Involved in the conversion of malate to oxaloacetate [catalytic activity: (S)-malate + NAD+ = oxaloacetate + NADH].	intermediary metabolism and respiration	Probable malate dehydrogenase Mdh	1017.06	-0.464	0.00228285	0.00936015
ERDMAN_RS15050	Rv2857c	ERDMAN_3134	Function unknown; possibly involved in cellular metabolism.	intermediary metabolism and respiration	Probable short-chain type dehydrogenase/reductase	423.93	-0.431	0.00248055	0.0100553
ERDMAN_RS04745	gltA2	ERDMAN_0991	Involved in tricarboxylic acid cycle (KREBS cycle) [catalytic activity: citrate + CoA = acetyl-CoA + H2O + oxaloacetate].	intermediary metabolism and respiration	Probable citrate synthase I GltA2	9074.21	-0.727	0.00252655	0.0102312
ERDMAN_RS08410	hisC1	ERDMAN_1760	Histidine biosynthesis (eighth step) [catalytic activity: L-histidinol-phosphate + 2-oxoglutarate = 3-(imidazol-4-YL)-2-oxopropyl phosphate + L-glutamate]	intermediary metabolism and respiration	Probable histidinol-phosphate aminotransferase HisC1	908.8	-0.57	0.00268167	0.0107926
ERDMAN_RS14595	Rv2775	ERDMAN_3041	Acetylation, substrate unknown	intermediary metabolism and respiration	GCN5-related N-acetyltransferase	401.2	-0.434	0.00270189	0.0108629
ERDMAN_RS16230	lipR	ERDMAN_3375	Function unknown; lipolytic enzyme involved in cellular metabolism.	intermediary metabolism and respiration	Probable acetyl-hydrolase/esterase LipR	375.18	-0.654	0.00285938	0.0114027
ERDMAN_RS10835	cobN	ERDMAN_2276	Required for cobalt insertion.	intermediary metabolism and respiration	Cobalamin biosynthesis protein CobN	708.4	-0.632	0.00300122	0.0118959
ERDMAN_RS01310	Rv0247c	ERDMAN_0276	Involved in interconversion of fumarate and succinate (aerobic respiration) [catalytic activity: succinate + acceptor = fumarate + reduced acceptor].	intermediary metabolism and respiration	Probable succinate dehydrogenase [iron-sulfur subunit] (succinic dehydrogenase)	999.88	-0.605	0.00303453	0.0119759
ERDMAN_RS05005	Rv0945	ERDMAN_1046	Function unknown; possibly involved in cellular metabolism.	intermediary metabolism and respiration	Probable short-chain type dehydrogenase/reductase	346.31	-0.363	0.0031263	0.0122782
ERDMAN_RS02910	menD	ERDMAN_0608	Involved in menaquinone biosynthesis (at the first step) [catalytic activity 1: isochorismate + 2-ketoglutarate = 2-succinyl-6-hydroxy-2,4-cyclohexadiene-1-carboxylate + pyruvate + CO(2)] [catalytic activity 2: 2-oxoglutarate = succinate semialdehyde + CO(2)].	intermediary metabolism and respiration	Probable bifunctional menaquinone biosynthesis protein MenD : 2-succinyl-6-hydroxy-2,4-cyclohexadiene-1-carboxylate synthase (SHCHC synthase) + 2-oxoglutarate decarboxylase (alpha- ketoglutarate decarboxylase) (KDC)	751.4	-0.414	0.00322104	0.0125768
ERDMAN_RS16940	entC	ERDMAN_3528	Could be involved in enterobactin biosynthesis. Enterobactin is an iron-chelating compound involved in transporting iron from the bacterial environment into the cell cytoplasm. Could be also involved in 2,3-dihydroxybenzoate or enterochelin or menaquinone biosynthesis [catalytic activity: chorismate = isochorismate].	intermediary metabolism and respiration	Probable isochorismate synthase EntC (isochorismate hydroxymutase) (enterochelin biosynthesis)	319.22	-0.498	0.0032195	0.0125768
ERDMAN_RS18710	Rv3548c	ERDMAN_3893	Function unknown; supposed involvement in cellular metabolism.	intermediary metabolism and respiration	Probable short-chain type dehydrogenase/reductase	221.37	-0.482	0.00330488	0.0127771
ERDMAN_RS07135	cysM	ERDMAN_1496	Involved in cysteine biosynthesis [catalytic activity: O-phospho-L-serine + H(2)S = L-cysteine + phosphate]	intermediary metabolism and respiration	Cysteine synthase B CysM (CSASE B) (O-phosphoserine sulfhydrylase B) (O-phosphoserine (thiol)-lyase B)	725.17	-0.359	0.00350695	0.0133508
ERDMAN_RS17465	sdhD	ERDMAN_3635	Involved in tricarboxylic acid cycle. Putative hydrophobic component of the succinate dehydrogenase complex. Could be required to anchor the catalytic components to the cytoplasmic membrane	intermediary metabolism and respiration	Probable succinate dehydrogenase (hydrophobic membrane anchor subunit) SdhD (succinic dehydrogenase) (fumarate reductase) (fumarate dehydrogenase) (fumaric hydrogenase)	231.48	-0.434	0.00401912	0.015021
ERDMAN_RS12255	cysK1	ERDMAN_2560	Involved in cysteine biosynthesis [catalytic activity: O3-acetyl-L-serine + H(2)S = L-cysteine + acetate].	intermediary metabolism and respiration	Cysteine synthase a CysK1 (O-acetylserine sulfhydrylase A) (O-acetylserine (thiol)-lyase A) (CSASE A)	2226.55	-0.508	0.00439441	0.0162842
ERDMAN_RS08700	argF	ERDMAN_1823	Involved in arginine biosynthesis [catalytic activity: carbamoyl phosphate + L-ornithine = phosphate + L-citrulline.]	intermediary metabolism and respiration	Probable ornithine carbamoyltransferase, anabolic ArgF	1013.36	-0.583	0.00447734	0.0165447
ERDMAN_RS07685	devB	ERDMAN_1607	Involved in pentose phosphate pathway. Hydrolysis of 6-phosphogluconolactone to 6- phosphogluconate. [catalytic activity: 6-phospho-D-glucono-1,5-lactone + H(2)O = 6- phospho-D-gluconate]	intermediary metabolism and respiration	Probable 6-phosphogluconolactonase DevB (6PGL)	426.15	-0.517	0.00476246	0.017418
ERDMAN_RS13040	gdh	ERDMAN_2724	Catabolic glutdh involved in the utilization of glutamate and other amino acids of the glutamate family. Generates 2-oxoglutarate from L-glutamate [catalytic activity: L-glutamate + H(2)O + NAD(+) = 2-oxoglutarate + NH(3) + NADH].	intermediary metabolism and respiration	Probable NAD-dependent glutamate dehydrogenase Gdh (NAD-Gdh) (NAD-dependent glutamic dehydrogenase)	6167.94	-0.381	0.00508019	0.018341
ERDMAN_RS19060	Rv3618	ERDMAN_3962	Function unknown	intermediary metabolism and respiration	Possible monooxygenase	214.04	-0.54	0.00509244	0.0183683
ERDMAN_RS17670	folD	ERDMAN_3678	Necessary for the biosynthesis of purines, thymydylate, methionine, histidine, pantothenate, and formyl tRNA-met [catalytic activity: 5,10-methylenetetrahydrofolate + NADP(+) = 5,10-methenyltetrahydrofolate + NADPH] [catalytic activity: 5,10-methenyltetrahydrofolate + H(2)O = 10-formyltetrahydrofolate].	intermediary metabolism and respiration	Probable bifunctional protein FolD: methylenetetrahydrofolate dehydrogenase + methenyltetrahydrofolate cyclohydrolase	415.03	-0.406	0.00525235	0.0188758
ERDMAN_RS00340	Rv0063	ERDMAN_0073	Function unknown; probably involved in cellular metabolism.	intermediary metabolism and respiration	Possible oxidoreductase	478.62	-0.565	0.0052789	0.0189366
ERDMAN_RS16100	cyp136	ERDMAN_3348	Cytochromes P450 are a group of heme-thiolate monooxygenases. They oxidize a variety of structurally unrelated compounds, including steroids, fatty acids, and xenobiotics.	intermediary metabolism and respiration	Probable cytochrome P450 136 Cyp136	978.06	-0.439	0.00535182	0.0191457
ERDMAN_RS08695	argD	ERDMAN_1822	Arginine biosynthesis (fourth step) [catalytic activity: N2-acetyl-L-ornithine + 2-oxoglutarate = N-acetyl-L-glutamate 5-semialdehyde + L-glutamate]	intermediary metabolism and respiration	Probable acetylornithine aminotransferase ArgD	1499.36	-0.693	0.00556338	0.0197114
ERDMAN_RS00460	hycD	ERDMAN_0100	Involved in hydrogen metabolism; FHL pathway.	intermediary metabolism and respiration	Possible formate hydrogenlyase HycD (FHL)	272.52	-0.872	0.00579137	0.0203553
ERDMAN_RS18800	nat	ERDMAN_3911	Could have a role in acetylating, and hence inactivating, the antitubercular drug isoniazid [catalytic activity: acetyl-CoA + arylamine = CoA + N-acetylarylamine].	intermediary metabolism and respiration	Arylamine N-acetyltransferase Nat (arylamine acetylase)	224.78	-0.525	0.00579818	0.0203553
ERDMAN_RS04040	cyp51	ERDMAN_0846	Involved in sterol biosynthesis. Its precise biological substrate is not known. Catalyzes C14-demethylation of lanosterol, 24,25-dihydrolanosterol and obtusifoliol which is critical for ergosterol biosynthesis. It transforms lanosterol into 4,4'-dimethyl cholesta-8,14,24-triene-3-beta-ol.	intermediary metabolism and respiration	Cytochrome P450 51 Cyp51 (CYPL1) (P450-L1A1) (sterol 14-alpha demethylase) (lanosterol 14-alpha demethylase) (P450-14DM)	194.29	-0.597	0.00591914	0.0206487
ERDMAN_RS08385	nadB	ERDMAN_1755	Quinolinate biosynthesis. Catalyzes the oxidation of L-aspartate to iminoaspartate which is condensed with dihydroxyacetone phosphate to quinolinate under the action of quinolinate synthase a [catalytic activity: L-aspartate + H(2)O + O(2) = oxaloacetate + NH(3) + H(2)O(2)]	intermediary metabolism and respiration	Probable L-aspartate oxidase NadB	7025.82	-0.446	0.00595508	0.0207372
ERDMAN_RS04605	moaA2	ERDMAN_0961	Involved in molybdenum cofactor biosynthesis; involved in the biosynthesis of molybdopterin precursor Z from guanosine.	intermediary metabolism and respiration	Probable molybdenum cofactor biosynthesis protein A2 MoaA2	1023.56	-0.365	0.00623414	0.0215561
ERDMAN_RS09395	Rv1786	ERDMAN_1975	Ferredoxins are iron-sulfur proteins that transfer electrons in a wide variety of metabolic reactions.	intermediary metabolism and respiration	Probable ferredoxin	104.31	-0.621	0.00647953	0.0221897
ERDMAN_RS12835	nadE	ERDMAN_2684	Involved in biosynthesis of NAD. Can use both glutamine or ammonia as a nitrogen source [catalytic activity: ATP + deamido-NAD(+) + L-glutamine + H(2)O = AMP + diphosphate + NAD(+) + L-glutamate].	intermediary metabolism and respiration	Glutamine-dependent NAD(+) synthetase NadE (NAD(+) synthase [glutamine-hydrolysing])	2064.14	-0.321	0.00668094	0.0227801
ERDMAN_RS06115	Rv1144	ERDMAN_1281	Function unknown; supposedly involved in cellular metabolism.	intermediary metabolism and respiration	Probable short-chain type dehydrogenase/reductase	158.43	-0.464	0.00679346	0.0230051
ERDMAN_RS15030	mtr	ERDMAN_3130	Involved in reduction of mycothiol.	intermediary metabolism and respiration	NADPH-dependent mycothiol reductase Mtr	292.22	-0.415	0.0071214	0.0238371
ERDMAN_RS00595	Rv0111	ERDMAN_0129	Function unknown; probably involved in cellular metabolism.	intermediary metabolism and respiration	Possible transmembrane acyltransferase	1274.24	-0.399	0.00764229	0.0252685
ERDMAN_RS15185	pyrH	ERDMAN_3161	Uridine monophosphate kinase [catalytic activity: ATP + UMP = ADP + UDP].	intermediary metabolism and respiration	Probable uridylate kinase PyrH (UK) (uridine monophosphate kinase) (UMP kinase)	1618.51	-0.35	0.00795407	0.0261016
ERDMAN_RS08050	epiA	ERDMAN_1686	Unknown, probably involved in nucleotide-sugar metabolism	intermediary metabolism and respiration	Probable nucleotide-sugar epimerase EpiA	465.65	-0.456	0.00815098	0.0266365
ERDMAN_RS11605	cobS	ERDMAN_2426	Involved in cobalamin biosynthesis	intermediary metabolism and respiration	Probable cobalamin 5'-phosphate synthase CobS	222.52	-0.486	0.00859597	0.0277444
ERDMAN_RS04035	Rv0763c	ERDMAN_0845	Ferredoxins are iron-sulfur proteins that transfer electrons in a wide variety of metabolic reactions. Probably involved in electron transport for cytochrome P-450 system.	intermediary metabolism and respiration	Possible ferredoxin	25.32	-1.056	0.00929627	0.0295435
ERDMAN_RS08335	bioF1	ERDMAN_1745	Involved in biotin biosynthesis (at the first step) [catalytic activity: 6-carboxyhexanoyl-CoA + L-alanine = 8-amino-7-oxononanoate + CoA + CO2].	intermediary metabolism and respiration	Probable 8-amino-7-oxononanoate synthase BioF1 (AONS) (8-amino-7-ketopelargonate synthase) (7-keto-8-amino-pelargonic acid synthetase) (7-KAP synthetase) (L-alanine--pimelyl CoA ligase)	155.54	-0.629	0.00978234	0.0307646
ERDMAN_RS14230	ppgK	ERDMAN_2965	Catalyzes the phosphorylation of glucose using polyphosphate or ATP as the phosphoryl donor. GTP, UTP and CTP can replace ATP as phosphoryl donor [catalytic activity: (phosphate)(N) + D-glucose = (phosphate)(N-1) + D-glucose 6-phosphate].	intermediary metabolism and respiration	Polyphosphate glucokinase PpgK (polyphosphate-glucose phosphotransferase)	463.99	-0.337	0.00993531	0.0311958
ERDMAN_RS07960	lipL	ERDMAN_1667	Function unknown, but supposed involvement in lipid metabolism	intermediary metabolism and respiration	Probable esterase LipL	1179.53	-0.569	0.0103047	0.0322526
ERDMAN_RS11640	dlaT	ERDMAN_2433	Involved in tricarboxylic acid cycle; converts pyruvate to acetyl-CoA and CO2. Also involved in antioxidant defense; LPDC|Rv0462, DLAT|Rv2215, AHPD|Rv2429, and AHPC|Rv2428 constitute an NADH-dependent peroxidase and peroxynitrite reductase that provides protection against oxidative stress.	intermediary metabolism and respiration	DlaT, dihydrolipoamide acyltransferase, E2 component of pyruvate dehydrogenase	4440.11	-0.395	0.0106641	0.0331397
ERDMAN_RS16710	Rv3175	ERDMAN_3476	Function unknown; involved in cellular metabolism.	intermediary metabolism and respiration	Possible amidase (aminohydrolase)	89.01	-0.746	0.0109	0.0337393
ERDMAN_RS09390	cyp143	ERDMAN_1974	Cytochromes P450 are a group of heme-thiolate monooxygenases. They oxidize a variety of structurally unrelated compounds, including steroids, fatty acids, and xenobiotics.	intermediary metabolism and respiration	Probable cytochrome P450 143 Cyp143	232.92	-0.411	0.0109198	0.0337738
ERDMAN_RS08340	bioD	ERDMAN_1746	Involved in bioconversion of pimelate into dethiobiotin [catalytic activity: ATP + 7,8-diaminononanoate + CO(2) = ADP + phosphate + dethiobiotin]	intermediary metabolism and respiration	Dethiobiotin synthetase BioD	90.42	-0.755	0.0110762	0.0341501
ERDMAN_RS00250	ino1	ERDMAN_0055	Involved in phosphatidylinositol (PI) biosynthetic pathway [catalytic activity: D-glucose 6-phosphate = 1L-myo-inositol 1-phosphate].	intermediary metabolism and respiration	myo-inositol-1-phosphate synthase Ino1 (inositol 1-phosphate synthetase) (D-glucose 6-phosphate cycloaldolase) (glucose 6-phosphate cyclase) (glucocycloaldolase)	2426.76	-0.422	0.0111136	0.0342387
ERDMAN_RS05755	cbs	ERDMAN_1202	Thought to be involved in homocysteine transulfuration [catalytic activity: L-serine + L-homocysteine = cystathionine + H2O]	intermediary metabolism and respiration	Probable cystathionine beta-synthase Cbs (serine sulfhydrase) (beta-thionase) (hemoprotein H-450)	1264.01	-0.314	0.0114481	0.0350283
ERDMAN_RS16560	nuoB	ERDMAN_3446	Involved in aerobic|anaerobic respiration [catalytic activity: NADH + ubiquinone = NAD(+) + ubiquinol].	intermediary metabolism and respiration	Probable NADH dehydrogenase I (chain B) NuoB (NADH-ubiquinone oxidoreductase chain B)	863.81	-0.624	0.0115268	0.0351258
ERDMAN_RS11965	lipM	ERDMAN_2499	Hydrolysis of lipids (bound ester).	intermediary metabolism and respiration	Probable esterase LipM	568.9	-0.32	0.0115744	0.0352435
ERDMAN_RS16390	Rv3113	ERDMAN_3408	Function unknown	intermediary metabolism and respiration	Possible phosphatase	18.74	-1.203	0.0115878	0.0352571
ERDMAN_RS11650	lipB	ERDMAN_2435	Lipoate biosynthesis	intermediary metabolism and respiration	Probable lipoate biosynthesis protein B LipB	1150.45	-0.39	0.0116092	0.0352947
ERDMAN_RS02035	metZ	ERDMAN_0431	Involved in methionine biosynthesis. Converts O-succinylhomoserine into homocysteine.	intermediary metabolism and respiration	Probable O-succinylhomoserine sulfhydrylase MetZ (OSH sulfhydrylase)	586.33	-0.42	0.0116505	0.0353931
ERDMAN_RS09720	ureF	ERDMAN_2040	Probably facilitates nickel incorporation	intermediary metabolism and respiration	Urease accessory protein UreF	72.17	-0.719	0.011752	0.0356463
ERDMAN_RS02655	serB1	ERDMAN_0554	Removes a phosphate from phosphoserine [catalytic activity: phosphoserine + H2O = serine + phosphate].	intermediary metabolism and respiration	Possible phosphoserine phosphatase SerB1 (PSP) (O-phosphoserine phosphohydrolase) (pspase)	1060.44	-0.271	0.0118935	0.0359643
ERDMAN_RS19935	Rv3778c	ERDMAN_4144	Function unknown; probably involved in cellular metabolism.	intermediary metabolism and respiration	Possible aminotransferase	974.48	-0.358	0.0119866	0.0361544
ERDMAN_RS05065	purH	ERDMAN_1059	Involved in de novo purine biosynthesis (at the ninth and tenth steps) [catalytic activity 1: 10-formyltetrahydrofolate + 5'-phosphoribosyl-5-amino-4-imidazolecarboxamide = tetrahydrofolate + 5'-phosphoribosyl-5-formamido-4-imidazolecarboxamide] [catalytic activity 2: imp + H2O = 5-formamido-1-(5-phosphoribosyl)imidazole-4-carboxamide].	intermediary metabolism and respiration	Probable bifunctional purine biosynthesis protein PurH: phosphoribosylaminoimidazolecarboxamide formyltransferase (AICAR transformylase) (5'-phosphoribosyl-5-aminoimidazole-4-carboxamide formyltransferase) + inosinemonophosphate cyclohydrolase (imp cyclohydrolase) (inosinicase) (imp synthetase) (ATIC)	620.58	-0.395	0.0125817	0.037611
ERDMAN_RS13210	Rv2509	ERDMAN_2759	Function unknown; possibly involved in cellular metabolism.	intermediary metabolism and respiration	Probable short-chain type dehydrogenase/reductase	636.99	-0.392	0.0128903	0.0383875
ERDMAN_RS00830	pntAa	ERDMAN_0180	The transhydrogenation between NADH and NADP is coupled to respiration and ATP hydrolysis and functions as a proton pump across the membrane [catalytic activity: NADPH + NAD+ = NADP+ + NADH].	intermediary metabolism and respiration	Probable NAD(P) transhydrogenase (subunit alpha) PntAa [first part; catalytic part] (pyridine nucleotide transhydrogenase subunit alpha) (nicotinamide nucleotide transhydrogenase subunit alpha)	301.99	-0.524	0.0131848	0.0390572
ERDMAN_RS16225	Rv3083	ERDMAN_3374	Function unknown; possible oxidoreductase involved in cellular metabolism.	intermediary metabolism and respiration	Probable monooxygenase (hydroxylase)	1856.37	-0.639	0.0133968	0.0395958
ERDMAN_RS18230	rmlC	ERDMAN_3792	Involved in dTDP-L-rhamnose biosynthesis, within the O antigen biosynthesis pathway of lipopolysaccharide biosynthesis: conversion of dTDP-4-keto-6-deoxy-D-glucose to dTDP-4-keto-rhamnose [catalytic activity: dTDP-4-dehydro-6-deoxy-D-glucose = dTDP-4-dehydro-6-deoxy-L-mannose].	intermediary metabolism and respiration	dTDP-4-dehydrorhamnose 3,5-epimerase RmlC (dTDP-4-keto-6-deoxyglucose 3,5-epimerase) (dTDP-L-rhamnose synthetase) (thymidine diphospho-4-keto-rhamnose 3,5-epimerase)	717.82	-0.377	0.0134325	0.0396713
ERDMAN_RS08890	ppnK	ERDMAN_1862	Catalyzes the phosphorylation of NAD to NADP. Utilizes ATP and other nucleoside triphosphates as well as inorganic polyphosphate as a source of phosphorus [catalytic activity: ATP + NAD+ = ADP + NADP+].	intermediary metabolism and respiration	Inorganic polyphosphate/ATP-NAD kinase PpnK (poly(P)/ATP NAD kinase)	387.56	-0.431	0.0135891	0.0399537
ERDMAN_RS10745	lipT	ERDMAN_2258	Converts unknown esters to corresponding free acid and alcohol	intermediary metabolism and respiration	Carboxylesterase LipT	751.73	-0.319	0.0135884	0.0399537
ERDMAN_RS11655	lipA	ERDMAN_2436	Lipoate biosynthesis	intermediary metabolism and respiration	Probable lipoate biosynthesis protein A LipA	992.59	-0.348	0.0135694	0.0399537
ERDMAN_RS12880	folC	ERDMAN_2693	Conversion of folates to polyglutamate derivatives. Bacteria require folate for the biosynthesis of glycine, methionine, formyl-met-tRNA, thymidylates, purines, and pantothenate [catalytic activity: ATP + {tetrahydrofolyl-[GLU]}(N) + L-glutamate = ADP + phosphate + {tetrahydrofolyl-[GLU]}(N+1)].	intermediary metabolism and respiration	Probable folylpolyglutamate synthase protein FolC (folylpoly-gamma-glutamate synthetase) (FPGS)	945.99	-0.357	0.0136346	0.0400275
ERDMAN_RS07495	ribG	ERDMAN_1568	Involved in riboflavin biosynthesis (at the second and third steps). Converts 2,5-diamino-6-(ribosylamino)-4(3H)-pyrimidinone 5'-phosphate into 5-amino-6-(ribosylamino)-2,4(1H,3H)-pyrimidinedione 5'-phosphate [catalytic activity 1: 2,5-diamino-6-hydroxy-4-(5-phosphoribosylamino)pyrimidine + H(2)O = 5-amino-6-(5-phosphoribosylamino)uracil + NH(3)] [catalytic activity 2: 5-amino-6-(5-phosphoribityl…	intermediary metabolism and respiration	Probable bifunctional riboflavin biosynthesis protein RibG : diaminohydroxyphosphoribosylaminopyrimidine deaminase (riboflavin-specific deaminase) + 5-amino-6-(5-phosphoribosylamino) uracil reductase (HTP reductase)	734.19	-0.418	0.013707	0.0401798
ERDMAN_RS17160	pmmA	ERDMAN_3571	This enzyme converses D-mannose 1-phosphate in D-mannose 6-phosphate [catalytic activity: D-mannose 1-phosphate = D-mannose 6-phosphate].	intermediary metabolism and respiration	Probable phosphomannomutase PmmA (PMM) (phosphomannose mutase)	2751.02	-0.431	0.0138651	0.0405527
ERDMAN_RS10860	cobI	ERDMAN_2281	Involved in cobalamin biosynthesis.	intermediary metabolism and respiration	Probable bifunctional protein, CobI-COBJ fusion protein: S-adenosyl-L-methionine-precorrin-2 methyl transferase + precorrin-3 methylase	281.4	-0.414	0.0138976	0.0405872
ERDMAN_RS18810	hsaB	ERDMAN_3914	Function unknown; probably involved in cellular metabolism. Predicted to be involved in lipid catabolism.	intermediary metabolism and respiration	Possible oxidoreductase. Possible 3-hydroxy-9,10-seconandrost-1,3,5(10)-triene-9,17-dione hydroxylase.	280.38	-0.519	0.0151898	0.0438394
ERDMAN_RS07365	carB	ERDMAN_1542	Involved in both arginine and pyrimidine biosynthesis [catalytic activity: 2 ATP + L-glutamine + CO(2) + H(2)O = 2 ADP + phosphate + glutamate + carbamoyl phosphate.]	intermediary metabolism and respiration	Probable carbamoyl-phosphate synthase large chain CarB (carbamoyl-phosphate synthetase ammonia chain)	994.37	-0.318	0.0170589	0.0482761
ERDMAN_RS07450	lipI	ERDMAN_1558	Function unknown, but possibly involved in lipid metabolism	intermediary metabolism and respiration	Probable lipase LipH	408.03	-0.325	0.0173136	0.0489265
ERDMAN_RS17180	fbiA	ERDMAN_3575	Required for coenzyme F420 production: involved in the conversion of FO into F420.	intermediary metabolism and respiration	Probable F420 biosynthesis protein FbiA	540.68	-0.397	0.0177918	0.0497411
ERDMAN_RS14310	nrdR	ERDMAN_2980	Involved in transcriptional mechanism	regulatory proteins	Probable transcriptional regulatory protein NrdR	2830.04	4.247	1.00409e-126	9.86015e-125
ERDMAN_RS14320	lexA	ERDMAN_2982	Involved in regulation of nucleotide excision repair and sos response. Represses a number of genes involved in the response to DNA damage (sos response), including RECA and LEXA. Has been shown to bind to the 14 bp palindromic sequence 5'-cgaacnnnngttcg-3'. In the presence of single-stranded DNA, RECA interacts with LEXA causing an autocatalytic cleavage which disrupts the DNA-binding part of LEX…	regulatory proteins	Repressor LexA	28088.8	3.234	6.62168e-92	3.6125e-90
ERDMAN_RS00235	Rv0043c	ERDMAN_0052	Involved in transcriptional mechanism.	regulatory proteins	Probable transcriptional regulatory protein (probably GntR-family)	468.86	1.255	7.38816e-27	2.02942e-25
ERDMAN_RS15205	Rv2887	ERDMAN_3166	Involved in transcriptional mechanism.	regulatory proteins	Probable transcriptional regulatory protein	560.81	1.938	6.91785e-25	1.81155e-23
ERDMAN_RS07340	pyrR	ERDMAN_1537	Binds to the conserved sequence in the PYR operon mRNA and disrupts the antiterminator, permitting terminator hairpin formation and promoting transcription termination	regulatory proteins	Probable pyrimidine operon regulatory protein PyrR	421.95	1.365	9.85586e-15	1.90709e-13
ERDMAN_RS02145	pknG	ERDMAN_0452	Involved in signal transduction (via phosphorylation). Thought to regulate amino-acid uptake and stationary-phase metabolism. Phosphorylates the peptide substrate myelin basic protein (MBP) at serine residues [catalytic activity: ATP + a protein = ADP + a phosphoprotein].	regulatory proteins	Serine/threonine-protein kinase PknG (protein kinase G) (STPK G)	2449.49	1.114	1.89387e-14	3.61122e-13
ERDMAN_RS10590	Rv2017	ERDMAN_2225	Thought to be involved in transcriptional mechanism.	regulatory proteins	Transcriptional regulatory protein	388.8	1.541	1.28095e-13	2.3187e-12
ERDMAN_RS11885	Rv2258c	ERDMAN_2483	Possibly involved in transcriptional regulation	regulatory proteins	Possible transcriptional regulatory protein	2664.06	1.129	4.87154e-08	5.45168e-07
ERDMAN_RS02590	Rv0494	ERDMAN_0541	Involved in transcriptional mechanism.	regulatory proteins	Probable transcriptional regulatory protein (probably GntR-family)	146.32	1.598	1.81064e-07	1.89658e-06
ERDMAN_RS05135	csoR	ERDMAN_1074	Involved in transcriptional mechanism; repression of the CSO operon.	regulatory proteins	Copper-sensitive operon repressor CsoR	6538.77	1.023	2.86321e-07	2.97532e-06
ERDMAN_RS20200	Rv3830c	ERDMAN_4197	Involved in transcriptional mechanism.	regulatory proteins	Transcriptional regulatory protein (probably TetR-family)	114.4	0.973	2.04669e-06	1.81887e-05
ERDMAN_RS16055	Rv3050c	ERDMAN_3339	Involved in transcriptional mechanism	regulatory proteins	Probable transcriptional regulatory protein (probably AsnC-family)	5378.21	0.775	2.87157e-06	2.50656e-05
ERDMAN_RS17105	mtrA	ERDMAN_3560	Transcriptional activator part of a two component regulatory system.	regulatory proteins	Two component sensory transduction transcriptional regulatory protein MtrA	3839.66	0.606	9.75575e-05	0.000595966
ERDMAN_RS17100	mtrB	ERDMAN_3559	Sensor part of a two component regulatory system.	regulatory proteins	Two component sensory transduction histidine kinase MtrB	3020.64	0.562	0.000137943	0.000809928
ERDMAN_RS06035	Rv1129c	ERDMAN_1265	Involved in transcriptional mechanism	regulatory proteins	Probable transcriptional regulator protein	495	1.27	0.000139767	0.00081697
ERDMAN_RS02360	Rv0452	ERDMAN_0495	Possibly involved in transcriptional mechanism.	regulatory proteins	Possible transcriptional regulatory protein	99.98	1.116	0.000298537	0.001613
ERDMAN_RS16835	whiB7	ERDMAN_3506	Involved in transcriptional mechanism.	regulatory proteins	Probable transcriptional regulatory protein WhiB-like WhiB7	611.27	0.88	0.000444307	0.00229939
ERDMAN_RS01040	Rv0195	ERDMAN_0222	Possibly sensor part of a two component regulatory system.	regulatory proteins	Possible two component transcriptional regulatory protein (probably LuxR-family)	120.31	0.922	0.000485643	0.00246461
ERDMAN_RS16105	Rv3060c	ERDMAN_3350	Involved in transcriptional mechanism.	regulatory proteins	Probable transcriptional regulatory protein (probably GntR-family)	1358.49	0.565	0.00062217	0.00304344
ERDMAN_RS01045	Rv0196	ERDMAN_0223	Possibly involved in transcriptional mechanism.	regulatory proteins	Possible transcriptional regulatory protein	78.04	0.873	0.00124022	0.0055422
ERDMAN_RS16965	Rv3220c	ERDMAN_3533	Sensor part of a two component regulatory system.	regulatory proteins	Probable two component sensor kinase	1871.32	0.456	0.00136913	0.00606989
ERDMAN_RS03590	Rv0681	ERDMAN_0752	Involved in transcriptional mechanism.	regulatory proteins	Probable transcriptional regulatory protein (possibly TetR-family)	731.57	0.502	0.00371992	0.0140769
ERDMAN_RS01710	Rv0324	ERDMAN_0359	Possibly involved in transcriptional mechanism.	regulatory proteins	Possible transcriptional regulatory protein (possibly ArsR-family)	143.34	0.72	0.00693218	0.023353
ERDMAN_RS09165	pknE	ERDMAN_1918	Involved in signal transduction (via phosphorylation). Thought to be involved in membrane transport [catalytic activity: ATP + a protein = ADP + a phosphoprotein].	regulatory proteins	Probable transmembrane serine/threonine-protein kinase E PknE (protein kinase E) (STPK E)	1059.32	-0.593	1.99574e-09	2.62183e-08
ERDMAN_RS01440	Rv0273c	ERDMAN_0302	Could be involved in transcriptional mechanism.	regulatory proteins	Possible transcriptional regulatory protein	297.83	-1.003	2.21356e-09	2.89829e-08
ERDMAN_RS05510	trcR	ERDMAN_1151	Sensor part of the two component regulatory system TRCS/TRCR. Involved in transcriptional autoactivation: TRCR activates its own expression by interacting with the at-rich sequence of the TRCR promoter.	regulatory proteins	Two component transcriptional regulator TrcR	314.72	-1.082	1.49892e-08	1.78417e-07
ERDMAN_RS05505	trcS	ERDMAN_1150	Sensor part of the two component regulatory system TRCS/TRCR.	regulatory proteins	Two component sensor histidine kinase TrcS	293.98	-0.894	5.86809e-07	5.85022e-06
ERDMAN_RS06740	pknH	ERDMAN_1414	Involved in signal transduction (via phosphorylation). Thought to be involved in arabinan metabolism, phosphorylating perhaps EMBR|Rv1267c [catalytic activity: ATP + a protein = ADP + a phosphoprotein].	regulatory proteins	Probable transmembrane serine/threonine-protein kinase H PknH (protein kinase H) (STPK H)	665.78	-0.644	1.16601e-06	1.10364e-05
ERDMAN_RS09180	pknF	ERDMAN_1923	Involved in signal transduction (via phosphorylation). Thought to be involved in membrane transport. Phosphorylates the peptide substrate myelin basic protein (MBP) at serine and threonine residues [catalytic activity: ATP + a protein = ADP + a phosphoprotein].	regulatory proteins	Anchored-membrane serine/threonine-protein kinase PknF (protein kinase F) (STPK F)	606.71	-0.674	4.01029e-06	3.38035e-05
ERDMAN_RS03020	Rv0576	ERDMAN_0632	Involved in transcriptional mechanism.	regulatory proteins	Probable transcriptional regulatory protein (possibly ArsR-family)	712.72	-0.487	1.80452e-05	0.000133992
ERDMAN_RS16095	Rv3058c	ERDMAN_3347	Involved in transcriptional mechanism.	regulatory proteins	Possible transcriptional regulatory protein (probably TetR-family)	565.3	-0.581	1.93086e-05	0.000142297
ERDMAN_RS16490	devS	ERDMAN_3432	Sensor part of the two component regulatory system DEVR/DEVS/dost. Thought to control HSPX|Rv2031|ACR expression; O2, NO and CO are ligands, DOSS is inactive in the presence of oxygen	regulatory proteins	Two component sensor histidine kinase DevS	1822.02	-1.106	5.53508e-05	0.000366023
ERDMAN_RS04345	Rv0823c	ERDMAN_0906	Thought to be involved in transcriptional mechanism.	regulatory proteins	Possible transcriptional regulatory protein	5363.27	-0.735	7.06515e-05	0.000448335
ERDMAN_RS17175	whiB2	ERDMAN_3574	Involved in transcriptional mechanism.	regulatory proteins	Probable transcriptional regulatory protein WhiB-like WhiB2	385.12	-0.865	0.000113311	0.000681601
ERDMAN_RS02485	Rv0474	ERDMAN_0520	Possibly involved in transcriptional mechanism.	regulatory proteins	Probable transcriptional regulatory protein	630.38	-0.531	0.000121146	0.000721004
ERDMAN_RS04935	pknD	ERDMAN_1032	Involved in signal transduction (via phosphorylation). Thought to regulate phosphate transport. Can phosphorylate the peptide substrate myelin basic protein (MBP) at serine and threonine residues. Can be autophosphorylated on threonine residues [catalytic activity: ATP + a protein = ADP + a phosphoprotein].	regulatory proteins	Transmembrane serine/threonine-protein kinase D PknD (protein kinase D) (STPK D)	11761.8	-0.519	0.000177705	0.00101605
ERDMAN_RS02015	Rv0386	ERDMAN_0426	Involved in transcriptional mechanism.	regulatory proteins	Probable transcriptional regulatory protein (probably LuxR/UhpA-family)	513.77	-0.642	0.000178172	0.00101724
ERDMAN_RS14660	sirR	ERDMAN_3054	Involved in transcriptional mechanism.	regulatory proteins	Probable transcriptional repressor SirR	367.16	-0.571	0.000186312	0.00105604
ERDMAN_RS19450	moxR2	ERDMAN_4044	Involved in transcriptional mechanism; regulates methanol dehydrogenase.	regulatory proteins	Probable methanol dehydrogenase transcriptional regulatory protein MoxR2	420.06	-0.561	0.000259237	0.00141625
ERDMAN_RS10655	dosT	ERDMAN_2239	Sensor part of the two component regulatory system DEVR/DEVS/dost; O2, NO and CO are ligands, dost is inactive when bound to oxygen	regulatory proteins	Two component sensor histidine kinase DosT	407.14	-0.624	0.000580477	0.00288257
ERDMAN_RS14615	Rv2779c	ERDMAN_3045	Involved in transcriptional mechanism.	regulatory proteins	Possible transcriptional regulatory protein (probably Lrp/AsnC-family)	96.58	-0.757	0.0010243	0.00473903
ERDMAN_RS04480	narL	ERDMAN_0935	Involved in transcriptional mechanism and regulates nitrate/nitrite.	regulatory proteins	Possible nitrate/nitrite response transcriptional regulatory protein NarL	677.24	-0.473	0.00109017	0.0049793
ERDMAN_RS08160	Rv1534	ERDMAN_1710	Possibly involved in a transcriptional mechanism	regulatory proteins	Probable transcriptional regulator	505.95	-0.402	0.00150661	0.00662708
ERDMAN_RS05215	mprA	ERDMAN_1091	Regulator part of a two component regulatory system (MPRAB system)	regulatory proteins	Mycobacterial persistence regulator MRPA (two component response transcriptional regulatory protein)	807.04	-0.598	0.00229924	0.00939793
ERDMAN_RS04775	prrB	ERDMAN_0997	Sensor part of the two component regulatory system PRRA/PRRB. Thought to be involved in the environmental adaptation, specifically in an early phase of the intracellular growth.	regulatory proteins	Two component sensor histidine kinase PrrB	722.8	-0.349	0.00332594	0.0128333
ERDMAN_RS03640	Rv0691c	ERDMAN_0762	Involved in transcriptional mechanism	regulatory proteins	Probable transcriptional regulatory protein	540.74	-0.378	0.00372775	0.014093
ERDMAN_RS10435	Rv1990c	ERDMAN_2191	Involved in transcriptional mechanism.	regulatory proteins	Probable transcriptional regulatory protein	934.29	-0.665	0.00377581	0.0142609
ERDMAN_RS13920	Rv2642	ERDMAN_2902	Involved in transcriptional mechanism.	regulatory proteins	Possible transcriptional regulatory protein (probably ArsR-family)	9973.56	-0.579	0.00428999	0.0159726
ERDMAN_RS01730	Rv0328	ERDMAN_0363	Possibly involved in a transcriptional mechanism.	regulatory proteins	Possible transcriptional regulatory protein (possibly TetR/AcrR-family)	558.49	-0.406	0.0151873	0.0438394
ERDMAN_RS18900	radA	ERDMAN_3933	Involved in genetic recombination. May play a role in the repair of endogenous alkylation damage.	information pathways	DNA repair protein RadA (DNA repair protein SMS)	16347	5.1	1.08142e-250	1.41593e-247
ERDMAN_RS14400	recA	ERDMAN_2998	Involved in regulation of nucleotide excision repair, in genetic recombination, and in induction of the sos response. Endonuclease which can catalyze the hydrolysis of ATP in the presence of single-stranded DNA, the ATP-dependent uptake of single-stranded DNA by duplex DNA, and the ATP-dependent hybridization of homologous single-stranded DNAS. It interacts with LEXA|Rv2720 causing its activation…	information pathways	RecA protein (recombinase A) [contains: endonuclease PI-MTUI (MTU RecA intein)].	52482.3	4.655	7.09121e-227	4.64238e-224
ERDMAN_RS19195	Rv3644c	ERDMAN_3990	DNA polymerase is a complex, multichain enzyme responsible for most of the replicative synthesis in bacteria.	information pathways	Possible DNA polymerase	2287.09	3.731	4.47932e-209	1.95497e-206
[truncated: 497 more rows]

## Sheet: GO_M01_DEGs_UP
Analysis Type:	PANTHER Overrepresentation Test (Released 20221013)
Annotation Version and Release Date:	GO Ontology database DOI: 10.5281/zenodo.6799722 Released 2022-07-01
Analyzed List:	upload_1 (Mycobacterium tuberculosis)
Reference List:	Mycobacterium tuberculosis (all genes in database)
Test Type:	FISHER's exact test
Correction:	FDR (< 0.05) correction by Benjamini-Hochberg
[truncated: 55 more rows]

## Sheet: GO_M01_DEGs_DN
Analysis Type:	PANTHER Overrepresentation Test (Released 20221013)
[truncated: 67 more rows]

## Sheet: FA_M02-36009vsDMSO_UP&DN
Id	Name	old_locus_tag	Function	Functional_Category	Product	baseMean	log2FoldChange	pvalue	padj
[truncated: 1,545 more rows]

[truncated: 10 more sheets: GO_M02_DEGs_UP, GO_M02_DEGs_DN, FA_M04-36018vsDMSO_UP&DN, GO_M04_DEGs_UP, GO_M04_DEGs_DN, FA_M06-34509vsDMSO_UP&DN, GO_M06_DEGs_UP, GO_M06_DEGs_DN, GO_M06_Vir-Detox-Adapt_DEGs_UP, GO_M06_Vir-Detox-Adapt_DEGs_DN]
