# Supplementary material for: Dynamic microfluidic single-cell screening identifies pheno-tuning compounds to potentiate tuberculosis therapy
Source: Nat Commun. 2024 May 16;15:4175. doi: 10.1038/s41467-024-48269-2 (PMC11099131; doi:10.1038/s41467-024-48269-2)
Supplement: Supplementary file 11 — Supplementary Data 8 [file 41467_2024_48269_MOESM11_ESM.xlsx]

## Sheet: Figure 3f_t0
CHROMATOGRAM
D:\data\Frederic\Bases modifiees\LCMS\Colonne Thermo Hypersil Gold aQ 100 -2.1 -1.9u\SVG-MSSimple\SVG-230203-Mena\SVG-230203-C.raw
Data points: 4801
Time(min)	Relative Absorbance
0
0.003333333	0.29242
0.006666667	2.02517
0.01	6.72821
0.013333333	14.82007
0.016666667	25.22252
0.02	36.31519
0.023333333	46.89967
0.026666667	56.47211
0.03	64.78538
0.033333333	71.61422
0.036666667	76.889
0.04	80.73959
0.043333333	83.814
0.046666667	87.18968
0.05	91.15354
0.053333333	94.63248
0.056666667	96.26289
0.06	95.55143
0.063333333	93.10411
0.066666667	89.97162
0.07	86.82471
0.073333333	83.81351
0.076666667	80.70393
0.08	77.03019
0.083333333	72.50777
0.086666667	67.32204
0.09	62.18121
0.093333333	57.92318
0.096666667	54.76967
0.1	52.38463
0.103333333	50.60105
0.106666667	49.4699
0.11	48.71717
0.113333333	47.76009
0.116666667	46.26245
0.12	44.38723
0.123333333	42.77117
0.126666667	42.32575
0.13	43.59236
0.133333333	46.27733
0.136666667	49.66561
0.14	53.29106
0.143333333	57.04423
0.146666667	60.87645
0.15	64.74076
0.153333333	68.68715
0.156666667	72.56313
0.16	75.86599
0.163333333	78.34313
0.166666667	80.43011
0.17	82.7063
0.173333333	85.23396
0.176666667	87.77962
0.18	90.20405
0.183333333	92.39905
0.186666667	94.1993
0.19	95.3792
0.193333333	95.78075
0.196666667	95.3403
0.2	93.91797
0.203333333	91.49327
0.206666667	88.16593
0.21	83.63398
0.213333333	77.5193
0.216666667	70.18384
0.22	62.42534
0.223333333	54.74654
0.226666667	47.14495
0.23	39.25492
0.233333333	30.98153
0.236666667	22.99886
0.24	16.23577
0.243333333	11.05227
0.246666667	7.09209
0.25	3.86509
0.253333333	1.39627
0.256666667	0.0635
0.26	-0.00365
0.263333333	1.08064
0.266666667	3.1679
0.27	5.94514
0.273333333	9.22882
0.276666667	13.64142
0.28	20.3163
0.283333333	29.65267
0.286666667	40.81539
0.29	52.42425
0.293333333	63.15015
0.296666667	72.1201
0.3	79.49473
0.303333333	86.02183
0.306666667	92.07573
0.31	97.91269
0.313333333	104.01062
0.316666667	110.45808
0.32	116.59306
0.323333333	121.30918
0.326666667	123.65254
0.33	123.56692
0.333333333	122.07035
0.336666667	120.37107
0.34	118.81807
0.343333333	116.87096
0.346666667	113.90861
0.35	109.67639
0.353333333	104.04197
0.356666667	96.9269
0.36	88.81907
0.363333333	80.77818
0.366666667	73.41052
0.37	66.35925
0.373333333	58.85635
0.376666667	50.41239
0.38	41.38189
0.383333333	32.99409
0.386666667	26.56223
0.39	22.62444
0.393333333	20.92032
0.396666667	20.93711
0.4	22.14642
0.403333333	24.02264
0.406666667	26.03553
0.41	27.72503
0.413333333	29.29666
0.416666667	31.88023
0.42	36.5096
0.423333333	43.12809
0.426666667	50.6908
0.43	57.68849
0.433333333	62.80879
0.436666667	65.64922
0.44	66.87475
0.443333333	67.70117
0.446666667	69.08616
0.45	71.21247
0.453333333	73.94656
0.456666667	77.67097
0.46	82.93467
0.463333333	89.32235
0.466666667	95.33386
0.47	99.51464
0.473333333	101.29687
0.476666667	100.63886
0.48	97.72709
0.483333333	93.28424
0.486666667	88.1655
0.49	82.49955
0.493333333	75.85055
0.496666667	68.14659
0.5	59.91781
0.503333333	51.63617
0.506666667	43.44556
0.51	35.53366
0.513333333	28.33432
0.516666667	22.47594
0.52	18.38256
0.523333333	16.01848
0.526666667	15.47788
0.53	16.96932
0.533333333	19.8686
0.536666667	22.99156
0.54	25.92912
0.543333333	29.29538
0.546666667	33.69477
0.55	39.15356
0.553333333	45.53769
0.556666667	52.69146
0.56	60.27919
0.563333333	67.88859
0.566666667	74.99649
0.57	81.24847
0.573333333	86.94199
0.576666667	92.56288
0.58	98.18087
0.583333333	103.52616
0.586666667	108.01311
0.59	110.83577
0.593333333	111.48298
0.596666667	110.26286
0.6	108.36629
0.603333333	107.07614
0.606666667	106.57278
0.61	105.62656
0.613333333	102.74519
0.616666667	97.6979
0.62	91.86222
0.623333333	87.04557
0.626666667	83.89404
0.63	81.56585
0.633333333	78.84041
0.636666667	75.08339
0.64	70.44608
0.643333333	65.7318
0.646666667	61.85284
0.65	59.26115
0.653333333	57.8432
0.656666667	57.17715
0.66	57.04997
0.663333333	57.46837
0.666666667	58.22663
0.67	59.1332
0.673333333	60.28817
0.676666667	61.55911
0.68	62.37762
0.683333333	62.58511
0.686666667	63.03261
0.69	64.98865
0.693333333	68.97686
0.696666667	74.21859
0.7	79.19917
0.703333333	82.61033
0.706666667	84.08013
0.71	84.44021
0.713333333	84.85116
0.716666667	85.60142
0.72	86.25343
0.723333333	86.4588
0.726666667	86.26474
0.73	86.09035
0.733333333	86.28313
0.736666667	86.74799
0.74	87.22829
0.743333333	87.37683
0.746666667	86.60006
0.75	84.42405
0.753333333	80.80117
0.756666667	75.79733
0.76	69.38056
0.763333333	61.79627
0.766666667	53.73765
0.77	45.75543
0.773333333	37.72003
0.776666667	29.13049
0.78	19.76779
0.783333333	9.8348
0.786666667	-0.09035
0.79	-8.72753
0.793333333	-14.09778
0.796666667	-14.32754
0.8	-7.98404
0.803333333	6.87888
0.806666667	33.3772
0.81	74.98319
0.813333333	134.48524
0.816666667	213.57178
0.82	312.30958
0.823333333	428.15852
0.826666667	555.02976
0.83	683.91789
0.833333333	806.44152
0.836666667	919.40575
0.84	1026.05846
0.843333333	1129.63202
0.846666667	1217.79417
0.85	1246.37072
0.853333333	1138.52066
0.856666667	806.63953
0.86	187.9482
0.863333333	-720.06892
0.866666667	-1836.6596
0.87	-2998.2033
0.873333333	-3984.39725
0.876666667	-4560.66443
0.88	-4524.04637
0.883333333	-3746.83854
0.886666667	-2218.48141
0.89	-74.86427
0.893333333	2416.1054
0.896666667	4930.47639
0.9	7193.59978
0.903333333	9055.41389
0.906666667	10501.03834
0.91	11605.55321
0.913333333	12467.74569
0.916666667	13156.50657
0.92	13687.10697
0.923333333	14028.90545
0.926666667	14134.46138
0.93	13974.54344
0.933333333	13570.72002
0.936666667	13029.20312
0.94	12581.44758
0.943333333	12623.52348
0.946666667	13713.21509
0.95	16455.67349
0.953333333	21265.23009
0.956666667	28166.77395
0.96	36961.68156
0.963333333	47946.02067
0.966666667	62808.96091
0.97	84907.27222
0.973333333	118499.20105
0.976666667	167238.14279
0.98	232371.97096
0.983333333	311072.24173
0.986666667	395710.76094
0.99	474954.66485
0.993333333	536619.23228
0.996666667	571086.77661
1	573816.01745
1.003333333	546085.32701
1.006666667	494007.44733
1.01	426477.98783
1.013333333	352897.69339
1.016666667	281337.55679
1.02	217486.75387
1.023333333	164400.38324
1.026666667	122848.48181
1.03	91983.57412
1.033333333	70063.76984
1.036666667	55054.57727
1.04	45036.75245
1.043333333	38425.29442
1.046666667	34035.32854
1.05	31040.34856
1.053333333	28894.6341
1.056666667	27271.09552
1.06	25998.1523
1.063333333	24985.89811
1.066666667	24171.15017
1.07	23494.24613
1.073333333	22896.57912
1.076666667	22327.06225
1.08	21747.98532
1.083333333	21135.01522
1.086666667	20474.2684
1.09	19760.86203
1.093333333	18997.92396
1.096666667	18194.02408
1.1	17360.46736
1.103333333	16509.78291
1.106666667	15654.70068
1.11	14807.54434
1.113333333	13979.81606
1.116666667	13181.23508
1.12	12418.95355
1.123333333	11697.68337
1.126666667	11019.88792
1.13	10385.93365
1.133333333	9795.17725
1.136666667	9247.00349
1.14	8740.39707
1.143333333	8273.17055
1.146666667	7842.24691
1.15	7444.51565
1.153333333	7077.2086
1.156666667	6737.78529
1.16	6424.0026
1.163333333	6133.78591
1.166666667	5864.44172
1.17	5612.30414
1.173333333	5373.50355
1.176666667	5145.11642
1.18	4925.75992
1.183333333	4715.58214
1.186666667	4516.14609
1.19	4330.15223
1.193333333	4160.79686
1.196666667	4010.73326
1.2	3881.19033
1.203333333	3772.15753
1.206666667	3682.95679
1.21	3612.18974
1.213333333	3557.67644
1.216666667	3516.87757
1.22	3487.37119
1.223333333	3466.94869
1.226666667	3453.33697
1.23	3444.01022
1.233333333	3436.55051
1.236666667	3429.40215
1.24	3422.13434
1.243333333	3414.98511
1.246666667	3408.52802
1.25	3403.73039
1.253333333	3401.74489
1.256666667	3403.2834
1.26	3408.33933
1.263333333	3416.56563
1.266666667	3427.59275
1.27	3440.72196
1.273333333	3454.65912
1.276666667	3468.01122
1.28	3479.84833
1.283333333	3489.72894
1.286666667	3497.49704
1.29	3503.10881
1.293333333	3506.95427
1.296666667	3510.40297
1.3	3515.42851
1.303333333	3523.96005
1.306666667	3538.08934
1.31	3560.09103
1.313333333	3591.4405
1.316666667	3631.78022
1.32	3678.95165
1.323333333	3729.95187
1.326666667	3781.46419
1.33	3829.70338
1.333333333	3870.37426
1.336666667	3898.49827
1.34	3908.32727
1.343333333	3894.34229
1.346666667	3852.59292
1.35	3781.19479
1.353333333	3680.58097
1.356666667	3554.4058
1.36	3410.5007
1.363333333	3260.65472
1.366666667	3119.01272
1.37	2999.64787
1.373333333	2914.39337
1.376666667	2872.01939
1.38	2877.8526
1.383333333	2932.64561
1.386666667	3031.92808
1.39	3166.90039
1.393333333	3326.17743
1.396666667	3497.49923
1.4	3668.81868
1.403333333	3829.13764
1.406666667	3969.59009
1.41	4084.33543
1.413333333	4170.885
1.416666667	4229.57264
1.42	4262.54506
1.423333333	4273.07819
1.426666667	4264.97645
1.43	4242.11652
1.433333333	4208.73046
1.436666667	4169.70378
1.44	4129.78103
1.443333333	4092.35444
1.446666667	4059.18024
1.45	4030.62835
1.453333333	4006.01896
1.456666667	3984.52658
1.46	3965.81463
1.463333333	3949.80786
1.466666667	3936.64514
1.47	3927.02763
1.473333333	3922.05182
1.476666667	3922.33272
1.48	3927.5245
1.483333333	3936.96359
1.486666667	3950.32019
1.49	3967.38891
1.493333333	3987.85951
1.496666667	4011.51795
1.5	4038.10781
1.503333333	4066.81137
1.506666667	4096.37047
1.51	4125.65357
1.513333333	4153.68357
1.516666667	4179.51497
1.52	4202.25329
1.523333333	4220.87038
1.526666667	4234.16618
1.53	4240.90175
1.533333333	4239.83372
1.536666667	4229.85438
1.54	4210.16811
1.543333333	4180.22321
1.546666667	4139.54043
1.55	4087.96334
1.553333333	4026.18611
1.556666667	3955.73886
1.56	3878.50008
1.563333333	3796.16971
1.566666667	3710.02531
1.57	3621.39752
1.573333333	3532.01307
1.576666667	3443.3254
1.58	3355.83747
1.583333333	3269.57727
1.586666667	3185.20719
1.59	3104.26016
1.593333333	3028.18152
1.596666667	2957.38685
1.6	2891.42951
1.603333333	2829.7946
1.606666667	2771.89646
1.61	2716.61659
1.613333333	2662.82492
1.616666667	2610.30268
1.62	2559.5101
1.623333333	2510.57591
1.626666667	2462.9271
1.63	2415.82217
1.633333333	2369.02296
1.636666667	2322.7681
1.64	2277.15571
1.643333333	2231.75462
1.646666667	2185.8883
1.65	2139.46195
1.653333333	2093.31042
1.656666667	2048.54137
1.66	2005.88214
1.663333333	1965.53112
1.666666667	1927.24307
1.67	1890.78165
1.673333333	1856.4911
1.676666667	1825.15916
1.68	1797.20797
1.683333333	1772.32446
1.686666667	1750.12811
1.69	1730.99245
1.693333333	1715.81498
1.696666667	1705.18374
1.7	1699.25479
1.703333333	1697.91994
1.706666667	1700.45909
1.71	1705.68458
1.713333333	1712.8209
1.716666667	1721.51356
1.72	1731.10644
1.723333333	1740.99396
1.726666667	1751.5975
1.73	1764.06159
1.733333333	1778.9311
1.736666667	1795.68769
1.74	1813.45937
1.743333333	1831.67392
1.746666667	1850.22756
1.75	1869.4525
1.753333333	1889.87802
1.756666667	1911.97507
1.76	1936.28041
1.763333333	1963.38851
1.766666667	1993.28595
1.77	2024.98149
1.773333333	2057.10972
1.776666667	2088.81118
1.78	2120.12319
1.783333333	2151.6949
1.786666667	2184.04789
1.79	2217.04376
1.793333333	2250.11504
1.796666667	2282.61477
1.8	2313.88276
1.803333333	2343.55666
1.806666667	2371.76584
1.81	2398.79714
1.813333333	2424.77244
1.816666667	2449.67184
1.82	2473.41761
1.823333333	2495.89463
1.826666667	2517.36189
1.83	2539.01887
1.833333333	2562.331
1.836666667	2587.39924
1.84	2612.78461
1.843333333	2637.04452
1.846666667	2659.74143
1.85	2681.27358
1.853333333	2702.71888
1.856666667	2725.64731
1.86	2751.06589
1.863333333	2778.6382
1.866666667	2807.3498
1.87	2836.31744
1.873333333	2864.90661
1.876666667	2893.09582
1.88	2921.94678
1.883333333	2952.93569
1.886666667	2986.61295
1.89	3022.27741
1.893333333	3058.79253
1.896666667	3095.42794
1.9	3131.82581
1.903333333	3167.3939
1.906666667	3201.65346
1.91	3235.04978
1.913333333	3268.31134
1.916666667	3301.4573
1.92	3334.12241
1.923333333	3366.24093
1.926666667	3398.18025
1.93	3430.53437
1.933333333	3463.7052
1.936666667	3497.55507
1.94	3531.5845
1.943333333	3565.36293
1.946666667	3598.49363
1.95	3630.30638
1.953333333	3660.09292
1.956666667	3687.73947
1.96	3714.05448
1.963333333	3740.45265
1.966666667	3767.87767
1.97	3795.79946
1.973333333	3822.71377
1.976666667	3847.92839
1.98	3872.5507
1.983333333	3898.68284
1.986666667	3928.10769
1.99	3961.68659
1.993333333	3999.59649
1.996666667	4041.81104
2	4088.18387
2.003333333	4138.33511
2.006666667	4191.72364
2.01	4247.64921
2.013333333	4304.94501
2.016666667	4361.86276
2.02	4416.36365
2.023333333	4466.04669
2.026666667	4507.77136
2.03	4538.09749
2.033333333	4553.9828
2.036666667	4552.52911
2.04	4531.06472
2.043333333	4488.45129
2.046666667	4425.74266
2.05	4345.53796
2.053333333	4251.2051
2.056666667	4145.98086
2.06	4032.46799
2.063333333	3913.40564
2.066666667	3792.25837
2.07	3672.78755
2.073333333	3558.47144
2.076666667	3451.97336
2.08	3354.93713
2.083333333	3268.52757
2.086666667	3193.94767
2.09	3132.03473
2.093333333	3082.55656
2.096666667	3044.1594
2.1	3014.99119
2.103333333	2993.67414
2.106666667	2979.76072
2.11	2973.10461
2.113333333	2973.01648
2.116666667	2978.07538
2.12	2986.66289
2.123333333	2997.76957
2.126666667	3011.03486
2.13	3026.00331
2.133333333	3041.95534
2.136666667	3058.30293
2.14	3074.65652
2.143333333	3090.85795
2.146666667	3106.94122
2.15	3122.79979
2.153333333	3138.19699
2.156666667	3152.86324
2.16	3166.45041
2.163333333	3178.72873
2.166666667	3189.49496
2.17	3198.42575
2.173333333	3205.42797
2.176666667	3210.80175
2.18	3215.16242
2.183333333	3219.44387
2.186666667	3224.62803
2.19	3231.19467
2.193333333	3238.92535
2.196666667	3247.2394
2.2	3255.65684
2.203333333	3264.22046
2.206666667	3273.4136
2.21	3283.53805
2.213333333	3294.68927
2.216666667	3307.13605
2.22	3320.96323
2.223333333	3335.66864
2.226666667	3350.58949
2.23	3365.3875
2.233333333	3380.08863
2.236666667	3394.97486
2.24	3410.29111
2.243333333	3426.03868
2.246666667	3442.17821
2.25	3458.71028
2.253333333	3475.65995
2.256666667	3493.32934
2.26	3512.23237
2.263333333	3532.65493
2.266666667	3554.49085
2.27	3577.32206
2.273333333	3600.35561
2.276666667	3622.39842
2.28	3642.25507
2.283333333	3659.00002
2.286666667	3671.63507
2.29	3678.81388
2.293333333	3679.2538
2.296666667	3672.49476
2.3	3659.01658
2.303333333	3639.47247
2.306666667	3614.1363
2.31	3583.33209
2.313333333	3548.239
2.316666667	3510.87651
2.32	3473.12001
2.323333333	3436.04558
2.326666667	3400.40896
2.33	3367.35612
2.333333333	3338.2939
2.336666667	3314.13937
2.34	3294.79556
2.343333333	3279.49508
2.346666667	3267.76177
2.35	3259.78897
2.353333333	3255.85836
2.356666667	3255.69962
2.36	3258.51661
2.363333333	3263.59685
2.366666667	3270.6356
2.37	3279.34707
2.373333333	3289.13532
2.376666667	3299.14654
2.38	3308.65679
2.383333333	3317.87813
2.386666667	3328.07901
2.39	3340.38411
2.393333333	3354.81742
2.396666667	3370.67207
2.4	3387.11357
2.403333333	3403.11468
2.406666667	3417.33165
2.41	3428.18478
2.413333333	3433.87467
2.416666667	3432.77695
2.42	3424.19118
2.423333333	3408.34135
2.426666667	3385.51349
2.43	3355.65838
2.433333333	3318.80458
2.436666667	3275.44781
2.44	3226.72917
2.443333333	3174.52226
2.446666667	3121.14821
2.45	3068.6401
2.453333333	3018.20331
2.456666667	2970.45856
2.46	2925.9862
2.463333333	2885.49169
2.466666667	2849.60144
2.47	2818.62814
2.473333333	2792.65079
2.476666667	2771.67672
2.48	2755.46252
2.483333333	2743.43895
2.486666667	2735.04289
2.49	2729.83822
2.493333333	2727.30107
2.496666667	2726.90386
2.5	2728.36123
2.503333333	2731.56122
2.506666667	2736.42901
2.51	2742.89124
2.513333333	2750.89408
2.516666667	2760.25839
2.52	2770.3272
2.523333333	2780.21807
2.526666667	2789.46939
2.53	2798.12872
2.533333333	2806.76348
2.536666667	2816.37035
2.54	2827.63575
2.543333333	2840.55341
2.546666667	2854.74662
2.55	2869.63033
2.553333333	2884.58542
2.556666667	2899.37431
2.56	2913.95958
2.563333333	2927.85606
2.566666667	2940.5129
2.57	2952.24623
2.573333333	2964.00912
2.576666667	2976.61883
2.58	2990.25952
2.583333333	3004.27166
2.586666667	3017.97281
2.59	3031.52586
2.593333333	3045.23749
2.596666667	3058.67219
2.6	3071.1062
2.603333333	3082.50198
2.606666667	3093.54676
2.61	3104.43395
2.613333333	3114.22229
2.616666667	3122.00378
2.62	3128.01021
2.623333333	3133.23554
2.626666667	3138.58912
2.63	3144.4206
2.633333333	3150.55355
2.636666667	3156.81765
2.64	3163.32948
2.643333333	3170.30691
2.646666667	3178.07226
2.65	3187.23721
2.653333333	3198.63955
2.656666667	3212.69064
2.66	3228.56688
2.663333333	3244.55901
2.666666667	3259.56493
2.67	3274.09214
2.673333333	3289.73309
2.676666667	3307.79065
2.68	3328.60314
2.683333333	3352.0134
2.686666667	3377.82704
2.69	3405.61175
2.693333333	3434.74136
2.696666667	3464.73271
2.7	3495.09207
2.703333333	3525.38189
2.706666667	3555.77843
2.71	3587.09737
2.713333333	3620.12969
2.716666667	3654.94293
2.72	3690.77704
2.723333333	3726.54888
2.726666667	3761.3651
2.73	3794.93067
2.733333333	3827.59485
2.736666667	3859.35401
2.74	3889.10119
2.743333333	3915.57508
2.746666667	3938.28557
2.75	3957.01152
2.753333333	3971.10412
2.756666667	3979.58074
2.76	3981.70951
2.763333333	3977.44933
2.766666667	3967.50564
2.77	3953.08787
2.773333333	3935.34292
2.776666667	3914.81191
2.78	3891.43962
2.783333333	3865.1691
2.786666667	3836.63674
2.79	3807.06739
2.793333333	3777.38181
2.796666667	3747.8196
2.8	3718.29789
2.803333333	3688.44815
2.806666667	3657.4813
2.81	3624.66232
2.813333333	3589.62393
2.816666667	3551.96379
2.82	3511.23111
2.823333333	3467.56293
2.826666667	3421.91591
2.83	3375.54083
2.833333333	3329.22829
2.836666667	3283.07564
2.84	3237.13153
2.843333333	3192.16229
2.846666667	3149.57281
2.85	3110.54912
2.853333333	3075.34053
2.856666667	3043.64685
2.86	3015.71716
2.863333333	2992.51129
2.866666667	2974.69672
2.87	2962.07822
2.873333333	2954.03909
2.876666667	2950.058
2.88	2949.63446
2.883333333	2951.79736
2.886666667	2955.28736
2.89	2959.79678
2.893333333	2966.27969
2.896666667	2975.57257
2.9	2987.76457
2.903333333	3002.96282
2.906666667	3021.37572
2.91	3042.71767
2.913333333	3066.55639
2.916666667	3092.98029
2.92	3122.10744
2.923333333	3153.34604
2.926666667	3185.94855
2.93	3220.07725
2.933333333	3256.81493
2.936666667	3297.16154
2.94	3341.22683
2.943333333	3388.5494
2.946666667	3438.9261
2.95	3492.16605
2.953333333	3547.17756
2.956666667	3602.45162
2.96	3657.3141
2.963333333	3711.86846
2.966666667	3766.21849
2.97	3819.94717
2.973333333	3871.79656
2.976666667	3920.21557
2.98	3964.30742
2.983333333	4003.82227
2.986666667	4038.80586
2.99	4069.46387
2.993333333	4095.83576
2.996666667	4117.86945
3	4135.94539
3.003333333	4150.73029
3.006666667	4162.45556
3.01	4170.72472
3.013333333	4174.87928
3.016666667	4174.35374
3.02	4169.04817
3.023333333	4159.35099
3.026666667	4145.5238
3.03	4127.43876
3.033333333	4104.94011
3.036666667	4077.74774
3.04	4044.9411
3.043333333	4005.25944
3.046666667	3958.11146
3.05	3904.02637
3.053333333	3844.19108
3.056666667	3779.61413
3.06	3710.89179
3.063333333	3638.92708
3.066666667	3565.39604
3.07	3492.26458
3.073333333	3421.30741
3.076666667	3354.09469
3.08	3291.7534
3.083333333	3234.66944
3.086666667	3182.97633
3.09	3137.22376
3.093333333	3098.12577
3.096666667	3065.92106
3.1	3040.20238
3.103333333	3020.02186
3.106666667	3004.28155
3.11	2992.39943
3.113333333	2984.41463
3.116666667	2980.27974
3.12	2979.2108
3.123333333	2979.93331
3.126666667	2981.58983
3.13	2983.95676
3.133333333	2986.71451
3.136666667	2989.46131
3.14	2992.59685
3.143333333	2996.99593
3.146666667	3002.61495
3.15	3008.47427
3.153333333	3014.05438
3.156666667	3019.75637
3.16	3026.09643
3.163333333	3033.45124
3.166666667	3042.46978
3.17	3053.84841
3.173333333	3067.87754
3.176666667	3084.50947
3.18	3103.15914
3.183333333	3122.59244
3.186666667	3142.00418
3.19	3161.84224
3.193333333	3183.01279
3.196666667	3205.99427
3.2	3231.15318
3.203333333	3259.12472
3.206666667	3290.33773
3.21	3324.66071
3.213333333	3361.77521
3.216666667	3401.52995
3.22	3443.60396
3.223333333	3486.97211
3.226666667	3530.24665
3.23	3572.30669
3.233333333	3612.1275
3.236666667	3648.71227
3.24	3681.59445
3.243333333	3710.57432
3.246666667	3734.80191
3.25	3752.84438
3.253333333	3763.26814
3.256666667	3764.69292
3.26	3755.98857
3.263333333	3736.42475
3.266666667	3705.41044
3.27	3662.69708
3.273333333	3608.7775
3.276666667	3544.79382
3.28	3472.43987
3.283333333	3393.8464
3.286666667	3311.08897
3.29	3225.66695
3.293333333	3138.38764
3.296666667	3049.84463
3.3	2960.97234
3.303333333	2872.89569
3.306666667	2786.5917
3.31	2703.24603
3.313333333	2624.48637
3.316666667	2551.61874
3.32	2484.89755
3.323333333	2423.8651
3.326666667	2368.21651
3.33	2317.95705
3.333333333	2272.69268
3.336666667	2231.31149
3.34	2192.82226
3.343333333	2157.32343
3.346666667	2125.74893
3.35	2098.9781
3.353333333	2077.3524
3.356666667	2060.23999
3.36	2046.12323
3.363333333	2033.86498
3.366666667	2023.6544
3.37	2016.55049
3.373333333	2013.40473
3.376666667	2014.24481
3.38	2018.38518
3.383333333	2024.59062
3.386666667	2031.26869
3.39	2037.19176
3.393333333	2042.16117
3.396666667	2046.76473
3.4	2051.52129
3.403333333	2056.46686
3.406666667	2061.42204
3.41	2066.16715
3.413333333	2070.31441
3.416666667	2073.48732
3.42	2075.70403
3.423333333	2077.35249
3.426666667	2078.94717
3.43	2080.89524
3.433333333	2083.43944
3.436666667	2086.94818
3.44	2091.79943
3.443333333	2097.72276
3.446666667	2103.72445
3.45	2108.7299
3.453333333	2112.07206
3.456666667	2113.72069
3.46	2114.40184
3.463333333	2115.02576
3.466666667	2115.83227
3.47	2116.77536
3.473333333	2118.43257
3.476666667	2121.39094
3.48	2125.03583
3.483333333	2127.97906
3.486666667	2129.47959
3.49	2129.84722
3.493333333	2129.74501
3.496666667	2129.7007
3.5	2130.16789
3.503333333	2131.34758
3.506666667	2132.79222
3.51	2133.76261
3.513333333	2134.07595
3.516666667	2134.05468
3.52	2133.70694
3.523333333	2132.56855
3.526666667	2130.34371
3.53	2127.14229
3.533333333	2123.14894
3.536666667	2118.48148
3.54	2113.05412
3.543333333	2106.63177
3.546666667	2099.52466
3.55	2092.51006
3.553333333	2085.55637
3.556666667	2077.57411
3.56	2067.54559
3.563333333	2055.18678
3.566666667	2041.09612
3.57	2026.49679
3.573333333	2012.15257
3.576666667	1998.05213
3.58	1984.1448
3.583333333	1970.54419
3.586666667	1957.44144
3.59	1945.11726
3.593333333	1933.67655
3.596666667	1922.91231
3.6	1912.78295
3.603333333	1903.81516
3.606666667	1896.42166
3.61	1890.16974
3.613333333	1884.37413
3.616666667	1878.87823
3.62	1874.30056
3.623333333	1872.00209
3.626666667	1872.86179
3.63	1876.02286
3.633333333	1879.81697
3.636666667	1883.37126
3.64	1886.8112
3.643333333	1890.38086
3.646666667	1893.69413
3.65	1896.02403
3.653333333	1897.12864
3.656666667	1897.44277
3.66	1897.49156
3.663333333	1897.49986
3.666666667	1897.65785
3.67	1897.96715
3.673333333	1897.69617
3.676666667	1895.78513
3.68	1891.69789
3.683333333	1885.48357
3.686666667	1877.1984
3.69	1866.69924
3.693333333	1854.224
3.696666667	1840.73835
3.7	1827.38909
3.703333333	1814.83511
3.706666667	1803.14958
3.71	1792.32428
3.713333333	1782.79178
3.716666667	1774.92206
3.72	1768.12956
3.723333333	1761.48337
3.726666667	1755.05278
3.73	1749.8068
3.733333333	1746.4937
3.736666667	1745.11138
3.74	1745.09592
3.743333333	1745.93694
3.746666667	1747.94626
3.75	1752.12533
3.753333333	1758.91675
3.756666667	1767.65671
3.76	1777.7271
3.763333333	1789.23975
3.766666667	1801.86072
3.77	1814.05319
3.773333333	1824.34526
3.776666667	1832.7688
3.78	1840.57437
3.783333333	1849.05544
3.786666667	1859.02915
3.79	1870.85206
3.793333333	1884.18143
3.796666667	1897.75907
3.8	1909.99941
3.803333333	1920.10757
3.806666667	1928.37542
3.81	1935.38223
3.813333333	1941.64431
3.816666667	1948.03983
3.82	1955.39189
3.823333333	1963.29744
3.826666667	1970.19376
3.83	1974.73354
3.833333333	1976.67156
3.836666667	1976.52462
3.84	1974.8465
3.843333333	1972.03607
3.846666667	1968.21987
3.85	1962.77286
3.853333333	1954.51908
3.856666667	1942.91922
3.86	1928.75572
3.863333333	1913.44251
3.866666667	1898.09497
3.87	1883.45026
3.873333333	1870.05272
3.876666667	1858.16554
3.88	1847.83651
3.883333333	1839.17173
3.886666667	1832.53281
3.89	1828.47892
3.893333333	1827.29162
3.896666667	1828.5654
3.9	1831.53635
3.903333333	1835.7385
3.906666667	1841.25501
3.91	1848.61677
3.913333333	1858.3311
3.916666667	1870.3109
3.92	1884.15478
3.923333333	1899.77055
3.926666667	1917.01651
3.93	1935.0381
3.933333333	1952.74039
3.936666667	1969.78897
3.94	1986.56792
3.943333333	2003.45639
3.946666667	2020.64338
3.95	2038.17806
3.953333333	2055.97645
3.956666667	2074.09576
3.96	2092.64126
3.963333333	2111.11522
3.966666667	2128.40381
3.97	2143.59818
3.973333333	2156.45791
3.976666667	2167.3655
3.98	2177.42413
3.983333333	2188.17057
3.986666667	2200.4524
3.99	2213.94321
3.993333333	2228.05816
3.996666667	2242.71007
4	2258.0697
4.003333333	2274.12702
4.006666667	2290.7364
4.01	2307.8202
4.013333333	2325.1852
4.016666667	2342.38285
4.02	2358.96041
4.023333333	2374.68809
4.026666667	2389.51283
4.03	2403.43252
4.033333333	2416.56102
4.036666667	2429.08367
4.04	2440.88018
4.043333333	2451.32878
4.046666667	2459.57917
4.05	2465.2381
4.053333333	2468.93944
4.056666667	2471.89203
4.06	2474.82198
4.063333333	2477.61763
4.066666667	2479.83604
4.07	2481.18928
4.073333333	2481.42698
4.076666667	2480.24535
4.08	2477.68703
4.083333333	2474.07674
4.086666667	2469.60738
4.09	2464.54345
4.093333333	2459.36737
4.096666667	2454.33306
4.1	2449.15866
4.103333333	2443.16927
4.106666667	2435.65938
4.11	2426.58726
4.113333333	2417.04326
4.116666667	2408.44083
4.12	2401.22094
4.123333333	2394.67269
4.126666667	2387.95892
4.13	2381.06154
4.133333333	2374.52168
4.136666667	2368.734
4.14	2364.08422
4.143333333	2361.11726
4.146666667	2359.97925
4.15	2360.41167
4.153333333	2362.42591
4.156666667	2366.35554
4.16	2372.40324
4.163333333	2380.47424
4.166666667	2390.28684
4.17	2401.52792
4.173333333	2413.93444
4.176666667	2427.20224
4.18	2441.14862
4.183333333	2456.26455
4.186666667	2473.5714
4.19	2493.45048
4.193333333	2514.88726
4.196666667	2535.95161
4.2	2554.799
4.203333333	2570.55565
4.206666667	2583.64407
4.21	2595.20027
4.213333333	2606.3343
4.216666667	2618.01127
4.22	2630.86036
4.223333333	2644.34446
4.226666667	2656.62248
4.23	2666.10532
4.233333333	2672.93883
4.236666667	2678.72746
4.24	2685.26641
4.243333333	2693.40082
4.246666667	2702.68233
4.25	2712.0686
4.253333333	2720.84378
4.256666667	2728.99147
4.26	2736.97252
4.263333333	2745.28141
4.266666667	2754.12897
4.27	2763.31251
4.273333333	2772.59673
4.276666667	2782.31303
4.28	2793.22179
4.283333333	2805.85342
4.286666667	2820.17298
4.29	2835.78212
4.293333333	2852.30717
4.296666667	2869.57125
4.3	2887.45127
4.303333333	2905.58274
4.306666667	2923.51277
4.31	2941.26465
4.313333333	2959.36805
4.316666667	2978.23621
4.32	2997.64466
4.323333333	3017.06964
4.326666667	3036.64435
4.33	3057.17173
4.333333333	3079.06899
4.336666667	3101.98616
4.34	3125.30471
4.343333333	3148.65723
4.346666667	3172.27988
4.35	3196.78348
4.353333333	3222.3191
4.356666667	3248.28085
4.36	3274.13019
4.363333333	3299.98502
4.366666667	3326.0894
4.37	3352.3679
4.373333333	3378.60235
4.376666667	3404.63655
4.38	3430.58917
4.383333333	3457.06966
4.386666667	3484.88621
4.39	3514.44408
4.393333333	3545.64852
4.396666667	3577.94818
4.4	3610.45924
4.403333333	3642.80362
4.406666667	3675.32914
4.41	3708.1326
4.413333333	3740.88661
4.416666667	3773.75682
4.42	3807.57315
4.423333333	3843.05476
4.426666667	3880.44302
4.43	3919.73927
4.433333333	3960.62849
4.436666667	4002.13822
4.44	4043.01714
4.443333333	4082.50284
4.446666667	4120.19723
4.45	4155.33403
4.453333333	4186.74955
4.456666667	4213.56757
4.46	4235.62184
4.463333333	4253.43509
4.466666667	4267.8514
4.47	4279.28098
4.473333333	4287.43989
4.476666667	4292.06622
4.48	4293.36956
4.483333333	4291.5862
4.486666667	4286.65537
4.49	4278.44823
4.493333333	4267.13834
4.496666667	4253.5537
4.5	4239.3897
4.503333333	4226.98212
4.506666667	4218.70407
4.51	4216.57145
4.513333333	4222.0483
4.516666667	4235.85005
4.52	4258.43511
4.523333333	4290.96399
4.526666667	4334.93834
4.53	4390.45898
4.533333333	4455.71932
4.536666667	4528.97611
4.54	4610.579
4.543333333	4702.33623
4.546666667	4805.29509
4.55	4918.98267
4.553333333	5042.41759
4.556666667	5174.96797
4.56	5316.27279
4.563333333	5466.08474
4.566666667	5624.46819
4.57	5791.58953
4.573333333	5967.1266
4.576666667	6150.32259
4.58	6340.68558
4.583333333	6538.67174
4.586666667	6745.87046
4.59	6964.12419
4.593333333	7194.25343
4.596666667	7436.01371
4.6	7689.0687
4.603333333	7953.37494
4.606666667	8228.8425
4.61	8515.38664
4.613333333	8813.46279
4.616666667	9124.01094
4.62	9447.6084
4.623333333	9784.08124
4.626666667	10132.90015
4.63	10493.48835
4.633333333	10865.42977
4.636666667	11248.90447
4.64	11644.93557
4.643333333	12055.11815
4.646666667	12480.9903
4.65	12923.23859
4.653333333	13381.34101
4.656666667	13853.96311
4.66	14339.26614
4.663333333	14834.82537
4.666666667	15337.74092
4.67	15845.02169
4.673333333	16353.98401
4.676666667	16862.14485
4.68	17366.1464
4.683333333	17860.51224
4.686666667	18337.48155
4.69	18788.03453
4.693333333	19203.17613
4.696666667	19574.18486
4.7	19891.87374
4.703333333	20147.1312
4.706666667	20333.50191
4.71	20449.35123
4.713333333	20498.29868
4.716666667	20488.82765
4.72	20433.40944
4.723333333	20346.90016
4.726666667	20244.32182
4.73	20138.68599
4.733333333	20040.06006
4.736666667	19956.16582
4.74	19893.16487
4.743333333	19855.14646
4.746666667	19842.63906
4.75	19851.86756
4.753333333	19875.23525
4.756666667	19902.8782
4.76	19925.10629
4.763333333	19934.22792
4.766666667	19925.44105
4.77	19897.59326
4.773333333	19853.16586
4.776666667	19797.23196
4.78	19735.98898
4.783333333	19675.25324
4.786666667	19619.79588
4.79	19573.47654
4.793333333	19538.6224
4.796666667	19514.60866
4.8	19497.52468
4.803333333	19481.56074
4.806666667	19460.50752
4.81	19428.25866
4.813333333	19379.33874
4.816666667	19310.13873
4.82	19219.80856
4.823333333	19110.26457
4.826666667	18985.82874
4.83	18852.82445
4.833333333	18719.00049
4.836666667	18592.19459
4.84	18478.64942
4.843333333	18382.4827
4.846666667	18306.16578
4.85	18250.69265
4.853333333	18215.39342
4.856666667	18198.28783
4.86	18197.03651
4.863333333	18209.57394
4.866666667	18233.89429
4.87	18267.73016
4.873333333	18309.31621
4.876666667	18358.67106
4.88	18417.58249
4.883333333	18488.1224
4.886666667	18571.64699
4.89	18669.44386
4.893333333	18783.23086
4.896666667	18914.27912
4.9	19062.90366
4.903333333	19229.1379
4.906666667	19413.08897
4.91	19614.40246
4.913333333	19831.4308
4.916666667	20060.47302
4.92	20296.05732
4.923333333	20532.33784
4.926666667	20763.89452
4.93	20985.75944
4.933333333	21194.04164
4.936666667	21386.81668
4.94	21564.18471
4.943333333	21728.27476
4.946666667	21883.50868
4.95	22035.63223
4.953333333	22190.12736
4.956666667	22351.64109
4.96	22523.58148
4.963333333	22707.56922
4.966666667	22903.85223
4.97	23112.2187
4.973333333	23332.36774
4.976666667	23564.09873
4.98	23808.16583
4.983333333	24067.38919
4.986666667	24346.66691
4.99	24651.87018
4.993333333	24988.77194
4.996666667	25362.76826
5	25779.60598
5.003333333	26246.06014
5.006666667	26769.46305
5.01	27356.75073
5.013333333	28014.21978
5.016666667	28748.22059
5.02	29565.86962
5.023333333	30475.57993
5.026666667	31488.52198
5.03	32621.30017
5.033333333	33899.47288
5.036666667	35362.33412
5.04	37069.19329
5.043333333	39105.90596
5.046666667	41589.00619
5.05	44661.40147
5.053333333	48469.38966
5.056666667	53113.91832
5.06	58581.50138
5.063333333	64675.23499
5.066666667	70976.36982
5.07	76865.32395
5.073333333	81613.04879
5.076666667	84524.15471
5.08	85089.28438
5.083333333	83099.58163
5.086666667	78690.02354
5.09	72302.89576
5.093333333	64588.40104
5.096666667	56275.80488
5.1	48050.04635
5.103333333	40459.52856
5.106666667	33868.29679
5.11	28453.04728
5.113333333	24234.20828
5.116666667	21124.58896
5.12	18979.55797
5.123333333	17636.72377
5.126666667	16938.72978
5.13	16738.7187
5.133333333	16894.75705
5.136666667	17265.26287
5.14	17714.19386
5.143333333	18123.87118
5.146666667	18408.04478
5.15	18519.8431
5.153333333	18451.73151
5.156666667	18227.81121
5.16	17892.11067
5.163333333	17496.7428
5.166666667	17092.10381
5.17	16720.29112
5.173333333	16412.78565
5.176666667	16191.64028
5.18	16071.19796
5.183333333	16058.11003
5.186666667	16149.44142
5.19	16330.34368
5.193333333	16573.90379
5.196666667	16845.45097
5.2	17111.49921
5.203333333	17350.13685
5.206666667	17557.44515
5.21	17745.81839
5.213333333	17934.37454
5.216666667	18135.70348
5.22	18344.80787
5.223333333	18535.65227
5.226666667	18668.01114
5.23	18701.5256
5.233333333	18609.36845
5.236666667	18386.37944
5.24	18051.03405
5.243333333	17640.90664
5.246666667	17202.36661
5.25	16779.63581
5.253333333	16408.2955
5.256666667	16112.8092
5.26	15905.72375
5.263333333	15788.37146
5.266666667	15753.60686
5.27	15790.05461
5.273333333	15885.95576
5.276666667	16031.40871
5.28	16219.60372
5.283333333	16447.77282
5.286666667	16718.23849
5.29	17039.52692
5.293333333	17426.98053
5.296666667	17901.6458
5.3	18485.31709
5.303333333	19191.08246
5.306666667	20012.59756
5.31	20918.24494
5.313333333	21856.04586
5.316666667	22770.01569
5.32	23620.74003
5.323333333	24399.32429
5.326666667	25128.24848
5.33	25851.47726
5.333333333	26621.37849
5.336666667	27487.11753
5.34	28484.62442
5.343333333	29628.06876
5.346666667	30903.80861
5.35	32268.59604
5.353333333	33654.3174
5.356666667	34978.99063
5.36	36161.016
5.363333333	37132.96685
5.366666667	37850.93331
5.37	38297.34484
5.373333333	38478.8976
5.376666667	38422.70618
5.38	38172.04871
5.383333333	37781.52834
5.386666667	37311.88227
5.39	36824.96576
5.393333333	36379.09952
5.396666667	36024.79661
5.4	35801.5082
5.403333333	35736.75633
5.406666667	35848.653
5.41	36152.02148
5.413333333	36667.07387
5.416666667	37426.97756
5.42	38478.70797
5.423333333	39872.50326
5.426666667	41638.05731
5.43	43750.87497
5.433333333	46099.67292
5.436666667	48470.75477
5.44	50563.90815
5.443333333	52043.70583
5.446666667	52613.58005
5.45	52088.94223
5.453333333	50445.74343
5.456666667	47829.94069
5.46	44526.83876
5.463333333	40901.49819
5.466666667	37328.51648
5.47	34130.05322
5.473333333	31535.0023
5.476666667	29663.16559
5.48	28530.92471
5.483333333	28071.54944
5.486666667	28162.72583
5.49	28654.72119
5.493333333	29394.94458
5.496666667	30246.74257
5.5	31101.51307
5.503333333	31884.57607
5.506666667	32555.76365
5.51	33105.58972
5.513333333	33548.00305
5.516666667	33911.44072
5.52	34230.27851
5.523333333	34537.81235
5.526666667	34861.33312
5.53	35220.1696
5.533333333	35626.69488
5.536666667	36088.4511
5.54	36609.58151
5.543333333	37190.89934
5.546666667	37827.30336
5.55	38502.02992
5.553333333	39181.11799
5.556666667	39812.44889
5.56	40330.8105
5.563333333	40668.75807
5.566666667	40772.04745
5.57	40616.34425
5.573333333	40221.38597
5.576666667	39659.03204
5.58	39053.27633
5.583333333	38575.22879
5.586666667	38436.98257
5.59	38883.8643
5.593333333	40182.10178
5.596666667	42597.8975
5.6	46363.10369
5.603333333	51626.15751
5.606666667	58396.15448
5.61	66497.2844
5.613333333	75553.16835
5.616666667	85015.00109
5.62	94235.31555
5.623333333	102574.12749
5.626666667	109513.21352
5.63	114750.39141
5.633333333	118248.61092
5.636666667	120224.39981
5.64	121076.64598
5.643333333	121281.65649
5.646666667	121301.44416
5.65	121541.9126
5.653333333	122356.39205
5.656666667	124051.60435
5.66	126846.47262
5.663333333	130767.24266
5.666666667	135520.10068
5.67	140424.43626
5.673333333	144477.45344
5.676666667	146557.99856
5.68	145707.38686
5.683333333	141388.01868
5.686666667	133629.93041
5.69	123022.22504
5.693333333	110566.22958
5.696666667	97450.90839
5.7	84824.46723
5.703333333	73623.16283
5.706666667	64488.05094
5.71	57760.05338
5.713333333	53508.05039
5.716666667	51545.08375
5.72	51434.32813
5.723333333	52529.66418
5.726666667	54082.98804
5.73	55397.25408
5.733333333	55965.9591
5.736666667	55548.20785
5.74	54166.68242
5.743333333	52045.68648
5.746666667	49516.78683
5.75	46920.44467
5.753333333	44527.43693
5.756666667	42495.05349
5.76	40862.32979
5.763333333	39576.83796
5.766666667	38536.86161
5.77	37632.51937
5.773333333	36775.53515
5.776666667	35914.55646
5.78	35037.91401
5.783333333	34166.07742
5.786666667	33335.95419
5.79	32583.70024
5.793333333	31934.76857
5.796666667	31402.89601
5.8	30992.14395
5.803333333	30696.84514
5.806666667	30498.84839
5.81	30363.64038
5.813333333	30238.417
5.816666667	30056.21904
5.82	29747.79536
5.823333333	29258.51081
5.826666667	28564.22107
5.83	27678.94779
5.833333333	26651.03949
5.836666667	25550.6897
5.84	24454.06548
5.843333333	23428.73026
5.846666667	22524.13454
5.85	21768.82318
5.853333333	21172.85459
5.856666667	20732.31573
5.86	20433.92462
5.863333333	20259.19449
5.866666667	20188.05522
5.87	20201.28182
5.873333333	20281.23884
5.876666667	20412.18782
5.88	20581.09
5.883333333	20778.68549
5.886666667	21001.44158
5.89	21253.74407
5.893333333	21547.81354
5.896666667	21900.89625
5.9	22330.80047
5.903333333	22849.77593
5.906666667	23458.7423
5.91	24146.53657
5.913333333	24895.91969
5.916666667	25693.21383
5.92	26536.38971
5.923333333	27437.102
5.926666667	28415.50941
5.93	29490.07044
5.933333333	30665.34415
5.936666667	31921.43939
5.94	33209.76172
5.943333333	34458.83177
5.946666667	35589.91094
5.95	36536.52551
5.953333333	37259.41326
5.956666667	37750.2121
5.96	38021.63572
5.963333333	38088.40075
5.966666667	37948.61511
5.97	37575.94025
5.973333333	36927.81166
5.976666667	35967.3212
5.98	34691.49994
5.983333333	33157.59222
5.986666667	31500.43162
5.99	29937.37501
5.993333333	28758.00752
5.996666667	28295.32683
6	28877.6202
6.003333333	30765.88341
6.006666667	34091.68193
6.01	38818.51172
6.013333333	44747.13836
6.016666667	51571.48039
6.02	58967.05545
6.023333333	66668.5969
6.026666667	74488.98207
6.03	82262.03872
6.033333333	89743.47464
6.036666667	96539.68595
6.04	102123.75651
6.043333333	105945.07097
6.046666667	107580.82572
6.05	106856.65002
6.053333333	103889.67307
6.056666667	99054.02642
6.06	92898.33638
6.063333333	86044.03193
6.066666667	79080.5729
6.07	72469.74087
6.073333333	66480.18446
6.076666667	61177.65749
6.08	56475.99191
6.083333333	52222.35535
6.086666667	48277.7056
6.09	44565.9618
6.093333333	41087.68534
6.096666667	37911.15832
6.1	35160.10218
6.103333333	33013.3914
6.106666667	31720.85913
6.11	31623.742
6.113333333	33152.98171
6.116666667	36775.11664
6.12	42877.19488
6.123333333	51622.20314
6.126666667	62838.6839
6.13	76008.57839
6.133333333	90374.29902
6.136666667	105116.88522
6.14	119509.40171
6.143333333	132962.22404
6.146666667	144949.39458
6.15	154891.22057
6.153333333	162101.30618
6.156666667	165863.07182
6.16	165617.99509
6.163333333	161179.93695
6.166666667	152871.7221
6.17	141514.53783
6.173333333	128266.31861
6.176666667	114369.00048
6.18	100896.76327
6.183333333	88586.74579
6.186666667	77791.22804
6.19	68539.59361
6.193333333	60662.23329
6.196666667	53919.94981
6.2	48098.43402
6.203333333	43052.7983
6.206666667	38708.36452
6.21	35035.57493
6.213333333	32018.68716
6.216666667	29632.10034
6.22	27829.80956
6.223333333	26546.58855
6.226666667	25705.75892
6.23	25228.56762
6.233333333	25042.02229
6.236666667	25083.64013
6.24	25302.80437
6.243333333	25658.86133
6.246666667	26116.7796
6.25	26642.34641
6.253333333	27198.70509
6.256666667	27744.33666
6.26	28232.17886
6.263333333	28611.52287
6.266666667	28833.93959
6.27	28861.65595
6.273333333	28675.73749
6.276666667	28281.18977
6.28	27707.42246
6.283333333	27004.61106
6.286666667	26236.4819
6.29	25471.00303
6.293333333	24771.73401
6.296666667	24191.18964
6.3	23766.10864
6.303333333	23514.78413
6.306666667	23437.0603
6.31	23516.97282
6.313333333	23726.98834
6.316666667	24032.64626
6.32	24397.24578
6.323333333	24787.07663
6.326666667	25177.42154
6.33	25558.51814
6.333333333	25940.11145
6.336666667	26352.81572
6.34	26844.60306
6.343333333	27471.71437
6.346666667	28284.67082
6.35	29312.78002
6.353333333	30551.80188
6.356666667	31957.95253
6.36	33450.00542
6.363333333	34918.87357
6.366666667	36241.52416
6.37	37295.85852
6.373333333	37975.22717
6.376666667	38203.21017
6.38	37947.42494
6.383333333	37228.2757
6.386666667	36118.81789
6.39	34734.13663
6.393333333	33211.87349
6.396666667	31688.68792
6.4	30279.23285
6.403333333	29063.52109
6.406666667	28085.16589
6.41	27358.62719
6.413333333	26879.94987
6.416666667	26635.52905
6.42	26607.11059
6.423333333	26772.73798
6.426666667	27103.16126
6.43	27556.47089
6.433333333	28076.26526
6.436666667	28595.76703
6.44	29046.96654
6.443333333	29372.77263
6.446666667	29538.52591
6.45	29539.008
6.453333333	29399.95437
6.456666667	29174.75774
6.46	28936.77322
6.463333333	28768.44317
6.466666667	28750.02642
6.47	28951.44636
6.473333333	29429.27051
6.476666667	30228.10021
6.48	31384.91523
6.483333333	32934.96373
6.486666667	34915.98016
6.49	37366.31296
6.493333333	40314.39796
6.496666667	43759.02932
6.5	47640.72919
6.503333333	51809.48169
6.506666667	56002.89419
6.51	59852.60094
6.513333333	62930.2349
6.516666667	64828.3258
6.52	65253.71903
6.523333333	64102.28645
6.526666667	61488.8418
6.53	57723.03461
6.533333333	53240.71098
6.536666667	48513.23016
6.54	43962.37895
6.543333333	39902.38987
6.546666667	36517.32636
6.55	33870.77911
6.553333333	31937.32545
6.556666667	30642.4848
6.56	29899.83775
6.563333333	29636.28299
6.566666667	29799.43682
6.57	30348.04827
6.573333333	31233.07875
6.576666667	32378.85547
6.58	33673.18323
6.583333333	34973.47297
6.586666667	36129.54645
6.59	37015.57091
6.593333333	37559.23947
6.596666667	37758.05598
6.6	37678.71006
6.603333333	37442.52945
6.606666667	37205.9055
6.61	37146.09437
6.613333333	37457.35094
6.616666667	38352.80911
6.62	40058.46091
6.623333333	42782.77648
6.626666667	46655.09287
6.63	51648.27432
6.633333333	57522.37927
6.636666667	63825.66991
6.64	69965.73513
6.643333333	75331.96097
6.646666667	79427.87143
6.65	81970.52252
[truncated: 2,805 more rows]

## Sheet: Figure3f_t24h
CHROMATOGRAM
D:\data\Frederic\Bases modifiees\LCMS\Colonne Thermo Hypersil Gold aQ 100 -2.1 -1.9u\SVG-MSSimple\SVG-230203-Mena\SVG-230203-G.raw
Data points: 4801
Time(min)	Relative Absorbance
0
0.003333333	0.02465
0.006666667	0.31186
0.01	1.54614
0.013333333	4.5465
0.016666667	9.55556
0.02	15.98612
0.023333333	22.6769
0.026666667	28.41624
0.03	32.52736
0.033333333	34.68375
0.036666667	34.23429
0.04	30.49298
0.043333333	23.61412
0.046666667	14.8632
0.05	6.05134
0.053333333	-1.80473
0.056666667	-9.37883
0.06	-18.19612
0.063333333	-29.0825
0.066666667	-41.96626
0.07	-56.81353
0.073333333	-73.72651
0.076666667	-92.30563
0.08	-111.64398
0.083333333	-130.86066
0.086666667	-149.41144
0.09	-166.94163
0.093333333	-182.95865
0.096666667	-196.96428
0.1	-208.88023
0.103333333	-218.51447
0.106666667	-224.8055
0.11	-226.65353
0.113333333	-223.99225
0.116666667	-217.36899
0.12	-207.2753
0.123333333	-194.16295
0.126666667	-178.57153
0.13	-161.53818
0.133333333	-144.7257
0.136666667	-129.1895
0.14	-114.51002
0.143333333	-99.86025
0.146666667	-85.29802
0.15	-71.64359
0.153333333	-59.63101
0.156666667	-49.54543
0.16	-41.13471
0.163333333	-33.48695
0.166666667	-25.58833
0.17	-17.40603
0.173333333	-10.232
0.176666667	-5.60622
0.18	-4.12035
0.183333333	-5.71349
0.186666667	-10.25405
0.19	-17.27802
0.193333333	-25.96525
0.196666667	-35.45612
0.2	-45.03566
0.203333333	-54.28462
0.206666667	-62.86149
0.21	-70.37758
0.213333333	-76.97054
0.216666667	-83.53022
0.22	-90.94125
0.223333333	-99.23506
0.226666667	-107.44587
0.23	-113.96985
0.233333333	-117.28879
0.236666667	-117.12289
0.24	-114.57637
0.243333333	-110.81089
0.246666667	-106.25118
0.25	-100.80408
0.253333333	-94.27745
0.256666667	-86.93391
0.26	-79.68327
0.263333333	-73.38902
0.266666667	-68.04159
0.27	-62.8865
0.273333333	-57.23208
0.276666667	-51.07693
0.28	-45.16567
0.283333333	-40.21553
0.286666667	-36.12641
0.29	-32.37433
0.293333333	-28.7468
0.296666667	-25.31776
0.3	-22.42302
0.303333333	-20.80922
0.306666667	-21.21395
0.31	-23.83223
0.313333333	-28.22791
0.316666667	-33.58348
0.32	-39.49953
0.323333333	-46.62895
0.326666667	-55.74519
0.33	-66.53681
0.333333333	-78.08197
0.336666667	-89.8394
0.34	-101.83723
0.343333333	-114.32916
0.346666667	-127.21725
0.35	-139.88501
0.353333333	-151.65715
0.356666667	-162.14298
0.36	-171.25607
0.363333333	-179.05435
0.366666667	-185.36966
0.37	-189.63279
0.373333333	-191.17729
0.376666667	-189.46485
0.38	-184.09642
0.383333333	-175.20637
0.386666667	-163.64396
0.39	-150.19729
0.393333333	-135.11245
0.396666667	-118.82688
0.4	-102.4646
0.403333333	-86.9771
0.406666667	-72.47196
0.41	-58.81339
0.413333333	-46.10446
0.416666667	-34.44957
0.42	-23.71164
0.423333333	-13.68196
0.426666667	-4.78284
0.43	1.75381
0.433333333	4.89846
0.436666667	4.56119
0.44	1.50207
0.443333333	-2.78605
0.446666667	-6.60447
0.45	-9.11493
0.453333333	-10.79572
0.456666667	-12.77412
0.46	-15.98311
0.463333333	-21.09914
0.466666667	-28.40873
0.47	-37.21682
0.473333333	-46.29549
0.476666667	-55.20725
0.48	-64.49586
0.483333333	-74.30261
0.486666667	-83.44674
0.49	-90.45195
0.493333333	-95.04022
0.496666667	-98.17509
0.5	-100.92716
0.503333333	-103.81568
0.506666667	-107.0097
0.51	-110.29452
0.513333333	-112.85105
0.516666667	-113.65715
0.52	-112.26786
0.523333333	-109.10759
0.526666667	-104.83774
0.53	-99.71422
0.533333333	-93.89865
0.536666667	-87.79455
0.54	-81.70346
0.543333333	-75.64966
0.546666667	-69.66251
0.55	-63.89724
0.553333333	-58.38096
0.556666667	-53.02114
0.56	-48.06444
0.563333333	-43.993
0.566666667	-40.97438
0.57	-38.99371
0.573333333	-38.1107
0.576666667	-38.25154
0.58	-39.3105
0.583333333	-41.35616
0.586666667	-44.19745
0.59	-47.06372
0.593333333	-49.3094
0.596666667	-51.42568
0.6	-55.0455
0.603333333	-61.70044
0.606666667	-71.60094
0.61	-83.74006
0.613333333	-96.68154
0.616666667	-109.15474
0.62	-120.52796
0.623333333	-130.72909
0.626666667	-139.64325
0.63	-146.84669
0.633333333	-151.93026
0.636666667	-154.80185
0.64	-155.52872
0.643333333	-154.27663
0.646666667	-151.49763
0.65	-147.69733
0.653333333	-142.92431
0.656666667	-136.69326
0.66	-128.41829
0.663333333	-117.81399
0.666666667	-105.00967
0.67	-90.55981
0.673333333	-75.19897
0.676666667	-59.50005
0.68	-44.0013
0.683333333	-29.39328
0.686666667	-16.11472
0.69	-4.01141
0.693333333	7.14832
0.696666667	17.05899
0.7	25.13449
0.703333333	31.18001
0.706666667	35.36566
0.71	37.41976
0.713333333	36.61284
0.716666667	32.8838
0.72	27.14202
0.723333333	20.49804
0.726666667	13.7549
0.73	7.20764
0.733333333	0.70253
0.736666667	-5.90521
0.74	-12.64367
0.743333333	-19.89643
0.746666667	-28.33322
0.75	-38.07473
0.753333333	-48.41956
0.756666667	-58.35701
0.76	-66.91209
0.763333333	-73.43165
0.766666667	-77.90893
0.77	-80.55935
0.773333333	-81.29603
0.776666667	-80.13494
0.78	-77.61303
0.783333333	-74.39557
0.786666667	-70.81781
0.79	-67.05555
0.793333333	-63.2845
0.796666667	-59.24977
0.8	-53.74476
0.803333333	-44.36861
0.806666667	-28.1326
0.81	-3.07705
0.813333333	30.83117
0.816666667	72.26096
0.82	119.1191
0.823333333	168.6256
0.826666667	217.61258
0.83	263.95856
0.833333333	309.16206
0.836666667	359.61632
0.84	422.11934
0.843333333	491.24884
0.846666667	534.38719
0.85	487.81228
0.853333333	273.72893
0.856666667	-166.43528
0.86	-838.6084
0.863333333	-1677.09605
0.866666667	-2547.10451
0.87	-3268.92785
0.873333333	-3657.06005
0.876666667	-3563.01062
0.88	-2910.63634
0.883333333	-1715.61545
0.886666667	-82.55504
0.89	1824.52572
0.893333333	3832.38612
0.896666667	5807.14449
0.9	7673.93344
0.903333333	9398.58019
0.906666667	10949.5233
0.91	12268.86082
0.913333333	13269.98405
0.916666667	13860.55804
0.92	13977.31637
0.923333333	13616.92524
0.926666667	12853.44854
0.93	11846.91842
0.933333333	10865.869
0.936666667	10358.42167
0.94	11091.89987
0.943333333	14307.96428
0.946666667	21712.80788
0.95	35096.56336
0.953333333	55712.05782
0.956666667	84106.58118
0.96	120987.67242
0.963333333	168498.8457
0.966666667	230575.71824
0.97	312043.76955
0.973333333	416941.51968
0.976666667	546025.30892
0.98	693688.32065
0.983333333	846210.76389
0.986666667	983517.02221
0.99	1084362.69301
0.993333333	1132529.20502
0.996666667	1121229.48374
1	1054225.48908
1.003333333	943826.55212
1.006666667	807035.59759
1.01	661383.8823
1.013333333	521652.23557
1.016666667	398058.48319
1.02	295900.98919
1.023333333	216270.68365
1.026666667	157311.18071
1.03	115560.19033
1.033333333	87062.40542
1.036666667	68121.17835
1.04	55692.40019
1.043333333	47501.43481
1.046666667	41979.52775
1.05	38103.46715
1.053333333	35231.65068
1.056666667	32990.62479
1.06	31182.98406
1.063333333	29699.13298
1.066666667	28459.37105
1.07	27391.51598
1.073333333	26428.78949
1.076666667	25516.03373
1.08	24614.6093
1.083333333	23701.60761
1.086666667	22766.2448
1.09	21806.75274
1.093333333	20827.54902
1.096666667	19836.39257
1.1	18842.54946
1.103333333	17856.12155
1.106666667	16887.63149
1.11	15947.11476
1.113333333	15042.94987
1.116666667	14181.34514
1.12	13366.47023
1.123333333	12600.51473
1.126666667	11883.93415
1.13	11216.3346
1.133333333	10597.26791
1.136666667	10026.01895
1.14	9500.74123
1.143333333	9018.24812
1.146666667	8574.66763
1.15	8165.94103
1.153333333	7787.97055
1.156666667	7436.69502
1.16	7108.03061
1.163333333	6798.14802
1.166666667	6504.45521
1.17	6226.30008
1.173333333	5964.36634
1.176666667	5719.70723
1.18	5493.71064
1.183333333	5288.30281
1.186666667	5105.75297
1.19	4948.33247
1.193333333	4817.33751
1.196666667	4712.12514
1.2	4630.68474
1.203333333	4570.83733
1.206666667	4530.67146
1.21	4508.46645
1.213333333	4502.30567
1.216666667	4509.77632
1.22	4528.46306
1.223333333	4556.43592
1.226666667	4591.897
1.23	4633.05508
1.233333333	4678.95445
1.236666667	4729.86916
1.24	4786.0346
1.243333333	4846.29497
1.246666667	4908.5015
1.25	4970.281
1.253333333	5028.66857
1.256666667	5079.88035
1.26	5120.03711
1.263333333	5145.864
1.266666667	5155.07108
1.27	5146.50581
1.273333333	5120.02814
1.276666667	5076.45901
1.28	5017.46931
1.283333333	4945.31303
1.286666667	4862.9387
1.29	4774.27564
1.293333333	4683.95362
1.296666667	4596.65905
1.3	4516.52443
1.303333333	4446.43421
1.306666667	4387.67669
1.31	4340.35462
1.313333333	4304.26198
1.316666667	4279.66642
1.32	4267.025
1.323333333	4265.74772
1.326666667	4273.82839
1.33	4288.83121
1.333333333	4308.69803
1.336666667	4331.62294
1.34	4356.02571
1.343333333	4381.40022
1.346666667	4409.16014
1.35	4442.68874
1.353333333	4486.87627
1.356666667	4547.73419
1.36	4632.3565
1.363333333	4748.59143
1.366666667	4904.00392
1.37	5104.23512
1.373333333	5351.00219
1.376666667	5640.97463
1.38	5965.89881
1.383333333	6312.75418
1.386666667	6663.76721
1.39	6997.34751
1.393333333	7290.75684
1.396666667	7523.8203
1.4	7681.8741
1.403333333	7757.34148
1.406666667	7750.34068
1.41	7668.38588
1.413333333	7525.04589
1.416666667	7337.56684
1.42	7124.29676
1.423333333	6902.79419
1.426666667	6688.25994
1.43	6492.22614
1.433333333	6322.24525
1.436666667	6182.45369
1.44	6074.19735
1.443333333	5996.71067
1.446666667	5948.3496
1.45	5927.64525
1.453333333	5933.3028
1.456666667	5963.72591
1.46	6016.62921
1.463333333	6089.16395
1.466666667	6178.87823
1.47	6284.61578
1.473333333	6406.5589
1.476666667	6545.48457
1.48	6701.56479
1.483333333	6873.58325
1.486666667	7059.03212
1.49	7254.59313
1.493333333	7456.56397
1.496666667	7660.90429
1.5	7863.01389
1.503333333	8057.7266
1.506666667	8239.25816
1.51	8400.95874
1.513333333	8535.46533
1.516666667	8635.3047
1.52	8693.39868
1.523333333	8703.39534
1.526666667	8660.29718
1.53	8561.32688
1.533333333	8406.38259
1.536666667	8198.01555
1.54	7941.30526
1.543333333	7643.57612
1.546666667	7313.90006
1.55	6962.60517
1.553333333	6600.25632
1.556666667	6236.09207
1.56	5877.66477
1.563333333	5531.77894
1.566666667	5204.61552
1.57	4900.88228
1.573333333	4623.40117
1.576666667	4373.28117
1.58	4150.41955
1.583333333	3954.1337
1.586666667	3783.23686
1.59	3635.505
1.593333333	3507.42759
1.596666667	3395.24044
1.6	3296.65363
1.603333333	3211.02938
1.606666667	3137.79534
1.61	3075.57324
1.613333333	3022.88423
1.616666667	2978.5101
1.62	2941.01764
1.623333333	2909.02203
1.626666667	2881.88974
1.63	2859.43956
1.633333333	2841.04853
1.636666667	2825.6813
1.64	2812.91137
1.643333333	2803.25732
1.646666667	2797.33125
1.65	2795.13939
1.653333333	2796.22543
1.656666667	2799.75495
1.66	2804.33729
1.663333333	2808.86914
1.666666667	2813.56472
1.67	2819.23093
1.673333333	2826.0207
1.676666667	2833.37271
1.68	2840.53844
1.683333333	2847.04054
1.686666667	2852.98427
1.69	2858.89669
1.693333333	2865.15596
1.696666667	2871.71994
1.7	2878.53311
1.703333333	2885.97319
1.706666667	2894.65823
1.71	2904.9412
1.713333333	2916.5394
1.716666667	2928.65528
1.72	2940.69721
1.723333333	2952.65305
1.726666667	2964.93991
1.73	2978.26916
1.733333333	2993.15133
1.736666667	3009.39458
1.74	3026.39828
1.743333333	3043.6096
1.746666667	3060.45987
1.75	3076.35043
1.753333333	3090.97107
1.756666667	3104.37443
1.76	3116.81195
1.763333333	3128.79493
1.766666667	3141.2349
1.77	3154.99552
1.773333333	3170.10766
1.776666667	3185.82531
1.78	3201.33824
1.783333333	3216.26506
1.786666667	3230.84276
1.79	3245.67195
1.793333333	3261.1268
1.796666667	3277.07732
1.8	3293.25543
1.803333333	3309.75972
1.806666667	3326.86445
1.81	3344.55871
1.813333333	3362.70996
1.816666667	3381.46926
1.82	3401.43624
1.823333333	3423.28881
1.826666667	3446.84733
1.83	3470.7441
1.833333333	3493.48252
1.836666667	3514.95089
1.84	3536.48879
1.843333333	3559.15787
1.846666667	3582.73164
1.85	3606.60899
1.853333333	3630.83456
1.856666667	3656.20521
1.86	3683.44433
1.863333333	3712.19935
1.866666667	3741.5938
1.87	3771.46279
1.873333333	3802.33224
1.876666667	3834.89152
1.88	3869.94241
1.883333333	3908.24311
1.886666667	3949.90953
1.89	3994.27262
1.893333333	4040.52355
1.896666667	4088.07441
1.9	4136.48927
1.903333333	4185.54723
1.906666667	4235.19113
1.91	4285.51362
1.913333333	4336.92135
1.916666667	4389.97945
1.92	4445.17421
1.923333333	4503.00254
1.926666667	4564.08683
1.93	4628.99406
1.933333333	4697.91014
1.936666667	4770.76895
1.94	4847.86827
1.943333333	4929.90148
1.946666667	5017.15169
1.95	5109.12593
1.953333333	5205.20349
1.956666667	5305.47718
1.96	5410.97218
1.963333333	5523.08687
1.966666667	5642.62583
1.97	5769.45311
1.973333333	5903.28193
1.976666667	6044.28794
1.98	6192.57293
1.983333333	6347.46599
1.986666667	6507.54769
1.99	6670.48285
1.993333333	6832.1147
1.996666667	6986.65791
2	7128.23771
2.003333333	7251.0518
2.006666667	7348.22172
2.01	7411.78767
2.013333333	7434.05111
2.016666667	7409.10289
2.02	7333.26154
2.023333333	7204.65981
2.026666667	7023.64873
2.03	6793.38352
2.033333333	6519.71174
2.036666667	6211.33816
2.04	5879.70557
2.043333333	5537.31805
2.046666667	5195.64188
2.05	4864.30982
2.053333333	4551.42163
2.056666667	4263.87626
2.06	4007.13199
2.063333333	3784.5697
2.066666667	3597.32575
2.07	3444.77527
2.073333333	3325.07455
2.076666667	3235.60879
2.08	3173.38685
2.083333333	3135.15747
2.086666667	3117.47183
2.09	3117.15468
2.093333333	3131.38025
2.096666667	3157.12585
2.1	3191.65503
2.103333333	3233.50425
2.106666667	3282.08905
2.11	3336.87354
2.113333333	3397.19739
2.116666667	3462.19949
2.12	3530.66667
2.123333333	3601.13762
2.126666667	3672.51673
2.13	3744.62548
2.133333333	3817.88612
2.136666667	3892.83304
2.14	3970.19802
2.143333333	4051.05269
2.146666667	4136.84788
2.15	4229.22914
2.153333333	4329.08364
2.156666667	4435.63953
2.16	4547.05163
2.163333333	4662.02111
2.166666667	4780.75794
2.17	4904.9331
2.173333333	5037.09583
2.176666667	5179.6402
2.18	5334.13296
2.183333333	5501.61437
2.186666667	5682.82568
2.19	5877.80558
2.193333333	6086.09653
2.196666667	6307.83282
2.2	6544.06068
2.203333333	6795.81418
2.206666667	7063.04429
2.21	7343.91126
2.213333333	7634.70703
2.216666667	7930.37002
2.22	8224.56732
2.223333333	8509.11738
2.226666667	8773.7988
2.23	9007.34924
2.233333333	9198.97651
2.236666667	9338.90544
2.24	9418.43697
2.243333333	9430.68228
2.246666667	9371.07944
2.25	9237.39604
2.253333333	9030.60564
2.256666667	8755.98175
2.26	8422.44628
2.263333333	8040.86622
2.266666667	7623.17439
2.27	7182.44373
2.273333333	6732.61979
2.276666667	6287.03532
2.28	5856.8683
2.283333333	5450.87669
2.286666667	5075.82016
2.29	4736.63096
2.293333333	4436.25641
2.296666667	4175.57789
2.3	3953.78359
2.303333333	3769.1491
2.306666667	3619.61307
2.31	3502.62435
2.313333333	3414.71221
2.316666667	3351.55028
2.32	3308.77593
2.323333333	3283.10708
2.326666667	3272.61843
2.33	3275.91549
2.333333333	3291.27531
2.336666667	3316.2584
2.34	3347.95186
2.343333333	3384.02018
2.346666667	3423.48534
2.35	3466.40128
2.353333333	3512.92345
2.356666667	3562.49035
2.36	3613.74897
2.363333333	3665.13556
2.366666667	3715.12121
2.37	3761.75252
2.373333333	3802.48237
2.376666667	3834.91349
2.38	3857.66195
2.383333333	3870.52626
2.386666667	3873.96697
2.39	3868.53696
2.393333333	3854.62818
2.396666667	3832.21368
2.4	3800.92209
2.403333333	3760.75216
2.406666667	3712.66969
2.41	3658.7213
2.413333333	3601.63144
2.416666667	3543.99135
2.42	3487.72799
2.423333333	3434.04195
2.426666667	3383.61637
2.43	3336.92099
2.433333333	3294.17589
2.436666667	3255.31245
2.44	3220.47493
2.443333333	3190.18756
2.446666667	3164.59147
2.45	3143.05871
2.453333333	3124.91179
2.456666667	3109.83825
2.46	3097.32313
2.463333333	3086.33667
2.466666667	3076.05696
2.47	3066.55951
2.473333333	3058.37051
2.476666667	3051.76399
2.48	3046.62676
2.483333333	3042.51038
2.486666667	3038.87695
2.49	3035.60737
2.493333333	3033.25346
2.496666667	3032.57476
2.5	3033.6892
2.503333333	3035.76529
2.506666667	3037.55822
2.51	3038.19291
2.513333333	3037.72956
2.516666667	3037.12364
2.52	3037.43449
2.523333333	3039.25363
2.526666667	3042.80061
2.53	3047.88681
2.533333333	3053.74648
2.536666667	3059.38345
2.54	3064.10284
2.543333333	3067.76875
2.546666667	3070.97938
2.55	3074.63125
2.553333333	3078.89437
2.556666667	3083.2156
2.56	3087.41548
2.563333333	3092.15157
2.566666667	3097.96015
2.57	3104.19617
2.573333333	3109.65877
2.576666667	3113.81188
2.58	3116.77887
2.583333333	3118.97991
2.586666667	3121.14554
2.59	3124.03188
2.593333333	3127.88871
2.596666667	3132.44722
2.6	3137.40293
2.603333333	3142.53345
2.606666667	3147.46623
2.61	3151.86861
2.613333333	3155.84628
2.616666667	3159.88246
2.62	3164.51992
2.623333333	3170.16768
2.626666667	3176.97205
2.63	3184.78804
2.633333333	3193.34476
2.636666667	3202.45379
2.64	3212.15389
2.643333333	3222.87005
2.646666667	3235.45565
2.65	3250.87127
2.653333333	3269.70921
2.656666667	3292.0621
2.66	3317.69095
2.663333333	3346.01655
2.666666667	3376.02681
2.67	3406.56698
2.673333333	3437.14692
2.676666667	3468.4663
2.68	3501.53214
2.683333333	3536.30066
2.686666667	3571.62962
2.69	3606.2627
2.693333333	3639.56433
2.696666667	3671.29003
2.7	3700.76812
2.703333333	3726.6641
2.706666667	3747.62641
2.71	3762.81363
2.713333333	3771.5806
2.716666667	3773.20985
2.72	3767.30417
2.723333333	3753.86161
2.726666667	3732.8549
2.73	3704.11832
2.733333333	3667.7846
2.736666667	3624.98852
2.74	3578.15402
2.743333333	3530.25007
2.746666667	3483.27516
2.75	3437.33248
2.753333333	3391.47287
2.756666667	3345.56115
2.76	3300.98504
2.763333333	3259.52337
2.766666667	3222.36989
2.77	3190.33622
2.773333333	3163.8511
2.776666667	3142.57391
2.78	3125.77323
2.783333333	3113.0395
2.786666667	3104.09458
2.79	3098.2827
2.793333333	3094.88198
2.796666667	3093.45249
2.8	3093.56066
2.803333333	3094.81974
2.806666667	3097.34989
2.81	3101.66392
2.813333333	3108.28299
2.816666667	3117.73047
2.82	3130.34087
2.823333333	3146.06935
2.826666667	3164.64953
2.83	3185.45532
2.833333333	3207.4476
2.836666667	3229.80972
2.84	3252.33774
2.843333333	3275.12461
2.846666667	3298.48034
2.85	3323.00202
2.853333333	3349.08052
2.856666667	3376.49538
2.86	3404.71648
2.863333333	3433.50826
2.866666667	3463.11287
2.87	3493.78708
2.873333333	3525.61257
2.876666667	3559.11514
2.88	3595.48305
2.883333333	3635.50897
2.886666667	3678.61931
2.89	3723.56429
2.893333333	3769.86304
2.896666667	3818.10372
2.9	3869.24919
2.903333333	3924.02555
2.906666667	3982.58413
2.91	4044.64521
2.913333333	4109.93348
2.916666667	4178.27898
2.92	4249.60204
2.923333333	4324.08958
2.926666667	4402.18933
2.93	4484.26197
2.933333333	4570.16039
2.936666667	4658.88737
2.94	4748.74037
2.943333333	4838.14611
2.946666667	4926.2918
2.95	5012.7186
2.953333333	5096.43388
2.956666667	5175.74036
2.96	5249.11386
2.963333333	5316.2901
2.966666667	5378.11239
2.97	5434.80438
2.973333333	5484.71156
2.976666667	5525.10869
2.98	5553.78425
2.983333333	5569.72416
2.986666667	5572.93047
2.99	5563.95318
2.993333333	5543.12327
2.996666667	5509.82807
3	5462.74754
3.003333333	5400.78654
3.006666667	5323.6896
3.01	5232.07227
3.013333333	5127.10185
3.016666667	5010.1433
3.02	4882.6707
3.023333333	4746.50077
3.026666667	4603.92213
3.03	4457.50878
3.033333333	4310.03358
3.036666667	4164.43496
3.04	4023.33308
3.043333333	3888.58403
3.046666667	3761.65099
3.05	3644.05164
3.053333333	3537.06173
3.056666667	3441.36202
3.06	3357.35325
3.063333333	3285.44067
3.066666667	3225.35713
3.07	3175.56135
3.073333333	3134.07585
3.076666667	3099.7455
3.08	3072.44365
3.083333333	3052.32044
3.086666667	3038.96696
3.09	3031.34743
3.093333333	3028.12951
3.096666667	3027.75453
3.1	3028.77834
3.103333333	3030.30325
3.106666667	3032.13952
3.11	3035.10865
3.113333333	3040.66959
3.116666667	3049.45712
3.12	3060.77203
3.123333333	3073.59364
3.126666667	3087.05537
3.13	3100.03332
3.133333333	3111.26498
3.136666667	3120.41064
3.14	3128.57229
3.143333333	3137.3354
3.146666667	3147.97735
3.15	3161.29303
3.153333333	3177.19532
3.156666667	3194.89996
3.16	3213.80897
3.163333333	3233.80802
3.166666667	3254.71129
3.17	3276.02265
3.173333333	3297.61079
3.176666667	3319.91086
3.18	3343.23091
3.183333333	3367.76305
3.186666667	3393.98235
3.19	3422.26346
3.193333333	3452.3558
3.196666667	3483.1344
3.2	3512.93871
3.203333333	3540.64507
3.206666667	3565.9182
3.21	3588.09162
3.213333333	3605.4696
3.216666667	3616.06904
3.22	3618.68847
3.223333333	3613.01073
3.226666667	3599.10067
3.23	3577.25164
3.233333333	3548.05628
3.236666667	3512.1144
3.24	3469.44383
3.243333333	3419.6085
3.246666667	3362.95345
3.25	3301.2459
3.253333333	3236.70682
3.256666667	3170.81264
3.26	3104.18757
3.263333333	3037.45017
3.266666667	2971.68275
3.27	2907.89035
3.273333333	2846.44005
3.276666667	2787.047
3.28	2729.07847
3.283333333	2672.06688
3.286666667	2616.33191
3.29	2563.06607
3.293333333	2513.29089
3.296666667	2466.93117
3.3	2423.63269
3.303333333	2383.867
3.306666667	2348.2087
3.31	2316.3103
3.313333333	2287.48176
3.316666667	2261.71884
3.32	2239.59654
3.323333333	2221.22748
3.326666667	2205.77865
3.33	2192.48961
3.333333333	2181.93974
3.336666667	2175.61482
3.34	2174.27561
3.343333333	2177.23951
3.346666667	2183.03363
3.35	2190.3606
3.353333333	2198.6519
3.356666667	2208.09795
3.36	2219.00016
3.363333333	2230.94962
3.366666667	2242.99287
3.37	2254.36342
3.373333333	2264.76994
3.376666667	2274.46283
3.38	2284.13189
3.383333333	2294.4932
3.386666667	2305.80796
3.39	2317.54165
3.393333333	2328.67015
3.396666667	2338.60707
3.4	2347.71471
3.403333333	2356.76177
3.406666667	2365.85119
3.41	2374.20012
3.413333333	2380.93697
3.416666667	2385.45874
3.42	2387.2621
3.423333333	2386.1587
3.426666667	2382.63293
3.43	2377.73199
3.433333333	2372.28227
3.436666667	2366.08614
3.44	2358.23908
3.443333333	2348.31968
3.446666667	2337.04126
3.45	2325.55077
3.453333333	2314.2617
3.456666667	2302.76001
3.46	2290.51567
3.463333333	2277.46388
3.466666667	2264.37681
3.47	2252.45207
3.473333333	2242.27546
3.476666667	2233.61487
3.48	2226.0549
3.483333333	2219.60309
3.486666667	2214.81479
3.49	2212.08584
3.493333333	2210.93145
3.496666667	2210.36086
3.5	2209.846
3.503333333	2209.53081
3.506666667	2209.42234
3.51	2208.90523
3.513333333	2207.45613
3.516666667	2205.42729
3.52	2203.58934
3.523333333	2202.14541
3.526666667	2200.45674
3.53	2197.44947
3.533333333	2192.32498
3.536666667	2184.96956
3.54	2175.67429
3.543333333	2164.94102
3.546666667	2153.59441
3.55	2142.41652
3.553333333	2131.60454
3.556666667	2120.94641
3.56	2110.29225
3.563333333	2099.45016
3.566666667	2087.88315
3.57	2075.09997
3.573333333	2061.36296
3.576666667	2047.5953
3.58	2034.63387
3.583333333	2022.79038
3.586666667	2011.99532
3.59	2002.24712
3.593333333	1993.74224
3.596666667	1986.59065
3.6	1980.7854
3.603333333	1976.16417
3.606666667	1972.09646
3.61	1967.76428
3.613333333	1962.98336
3.616666667	1958.40218
3.62	1954.77187
3.623333333	1952.07607
3.626666667	1949.35909
3.63	1945.3754
3.633333333	1939.47051
3.636666667	1932.00815
3.64	1924.16856
3.643333333	1917.19024
3.646666667	1911.44632
3.65	1906.4852
3.653333333	1901.98452
3.656666667	1898.06555
3.66	1894.76764
3.663333333	1891.6936
3.666666667	1888.32023
3.67	1884.72366
3.673333333	1881.59951
3.676666667	1879.19764
3.68	1876.63779
3.683333333	1872.67924
3.686666667	1867.1218
3.69	1861.02051
3.693333333	1855.40991
3.696666667	1850.33359
3.7	1845.11011
3.703333333	1839.26979
3.706666667	1833.17078
3.71	1827.56348
3.713333333	1822.92517
3.716666667	1819.56389
3.72	1817.90985
3.723333333	1818.22853
3.726666667	1820.09698
3.73	1822.61573
3.733333333	1825.47377
3.736666667	1829.40975
3.74	1835.31235
3.743333333	1843.28241
3.746666667	1852.72962
3.75	1863.08469
3.753333333	1874.26224
3.756666667	1886.56558
3.76	1900.33212
3.763333333	1915.52236
3.766666667	1931.41665
3.77	1946.80966
3.773333333	1960.79232
3.776666667	1973.35917
3.78	1984.9598
3.783333333	1995.65379
3.786666667	2005.25588
3.79	2013.86534
3.793333333	2021.34635
3.796666667	2026.83824
3.8	2029.71256
3.803333333	2030.26122
3.806666667	2028.84112
3.81	2025.39891
3.813333333	2019.99297
3.816666667	2012.87545
3.82	2004.4188
3.823333333	1995.20157
3.826666667	1985.51519
3.83	1975.0701
3.833333333	1963.48886
3.836666667	1950.56009
3.84	1936.30289
3.843333333	1921.37438
3.846666667	1906.88592
3.85	1893.60859
3.853333333	1881.87011
3.856666667	1871.95218
3.86	1864.14982
3.863333333	1858.42777
3.866666667	1853.94423
3.87	1849.40693
3.873333333	1844.54808
3.876666667	1840.6883
3.88	1839.17649
3.883333333	1840.00576
3.886666667	1842.42201
3.89	1846.00701
3.893333333	1850.7579
3.896666667	1856.88576
3.9	1864.75635
3.903333333	1874.20438
3.906666667	1884.10951
3.91	1893.34441
3.913333333	1901.65275
3.916666667	1909.22295
3.92	1915.95355
3.923333333	1921.68934
3.926666667	1926.84228
3.93	1932.2104
3.933333333	1938.23121
3.936666667	1944.56059
3.94	1950.34209
3.943333333	1954.9467
3.946666667	1958.70861
3.95	1962.75527
3.953333333	1967.66191
3.956666667	1972.47352
3.96	1975.48815
3.963333333	1975.88731
3.966666667	1974.29205
3.97	1972.09087
3.973333333	1970.65466
3.976666667	1970.67718
3.98	1971.77747
3.983333333	1973.06276
3.986666667	1974.09838
3.99	1974.89681
3.993333333	1975.2634
3.996666667	1974.84021
4	1973.73633
4.003333333	1972.61753
4.006666667	1972.23102
4.01	1973.22644
4.013333333	1976.09871
4.016666667	1980.79682
4.02	1986.81283
4.023333333	1993.98603
4.026666667	2002.62591
4.03	2012.50172
4.033333333	2022.21977
4.036666667	2030.08767
4.04	2035.53182
4.043333333	2039.4795
4.046666667	2043.32995
4.05	2047.76712
4.053333333	2052.60746
4.056666667	2057.2639
4.06	2061.23438
4.063333333	2064.44768
4.066666667	2067.07624
4.07	2068.96114
4.073333333	2069.50288
4.076666667	2068.34269
4.08	2065.73541
4.083333333	2062.09128
4.086666667	2057.73418
4.09	2052.90643
4.093333333	2047.69223
4.096666667	2042.4327
4.1	2037.83806
4.103333333	2034.02884
4.106666667	2030.20935
4.11	2025.86531
4.113333333	2021.60493
4.116666667	2018.51178
4.12	2017.07967
4.123333333	2016.93314
4.126666667	2017.64752
4.13	2019.69884
4.133333333	2024.21767
4.136666667	2031.75294
4.14	2041.50185
4.143333333	2052.07175
4.146666667	2062.90225
4.15	2074.33342
4.153333333	2086.40624
4.156666667	2098.42431
4.16	2109.66977
4.163333333	2119.91058
4.166666667	2129.4123
4.17	2138.88921
4.173333333	2149.13606
4.176666667	2160.68033
4.18	2173.80553
4.183333333	2188.22959
4.186666667	2202.96592
4.19	2217.17594
4.193333333	2230.66737
4.196666667	2243.38186
4.2	2255.02783
4.203333333	2265.34137
4.206666667	2274.41274
4.21	2282.55394
4.213333333	2290.07253
4.216666667	2297.44812
4.22	2305.35802
4.223333333	2314.16298
4.226666667	2323.59074
4.23	2332.99691
4.233333333	2341.82352
4.236666667	2350.02136
4.24	2358.07547
4.243333333	2366.52807
4.246666667	2375.5795
4.25	2385.13368
4.253333333	2395.06929
4.256666667	2405.27393
4.26	2415.57007
4.263333333	2426.11968
4.266666667	2437.83962
4.27	2452.09144
4.273333333	2470.03915
4.276666667	2492.0123
4.28	2517.14007
4.283333333	2543.9982
4.286666667	2571.63229
4.29	2599.60853
4.293333333	2627.67788
4.296666667	2655.99287
4.3	2685.28306
4.303333333	2716.38633
4.306666667	2749.52475
4.31	2784.08166
4.313333333	2819.04626
4.316666667	2853.62175
4.32	2887.7131
4.323333333	2922.02347
4.326666667	2957.32341
4.33	2993.57101
4.333333333	3029.91577
4.336666667	3065.33441
4.34	3099.40904
4.343333333	3132.64235
4.346666667	3165.76638
4.35	3199.08336
4.353333333	3232.68905
4.356666667	3266.73802
4.36	3301.0448
4.363333333	3334.82671
4.366666667	3367.56382
4.37	3399.77555
4.373333333	3432.3157
4.376666667	3465.41892
4.38	3498.77555
4.383333333	3531.96746
4.386666667	3564.68496
4.39	3596.81945
4.393333333	3628.29733
4.396666667	3659.09325
4.4	3689.5863
4.403333333	3720.16705
4.406666667	3750.55805
4.41	3780.09872
4.413333333	3808.16096
4.416666667	3834.11255
4.42	3857.31193
4.423333333	3877.29228
4.426666667	3894.33004
4.43	3909.76033
4.433333333	3924.98523
4.436666667	3939.98736
4.44	3953.36693
4.443333333	3963.97127
4.446666667	3971.79905
4.45	3977.25596
4.453333333	3980.42665
4.456666667	3981.43869
4.46	3981.07757
4.463333333	3980.63958
4.466666667	3981.23286
4.47	3983.14736
4.473333333	3985.7763
4.476666667	3988.37592
4.48	3990.73512
4.483333333	3993.129
4.486666667	3996.37574
4.49	4001.98581
4.493333333	4011.87151
4.496666667	4027.95393
4.5	4051.42911
4.503333333	4081.85984
4.506666667	4117.8724
4.51	4158.97925
4.513333333	4205.93767
4.516666667	4259.76679
4.52	4321.07681
4.523333333	4389.92072
4.526666667	4466.10921
4.53	4549.9591
4.533333333	4642.19246
4.536666667	4742.70572
4.54	4850.54197
4.543333333	4965.16897
4.546666667	5086.62698
4.55	5214.96661
4.553333333	5350.22094
4.556666667	5492.31776
4.56	5640.85537
4.563333333	5795.21853
4.566666667	5954.94371
4.57	6119.7844
4.573333333	6289.5044
4.576666667	6464.09567
4.58	6643.9924
4.583333333	6829.72761
4.586666667	7021.8688
4.59	7221.149
4.593333333	7427.80501
4.596666667	7640.9377
4.6	7859.11796
4.603333333	8081.51183
4.606666667	8308.36078
4.61	8540.55497
4.613333333	8778.68651
4.616666667	9022.77322
4.62	9272.95373
4.623333333	9529.83591
4.626666667	9794.10751
4.63	10066.29389
4.633333333	10347.18007
4.636666667	10638.24674
4.64	10941.09155
4.643333333	11256.51233
4.646666667	11584.66951
4.65	11925.86186
4.653333333	12280.72818
4.656666667	12649.87299
4.66	13033.34677
4.663333333	13430.53828
4.666666667	13840.65333
4.67	14262.77067
4.673333333	14695.44909
4.676666667	15136.94915
4.68	15585.76283
4.683333333	16040.362
4.686666667	16498.2775
4.69	16955.7624
4.693333333	17408.14552
4.696666667	17849.99616
4.7	18275.28415
4.703333333	18677.72453
4.706666667	19051.0285
4.71	19389.603
4.713333333	19689.8949
4.716666667	19951.44345
4.72	20176.85152
4.723333333	20370.54923
4.726666667	20537.60518
4.73	20683.74146
4.733333333	20815.37624
4.736666667	20938.70962
4.74	21058.45649
4.743333333	21177.28769
4.746666667	21296.51748
4.75	21417.06208
4.753333333	21539.69366
4.756666667	21664.57616
4.76	21790.91398
4.763333333	21917.65643
4.766666667	22044.38742
4.77	22171.36026
4.773333333	22299.37582
4.776666667	22429.7914
4.78	22563.68338
4.783333333	22700.34424
4.786666667	22836.88133
4.79	22969.18389
4.793333333	23092.46295
4.796666667	23201.04743
4.8	23288.92197
4.803333333	23350.99441
4.806666667	23383.94036
4.81	23386.84677
4.813333333	23362.03953
4.816666667	23314.78618
4.82	23251.62489
4.823333333	23179.23694
4.826666667	23104.05796
4.83	23031.5097
4.833333333	22965.18953
4.836666667	22906.71857
4.84	22856.38196
4.843333333	22813.99001
4.846666667	22779.04043
4.85	22750.52506
4.853333333	22727.63746
4.856666667	22711.05247
4.86	22703.23824
4.863333333	22707.7445
4.866666667	22728.60465
4.87	22770.50554
4.873333333	22839.43997
4.876666667	22942.60038
4.88	23086.90805
4.883333333	23277.29739
4.886666667	23515.57564
4.89	23799.49384
4.893333333	24121.57696
4.896666667	24467.70374
4.9	24816.41981
4.903333333	25140.58367
4.906666667	25411.62734
4.91	25604.54736
4.913333333	25702.05737
4.916666667	25698.15813
4.92	25600.27076
4.923333333	25427.80787
4.926666667	25207.7879
4.93	24970.02074
4.933333333	24742.81925
4.936666667	24549.66338
4.94	24407.5731
4.943333333	24326.81356
4.946666667	24311.49123
4.95	24361.04761
4.953333333	24471.50484
4.956666667	24635.90036
4.96	24845.25443
4.963333333	25090.14167
4.966666667	25361.80849
4.97	25653.18156
4.973333333	25959.71129
4.976666667	26279.58515
4.98	26613.79438
4.983333333	26965.4707
4.986666667	27338.54441
4.99	27737.81115
4.993333333	28170.06218
4.996666667	28643.98633
5	29168.81873
5.003333333	29752.99992
5.006666667	30403.52517
5.01	31126.30297
5.013333333	31927.30186
5.016666667	32813.88513
5.02	33795.73623
5.023333333	34884.8938
5.026666667	36096.2546
5.03	37450.51454
5.033333333	38978.57321
5.036666667	40726.88998
5.04	42765.49092
5.043333333	45197.46654
5.046666667	48165.86174
5.05	51851.02587
5.053333333	56445.92259
5.056666667	62098.79076
5.06	68827.96556
5.063333333	76433.14749
5.066666667	84439.69446
5.07	92111.4555
5.073333333	98549.26074
5.076666667	102858.86193
5.08	104340.62709
5.083333333	102643.27718
5.086666667	97837.4543
5.09	90391.94836
5.093333333	81067.05378
5.096666667	70763.13802
5.1	60366.45124
5.103333333	50624.35677
5.106666667	42070.30938
5.11	35004.47139
5.113333333	29519.75954
5.116666667	25553.45108
5.12	22943.17123
5.123333333	21471.51048
5.126666667	20894.55871
5.13	20959.91559
5.133333333	21422.53672
5.136666667	22063.06492
5.14	22706.4475
5.143333333	23233.42728
5.146666667	23580.54689
5.15	23731.48349
5.153333333	23704.0264
5.156666667	23535.52367
5.16	23270.03337
5.163333333	22949.72828
5.166666667	22611.08971
5.17	22284.47699
5.173333333	21994.39209
5.176666667	21758.90183
5.18	21588.5593
5.183333333	21485.98831
5.186666667	21447.2811
5.19	21465.08867
5.193333333	21531.8485
5.196666667	21642.03423
5.2	21793.45995
5.203333333	21987.12627
5.206666667	22225.23819
5.21	22508.82392
5.213333333	22836.10752
5.216666667	23201.98479
5.22	23599.28206
5.223333333	24021.08905
5.226666667	24462.13732
5.23	24918.27701
5.233333333	25384.70787
5.236666667	25854.283
5.24	26317.15937
5.243333333	26763.09188
5.246666667	27186.85727
5.25	27595.20063
5.253333333	28011.31049
5.256666667	28472.11064
5.26	29017.25891
5.263333333	29672.91138
5.266666667	30435.1054
5.27	31260.18314
5.273333333	32069.00653
5.276666667	32764.8481
5.28	33258.86399
5.283333333	33494.9719
5.286666667	33466.36032
5.29	33219.30795
5.293333333	32843.90894
5.296666667	32453.38592
5.3	32156.51599
5.303333333	32030.78745
5.306666667	32104.46626
5.31	32354.0372
5.313333333	32718.75603
5.316666667	33126.60203
5.32	33521.14038
5.323333333	33880.06814
5.326666667	34220.68329
5.33	34592.53593
5.333333333	35061.45604
5.336666667	35690.1501
5.34	36520.39664
5.343333333	37561.8498
5.346666667	38790.51489
5.35	40155.99435
5.353333333	41593.79594
5.356666667	43038.87399
5.36	44437.49953
5.363333333	45755.87359
5.366666667	46984.46717
5.37	48136.58267
5.373333333	49240.19199
5.376666667	50323.65964
5.38	51399.32856
5.383333333	52453.16921
5.386666667	53447.16327
5.39	54333.57501
5.393333333	55074.22632
5.396666667	55656.37644
5.4	56100.0873
5.403333333	56457.81667
5.406666667	56808.86533
5.41	57250.6013
5.413333333	57888.92538
5.416666667	58828.27383
5.42	60158.36725
5.423333333	61935.89703
5.426666667	64162.09966
5.43	66761.89382
5.433333333	69576.39175
5.436666667	72378.8997
5.44	74913.8549
5.443333333	76949.29213
5.446666667	78328.81958
5.45	79006.60573
5.453333333	79054.01387
5.456666667	78638.24588
5.46	77981.80236
5.463333333	77314.47434
5.466666667	76830.57938
5.47	76661.46995
5.473333333	76866.00924
5.476666667	77435.74432
5.48	78310.20434
5.483333333	79398.28887
5.486666667	80601.21442
5.49	81832.67
5.493333333	83033.22576
5.496666667	84176.30748
5.5	85265.84242
5.503333333	86329.75434
5.506666667	87412.72085
5.51	88570.25088
5.513333333	89866.43398
5.516666667	91375.68006
5.52	93184.24778
5.523333333	95382.18516
5.526666667	98036.33276
5.53	101147.476
5.533333333	104613.28367
5.536666667	108224.42752
5.54	111705.87096
5.543333333	114788.87505
5.546666667	117278.05071
5.55	119078.80092
5.553333333	120177.2636
5.556666667	120595.69301
5.56	120356.70244
5.563333333	119476.23756
5.566666667	117982.60583
5.57	115944.61858
5.573333333	113491.77514
5.576666667	110818.43893
5.58	108173.01588
5.583333333	105836.86735
5.586666667	104097.3557
5.59	103218.65009
5.593333333	103414.68981
5.596666667	104829.17006
5.6	107526.63962
5.603333333	111498.23064
5.606666667	116681.17534
5.61	122977.6693
5.613333333	130244.76339
5.616666667	138237.76733
5.62	146533.96106
5.623333333	154503.24521
5.626666667	161379.02621
5.63	166420.97203
5.633333333	169102.88833
5.636666667	169245.76152
5.64	167051.39254
5.643333333	163044.95944
5.646666667	157967.63293
5.65	152660.57822
5.653333333	147960.45246
5.656666667	144601.68438
5.66	143111.36215
5.663333333	143698.45811
5.666666667	146168.92754
5.67	149915.71723
5.673333333	154017.91779
5.676666667	157439.39073
5.68	159271.96816
5.683333333	158948.78421
5.686666667	156366.11056
5.69	151889.37184
5.693333333	146257.62973
5.696666667	140415.6283
5.7	135300.35558
5.703333333	131620.15969
5.706666667	129689.39598
5.71	129381.58521
5.713333333	130218.98241
5.716666667	131555.81192
5.72	132777.96442
5.723333333	133450.6922
5.726666667	133383.9168
5.73	132621.83901
5.733333333	131383.18611
5.736666667	129985.10183
5.74	128779.58856
5.743333333	128114.0695
5.746666667	128304.67215
5.75	129596.74157
5.753333333	132097.181
5.756666667	135698.43792
5.76	140043.61593
5.763333333	144573.7193
5.766666667	148655.12966
5.77	151740.32134
5.773333333	153498.61873
5.776666667	153873.90263
5.78	153062.80953
5.783333333	151435.09978
5.786666667	149429.83787
5.79	147459.46805
5.793333333	145840.84069
5.796666667	144756.59858
5.8	144242.42953
5.803333333	144194.74981
5.806666667	144395.08433
5.81	144550.09173
5.813333333	144344.28542
5.816666667	143494.01272
5.82	141787.49975
5.823333333	139103.35637
5.826666667	135410.29121
5.83	130756.10443
5.833333333	125253.79377
5.836666667	119068.71087
5.84	112405.90551
5.843333333	105495.13507
5.846666667	98574.36029
5.85	91875.04115
5.853333333	85609.05579
5.856666667	79954.11237
5.86	75036.90314
5.863333333	70916.84444
5.866666667	67577.58296
5.87	64935.51854
5.873333333	62866.69438
5.876666667	61241.3977
5.88	59951.86257
5.883333333	58923.3455
5.886666667	58108.31768
5.89	57472.37502
5.893333333	56981.6833
5.896666667	56597.19578
5.9	56276.81591
5.903333333	55982.842
5.906666667	55689.4959
5.91	55386.51063
5.913333333	55077.78702
5.916666667	54776.90404
5.92	54501.6775
5.923333333	54268.52476
5.926666667	54088.05377
5.93	53964.46834
5.933333333	53898.70678
5.936666667	53891.70956
5.94	53944.09371
5.943333333	54051.07887
5.946666667	54196.13824
5.95	54349.71511
5.953333333	54474.43131
5.956666667	54531.74849
5.96	54485.94434
5.963333333	54305.44345
5.966666667	53963.82109
5.97	53443.00063
5.973333333	52739.28554
5.976666667	51869.3514
5.98	50871.12569
5.983333333	49797.0822
5.986666667	48702.3645
5.99	47633.28123
5.993333333	46621.32268
5.996666667	45684.32331
6	44833.92125
6.003333333	44087.13504
6.006666667	43478.24367
6.01	43067.28571
6.013333333	42941.79839
6.016666667	43208.06698
6.02	43970.28838
6.023333333	45301.57493
6.026666667	47218.28941
6.03	49672.08364
6.033333333	52567.00242
6.036666667	55798.12828
6.04	59296.20409
6.043333333	63054.53953
6.046666667	67126.39287
6.05	71608.96068
6.053333333	76645.78066
6.056666667	82463.62504
6.06	89421.99963
6.063333333	98027.00793
6.066666667	108876.15441
6.07	122549.31216
6.073333333	139505.46426
6.076666667	160043.9611
6.08	184326.68612
6.083333333	212376.71651
6.086666667	243957.97869
6.09	278339.79379
6.093333333	314083.89168
6.096666667	349026.09988
6.1	380518.1059
6.103333333	405850.47201
6.106666667	422720.02086
6.11	429636.88924
6.113333333	426209.14959
6.116666667	413253.95091
6.12	392688.67668
6.123333333	367194.72296
6.126666667	339724.76066
6.13	312994.69371
6.133333333	289111.83443
6.136666667	269427.69372
6.14	254594.65047
6.143333333	244714.78873
6.146666667	239459.53563
6.15	238113.02554
6.153333333	239588.33903
6.156666667	242510.14676
6.16	245419.80813
6.163333333	247069.19766
6.166666667	246690.09127
6.17	244112.11539
6.173333333	239668.33564
6.176666667	233935.89662
6.18	227443.23914
6.183333333	220482.62365
6.186666667	213096.0783
6.19	205203.33063
6.193333333	196771.20577
6.196666667	187921.20455
6.2	178927.46841
6.203333333	170128.94992
6.206666667	161823.31039
6.21	154203.59932
6.213333333	147357.4826
6.216666667	141312.27257
6.22	136096.99706
6.223333333	131794.1459
6.226666667	128557.13855
6.23	126578.33797
6.233333333	126013.19385
6.236666667	126892.84872
6.24	129070.81832
6.243333333	132232.90322
6.246666667	135961.53219
6.25	139816.44523
6.253333333	143393.45142
6.256666667	146347.67333
6.26	148395.24918
6.263333333	149314.33921
6.266666667	148953.04783
6.27	147238.85346
6.273333333	144183.17395
6.276666667	139880.9812
6.28	134507.25112
6.283333333	128308.48723
6.286666667	121587.58033
6.29	114683.68926
6.293333333	107949.73154
6.296666667	101730.3306
6.3	96343.91034
6.303333333	92069.22349
6.306666667	89132.04526
6.31	87690.05479
6.313333333	87817.66366
6.316666667	89489.38449
6.32	92558.16328
6.323333333	96732.79044
6.326666667	101571.04858
6.33	106511.04494
6.333333333	110950.36242
6.336666667	114354.56285
6.34	116356.43413
6.343333333	116811.94424
6.346666667	115801.27322
6.35	113584.7047
6.353333333	110532.24739
6.356666667	107045.65397
6.36	103489.24304
6.363333333	100141.14818
6.366666667	97169.30555
6.37	94632.74614
6.373333333	92505.66779
6.376666667	90715.11814
6.38	89180.39586
6.383333333	87844.71087
6.386666667	86691.64026
6.39	85743.74604
6.393333333	85049.83642
6.396666667	84674.39138
6.4	84709.98511
6.403333333	85360.38827
6.406666667	87235.47468
6.41	92208.54618
6.413333333	105389.92886
6.416666667	138485.65893
6.42	213364.81718
6.423333333	361474.75574
6.426666667	612300.69584
6.43	971508.8211
6.433333333	1405929.57254
6.436666667	1853100.83225
6.44	2249246.96433
6.443333333	2553448.90063
6.446666667	2755217.60698
6.45	2868059.43701
6.453333333	2917344.82783
6.456666667	2929329.95514
6.46	2924555.84231
6.463333333	2915765.91986
6.466666667	2908740.43557
6.47	2903383.37226
6.473333333	2892068.34482
6.476666667	2856008.09549
6.48	2767174.18168
6.483333333	2600823.6926
6.486666667	2350817.69833
6.49	2035171.7566
6.493333333	1688802.00254
6.496666667	1350175.02637
6.5	1049812.60076
6.503333333	804670.65354
6.506666667	618316.27181
6.51	484658.88416
6.513333333	392708.62055
6.516666667	330601.29175
6.52	288140.19105
6.523333333	257879.1673
6.526666667	235166.22433
6.53	217658.94358
6.533333333	204774.51837
6.536666667	197518.12795
6.54	199209.05288
6.543333333	217570.09761
6.546666667	267922.01191
6.55	375192.74921
6.553333333	569090.10864
6.556666667	867666.88657
6.56	1257364.50319
6.563333333	1689377.906
6.566666667	2099725.88451
6.57	2436774.48134
6.573333333	2676800.49666
6.576666667	2823274.15596
6.58	2896668.07288
6.583333333	2922652.59611
6.586666667	2923549.72537
6.59	2914261.1417
6.593333333	2899951.17724
6.596666667	2872302.11921
6.6	2808052.61385
6.603333333	2677909.23725
6.606666667	2464007.58614
6.61	2172553.85246
6.613333333	1832473.2938
6.616666667	1483347.94297
6.62	1161630.44361
6.623333333	891659.77545
6.626666667	683202.30384
6.63	533900.62503
6.633333333	433921.26455
6.636666667	370554.36428
6.64	331561.25899
6.643333333	307000.55916
6.646666667	289810.22982
6.65	275604.49045
[truncated: 2,805 more rows]

## Sheet: SuppFigure 7f_t24h
CHROMATOGRAM
D:\data\Frederic\Bases modifiees\LCMS\Colonne Thermo Hypersil Gold aQ 100 -2.1 -1.9u\SVG-MSSimple\SVG-Mena-230208\bis\SVG-230210-Mena-PG.raw
Data points: 4801
Time(min)	Relative Absorbance
0
0.003333333	0.0238
0.006666667	0.12183
0.01	0.41291
0.013333333	1.32364
0.016666667	3.39392
0.02	6.4454
0.023333333	9.60111
0.026666667	12.2737
0.03	14.52024
0.033333333	16.74792
0.036666667	19.42358
0.04	22.7081
0.043333333	26.3087
0.046666667	29.64749
0.05	32.15956
0.053333333	33.7177
0.056666667	34.58459
0.06	34.9991
0.063333333	35.22595
0.066666667	35.43848
0.07	35.16366
0.073333333	33.6516
0.076666667	31.01643
0.08	28.07066
0.083333333	24.90376
0.086666667	20.70084
0.09	14.92757
0.093333333	7.75537
0.096666667	-0.39299
0.1	-9.12955
0.103333333	-18.18478
0.106666667	-27.35137
0.11	-36.33819
0.113333333	-44.89326
0.116666667	-52.92182
0.12	-60.27551
0.123333333	-66.79546
0.126666667	-72.55528
0.13	-77.57452
0.133333333	-81.40139
0.136666667	-83.26516
0.14	-82.7259
0.143333333	-80.12564
0.146666667	-76.20906
0.15	-71.49571
0.153333333	-66.1784
0.156666667	-60.21975
0.16	-53.16878
0.163333333	-44.02352
0.166666667	-31.89365
0.17	-17.11766
0.173333333	-1.3922
0.176666667	13.22274
0.18	25.3463
0.183333333	34.64994
0.186666667	41.36941
0.19	45.63969
0.193333333	47.40145
0.196666667	46.88652
0.2	45.06678
0.203333333	43.2538
0.206666667	42.03427
0.21	40.68636
0.213333333	38.0086
0.216666667	33.60454
0.22	28.00655
0.223333333	22.09705
0.226666667	16.55902
0.23	11.50871
0.233333333	6.79708
0.236666667	2.48655
0.24	-1.35084
0.243333333	-5.05987
0.246666667	-9.21801
0.25	-13.97808
0.253333333	-18.7825
0.256666667	-22.88236
0.26	-25.88786
0.263333333	-27.53843
0.266666667	-27.4322
0.27	-25.46081
0.273333333	-22.17262
0.276666667	-18.34501
0.28	-14.38864
0.283333333	-10.26668
0.286666667	-5.60407
0.29	0.10173
0.293333333	6.89795
0.296666667	14.13239
0.3	20.98077
0.303333333	26.93243
0.306666667	31.79284
0.31	35.47857
0.313333333	38.06217
0.316666667	39.95275
0.32	41.58401
0.323333333	43.14215
0.326666667	44.70045
0.33	46.24893
0.333333333	47.89082
0.336666667	49.7418
0.34	51.22039
0.343333333	51.30802
0.346666667	49.56202
0.35	46.13375
0.353333333	41.23908
0.356666667	35.09354
0.36	28.11725
0.363333333	20.77893
0.366666667	12.91882
0.37	3.79514
0.373333333	-6.74659
0.376666667	-17.71725
0.38	-27.79571
0.383333333	-36.43725
0.386666667	-44.09723
0.39	-51.37603
0.393333333	-58.30479
0.396666667	-64.68833
0.4	-70.46758
0.403333333	-75.27697
0.406666667	-78.18914
0.41	-78.21131
0.413333333	-74.74142
0.416666667	-67.86433
0.42	-58.7439
0.423333333	-49.12318
0.426666667	-39.98478
0.43	-31.1813
0.433333333	-22.16205
0.436666667	-12.57576
0.44	-2.67338
0.443333333	6.62989
0.446666667	14.61039
0.45	21.46268
0.453333333	27.69738
0.456666667	33.4148
0.46	38.56427
0.463333333	43.05842
0.466666667	46.40816
0.47	48.08405
0.473333333	48.21098
0.476666667	47.33628
0.48	45.77996
0.483333333	43.55083
0.486666667	40.45076
0.49	35.963
0.493333333	29.61212
0.496666667	21.68372
0.5	12.97449
0.503333333	4.07513
0.506666667	-4.39928
0.51	-11.57991
0.513333333	-17.02457
0.516666667	-21.061
0.52	-24.1002
0.523333333	-26.09993
0.526666667	-26.90742
0.53	-26.67966
0.533333333	-25.81681
0.536666667	-24.69618
0.54	-23.57082
0.543333333	-22.53761
0.546666667	-21.3397
0.55	-19.29355
0.553333333	-15.61263
0.556666667	-10.00912
0.56	-3.12471
0.563333333	3.68647
0.566666667	9.16931
0.57	12.89152
0.573333333	15.13273
0.576666667	16.43451
0.58	17.42431
0.583333333	18.52524
0.586666667	19.88645
0.59	21.74991
0.593333333	24.36099
0.596666667	27.51317
0.6	30.67849
0.603333333	33.54253
0.606666667	36.16728
0.61	38.55185
0.613333333	39.98618
0.616666667	39.30985
0.62	36.10841
0.623333333	31.11252
0.626666667	25.33049
0.63	19.17901
0.633333333	12.29574
0.636666667	4.11228
0.64	-5.04546
0.643333333	-13.90001
0.646666667	-21.8324
0.65	-29.5328
0.653333333	-37.53739
0.656666667	-45.20884
0.66	-51.23495
0.663333333	-54.51322
0.666666667	-54.95882
0.67	-53.55503
0.673333333	-51.16085
0.676666667	-47.79048
0.68	-43.39421
0.683333333	-38.27966
0.686666667	-32.54645
0.69	-26.10365
0.693333333	-19.24369
0.696666667	-12.56483
0.7	-6.42744
0.703333333	-0.955
0.706666667	3.47954
0.71	6.20555
0.713333333	6.76725
0.716666667	5.32466
0.72	3.10798
0.723333333	4.12183
0.726666667	18.68122
0.73	68.47533
0.733333333	193.25587
0.736666667	459.10932
0.74	965.3577
0.743333333	1844.96137
0.746666667	3255.10213
0.75	5357.66623
0.753333333	8295.06825
0.756666667	12173.75261
0.76	17066.36254
0.763333333	23033.69952
0.766666667	30154.88867
0.77	38543.71566
0.773333333	48332.01921
0.776666667	59623.60061
0.78	72447.70766
0.783333333	86744.95496
0.786666667	102400.39835
0.79	119314.45104
0.793333333	137483.14029
0.796666667	157055.35627
0.8	178348.4418
0.803333333	201823.01805
0.806666667	228029.60119
0.81	257534.548
0.813333333	290816.73283
0.816666667	328118.72763
0.82	369260.20824
0.823333333	413475.46666
0.826666667	459368.92267
0.83	505037.89583
0.833333333	548323.82498
0.836666667	587132.6839
0.84	619863.60221
0.843333333	646048.95739
0.846666667	667051.30764
0.85	686147.69927
0.853333333	707300.74711
0.856666667	732890.27264
0.86	761882.6832
0.863333333	790466.61256
0.866666667	817065.07342
0.87	850501.13966
0.873333333	912961.75796
0.876666667	1029166.21796
0.88	1207376.95088
0.883333333	1428970.58413
0.886666667	1654658.75275
0.89	1840238.51101
0.893333333	1950932.05566
0.896666667	1969017.72291
0.9	1894885.39074
0.903333333	1743607.57248
0.906666667	1539204.73473
0.91	1308473.95569
0.913333333	1075816.97197
0.916666667	859913.1563
0.92	672425.77527
0.923333333	518389.82538
0.926666667	397645.05397
0.93	306658.26707
0.933333333	240235.53841
0.936666667	192842.1444
0.94	159443.2824
0.943333333	135912.83121
0.946666667	119123.9255
0.95	106847.7986
0.953333333	97569.44762
0.956666667	90295.21155
0.96	84389.2377
0.963333333	79449.04105
0.966666667	75218.71343
0.97	71533.01184
0.973333333	68282.42708
0.976666667	65390.3774
0.98	62797.59666
0.983333333	60451.91781
0.986666667	58303.59424
0.99	56306.55322
0.993333333	54424.55809
0.996666667	52639.70993
1	50959.12604
1.003333333	49413.94703
1.006666667	48045.92459
1.01	46883.71627
1.013333333	45919.94273
1.016666667	45102.36755
1.02	44344.47168
1.023333333	43549.57313
1.026666667	42637.03334
1.03	41560.37613
1.033333333	40313.29057
1.036666667	38925.1086
1.04	37449.64339
1.043333333	35951.83334
1.046666667	34495.73754
1.05	33134.74252
1.053333333	31904.0215
1.056666667	30819.11581
1.06	29881.49149
1.063333333	29083.74277
1.066666667	28410.74583
1.07	27839.36957
1.073333333	27339.06007
1.076666667	26874.74888
1.08	26411.10048
1.083333333	25916.26632
1.086666667	25366.00482
1.09	24748.05618
1.093333333	24064.13963
1.096666667	23328.49406
1.1	22564.01715
1.103333333	21797.39821
1.106666667	21054.1404
1.11	20354.14674
1.113333333	19709.33556
1.116666667	19124.21612
1.12	18598.18691
1.123333333	18127.60589
1.126666667	17706.91314
1.13	17329.32275
1.133333333	16987.48864
1.136666667	16674.20147
1.14	16383.36261
1.143333333	16110.87017
1.146666667	15854.45481
1.15	15612.28261
1.153333333	15381.55249
1.156666667	15158.31624
1.16	14938.08346
1.163333333	14716.33577
1.166666667	14488.95643
1.17	14252.62825
1.173333333	14005.2011
1.176666667	13746.22705
1.18	13477.25728
1.183333333	13201.52716
1.186666667	12923.56041
1.19	12648.59791
1.193333333	12381.31175
1.196666667	12124.84361
1.2	11881.21838
1.203333333	11652.29222
1.206666667	11440.04703
1.21	11246.05759
1.213333333	11070.57965
1.216666667	10912.14881
1.22	10768.48601
1.223333333	10637.77436
1.226666667	10518.89065
1.23	10410.98737
1.233333333	10313.13602
1.236666667	10223.91357
1.24	10141.37126
1.243333333	10063.89294
1.246666667	9990.78756
1.25	9921.77056
1.253333333	9856.59747
1.256666667	9795.39558
1.26	9738.77636
1.263333333	9687.63414
1.266666667	9643.09812
1.27	9606.60184
1.273333333	9579.47871
1.276666667	9562.06952
1.28	9553.42233
1.283333333	9551.83595
1.286666667	9555.55224
1.29	9563.22868
1.293333333	9574.06145
1.296666667	9587.52122
1.3	9602.90863
1.303333333	9619.23684
1.306666667	9635.71107
1.31	9652.35626
1.313333333	9670.06241
1.316666667	9690.13982
1.32	9714.36201
1.323333333	9745.69524
1.326666667	9788.51394
1.33	9847.89489
1.333333333	9929.28684
1.336666667	10039.01139
1.34	10184.816
1.343333333	10375.87465
1.346666667	10622.20784
1.35	10934.50029
1.353333333	11324.69194
1.356666667	11806.11068
1.36	12392.29192
1.363333333	13095.18507
1.366666667	13923.44817
1.37	14879.61402
1.373333333	15955.52528
1.376666667	17128.28781
1.38	18358.63534
1.383333333	19592.07393
1.386666667	20763.11314
1.39	21802.10019
1.393333333	22643.06805
1.396666667	23231.35668
1.4	23530.33904
1.403333333	23525.66852
1.406666667	23225.71073
1.41	22659.0489
1.413333333	21870.02082
1.416666667	20912.68127
1.42	19844.58587
1.423333333	18721.34123
1.426666667	17592.20577
1.43	16497.46461
1.433333333	15467.55516
1.436666667	14523.20434
1.44	13676.32842
1.443333333	12931.36125
1.446666667	12286.52295
1.45	11735.39358
1.453333333	11269.01255
1.456666667	10877.35421
1.46	10549.73649
1.463333333	10275.42413
1.466666667	10044.53935
1.47	9848.17308
1.473333333	9677.98184
1.476666667	9526.20401
1.48	9385.96665
1.483333333	9251.26902
1.486666667	9116.69973
1.49	8977.6449
1.493333333	8830.82679
1.496666667	8674.24733
1.5	8506.89038
1.503333333	8328.81198
1.506666667	8141.31547
1.51	7946.58439
1.513333333	7746.50211
1.516666667	7542.05722
1.52	7334.45562
1.523333333	7126.10794
1.526666667	6919.9614
1.53	6718.36761
1.533333333	6522.6867
1.536666667	6333.49886
1.54	6151.05669
1.543333333	5975.81596
1.546666667	5808.65903
1.55	5650.29325
1.553333333	5500.58121
1.556666667	5358.90333
1.56	5224.77311
1.563333333	5097.9731
1.566666667	4978.6704
1.57	4867.24113
1.573333333	4763.51631
1.576666667	4666.55383
1.58	4575.59435
1.583333333	4490.70114
1.586666667	4411.97922
1.59	4338.81485
1.593333333	4270.30234
1.596666667	4205.91729
1.6	4145.50843
1.603333333	4088.95894
1.606666667	4036.18541
1.61	3987.33331
1.613333333	3942.59005
1.616666667	3901.88904
1.62	3865.09168
1.623333333	3832.32519
1.626666667	3803.85116
1.63	3779.76204
1.633333333	3760.23949
1.636666667	3745.95332
1.64	3737.75746
1.643333333	3735.8556
1.646666667	3739.37672
1.65	3747.28983
1.653333333	3759.74222
1.656666667	3777.94579
1.66	3802.93713
1.663333333	3834.71409
1.666666667	3872.55274
1.67	3915.92674
1.673333333	3964.4622
1.676666667	4017.40855
1.68	4074.2009
1.683333333	4135.27359
1.686666667	4201.69351
1.69	4274.11438
1.693333333	4352.33148
1.696666667	4435.61539
1.7	4523.13665
1.703333333	4614.50449
1.706666667	4710.36233
1.71	4812.00726
1.713333333	4920.30262
1.716666667	5035.45337
1.72	5157.66836
1.723333333	5287.62831
1.726666667	5426.10059
1.73	5572.80872
1.733333333	5725.99359
1.736666667	5883.56524
1.74	6044.5041
1.743333333	6209.00977
1.746666667	6377.32181
1.75	6548.22212
1.753333333	6718.5659
1.756666667	6883.98016
1.76	7039.64877
1.763333333	7180.64248
1.766666667	7302.12418
1.77	7399.64295
1.773333333	7469.06853
1.776666667	7506.30256
1.78	7507.38889
1.783333333	7468.63441
1.786666667	7386.95916
1.79	7261.07275
1.793333333	7092.12978
1.796666667	6883.05119
1.8	6638.08687
1.803333333	6363.00281
1.806666667	6064.62141
1.81	5750.10043
1.813333333	5426.85636
1.816666667	5102.77085
1.82	4785.85677
1.823333333	4482.9256
1.826666667	4198.43534
1.83	3934.96897
1.833333333	3694.31735
1.836666667	3477.67861
1.84	3285.43409
1.843333333	3117.10184
1.846666667	2971.49315
1.85	2846.88547
1.853333333	2741.01745
1.856666667	2651.57093
1.86	2576.74106
1.863333333	2515.10437
1.866666667	2465.64531
1.87	2427.51047
1.873333333	2399.16355
1.876666667	2378.53074
1.88	2363.8081
1.883333333	2353.87126
1.886666667	2348.61612
1.89	2348.68743
1.893333333	2354.35062
1.896666667	2364.99069
1.9	2379.43918
1.903333333	2396.111
1.906666667	2413.36783
1.91	2430.50578
1.913333333	2448.08333
1.916666667	2466.90822
1.92	2487.16819
1.923333333	2508.49206
1.926666667	2530.23941
1.93	2551.97911
1.933333333	2573.67998
1.936666667	2595.14447
1.94	2615.85689
1.943333333	2635.60843
1.946666667	2654.63635
1.95	2672.94652
1.953333333	2689.84841
1.956666667	2704.35861
1.96	2715.93756
1.963333333	2724.63969
1.966666667	2730.84439
1.97	2735.22358
1.973333333	2738.73925
1.976666667	2742.18711
1.98	2745.41097
1.983333333	2747.27561
1.986666667	2746.87257
1.99	2744.47668
1.993333333	2741.19414
1.996666667	2737.9764
2	2735.01871
2.003333333	2732.13409
2.006666667	2729.62779
2.01	2728.45471
2.013333333	2729.42141
2.016666667	2732.4737
2.02	2736.89081
2.023333333	2741.95647
2.026666667	2747.31059
2.03	2752.9855
2.033333333	2759.29274
2.036666667	2766.42941
2.04	2774.16375
2.043333333	2782.03519
2.046666667	2789.63555
2.05	2796.44766
2.053333333	2801.6934
2.056666667	2804.78107
2.06	2805.78004
2.063333333	2805.27415
2.066666667	2803.90754
2.07	2801.84869
2.073333333	2798.66574
2.076666667	2793.93102
2.08	2787.39436
2.083333333	2778.69144
2.086666667	2767.90005
2.09	2756.24342
2.093333333	2745.54
2.096666667	2737.02252
2.1	2730.86736
2.103333333	2726.84919
2.106666667	2725.30629
2.11	2727.02188
2.113333333	2732.26428
2.116666667	2740.57207
2.12	2751.37556
2.123333333	2764.30747
2.126666667	2779.07219
2.13	2795.50116
2.133333333	2813.74845
2.136666667	2834.39721
2.14	2858.30706
2.143333333	2885.89956
2.146666667	2916.56949
2.15	2949.07628
2.153333333	2982.29742
2.156666667	3015.58278
2.16	3048.89045
2.163333333	3082.65925
2.166666667	3117.16155
2.17	3152.1365
2.173333333	3187.42307
2.176666667	3223.57254
2.18	3261.37378
2.183333333	3301.10257
2.186666667	3342.49229
2.19	3384.92203
2.193333333	3427.45068
2.196666667	3469.22613
2.2	3510.01667
2.203333333	3549.8112
2.206666667	3587.88368
2.21	3622.84212
2.213333333	3653.20483
2.216666667	3677.48195
2.22	3694.40991
2.223333333	3703.23977
2.226666667	3703.51394
2.23	3694.78659
2.233333333	3676.62075
2.236666667	3648.77231
2.24	3611.17538
2.243333333	3563.8298
2.246666667	3507.10216
2.25	3442.13218
2.253333333	3370.69782
2.256666667	3294.39556
2.26	3214.03106
2.263333333	3130.17258
2.266666667	3044.16724
2.27	2958.47543
2.273333333	2875.98185
2.276666667	2798.58616
2.28	2726.33216
2.283333333	2657.82762
2.286666667	2591.34524
2.29	2526.1102
2.293333333	2462.78568
2.296666667	2402.3321
2.3	2345.00199
2.303333333	2290.69552
2.306666667	2239.13313
2.31	2189.69246
2.313333333	2142.10339
2.316666667	2097.10273
2.32	2055.82684
2.323333333	2018.5658
2.326666667	1984.41612
2.33	1952.34308
2.333333333	1922.04907
2.336666667	1893.5765
2.34	1866.96092
2.343333333	1842.58963
2.346666667	1821.24361
2.35	1803.56385
2.353333333	1789.45165
2.356666667	1777.75733
2.36	1766.83451
2.363333333	1755.80951
2.366666667	1744.99971
2.37	1734.98895
2.373333333	1726.02507
2.376666667	1718.37774
2.38	1712.28651
2.383333333	1707.41959
2.386666667	1703.20559
2.39	1699.62259
2.393333333	1697.08096
2.396666667	1695.78981
2.4	1695.56376
2.403333333	1695.96717
2.406666667	1696.57922
2.41	1697.34083
2.413333333	1698.54249
2.416666667	1700.38533
2.42	1702.7632
2.423333333	1705.32014
2.426666667	1707.55545
2.43	1709.39072
2.433333333	1711.41765
2.436666667	1714.08767
2.44	1717.28776
2.443333333	1720.47742
2.446666667	1722.57351
2.45	1722.39845
2.453333333	1719.57382
2.456666667	1714.59351
2.46	1708.18477
2.463333333	1700.95972
2.466666667	1693.36652
2.47	1685.26665
2.473333333	1675.87802
2.476666667	1664.88943
2.48	1653.12338
2.483333333	1641.60021
2.486666667	1630.53792
2.49	1619.35538
2.493333333	1607.28454
2.496666667	1594.24793
2.5	1581.16509
2.503333333	1569.10534
2.506666667	1558.27765
2.51	1548.09975
2.513333333	1538.28688
2.516666667	1529.46029
2.52	1522.41525
2.523333333	1517.16507
2.526666667	1512.79915
2.53	1508.02149
2.533333333	1502.15111
2.536666667	1495.84569
2.54	1490.3419
2.543333333	1486.04583
2.546666667	1482.51232
2.55	1479.4944
2.553333333	1477.14778
2.556666667	1475.33931
2.56	1473.52347
2.563333333	1471.28589
2.566666667	1468.82322
2.57	1466.94619
2.573333333	1466.15389
2.576666667	1465.98203
2.58	1465.89496
2.583333333	1466.00105
2.586666667	1466.48576
2.59	1467.09891
2.593333333	1467.33303
2.596666667	1466.82866
2.6	1465.5988
2.603333333	1463.80468
2.606666667	1461.3591
2.61	1457.96106
2.613333333	1453.55196
2.616666667	1448.60493
2.62	1443.82223
2.623333333	1439.625
2.626666667	1435.95791
2.63	1432.40167
2.633333333	1428.43333
2.636666667	1423.61082
2.64	1417.56446
2.643333333	1409.96845
2.646666667	1400.72015
2.65	1390.12462
2.653333333	1378.85092
2.656666667	1367.85453
2.66	1358.01064
2.663333333	1349.21208
2.666666667	1340.08659
2.67	1329.2619
2.673333333	1316.8381
2.676666667	1304.32256
2.68	1293.30851
2.683333333	1284.37818
2.686666667	1277.23081
2.69	1271.74847
2.693333333	1268.33174
2.696666667	1267.01724
2.7	1267.03809
2.703333333	1267.55131
2.706666667	1268.54681
2.71	1270.56864
2.713333333	1273.44097
2.716666667	1276.33833
2.72	1279.16703
2.723333333	1282.54261
2.726666667	1286.61949
2.73	1290.84087
2.733333333	1294.60202
2.736666667	1297.75521
2.74	1300.30904
2.743333333	1301.97176
2.746666667	1302.41197
2.75	1301.69519
2.753333333	1300.1305
2.756666667	1297.77416
2.76	1294.42168
2.763333333	1289.99837
2.766666667	1284.68798
2.77	1278.9473
2.773333333	1273.33781
2.776666667	1267.93075
2.78	1261.87018
2.783333333	1253.7763
2.786666667	1243.03944
2.79	1230.67856
2.793333333	1218.54967
2.796666667	1208.16203
2.8	1200.16065
2.803333333	1193.88033
2.806666667	1187.58966
2.81	1180.07645
2.813333333	1171.86204
2.816666667	1164.50019
2.82	1159.0607
2.823333333	1155.73016
2.826666667	1154.40998
2.83	1154.98779
2.833333333	1157.16701
2.836666667	1160.37106
2.84	1163.85927
2.843333333	1167.19835
2.846666667	1170.65572
2.85	1174.82867
2.853333333	1180.10191
2.856666667	1186.6089
2.86	1194.2124
2.863333333	1202.32178
2.866666667	1210.25588
2.87	1217.83389
2.873333333	1224.95223
2.876666667	1230.87692
2.88	1234.81571
2.883333333	1236.95305
2.886666667	1238.21628
2.89	1239.23364
2.893333333	1240.21147
2.896666667	1241.48279
2.9	1243.28956
2.903333333	1245.27
2.906666667	1246.79461
2.91	1247.50561
2.913333333	1247.15876
2.916666667	1245.44682
2.92	1242.44518
2.923333333	1238.8918
2.926666667	1235.57914
2.93	1232.38304
2.933333333	1228.38501
2.936666667	1223.44031
2.94	1218.92822
2.943333333	1216.47283
2.946666667	1216.56893
2.95	1218.66121
2.953333333	1222.10272
2.956666667	1226.70243
2.96	1232.49567
2.963333333	1239.25979
2.966666667	1246.28493
2.97	1252.71203
2.973333333	1258.13515
2.976666667	1262.81938
2.98	1267.46636
2.983333333	1272.78326
2.986666667	1278.99209
2.99	1285.71438
2.993333333	1292.32806
2.996666667	1298.17245
3	1302.51262
3.003333333	1304.45978
3.006666667	1302.99862
3.01	1297.68473
3.013333333	1289.59404
3.016666667	1281.05679
3.02	1274.04516
3.023333333	1268.80955
3.026666667	1264.01385
3.03	1257.92762
3.033333333	1249.55234
3.036666667	1239.0674
3.04	1227.31489
3.043333333	1214.89881
3.046666667	1202.10165
3.05	1189.48648
3.053333333	1177.91391
3.056666667	1167.75816
3.06	1158.63123
3.063333333	1149.94078
3.066666667	1140.97312
3.07	1130.86648
3.073333333	1119.5936
3.076666667	1108.57023
3.08	1099.74834
3.083333333	1094.31337
3.086666667	1092.03765
3.09	1091.54381
3.093333333	1091.19125
3.096666667	1089.99929
3.1	1088.22536
3.103333333	1087.05438
3.106666667	1087.42202
3.11	1089.20307
3.113333333	1091.69737
3.116666667	1094.63054
3.12	1098.00416
3.123333333	1101.16804
3.126666667	1103.18564
3.13	1104.16428
3.133333333	1105.26934
3.136666667	1107.35771
3.14	1110.28111
3.143333333	1113.45199
3.146666667	1116.30658
3.15	1118.16808
3.153333333	1118.42131
3.156666667	1117.19631
3.16	1115.56034
3.163333333	1114.59177
3.166666667	1114.21381
3.17	1113.27208
3.173333333	1110.77928
3.176666667	1106.62856
3.18	1101.23395
3.183333333	1095.13225
3.186666667	1088.85298
3.19	1082.73226
3.193333333	1076.89806
3.196666667	1071.57467
3.2	1067.16337
3.203333333	1063.79005
3.206666667	1060.99796
3.21	1058.21606
3.213333333	1055.47338
3.216666667	1053.42457
3.22	1052.65086
3.223333333	1053.05461
3.226666667	1053.95449
3.23	1054.66978
3.233333333	1054.89507
3.236666667	1054.68683
3.24	1054.57722
3.243333333	1055.44598
3.246666667	1057.78825
3.25	1061.46156
3.253333333	1065.96111
3.256666667	1070.378
3.26	1073.51469
3.263333333	1074.61892
3.266666667	1073.90706
3.27	1071.99051
3.273333333	1069.14062
3.276666667	1065.59123
3.28	1061.80792
3.283333333	1057.81039
3.286666667	1052.81681
3.29	1046.09689
3.293333333	1037.70664
3.296666667	1028.18954
3.3	1018.2315
3.303333333	1008.53113
3.306666667	999.57433
3.31	991.64873
3.313333333	984.83024
3.316666667	978.79367
3.32	972.97524
3.323333333	966.87837
3.326666667	960.17647
3.33	952.76773
3.333333333	944.67522
3.336666667	936.08873
3.34	927.81984
3.343333333	921.31227
3.346666667	917.8641
3.35	917.79468
3.353333333	920.10001
3.356666667	922.988
3.36	925.07583
3.363333333	925.96436
3.366666667	925.95889
3.37	925.75712
3.373333333	926.00467
3.376666667	926.91984
3.38	928.4591
3.383333333	930.59303
3.386666667	933.43872
3.39	937.08709
3.393333333	941.10014
3.396666667	944.59627
3.4	947.14904
3.403333333	949.15381
3.406666667	951.28011
3.41	953.99759
3.413333333	957.22504
3.416666667	960.05306
3.42	961.42254
3.423333333	961.17906
3.426666667	959.89253
3.43	958.01361
3.433333333	955.74475
3.436666667	953.28993
3.44	950.82026
3.443333333	948.38111
3.446666667	946.05161
3.45	944.16855
3.453333333	943.10271
3.456666667	942.61835
3.46	941.78019
3.463333333	939.68919
3.466666667	936.09963
3.47	931.48723
3.473333333	926.71113
3.476666667	922.54441
3.48	919.76655
3.483333333	919.31082
3.486666667	921.45861
3.49	925.31348
3.493333333	929.66612
3.496666667	934.00592
3.5	938.76379
3.503333333	944.99138
3.506666667	953.65114
3.51	965.02044
3.513333333	978.45496
3.516666667	992.62023
3.52	1006.3487
3.523333333	1019.07252
3.526666667	1030.61095
3.53	1041.30653
3.533333333	1051.97983
3.536666667	1063.31283
3.54	1075.42641
3.543333333	1087.70977
3.546666667	1098.97696
3.55	1108.15609
3.553333333	1114.62707
3.556666667	1117.80894
3.56	1117.17261
3.563333333	1112.89505
3.566666667	1105.97659
3.57	1097.75296
3.573333333	1089.29482
3.576666667	1080.89474
3.58	1072.06976
3.583333333	1062.16616
3.586666667	1051.04708
3.59	1039.06548
3.593333333	1026.41586
3.596666667	1012.9418
3.6	998.62289
3.603333333	983.80949
3.606666667	968.86526
3.61	953.93574
3.613333333	939.23275
3.616666667	925.28921
3.62	912.54646
3.623333333	900.84105
3.626666667	889.66413
3.63	878.73509
3.633333333	868.27001
3.636666667	859.04546
3.64	851.94325
3.643333333	846.94614
3.646666667	843.13933
3.65	839.94524
3.653333333	837.53831
3.656666667	836.13368
3.66	835.65396
3.663333333	835.94457
3.666666667	836.81186
3.67	837.98448
3.673333333	839.11744
3.676666667	839.75789
3.68	839.48771
3.683333333	838.0813
3.686666667	835.51248
3.69	831.87831
3.693333333	827.37449
3.696666667	822.36603
3.7	817.21715
3.703333333	812.02964
3.706666667	806.61761
3.71	800.48471
3.713333333	793.06214
3.716666667	784.33979
3.72	774.94195
3.723333333	765.51086
3.726666667	756.2907
3.73	747.1806
3.733333333	738.0008
3.736666667	728.68485
3.74	719.27344
3.743333333	709.81824
3.746666667	700.4574
3.75	691.62217
3.753333333	683.79981
3.756666667	677.01547
3.76	670.99957
3.763333333	665.89906
3.766666667	662.26509
3.77	660.40941
3.773333333	660.31057
3.776666667	661.77655
3.78	664.45661
3.783333333	668.19924
3.786666667	673.19708
3.79	679.46128
3.793333333	686.67018
3.796666667	694.7556
3.8	704.19938
3.803333333	715.20133
3.806666667	726.59433
3.81	736.52086
3.813333333	744.15139
3.816666667	749.85903
3.82	754.22798
3.823333333	757.58496
3.826666667	759.89956
3.83	760.72963
3.833333333	759.64553
3.836666667	756.89577
3.84	753.47129
3.843333333	750.29202
3.846666667	747.53251
3.85	744.92261
3.853333333	742.00954
3.856666667	738.04381
3.86	732.36959
3.863333333	724.76231
3.866666667	715.39831
3.87	705.12451
3.873333333	695.33254
3.876666667	687.12738
3.88	680.86027
3.883333333	676.31253
3.886666667	673.17243
3.89	671.31431
3.893333333	670.46794
3.896666667	669.97836
3.9	669.44754
3.903333333	669.26992
3.906666667	669.96523
3.91	671.49869
3.913333333	673.81717
3.916666667	677.37725
3.92	682.55181
3.923333333	689.03678
3.926666667	696.13534
3.93	703.0652
3.933333333	708.99053
3.936666667	713.52212
3.94	717.26558
3.943333333	721.36603
3.946666667	726.43469
3.95	732.06817
3.953333333	737.30734
3.956666667	741.44561
3.96	744.38248
3.963333333	746.16187
3.966666667	746.55311
3.97	745.5324
3.973333333	743.47897
3.976666667	740.31977
3.98	735.49474
3.983333333	729.12061
3.986666667	722.17976
3.99	715.44668
3.993333333	708.82319
3.996666667	701.75968
4	693.86201
4.003333333	685.08108
4.006666667	675.94584
4.01	667.31971
4.013333333	659.39412
4.016666667	651.60959
4.02	643.67307
4.023333333	635.80555
4.026666667	628.25153
4.03	621.43834
4.033333333	616.3111
4.036666667	613.73854
4.04	613.76667
4.043333333	615.83425
4.046666667	619.34248
4.05	623.7294
4.053333333	628.60208
4.056666667	634.12185
4.06	640.78397
4.063333333	648.67623
4.066666667	657.34307
4.07	666.50078
4.073333333	676.15659
4.076666667	685.77356
4.08	694.24402
4.083333333	700.81989
4.086666667	705.57989
4.09	709.19453
4.093333333	712.39184
4.096666667	715.45437
4.1	718.12686
4.103333333	719.94102
4.106666667	720.62432
4.11	720.34135
4.113333333	719.45993
4.116666667	717.85464
4.12	714.8335
4.123333333	710.03919
4.126666667	703.91805
4.13	697.39048
4.133333333	691.35035
4.136666667	685.96004
4.14	680.65447
4.143333333	675.36032
4.146666667	671.0379
4.15	668.58071
4.153333333	667.78022
4.156666667	667.68943
4.16	667.44365
4.163333333	666.64519
4.166666667	665.55444
4.17	664.77491
4.173333333	664.66915
4.176666667	665.57684
4.18	668.11649
4.183333333	672.54711
4.186666667	678.2657
4.19	684.22257
4.193333333	689.50812
4.196666667	693.71495
4.2	697.12936
4.203333333	700.45019
4.206666667	704.18676
4.21	708.39648
4.213333333	712.81545
4.216666667	716.97819
4.22	720.12979
4.223333333	721.28774
4.226666667	719.9312
4.23	716.72053
4.233333333	713.11411
4.236666667	710.23306
4.24	708.28725
4.243333333	706.75388
4.246666667	704.88544
4.25	702.22666
4.253333333	698.72566
4.256666667	694.68604
4.26	690.87358
4.263333333	688.17552
4.266666667	686.70439
4.27	685.47011
4.273333333	683.25718
4.276666667	679.71502
4.28	675.45178
4.283333333	671.40818
4.286666667	668.29395
4.29	666.27535
4.293333333	665.11619
4.296666667	664.6759
4.3	665.06882
4.303333333	666.30509
4.306666667	668.20069
4.31	670.82481
4.313333333	674.52891
4.316666667	679.50219
4.32	685.99138
4.323333333	694.625
4.326666667	705.71575
4.33	718.73805
4.333333333	732.81315
4.336666667	747.14943
4.34	761.10032
4.343333333	774.38298
4.346666667	787.32614
4.35	800.51801
4.353333333	814.05494
4.356666667	827.46338
4.36	840.30348
4.363333333	852.26211
4.366666667	862.95678
4.37	872.39874
4.373333333	881.33913
4.376666667	890.64513
4.38	900.59237
4.383333333	911.06338
4.386666667	921.89377
4.39	932.51903
4.393333333	942.14978
4.396666667	950.92133
4.4	959.78977
4.403333333	968.87622
4.406666667	977.21015
4.41	984.44522
4.413333333	991.69101
4.416666667	1000.30415
4.42	1010.49683
4.423333333	1021.51677
4.426666667	1032.73167
4.43	1043.96736
4.433333333	1055.28412
4.436666667	1066.68067
4.44	1077.7062
4.443333333	1087.6184
4.446666667	1095.67514
4.45	1101.15021
4.453333333	1103.7775
4.456666667	1104.13209
4.46	1103.34656
4.463333333	1102.45141
4.466666667	1101.52475
4.47	1099.72085
4.473333333	1096.34383
4.476666667	1091.05214
4.48	1083.28973
4.483333333	1072.44658
4.486666667	1058.42275
4.49	1041.82348
4.493333333	1023.57848
4.496666667	1004.30868
4.5	984.18389
4.503333333	963.43785
4.506666667	942.67872
4.51	922.28692
4.513333333	902.05663
4.516666667	882.08631
4.52	863.48032
4.523333333	847.80803
4.526666667	836.42435
4.53	830.5289
4.533333333	831.06599
4.536666667	838.09553
4.54	851.01302
4.543333333	869.40026
4.546666667	893.10402
4.55	921.9184
4.553333333	955.65958
4.556666667	994.51751
4.56	1039.12181
4.563333333	1090.17689
4.566666667	1148.0331
4.57	1212.14176
4.573333333	1280.72229
4.576666667	1351.67797
4.58	1424.00455
4.583333333	1497.81484
4.586666667	1573.57316
4.59	1651.75242
4.593333333	1732.44197
4.596666667	1815.10611
4.6	1898.73015
4.603333333	1981.56666
4.606666667	2061.04555
4.61	2134.8057
4.613333333	2201.9832
4.616666667	2263.39931
4.62	2320.71201
4.623333333	2375.70251
4.626666667	2430.18397
4.63	2486.24655
4.633333333	2546.5222
4.636666667	2613.89829
4.64	2690.87091
4.643333333	2779.89664
4.646666667	2885.17974
4.65	3014.34683
4.653333333	3178.6228
4.656666667	3392.46453
4.66	3673.72376
4.663333333	4043.78282
4.666666667	4527.21487
4.67	5150.34188
4.673333333	5938.24048
4.676666667	6911.52198
4.68	8083.68658
4.683333333	9458.01902
4.686666667	11024.02358
4.69	12755.04141
4.693333333	14608.30755
4.696666667	16527.8376
4.7	18449.81907
4.703333333	20309.77846
4.706666667	22050.48619
4.71	23628.39803
4.713333333	25016.56381
4.716666667	26204.31072
4.72	27195.59879
4.723333333	28007.08479
4.726666667	28665.04433
4.73	29200.88348
4.733333333	29647.45379
4.736666667	30037.18547
4.74	30399.91011
4.743333333	30759.71796
4.746666667	31133.19205
4.75	31530.29186
4.753333333	31956.97569
4.756666667	32418.4291
4.76	32922.05083
4.763333333	33479.77514
4.766666667	34109.43456
4.77	34834.28192
4.773333333	35681.41025
4.776666667	36682.09741
4.78	37875.18425
4.783333333	39311.43663
4.786666667	41056.07761
4.79	43185.51523
4.793333333	45771.90164
4.796666667	48851.70723
4.8	52384.72962
4.803333333	56218.94054
4.806666667	60077.01309
4.81	63575.39059
4.813333333	66279.05215
4.816666667	67783.80909
4.82	67806.00254
4.823333333	66251.39615
4.826666667	63237.47508
4.83	59062.20798
4.833333333	54135.74252
4.836666667	48901.2722
4.84	43766.4407
4.843333333	39056.27051
4.846666667	34989.75152
4.85	31677.12709
4.853333333	29132.78274
4.856666667	27298.2504
4.86	26069.81647
4.863333333	25325.34009
4.866666667	24945.16815
4.87	24823.94065
4.873333333	24874.29174
4.876666667	25025.81178
4.88	25222.29729
4.883333333	25419.46035
4.886666667	25583.21707
4.89	25687.9544
4.893333333	25715.69157
4.896666667	25656.10926
4.9	25505.99338
4.903333333	25268.37535
4.906666667	24952.13138
4.91	24571.26127
4.913333333	24143.82945
4.916666667	23691.79805
4.92	23242.94246
4.923333333	22836.59977
4.926666667	22532.92741
4.93	22419.41741
4.933333333	22604.98454
4.936666667	23196.53939
4.94	24264.08216
4.943333333	25809.50706
4.946666667	27754.84023
4.95	29955.6885
4.953333333	32231.97554
4.956666667	34402.963
4.96	36315.97612
4.963333333	37862.64142
4.966666667	38983.15099
4.97	39662.53009
4.973333333	39921.9858
4.976666667	39808.7474
4.98	39386.86183
4.983333333	38728.79018
4.986666667	37907.65659
4.99	36990.57654
4.993333333	36033.26492
4.996666667	35076.06941
5	34141.50967
5.003333333	33234.73214
5.006666667	32348.57436
5.01	31471.91958
5.013333333	30598.00574
5.016666667	29729.40596
5.02	28877.2003
5.023333333	28055.00795
5.026666667	27272.27801
5.03	26531.22259
5.033333333	25828.30152
5.036666667	25158.04658
5.04	24516.97393
5.043333333	23907.08588
5.046666667	23338.92139
5.05	22833.11458
5.053333333	22418.30355
5.056666667	22123.37925
5.06	21964.55317
5.063333333	21932.34116
5.066666667	21986.58305
5.07	22064.03571
5.073333333	22095.51919
5.076666667	22025.02958
5.08	21824.01227
5.083333333	21496.83609
5.086666667	21075.34103
5.09	20603.60389
5.093333333	20119.38511
5.096666667	19641.19721
5.1	19166.41223
5.103333333	18679.03435
5.106666667	18161.21699
5.11	17602.40856
5.113333333	17003.31108
5.116666667	16375.7482
5.12	15740.03176
5.123333333	15120.14948
5.126666667	14538.38694
5.13	14011.95769
5.133333333	13551.78824
5.136666667	13162.53687
5.14	12843.92158
5.143333333	12592.75266
5.146666667	12404.792
5.15	12275.7977
5.153333333	12200.85963
5.156666667	12173.07028
5.16	12183.45636
5.163333333	12222.03695
5.166666667	12279.12336
5.17	12345.99247
5.173333333	12414.48423
5.176666667	12476.89031
5.18	12527.35284
5.183333333	12563.69841
5.186666667	12588.37204
5.19	12608.3957
5.193333333	12634.00251
5.196666667	12675.56393
5.2	12739.86224
5.203333333	12827.46635
5.206666667	12932.10267
5.21	13041.52592
5.213333333	13139.44879
5.216666667	13209.10098
5.22	13238.19008
5.223333333	13222.65581
5.226666667	13166.56357
5.23	13079.22737
5.233333333	12972.75076
5.236666667	12860.52197
5.24	12756.18064
5.243333333	12674.55007
5.246666667	12633.80638
5.25	12654.89272
5.253333333	12756.65329
5.256666667	12948.93353
5.26	13226.90776
5.263333333	13569.97473
5.266666667	13947.09623
5.27	14326.66332
5.273333333	14686.03658
5.276666667	15015.22934
5.28	15312.53735
5.283333333	15576.53148
5.286666667	15800.65308
5.29	15973.25573
5.293333333	16082.99379
5.296666667	16126.39676
5.3	16112.31325
5.303333333	16059.87376
5.306666667	15990.88134
5.31	15921.00431
5.313333333	15855.10333
5.316666667	15789.1659
5.32	15716.72621
5.323333333	15635.68599
5.326666667	15551.96142
5.33	15477.54418
5.333333333	15423.553
5.336666667	15392.85877
5.34	15378.09477
5.343333333	15367.23138
5.346666667	15353.43429
5.35	15342.88325
5.353333333	15354.67207
5.356666667	15412.20015
5.36	15532.31598
5.363333333	15719.72039
5.366666667	15971.07156
5.37	16288.64053
5.373333333	16697.16303
5.376666667	17252.75208
5.38	18032.80768
5.383333333	19104.08343
5.386666667	20479.62138
5.39	22085.96072
5.393333333	23764.31171
5.396666667	25317.07941
5.4	26586.18917
5.403333333	27527.87331
5.406666667	28243.88207
5.41	28945.72425
5.413333333	29862.61692
5.416666667	31138.62685
5.42	32772.41099
5.423333333	34623.22508
5.426666667	36465.31461
5.43	38053.99666
5.433333333	39177.11143
5.436666667	39685.08647
5.44	39503.21942
5.443333333	38631.33689
5.446666667	37135.56527
5.45	35134.8702
5.453333333	32782.41877
5.456666667	30243.10739
5.46	27673.33607
5.463333333	25209.06028
5.466666667	22960.80213
5.47	21009.78302
5.473333333	19402.37875
5.476666667	18145.70073
5.48	17210.19332
5.483333333	16541.47564
5.486666667	16076.28927
5.49	15756.2178
5.493333333	15537.39669
5.496666667	15396.036
5.5	15328.32121
5.503333333	15342.91814
5.506666667	15446.01229
5.51	15624.43042
5.513333333	15837.07656
5.516666667	16021.3251
5.52	16111.87829
5.523333333	16062.12764
5.526666667	15857.62531
5.53	15517.60554
5.533333333	15087.00346
5.536666667	14624.09072
5.54	14187.84479
5.543333333	13826.66356
5.546666667	13569.21015
5.55	13419.08461
5.553333333	13355.44301
5.556666667	13340.475
5.56	13332.55566
5.563333333	13301.48831
5.566666667	13240.27724
5.57	13168.80996
5.573333333	13127.78081
5.576666667	13163.45589
5.58	13307.49984
5.583333333	13560.62225
5.586666667	13888.39192
5.59	14230.97454
5.593333333	14520.81306
5.596666667	14699.67264
5.6	14730.10843
5.603333333	14600.35317
5.606666667	14323.52914
5.61	13933.55895
5.613333333	13479.97514
5.616666667	13022.07924
5.62	12622.26458
5.623333333	12339.62403
5.626666667	12225.24175
5.63	12319.33078
5.633333333	12650.17002
5.636666667	13234.76837
5.64	14080.98228
5.643333333	15189.3429
5.646666667	16549.19376
5.65	18126.09885
5.653333333	19847.87463
5.656666667	21601.10584
5.66	23243.92713
5.663333333	24632.62568
5.666666667	25652.17267
5.67	26237.82356
5.673333333	26381.16722
5.676666667	26122.74616
5.68	25537.32669
5.683333333	24717.70071
5.686666667	23760.62084
5.69	22756.59974
5.693333333	21784.12287
5.696666667	20905.63394
5.7	20161.41752
5.703333333	19563.28568
5.706666667	19094.80734
5.71	18720.23034
5.713333333	18396.15577
5.716666667	18079.05679
5.72	17728.27161
5.723333333	17309.64019
5.726666667	16803.70175
5.73	16215.91809
5.733333333	15581.51976
5.736666667	14959.23698
5.74	14414.79792
5.743333333	14002.77341
5.746666667	13760.70997
5.75	13723.9402
5.753333333	13948.59884
5.756666667	14513.09778
5.76	15479.36431
5.763333333	16830.79743
5.766666667	18430.87544
5.77	20036.73244
5.773333333	21364.77092
5.776666667	22174.03115
5.78	22328.31133
5.783333333	21815.97847
5.786666667	20731.15789
5.79	19234.32479
5.793333333	17509.56793
5.796666667	15729.45071
5.8	14032.71873
5.803333333	12515.10312
5.806666667	11230.23112
5.81	10196.56575
5.813333333	9406.52904
5.816666667	8835.31851
5.82	8448.13371
5.823333333	8205.56831
5.826666667	8067.73193
5.83	7997.41476
5.833333333	7962.83803
5.836666667	7940.84207
5.84	7920.64086
5.843333333	7906.70733
5.846666667	7918.40109
5.85	7985.99326
5.853333333	8143.88692
5.856666667	8420.24286
5.86	8824.42252
5.863333333	9338.23964
5.866666667	9916.28587
5.87	10496.11183
5.873333333	11014.43986
5.876666667	11421.68935
5.88	11688.59434
5.883333333	11805.28188
5.886666667	11777.30078
5.89	11621.8488
5.893333333	11364.83119
5.896666667	11038.79946
5.9	10681.16877
5.903333333	10331.46467
5.906666667	10027.67618
5.91	9802.22637
5.913333333	9677.88376
5.916666667	9665.02023
5.92	9761.35028
5.923333333	9955.05971
5.926666667	10234.18832
5.93	10604.40716
5.933333333	11110.58177
5.936666667	11848.09295
5.94	12946.03767
5.943333333	14514.88862
5.946666667	16575.47228
5.95	19007.17698
5.953333333	21548.95121
5.956666667	23857.86402
5.96	25599.77341
5.963333333	26533.58298
5.966666667	26559.6871
5.97	25724.5745
5.973333333	24190.69958
5.976666667	22188.12751
5.98	19964.63995
5.983333333	17745.57658
5.986666667	15708.19769
5.99	13971.32692
5.993333333	12598.40649
5.996666667	11609.87164
6	10997.42357
6.003333333	10731.71192
6.006666667	10761.71019
6.01	11012.32727
6.013333333	11387.40006
6.016666667	11780.92523
6.02	12094.89136
6.023333333	12257.22778
6.026666667	12232.26067
6.03	12021.13472
6.033333333	11654.63833
6.036666667	11182.16046
6.04	10660.49484
6.043333333	10145.58709
6.046666667	9687.5987
6.05	9327.04666
6.053333333	9090.53433
6.056666667	8986.07692
6.06	8999.38821
6.063333333	9094.69143
6.066666667	9222.78312
6.07	9334.89027
6.073333333	9396.96939
6.076666667	9398.64014
6.08	9354.52797
6.083333333	9299.23188
6.086666667	9278.94485
6.09	9342.43767
6.093333333	9530.53471
6.096666667	9862.67971
6.1	10324.30733
6.103333333	10862.41231
6.106666667	11394.19925
6.11	11826.84201
6.113333333	12080.73692
6.116666667	12107.42172
6.12	11897.16538
6.123333333	11477.03737
6.126666667	10902.54191
6.13	10246.03084
6.133333333	9584.8624
6.136666667	8990.37763
6.14	8517.81184
6.143333333	8198.52912
6.146666667	8036.67242
6.15	8011.17773
6.153333333	8082.87946
6.156666667	8205.40315
6.16	8336.93368
6.163333333	8449.43674
6.166666667	8532.99081
6.17	8594.56612
6.173333333	8652.44667
6.176666667	8728.16898
6.18	8836.86818
6.183333333	8978.06667
6.186666667	9132.31552
6.19	9266.68945
6.193333333	9345.32321
6.196666667	9339.57031
6.2	9234.84257
6.203333333	9032.67674
6.206666667	8748.1646
6.21	8405.18072
6.213333333	8031.58348
6.216666667	7654.82004
6.22	7298.18455
6.223333333	6977.96827
6.226666667	6702.47257
6.23	6473.93114
6.233333333	6292.14338
6.236666667	6158.28588
6.24	6078.64419
6.243333333	6068.56543
6.246666667	6156.31688
6.25	6383.48098
6.253333333	6797.6797
6.256666667	7437.00504
6.26	8309.01389
6.263333333	9371.93249
6.266666667	10529.83467
6.27	11648.01576
6.273333333	12583.07879
6.276666667	13216.16418
6.28	13478.71508
6.283333333	13363.87135
6.286666667	12922.2101
6.29	12245.48399
6.293333333	11443.75689
6.296666667	10621.81137
6.3	9860.3609
6.303333333	9205.9653
6.306666667	8671.32011
6.31	8244.75379
6.313333333	7904.66295
6.316666667	7632.70678
6.32	7420.42204
6.323333333	7267.75154
6.326666667	7176.20205
6.33	7141.29002
6.333333333	7148.72968
6.336666667	7176.13591
6.34	7198.42784
6.343333333	7194.2566
6.346666667	7150.97549
6.35	7065.98936
6.353333333	6944.85304
6.356666667	6798.33798
6.36	6639.78755
6.363333333	6483.1961
6.366666667	6341.86436
6.37	6226.65944
6.373333333	6143.8876
6.376666667	6093.93901
6.38	6071.29814
6.383333333	6065.90291
6.386666667	6065.11338
6.39	6055.95004
6.393333333	6028.16318
6.396666667	5976.92303
6.4	5902.95268
6.403333333	5810.65627
6.406666667	5706.36295
6.41	5597.14135
6.413333333	5489.9645
6.416666667	5391.7537
6.42	5310.00025
6.423333333	5253.65178
6.426666667	5237.35124
6.43	5296.8605
6.433333333	5529.80393
6.436666667	6178.91404
6.44	7758.25798
6.443333333	11173.55651
6.446666667	17724.59304
6.45	28867.8981
6.453333333	45720.84279
6.456666667	68465.25859
6.46	95929.88844
6.463333333	125590.93112
6.466666667	154042.46911
6.47	177772.7864
6.473333333	193964.94108
6.476666667	201062.45768
6.48	198961.62527
6.483333333	188838.99411
6.486666667	172731.46016
6.49	153027.13036
6.493333333	132007.50183
6.496666667	111529.54015
6.5	92875.19345
6.503333333	76747.35862
6.506666667	63364.92308
6.51	52603.7003
6.513333333	44139.96133
6.516666667	37569.58807
6.52	32490.56693
6.523333333	28549.28859
6.526666667	25459.27287
6.53	23001.79177
6.533333333	21016.68956
6.536666667	19390.24669
6.54	18043.52121
6.543333333	16922.42583
6.546666667	15990.49082
6.55	15225.78822
6.553333333	14626.76538
6.556666667	14236.1318
6.56	14192.64212
6.563333333	14809.86866
6.566666667	16648.56431
6.57	20508.65433
6.573333333	27265.82788
6.576666667	37548.64813
6.58	51365.53436
6.583333333	67865.01482
6.586666667	85378.35515
6.59	101762.97785
6.593333333	114922.34041
6.596666667	123306.71547
6.6	126227.58621
6.603333333	123913.16747
6.606666667	117333.22801
6.61	107886.1091
6.613333333	97058.49561
6.616666667	86146.77922
6.62	76087.99347
6.623333333	67408.00001
6.626666667	60265.18107
6.63	54552.30438
6.633333333	50016.19764
6.636666667	46362.57687
6.64	43328.10046
6.643333333	40715.94621
6.646666667	38400.76746
6.65	36314.78011
[truncated: 2,805 more rows]
