# Supplementary material for: Dynamic microfluidic single-cell screening identifies pheno-tuning compounds to potentiate tuberculosis therapy
Source: Nat Commun. 2024 May 16;15:4175. doi: 10.1038/s41467-024-48269-2 (PMC11099131; doi:10.1038/s41467-024-48269-2)
Supplement: Supplementary file 17 — Source Data [file 41467_2024_48269_MOESM17_ESM.xlsx]

## Sheet: Figure 1g
Compound	MIC (mM)	IC50 (mM)	Selectivity Index
A1	2
A2	2
A3	2
A4	2
A5	2	24.43	12
A6	2	38.16	19
A7	2	11	6
A8	2	29.45	15
A9	2	42.33	21
A10	2	17.2	9
A11	2	31.48	16
A12	2	17.36	9
B1	2	22.55	11
B2	2	10.44	5
B3	0.75	9.294	12
B4	2	6.69	3
B5	2	6.191	3
B6	2	8.723	4
B7	2	8.819	4
B8	2	62.99	31
B9	2	1.377	1
B10	1.66667	34.24	21
B11	0.25	2.448	10
B12	2	30.79	15
C1	2	52.51	26
C2	2
C3	1	10.25	10
C4	0.208333	4.011	19
C5	2	13.13	7
C6	2	7.964	4
C7	2	10.94	5
C8	2	202.5	101
C9	2	129	65
C10	2	19.81	10
C11	2	15.06	8
C12	0.833333	17.79	21
D1	2	3.601	2
D2	1.33333	46.88	35
D3	2	26.76	13
D4	2	74.75	37
D5	2	106.1	53
D6	1.33333	11.08	8
D7	0.416667	1.928	5
D8	1.66667	18.18	11
D9	1.33333	7.242	5
D10	2
D11	2	4.606	2
D12	0.125	0.3739	3
E1	1.33333	2.64	2
E2	2	3.018	2
E3	0.416667	30.72	74
E4	2	28.81	14
E5	1.33333	7.865	6
E6	2	13.34	7
E7	2	18.09	9
E8	2	18.61	9
E9	2	4.452	2
E10	0.666667	1.626	2
E11	2	42.88	21
E12	2	4.794	2
F1	2	13.51	7
F2	0.166667	0.9543	6
F3	2	9.073	5
F4	2	12.05	6
F5	1.16667	15.73	13
M01	0.001038	3.55	3420
M02	0.0065	0.3556	55
M03	0.00153	1.022	668
M04	0.0383	2.309	60.29
M05	0.00208	1.488	715
M06	0.00399	2.269	569
M07	0.00325	0.5468	168

## Sheet: Figure 1h
DMSO	E10	F03	A08	C10	D02	D10	C05	E03	C04	C02	E12	C09	D01	D03	C03	F02	E09	C12	M01	B09	D09	M04	E01	A04	C08	C07	M07	D04	E02	D11	A09	E04	C11	B11	C06	A11	M03	A10	D12	E07	B12	B06	B07	D08	F01	C01	D07	M02	E06
0.002302	0.004027	0.00434	0.0041	0.003121	0.003934	0.003648	0.002991	0.002799	0.003107	0.002323	0.003866	0.001733	0.001626	0.001931	0.0023	0.002664	0.003398	0.002844	0.002758	0.002379	0.002918	0.002385	0.002976	0.0028	0.003351	0.005276	0.002365	0.003149	0.003265	0.002734	0.0023	0.003459	0.002165	0.003175	0.002923	0.001974	0.00228	0.001899	0.003211	0.002645	0.002638	0.002467	0.00252	0.002195	0.002544	0.00241	0.00302	0.001546	0.002581
0.001953	0.003865	0.003415	0.0047	0.002728	0.002217	0.002634	0.002703	0.00232	0.002534	0.002398	0.002737	0.004289	0.002895	0.002134	0.002449	0.003855	0.002996	0.002553	0.002564	0.002379	0.002622	0.002086	0.003437	0.0028	0.001963	0.002731	0.002469	0.002665	0.003506	0.002786	0.00191	0.002235	0.001905	0.002258	0.00246	0.001732	0.002395	0.002852	0.002974	0.003062	0.003122	0.001857	0.00229	0.002029	0.001344	0.002362	0.002756	0.002226	0.00285
0.002888	0.003364	0.0033	0.005	0.00306	0.004909	0.002487	0.002493	0.00301	0.002998	0.002825	0.0032	0.00307	0.002955	0.003242	0.002448	0.002283	0.003007	0.00373	0.002181	0.002076	0.002843	0.003166	0.002351	0.0035	0.004365	0.003449	0.002685	0.002847	0.003231	0.003257	0.004165	0.002263	0.002837	0.002103	0.002806	0.002025	0.003028	0.002244	0.002999	0.003453	0.002818	0.002572	0.002113	0.001883	0.001538	0.002175	0.002698	0.002465	0.002146
0.002672	0.003787	0.003688	0.0016	0.004006	0.003346	0.003261	0.002576	0.003198	0.002978	0.003042	0.003789	0.002705	0.00247	0.002681	0.002809	0.002523	0.003108	0.002625	0.002557	0.004071	0.00279	0.00296	0.003127	0.0021	0.002804	0.002475	0.003287	0.003435	0.002494	0.002818	0.002	0.003205	0.0004099	0.002924	0.003214	0.001759	0.002674	0.002477	0.003197	0.002736	0.002069	0.002024	0.002558	0.002895	0.003707	0.001414	0.002234	0.002368	0.001776
0.002501	0.003514	0.003731	0.0026	0.003092	0.002886	0.003348	0.002722	0.001698	0.003086	0.004103	0.00338	0.002932	0.002127	0.002924	0.00306	0.00335	0.00237	0.002911	0.002963	0.003514	0.002441	0.00296	0.00325	0.0017	0.003098	0.00282	0.002874	0.0005027	0.001748	0.0006726	0.0044	0.00258	0.004498	0.00284	0.001749	0.003474	0.002735	0.002923	0.003329	0.002753	0.00247	0.002095	0.0052	0.002637	0.002538	0.002753	0.00202	0.002685
0.002149	0.004436			0.002861	0.003502	0.003565	0.004835	0.004326	0.003502	0.002265	0.00297	0.003003	0.003347	0.002038	0.002964	0.003265	0.002244	0.002852	0.002654	0.002863	0.002503	0.002611	0.00326	0.003214	0.002625	0.002452	0.002485	0.00323	0.001382	0.003078	0.0024	0.002702	0.002368	0.002662	0.002589	0.001028	0.002731	0.0023	0.003158	0.002545	0.00316	0.002518	0.001889	0.002772	0.002659	0.002375	0.001883	0.002784
0.001771				0.002033	0.002591		0.001847	0.004245	0.003034	0.00474	0.002992	0.001752	0.002832	0.00238	0.003295	0.003532	0.00267	0.002371	0.004012	0.002577	0.002413	0.002792	0.003292	0.002509	0.002707	0.00199	0.002992			0.002855	0.0013	0.001874	0.004632	0.002328	0.002607	0.001747	0.002251		0.001894	0.002868	0.001908	0.002612	0.001705		0.00237	0.001048	0.00212	0.00284
0.002859				0.001928	0.003089		0.004231		0.003279	0.002962	0.00267	0.002758	0.002224	0.002837	0.002899	0.002448		0.00264	0.002951	0.003275	0.002135	0.002245	0.002722	0.002952	0.003113	0.002001	0.002289			0.002719	0.0027	0.002325	0.003008	0.002563	0.001673	0.0033	0.002604		0.002676	0.002599	0.002482	0.002184	0.001208		0.002804	0.002621	0.002102	0.002078
0.002403				0.005948	0.002891		0.002114			0.002804	0.002532	0.003241	0.003489	0.003648	0.002936	0.003446		0.003017	0.00286	0.002775	0.002564	0.002384	0.002238	0.002579	0.00295	0.002683	0.002728			0.001803	0.0021		0.002187	0.002526		0.003	0.00235		0.003274	0.003701	0.002017	0.00236	0.001116		0.001862	0.0023		0.002624
0.002784				0.00339	0.002882		0.003783			0.002345	0.002766	0.00239	0.00398	0.003385	0.002468	0.002772		0.001426	0.003204	0.004469	0.003272	0.003356	0.002283	0.002359	0.001756	0.002172	0.002528			0.002829			0.001208	0.001841		0.0046	0.003101		0.003017	0.001369	0.001963	0.0015	0.001836		0.001848	0.002339		0.002558
0.002289					0.002831		0.004042			0.002573	0.003478	0.004105	0.003654	0.003934	0.003227	0.002648		0.001162	0.002377	0.002495	0.003908	0.002742	0.002215	0.002031	0.001549	0.001274	0.002763			0.002932			0.001778			0.0039	0.003291		0.002381	0.002047	0.003378	0.0036	0.003848		0.001856	0.002179		0.002419
0.003045					0.003007		0.00295			0.002967	0.001843	0.003133	0.003591	0.003206	0.002461	0.001146		0.003011	0.002791	0.002337	0.002609	0.002525	0.001764	0.002381	0.002448	0.002531	0.002953						0.002712			0.0044	0.002448		0.00124	0.001838	0.003286	0.0029	0.003594		0.003006	0.002083		0.002369
0.00347					0.003521					0.003217	0.004475		0.002381	0.003614	0.002375			0.002992	0.003877	0.002649		0.004109		0.002828		0.0026	0.002336						0.002392			0.00212	0.003157		0.001333	0.00225	0.00274	0.0028	0.0007133		0.002857	0.002732		0.002953
0.003					0.003003					0.003035	0.003533		0.003057	0.00302	0.002698			0.002389	0.002993	0.00316		0.002574		0.003291		0.002223	0.002425						0.001941			0.001032	0.002546		0.001685	0.002317	0.001547		0.001553			0.002399		0.002663
0.0031										0.003046	0.003037		0.002302	0.002182	0.002837			0.002537	0.002722	0.002686		0.003059		0.004827		0.002623							0.00237			0.002359	0.002532		0.001721	0.000528	0.001658		0.0003263			0.002763		0.002
0.0036										0.002688	0.003138		0.003624		0.002565			0.00397	0.002187	0.002322		0.003074		0.002755		0.002854							0.002146			0.002313	0.002338		0.001948	0.002383	0.001546		0.004142			0.00241		0.001894
0.0026										0.002999	0.003019		0.003144		0.003189			0.002089	0.00277	0.002735		0.003044		0.002699		0.00304							0.002766			0.00308	0.002303		0.001596	0.003374			0.003857			0.002666		0.002033
0.0046										0.002954	0.003483		0.004055		0.002838			0.002389	0.003559	0.002844		0.003984		0.002757		0.002749							0.002077			0.001687	0.00272			0.002447			0.001176			0.00248		0.002846
0.0013										0.003055	0.002384		0.002382		0.003612			0.002854	0.002727	0.001632		0.004128		0.002074		0.002679							0.002657			0.002623	0.003027			0.001587			0.001159			0.002316		0.001653
0.0022											0.002703		0.002445		0.002139			0.002459	0.00305	0.002009		0.002442		0.002125		0.002364							0.002812			0.002446	0.002845						0.00306			0.002729		0.001852
0.0016											0.003478		0.002391		0.003958			0.004601	0.002476	0.002447		0.002621		0.003191		0.003983							0.002396			0.00181	0.003234						0.002975			0.002609
0.0022											0.002887				0.003212			0.002154	0.00342	0.003888		0.003029				0.002798							0.003834			0.002795	0.002148						0.003307			0.002954
0.0023											0.003083				0.002636			0.00312	0.001815	0.003659		0.002298				0.003325							0.002676			0.002021	0.002697						0.003137
0.0044											0.002365				0.002926			0.003191	0.002128	0.002676		0.002184				0.002965							0.00271			0.001953	0.002334
0.0014											0.002437							0.002939	0.002505	0.002591		0.002494				0.002537							0.002921			0.003011	0.002136
0.0016											0.003433							0.003135	0.00246	0.0027		0.002986				0.002622							0.002927				0.002231
0.0043											0.002658							0.003115	0.003019	0.001824		0.002593				0.002065							0.003142				0.002213
0.0039											0.002311							0.003704	0.002618			0.002651				0.002934											0.001908
0.0023											0.003886								0.003221			0.002955				0.002531											0.002552
0.002206											0.002489								0.001959			0.00316				0.002539											0.002093
0.002595											0.002072											0.002198				0.003118											0.001609
0.001877											0.002031											0.002481															0.002218
0.001649											0.002776											0.001914															0.002661
0.002018											0.002447											0.002127															0.00184
0.002191											0.002223											0.002388															0.002128
0.002059											0.002397											0.0021															0.001851
0.001527											0.004309											0.002783															0.002354
0.001905											0.002351											0.001928															0.002088
0.003984											0.002351											0.003314															0.002938
0.003789											0.002204											0.002757															0.0023
0.004459											0.002613											0.002181															0.003031
0.003672											0.002307											0.002278															0.003146
0.002136											0.003917											0.002147															0.002856
0.003294											0.002845											0.002726															0.002094
0.004606											0.002928											0.002735															0.001782
0.003076											0.002486											0.002655															0.001849
0.003206											0.00319											0.002498															0.002615
0.003403											0.002204											0.004117															0.002218
0.002543											0.003445											0.003713															0.002339
0.00329											0.003667											0.0027															0.002437
0.001937											0.003889																										0.002574
0.002459											0.004297																										0.002554
0.00175																																					0.002896
0.002329																																					0.002674
0.003379
0.002043
0.002206
0.002595
0.001877
0.001649
0.002018
0.002191
0.002059
0.001527
0.001905
0.003984
0.003789
0.004459
0.003672
0.002252
0.004197
0.002836
0.002383
0.002649
0.002221
0.001932
0.002178
0.002664
0.00282
0.003837
0.002761
0.004691
0.004449
0.00483
0.00404
0.003413
0.002308
0.00221
0.002313
0.00227
0.002145
0.002628
0.0022
0.002146
0.00281
0.002385
0.003082
0.003672
0.002874
0.00296
0.002601
0.002898
0.003342
0.002943
0.002706
0.002403
0.002221
0.002219
0.002911
0.001878
0.003663
0.002584
0.002395
0.003018
0.002839
0.002534
0.003275
0.002876
0.002775
0.003279
0.002864
0.003904
0.003355
0.002798
0.002836
0.002347
0.002879
0.002766
0.001719
0.00318
0.002386
0.002446
0.002792
0.002487
0.00249
0.002628
0.002837
0.002427
[truncated: 26 more columns]

## Sheet: Figure 2e
	WT	WT	WT	111339 (A90V)	111339 (A90V)	111339 (A90V)	111343 (S91P)	111343 (S91P)	111343 (S91P)	111344 (G88C)	111344 (G88C)	111344 (G88C)	111418 (A90V+INH&RIF)	111418 (A90V+INH&RIF)	111418 (A90V+INH&RIF)	111386 (D94G+INH+RIF+PZA+EMB+SM)	111386 (D94G+INH+RIF+PZA+EMB+SM)	111390 (D94G+INH+RIF+PZA+EMB+SM)	111390 (D94G+INH+RIF+PZA+EMB+SM)	111392 (A90V+INH+RIF+PZA+EMB+SM)	111392 (A90V+INH+RIF+PZA+EMB+SM)	111393 (T80A+INH+RIF+PZA+EMB)	111393 (T80A+INH+RIF+PZA+EMB)
M02	0.625	0.31	3.38	0.625	0.625	13.5	0.625	0.625	27	1.25	1.25	13.5	1.25	1.25	3.38	1.68	1.68	3.38	3.38	3.38	3.38	3.38	3.38
M01	0.17	0.17	0.42	5	5	27.5	5	5	27.5	5	5	27.5	0.31	0.31	0.85	0.42	0.42	0.21	0.21	0.43	0.43	0.21	0.21
M06	0.625	1.25	0.78	5	5	12.5	5	5	25	5	1.25	12.5	5	1.25	3.125	0.78	0.78	0.78	0.78	0.78	0.78	1.56	1.56
MOX	0.078	0.078	0.078	0.625	0.625	0.625	2.5	2.5	2.5	5	5	5	0.625	0.625	0.625	1.25	1.25	2.5	2.5	0.625	0.625	0.078	0.078
RIF	0.08	0.08	0.039	0.08	0.08	0.156	0.08	0.08	0.31	0.08	0.08	0.31		1.25	1.25	1.25	1.25	5	5	2.5	2.5	1.25	1.25

## Sheet: Figure 3b
Days	WT	WT	S9	S9	S10	S10	S11	S11
0	0.03	0.03	0.03	0.03	0.02	0.04	0.04	0.06
1	0.2	0.23	0.21	0.23	0.24	0.25	0.22	0.23
2	0.49	0.57	0.5	0.51	0.54	0.51	0.48	0.49
3	0.82	0.9	0.78	0.84	0.84	0.87	0.82	0.8
6	1.56	1.67	1.5	1.62	1.48	1.49	1.54	1.55
9	2.68	2.92	2.7	2.88	2.62	2.76	2.78	2.78
13	4.5	5.1	4.3	5.1	4.2	4.2	4.7	4.5
16	5.7	5.4	5.3	6.6	5.4	6	6	5.3

## Sheet: Figure 3c
	WT	WT	WT	S9	S9	S9	S10	S10	S10	S11	S11	S11
M06	1.25	1.25	1.25	25.5	25	25.5	25.5	25	25.5	25.5	25	25.5
M02	2.5	2.5	2.5	27	27	27	27	27	27	27	27	27
M01	0.34	0.34	0.34	27.5	27.5	27.5	27.5	27	27.5	27.5	27.5	27.5
M04	15.65	31.25	25	15.65	62.5	25	15.65	62.5	25	15.65	62.5	25
MOX	0.08	0.078	0.078	0.08	0.078	0.078	0.08	0.078	0.078	0.08	0.078	0.078
INH	0.025	0.031	0.3125	0.025	0.031	0.3125	0.025	0.031	0.3125	0.025	0.031	0.3125
RIF	0.08	0.08	0.08	0.04	0.08	0.08	0.04	0.08	0.08	0.08	0.16	0.16

## Sheet: Figure 3d
	ct	ct	ct	si_nat	si_nat	si_nat
M06	1.25	1.25	1.25	5	5	10
M02	2.5	2.5	2.5	5	10	10
M01	0.34	0.17	0.34	0.69	2.75	11
M04	50	50	25	50	50	25
MOX	0.08	0.08	0.078	0.08	0.08	0.078

## Sheet: Figure 3e
	ct	ct	ct	oe_nat	oe_nat	oe_nat
M06	1.25	1.25	1.25	1.25	0.3125	1.25
M02	2.5	2.5	2.5	0.625	0.625	0.625
M01	0.68	0.34	0.34	0.0425	0.0425	0.0425
M04	12.5	25	12.5	12.5	12.5	12.5
MOX	0.078	0.078	0.078	0.078	0.078	0.078

## Sheet: Figure 4a
	Untreated	Untreated	M06_10X	M06_10X	M06_50X	M06_50X
WT_FAME	100	100	75	72	85	90
MUT_FAME	100	100	87	90	62	92
OE_FAME	100	100	76	71	83	86
WT_MAMEa	100	100	64	78	40	48
MUT_MAMEa	100	100	91	94	61	45
OE_MAMEa	100	100	61	65	42	45
WT_MAMEm	100	100	73	83	44	27
MUT_MAMEm	100	100	91	97	64	26
OE_MAMEm	100	100	69	73	39	27
WT_MAMEk	100	100	76	73	11	12
MUT_MAMEk	100	100	44	53	29	17
OE_MAMEk	100	100	61	66	10	17

## Sheet: Figure 4c
	Untreated	Untreated	M06_5X	M06_5X	M06_10X	M06_10X	M06_50X	M06_50X
WT_TDM	100	100	105	81	91	75	43	23
MUT_TDM	100	100	105	86	103	73	53	11
OE_TDM	100	100	59	81	61	66	36	22
WT_TMM	100	100	146	152	191	219	94	35
MUT_TMM	100	100	105	94	94	109	122	24
OE_TMM	100	100	147	181	163	167	65	19
WT_PE	100	100	86	94	73	73	64	25
MUT_PE	100	100	113	95	114	95	79	27
OE_PE	100	100	49	68	55	60	63	27
WT_CL	100	100	109	88	89	80	80	72
MUT_CL	100	100	109	102	107	97	86	74
OE_CL	100	100	61	86	65	76	73	60
WT_PIM	100	100	104	90	93	75	59	33
MUT_PIM	100	100	108	105	111	94	77	36
OE_PIM	100	100	64	89	71	70	52	28

## Sheet: Figure 4d
WT_CT	WT_H2O2	WT_M06	WT_MOX	WT_INH	WT_RIF		MUT_CT	MUT_H2O2	MUT_M06	MUT_MOX	MUT_INH	MUT_RIF		OE_CT	OE_H2O2	OE_M06	OE_MOX	OE_INH	OE_RIF		SI_CT	SI_H2O2	SI_M06	SI_MOX	SI_INH	SI_RIF		Compare column means (main column effect)
200.195	44.9068	13.4318	52.1662	249.522	711.46		112.831	10.8604	512.96	169.001	488.757	11.057		84.245	105.668	34.2399	410.353	393.864	36.8723		502.424	17.6652	62.7437	108.233	678.516	64.0528
439.627	9.01699	7.1908	335.351	195.962	34.5933		137.09	13.9758	838.447	267.224	238.782	19.0613		364.531	14.8291	405.285	99.6197	462.585	135.885		165.641	25.0501	201.756	75.0617	618.255	28.6647		Number of families	1
642.46	7.37473	11.4563	69.3841	561.761	34.4458		579.281	18.6896	22.6548	526.618	39.8806	419.428		364.13	16.2843	226.214	590.22	491.143	16.4502		149.793	12.7565	156.682	341.14	747.665	31.1012		Number of comparisons per family	276
531.304	17.1449	0.0483821	315.125	401.744	62.1042		710.668	29.0453	764.237	576.788	387.231	11.3573		290.298	41.247	75.8989	733.999	93.3322	13.6534		283.768	42.4666	185.871	421.428	92.6948	51.8223		Alpha	0.05
633.636	11.875	11.8735	149.619	295.86	28.6312		434.358	28.4708	281.434	195.982	700.011	424.192		349.102	12.5936	93.6004	548.723	509.923	649.657		475.374	44.4803	834.546	402.918	615.622	60.6241
166.299	90.893	18.8504	566.034	651.665	70.258		666.914	32.6601	700.254	309.369	434.066	5.16936		281.544	5.81362	349.02	382.068	183.881	291.893		362.187	21.4063	230.546	383.137	620.436	17.2495		Tukey's multiple comparisons test	Mean Diff.	95.00% CI of diff.	Below threshold?	Summary	Adjusted P Value
204.288	346.513	17.7846	165.288	422.594	613.824		211.775	26.5322	432.854	287.787	544.299	9.0135		144.398	3.77213	72.3173	778.793	764.266	14.2212		478.989	14.6662	319.213	374.205	694.218	213.657
590.585	8.09342	11.8681	218.772	374.18	159.658		598.665	58.878	504.785	198.896	116.534	60.2688		122.059	67.0657	38.1607	625.445	274.627	55.3133		515.221	9.92647	163.557	524.163	524.592	358.769		WT_CT vs. WT_H2O2	308	258.4 to 357.5	Yes	****	<0.0001
801.564	110.808	19.5276	278.106	53.2075	351.498		737.761	9.23144	551.135	261.303	179.952	0		43.7554	12.2255	10.2283	31.1479	595.769	897.493		111.17	11.3719	78.4406	441.378	495.661	768.378		WT_CT vs. WT_M06	157.6	108.1 to 207.2	Yes	****	<0.0001
55.9886	5.88214	15.1328	228.628	76.9157	66.4942		376.323	10.2814	285	142.883	200.314	0		152.233	36.6821	18.9367	175.811	697.406	22.1901		421.297	12.296	321.419	500.172	445.834	66.4861		WT_CT vs. WT_MOX	88.48	36.11 to 140.8	Yes	****	<0.0001
383.973	8.6955	0	182.043	348.184	93.3448		191.653	3.52552	513.906	166.478	396.61	0		120.06	188.384	9.19215	90.2674	401.658	120.983		431.134	11.6178	106.561	287.289	473.222	27.7488		WT_CT vs. WT_INH	-49.21	-103.1 to 4.709	No	ns	0.1323
93.2704	24.3155	6.64368	120.8	183.208	187.986		97.8265	5.41697	313.491	208.673	477.931	0		459.906	26.5855	14.872	148.101	391.191	12.4413		488.182	13.7781	183.28	409.037	353.454	23.343		WT_CT vs. WT_RIF	177	127.7 to 226.3	Yes	****	<0.0001
678.661	357.147	12.4166	180.552	75.0833	525.698		232.687	1.4224	28.2192	360.192	273.778	0		393.745	16.2994	7.70535	148.137	547.595	8.26183		460.511	93.8098	136.77	472.43	353.348	-6.01779		WT_CT vs. MUT_CT	47.88	-1.902 to 97.66	No	ns	0.0781
293.247	7.52116	13.5055	179.852	293.992	16.1276		52.2643	26.1163	319.727	349.502	94.5445	0		389.68	52.6006	2.17142	52.0318	492.852	11.1961		412.029	57.5777	217.828	445.868	619.764	41.2814		WT_CT vs. MUT_H2O2	265.5	209.9 to 321.1	Yes	****	<0.0001
225.541	6.15876	14.343	47.5234	497.716	18.7895		527.808	15.0885	411.766	146.919	270.151	18.1846		70.3645	10.4432	551.309	96.4395	133.372	322.789		481.965	705.383	315.865	409.249	614.523	793.888		WT_CT vs. MUT_M06	-66.09	-115.6 to -16.54	Yes	***	0.0003
117.594	46.5278	5.68421	209.352	236.882	21.4499		19.8652	40.6478	738.943	531.446	557.055	169.97		102.752	5.71595	9.0729	35.9468	280.719	8.73922		499.851	668.879	270.907	458.057	118.971	142.192		WT_CT vs. MUT_MOX	-77.42	-126.1 to -28.72	Yes	****	<0.0001
477.003	8.09113	0	275.93	174.159	20.0647		99.5443	50.7958	551.68	557.154	735.635	25.5881		435.087	10.9024	11.5032	176.607	4.83705	8.75333		462.257	147.396	302.817	354.66	364.857	469.793		WT_CT vs. MUT_INH	-4.843	-63.86 to 54.17	No	ns	>0.9999
118.636	7.79493	12.4697	72.4118	534.631	16.4274		346.631	149.724	325.136	359.796	608.455	21.9032		89.8574	5.74512	17.4072	54.7363	6.7178	8.87186		413.156	38.7859	235.931	528.04	604.711	25.2292		WT_CT vs. MUT_RIF	268.2	200.0 to 336.3	Yes	****	<0.0001
39.3382	6.93702	4.68966	216.244	271.767	23.452		69.5298	2.00763	323.93	178.14	349.044	335.858		230.548	72.5539	20.6412	70.0361	7.0773	1.5243		401.062	488.126	248.389	526.905	565.111	21.6276		WT_CT vs. OE_CT	47.05	-22.62 to 116.7	No	ns	0.7087
697.872	86.5747	5.51943	158.145	346.957	22.2305		220.117	7.7786	226.174	80.8101	366.542	56.2591		267.655	13.3453	31.4732	37.7766	188.371	12.3631		525.477	31.7014	219.277	343.786	293.345	17.2089		WT_CT vs. OE_H2O2	304.8	233.0 to 376.5	Yes	****	<0.0001
395.418	29.406	1.62465	429.403	522.966	23.1643		52.9168	6.40525	507.416	50.4863	545.599	49.9196		37.9824	24.5753	397.787	96.4696	484.134	11.3497		510.487	25.1838	466.173	375.674	573.002	-17.2798		WT_CT vs. OE_M06	211.5	156.8 to 266.1	Yes	****	<0.0001
272.641	586.107	10.012	269.269	222.969	469.154		167.879	61.9914	501.472	224.56	609.941	10.9802		380.976	308.899	104.541	124.817	153.011	17.2719		697.207	252.955	255.233	52.9143	374.115	-7.43081		WT_CT vs. OE_MOX	75.55	16.53 to 134.6	Yes	***	0.0008
4.5657	43.3238	6.6721	320.552	367.044	37.782		701.968	53.5924	484.704	37.1958	250.041	48.2613		345.926	2.56181	0	124.309	181.73	12.9579		650.79	195.987	456.415	418.105	537.329	24.5829		WT_CT vs. OE_INH	65.52	12.42 to 118.6	Yes	**	0.0018
24.2356	338.688	0	330.808	100.393	51.0668		512.157	255.092	293.847	412.728	194.256	66.5412		279.688	3.77935	11.33	391.197	181.262	19.6172		359.355	34.3318	125.92	436.519	255.052	39.2828		WT_CT vs. OE_RIF	238.1	179.8 to 296.4	Yes	****	<0.0001
29.2163	174.549	2.85387	176.036	248.74	582.763		272.125	156.257	513.13	828.217	603.958	16.7651		122.287	7.68567	190.408	166.24	284.406	8.94809		518.074	17.5812	564.827	343.549	554.477	471.021		WT_CT vs. SI_CT	-17.4	-66.11 to 31.31	No	ns	0.9999
21.9257	68.6081	0	135.988	246.536	53.7966		510.101	68.3526	398.299	621.56	735.32	179.344		214.772	7.50871	7.85573	70.3326	330.701	31.6299		181.402	8.24084	478.996	405.397	140.852	73.3854		WT_CT vs. SI_H2O2	263.4	189.5 to 337.2	Yes	****	<0.0001
43.2354	31.8893	0	31.2947	161.762	53.7974		550.582	16.8971	528.725	790.476	233.394	73.3647		399.894	40.2201	57.9711	179.703	375.372	132.477		408.509	9.52994	124.981	332.076	396.372	773.248		WT_CT vs. SI_M06	2.347	-52.06 to 56.76	No	ns	>0.9999
188.908	731.406	0	295.262	357.519	76.4819		621.985	479.935	390.322	372.59	237.058	250.869		238.199	8.42285	62.7463	544.172	162.051	14.9552		229.19	193.739	143.844	342.663	240.289	279.265		WT_CT vs. SI_MOX	59.97	6.071 to 113.9	Yes	*	0.0113
627.131	13.7752	0	138.12	272.018	141.565		558.157	130.989	389.351	636.653	552.137	5.77796		347.769	9.73688	0	266.151	30.697	509.597		310.797	298.826	290.118	75.4782	60.5428	913.631		WT_CT vs. SI_INH	-73.57	-131.6 to -15.52	Yes	**	0.001
498.021	3.95697	457.551	55.0823	244.855	577.687		290.983	7.89304	484.206	707.208	67.809	26.0093		413.934	18.9045	5.65492	384.016	305.323	541.535		218.761	390.763	691.483	170.137	1177.49	36.1862		WT_CT vs. SI_RIF	161.5	101.7 to 221.4	Yes	****	<0.0001
704.834	20.6566	617.148	333.708	80.0606	59.4784		243.154	26.6085	154.645	669.104	289.613	197.832		334.193	70.3927	500.362	179.661	178.064	2.99396		346.27	44.807	608.005	102.113	444.281	42.4242		WT_H2O2 vs. WT_M06	-150.3	-197.3 to -103.3	Yes	****	<0.0001
727.47	3.69167	259.783	89.6256	361.091	67.2504		715.073	41.9918	65.7076	806.3	315.717	258.54		240.847	16.7056	484.241	86.051	476.664	46.3766		330.026	26.7097	438.369	87.4936	193.085	32.0208		WT_H2O2 vs. WT_MOX	-219.5	-270.0 to -168.9	Yes	****	<0.0001
32.4584	5.28308	456.683	158.535	219.998	250.909		616.089	684.688	113.76	705.283	327.73	69.8465		363.875	13.5382	26.9151	110.328	133.297	4.25379		47.7327	12.2024	336.658	93.38	191.022	15.7044		WT_H2O2 vs. WT_INH	-357.2	-409.3 to -305.0	Yes	****	<0.0001
808.907	5.74112	306.473	224.764	152.943	426.951		1106.39	61.7074	407.739	674.669	375.245	131.274		268.684	82.9512	26.7771	354.527	172.441	13.4529		286.418	28.1882	290.805	372.995	490.993	51.0616		WT_H2O2 vs. WT_RIF	-131	-177.7 to -84.25	Yes	****	<0.0001
89.6166	2.64754	363.068	242.796	286.863	480.379		20.5059	148.572	360.44	391.848	456.595	7.10435		344.151	9.5359	22.7377	642.559	188.078	82.7333		289.735	17.2331	359.988	333.322	230.495	26.4084		WT_H2O2 vs. MUT_CT	-260.1	-307.4 to -212.7	Yes	****	<0.0001
461.46	2.75431	221.406	293.711	249.465	650.447		3.80359	36.784	382.631	406.646	413.287	82.6535		67.4411	9.35049	3.87494	719.641	299.363	7.18909		293.789	26.6435	580.733	152.983	407.801	33.0186		WT_H2O2 vs. MUT_H2O2	-42.44	-96.37 to 11.49	No	ns	0.3891
442.153	42.248	191.611	123.378	224.09	504.579		7.79474	45.5289	73.08	429.664	266.373	6.17126		153.567	11.5108	24.0848	381.354	353.463	22.514		454.313	202.969	445.806	131.343	670.063	21.8945		WT_H2O2 vs. MUT_M06	-374	-421.1 to -327.0	Yes	****	<0.0001
35.3427	5.70934	77.174	93.7587	9.70047	109.323		356.021	8.76711	407.819	97.1188	429.845	39.7262		304.131	8.08274	344.648	444.413	399.98	25.376		293.295	66.3826	205.36	505.258	278.777	35.0736		WT_H2O2 vs. MUT_MOX	-385.4	-431.5 to -339.2	Yes	****	<0.0001
44.2653	7.09681	165.913	76.1974	7.79698	10.5498		202.815	12.47	159.279	394.189	388.592	87.3884		27.5651	10.6562	359.861	74.3163	197.03	15.3951		17.6434	424.942	136.974	483.346	120.824	40.1157		WT_H2O2 vs. MUT_INH	-312.8	-370.2 to -255.4	Yes	****	<0.0001
32.9841	4.01178	361.518	310.99	8.43318	63.9936		339.84	10.5827	457.726	474.114	566.516	273.681		120.001	7.02636	76.189	137.072	172.106	12.776		516.14	50.8799	684.297	98.4033	111.098	7.98887		WT_H2O2 vs. MUT_RIF	-39.79	-106.5 to 26.94	No	ns	0.8853
63.1254	5.85072	652.765	434.916	10.0726	755.73		332.842	225.631	212.567	276.056	73.6795	2.11796		205.006	16.7297	654.931	39.9798	592.168	11.8537		391.64	9.00681	566.45	590.853	234.095	70.9076		WT_H2O2 vs. OE_CT	-260.9	-329.2 to -192.6	Yes	****	<0.0001
258.71	85.2548	51.7821	451.162	77.3452	125.179		375.082	16.2644	627.785	195.99	87.4605	408.652		101.457	7.29792	14.5638	434	208.908	59.7429		349.54	9.71443	428.947	599.061	831.878	1052.88		WT_H2O2 vs. OE_H2O2	-3.181	-73.60 to 67.24	No	ns	>0.9999
839.522	349.938	17.0789	179.802	254.678	150.066		10.6326	17.3967	644.347	252.221	359.797	386.172		82.0243	5.10779	18.7587	447.391	451.633	9.80739		66.0805	12.9336	666.564	549.151	764.627	1082.82		WT_H2O2 vs. OE_M06	-96.48	-149.4 to -43.56	Yes	****	<0.0001
666.755	4.44035	11.7647	305.008	275.664	707.692		736.305	9.84382	0	128.97	539.331	58.032		515.256	6.33103	6.979	572.968	523.8	602.243		219.417	39.538	349.279	692.38	540.792	90.4655		WT_H2O2 vs. OE_MOX	-232.4	-289.8 to -175.0	Yes	****	<0.0001
889.854	49.842	20.8306	468.474	287.167	64.1728		89.4321	26.8118	638.42	307.258	240.008	343.085		469.852	8.39058	11.7571	501.042	303.785	11.9882		638.857	39.6988	226.114	283.697	542.404	115.01		WT_H2O2 vs. OE_INH	-242.4	-293.8 to -191.1	Yes	****	<0.0001
937.982	51.3753	551.042	39.699	803.83	86.027		308.576	12.3772	434.441	317.974	269.846	198.118		644.738	6.90331	0	21.6314	299.798	2.56904		665.659	184.518	544.249	419.675	711.438	35.5847		WT_H2O2 vs. OE_RIF	-69.86	-126.5 to -13.18	Yes	**	0.0018
42.4164	2.50377	222.83	450.746	542.881	20.4467		446.21	22.2923	626.719	37.1144	650.866	50.4389		499.733	17.1058	3.01909	612.221	39.282	11.5017		618.656	467.844	27.6723	438.871	802.056	37.158		WT_H2O2 vs. SI_CT	-325.4	-371.5 to -279.2	Yes	****	<0.0001
1018.28	105.379	139.574	508.163	498.879	21.7155		230.928	36.0197	630.51	181.566	807.408	49.7045		93.5429	4.68858	519.67	378.275	523.704	10.4459		216.275	850.851	580.294	302.423	503.168	33.8694		WT_H2O2 vs. SI_H2O2	-44.59	-117.2 to 28.03	No	ns	0.8531
126.229	8.34078	593.388	149.978	255.749	598.907		57.221	167.564	655.084	313.662	685.114	25.3324		231.877	2.80319	449.527	482.175	421.817	2.2626		281.449	403.859	161.165	155.008	68.0141	819.021		WT_H2O2 vs. SI_M06	-305.6	-358.3 to -252.9	Yes	****	<0.0001
629.116	2.81208	338.991	25.6695	114.89	335.225		99.5673	37.6391	546.803	650.318	51.7715	357.997		716.378	5.88439	30.0294	678.802	291.343	11.8176		331.891	76.3638	110.921	506.569	203.831	3.42568		WT_H2O2 vs. SI_MOX	-248	-300.2 to -195.8	Yes	****	<0.0001
603.1	17.1102	30.0491	82.7662	616.673	24.1358		11.9591	532.459	342.484	137.875	147.347	2.85142		70.9667	7.1706	24.3685	246.686	324.899	5.88432		398.117	438.694	262.312	110.983	65.593	10.1965		WT_H2O2 vs. SI_INH	-381.5	-438.0 to -325.1	Yes	****	<0.0001
163.208	22.4082	60.7331	235.963	642.677	26.3942		270.56	54.0638	404.485	171.501	14.262	232.709		307.898	5.05105	43.5915	587.948	660.697	7.2457		409.892	120.216	294.197	87.4642	319.67	24.8187		WT_H2O2 vs. SI_RIF	-146.4	-204.7 to -88.17	Yes	****	<0.0001
69.129	4.00543	43.0057	138.348	418.063	579.37		319.887	146.478	122.148	172.479	492.027	5.0582		186.387	4.99875	39.7006	544.205	447.769	7.46058		351.384	68.0798	54.1136	187.581	182.376	19.5047		WT_M06 vs. WT_MOX	-69.16	-119.7 to -18.60	Yes	***	0.0002
367.005	51.4328	0	192.237	669.546	25.4146		259.294	27.9104	498.151	155.994	63.8769	30.7333		516.776	3.66439	14.9839	712.928	325.83	657.448		405.541	20.0686	594.667	443.75	54.7763	14.8857		WT_M06 vs. WT_INH	-206.8	-259.0 to -154.7	Yes	****	<0.0001
55.7413	40.5947	18.5064	189.591	613.538	15.1095		269.864	40.323	282.111	686.817	213.332	19.5794		540.735	6.73054	0	595.123	299.027	6.15242		431.681	12.9981	559.033	415.515	556.521	163.081		WT_M06 vs. WT_RIF	19.36	-27.24 to 65.95	No	ns	0.9985
267.167	3.16188	8.78204	316.542	330.964	19.2436		358.685	4.20745	409.931	553.059	438.208	19.7934		61.1895	9.48933	16.6859	737.493	292.228	65.8944		433.984	6.76755	738.157	87.129	300.665	56.5709		WT_M06 vs. MUT_CT	-109.8	-157.0 to -62.52	Yes	****	<0.0001
814.999	2.11003	11.1025	359.479	211.379	21.5302		371.828	7.32255	814.601	736.612	211.307	13.0784		188.15	2.8736	20.2689	748.519	320.359	6.56289		410.4	10.7191	1156.52	452.44	320.284	802.386		WT_M06 vs. MUT_H2O2	107.9	53.93 to 161.8	Yes	****	<0.0001
352.596	5.49607	20.0099	84.3697	280.996	22.2795		630.788	4.75329	1020.09	735.237	165.516	17.1805		286.091	4.82872	42.4574	750.732	384.568	347.327		357.006	106.884	800.006	106.459	529.932	1117.77		WT_M06 vs. MUT_M06	-223.7	-270.7 to -176.7	Yes	****	<0.0001
842.871	426.746	8.83235	231.77	260.476	41.9761		259.021	177.571	1150.22	562.38	205.962	8.51355		94.7271	4.6743	70.0929	569.023	540.372	18.1232		288.562	15.7437	464.947	14.6807	151.045	1009.54		WT_M06 vs. MUT_MOX	-235.1	-280.9 to -189.2	Yes	****	<0.0001
788.011	38.7335	7.55022	25.0857	614.766	19.9802		363.521	16.0551	1057.46	313.84	89.9089	171.224		641.47	7.82217	37.5502	552.602	519.113	8.04936		400.5	7.55248	576.087	45.0222	77.1584	57.3811		WT_M06 vs. MUT_INH	-162.5	-219.9 to -105.0	Yes	****	<0.0001
7.51378	378.049	8.78234	236.895	637.504	51.6216		50.2648	11.4489	1025.6	606.007	65.5148	11.322		298.953	4.09768	67.0978	579.72	540.985	12.5124		363.939	65.8346	214.896	379.264	628.581	111.513		WT_M06 vs. MUT_RIF	110.5	43.75 to 177.3	Yes	****	<0.0001
224.493	56.3213	2.69713	263.222	347.501	44.4352		69.0992	6.72538	100.657	141.126	13.968	136.238		669.775	4.15086	52.6902	728.611	538.773	18.037		326.358	126.25	604.766	626.127	11.9397	69.6349		WT_M06 vs. OE_CT	-110.6	-178.9 to -42.23	Yes	****	<0.0001
247.286	76.8689	2.02479	211.506	461.146	461.973		30.7207	18.6296	149.6	496.669	236.972	67.6022		306.67	3.41922	465.917	494.079	339.993	7.05157		362.895	30.9222	33.189	709.521	96.6473	44.0781		WT_M06 vs. OE_H2O2	147.1	76.68 to 217.6	Yes	****	<0.0001
380.537	29.4278	3.52235	190.12	169.237	134.113		44.6543	3.77631	459.008	458.848	303.25	84.9742		361.913	6.08122	527.826	751.975	475.973	21.0029		412.475	37.0821	71.4619	536.776	631.961	13.3905		WT_M06 vs. OE_M06	53.84	0.9469 to 106.7	Yes	*	0.0401
102.316	177.318	650.321	234.69	401.586	53.8215		19.2384	18.2987	594.299	139.383	277.408	33.1787		666.173	3.88144	412.94	687.148	638.341	10.2732		590.899	87.3031	414.254	584.854	74.0089	37.9434		WT_M06 vs. OE_MOX	-82.09	-139.5 to -24.66	Yes	****	<0.0001
282.262	10.3157	173.366	304.318	396.516	156.222		49.5867	19.4044	625.325	543.774	140.931	37.5275		180.967	5.11388	102.223	629.003	582.362	16.2059		442.909	16.8371	724.586	459.098	444.419	58.533		WT_M06 vs. OE_INH	-92.11	-143.4 to -40.78	Yes	****	<0.0001
102.742	3.49211	497.833	246.948	431.764	75.9323		363.92	203.744	2.07129	391.179	275.884	66.9467		656.502	3.51598	1.36977	411.96	197.092	9.47258		396.508	224.102	595.519	339.806	685.612	50.05		WT_M06 vs. OE_RIF	80.45	23.75 to 137.2	Yes	****	<0.0001
131.534	3.19481	506.843	97.5567	315.662	294.641		345.944	7.60059	225.457	257.675	204.847	22.8889		327.896	3.37876	10.128	383.213	592.265	20.6189		456.679	215.166	142.846	558.868	504.537	58.0281		WT_M06 vs. SI_CT	-175	-220.9 to -129.2	Yes	****	<0.0001
55.3904	11.1727	711.961	171.484	468.776	8.21367		49.8902	15.1093	655.758	680.962	428.788	39.2221		508.429	3.87199	54.0498	386.494	357.249	550.611		205.463	174.659	139.415	213.141	476.525	42.1877		WT_M06 vs. SI_H2O2	105.7	33.07 to 178.4	Yes	****	<0.0001
143.898	14.331	708.62	316.312	197.118	7.52408		109.384	80.9246	647.231	591.689	54.3151	306.642		248.901	3.08688	48.3376	291.905	388.562	394.737		521.438	95.1053	209.892	592.034	40.3097	49.3113		WT_M06 vs. SI_M06	-155.3	-208.0 to -102.6	Yes	****	<0.0001
160.919	98.5754	739.364	125.313	447.243	9.59011		173.845	184.527	776.928	310.494	169.991	48.4766		138.888	10.2389	31.7065	196.098	194.542	5.84258		37.9377	968.702	466.501	290.273	411.643	14.9521		WT_M06 vs. SI_MOX	-97.67	-149.8 to -45.51	Yes	****	<0.0001
141.376	5.06125	601.723	122.601	266.486	10.9653		552.159	87.8597	718.386	278.323	46.7111	106.683		268.528	17.1155	25.4095	470.093	429.115	6.63213		331.094	602.236	52.8529	422.177	182.483	35.1008		WT_M06 vs. SI_INH	-231.2	-287.6 to -174.8	Yes	****	<0.0001
392.142	16.6775	726.778	201.971	622.771	9.20711		97.736	19.4699	851.699	179.379	220.638	67.191		457.098	3.35403	30.8351	375.503	563.723	3.86966		396.48	114.199	219.819	592.931	577.466	53.518		WT_M06 vs. SI_RIF	3.868	-54.42 to 62.15	No	ns	>0.9999
202.555	61.7459	607.229	276.425	330.904	372.383		306.525	6.38422	659.56	477.3	416.709	62.9855		296.499	4.78439	30.075	348.531	364.256	5.74092		294.798	10.7611	555.552	424.289	357.636	607.816		WT_MOX vs. WT_INH	-137.7	-192.3 to -83.05	Yes	****	<0.0001
295.061	6.08913	613.767	12.2514	564.407	24.9111		641.257	13.9066	546.665	270.564	420.723	12.0319		466.468	13.6781	209.719	393.765	554.992	4.42448		609.058	11.4598	348.028	579.848	637.225	205.149		WT_MOX vs. WT_RIF	88.51	38.25 to 138.8	Yes	****	<0.0001
318.557	10.24	161.076	188.674	354.689	36.2615		92.836	21.258	720.662	538.26	211.199	25.003		211.696	62.2517	154.322	117.081	282.572	13.1372		601.769	50.9579	335.603	589.395	438.165	94.7415		WT_MOX vs. MUT_CT	-40.6	-91.37 to 10.16	No	ns	0.355
441.237	9.52484	658.487	224.183	234.364	380.593		410.849	16.4086	583.545	749.487	261.394	0		324.983	6.40021	485.242	154.21	290.954	38.3581		579.268	58.0865	379.348	411.76	346.918	726.269		WT_MOX vs. MUT_H2O2	177	120.7 to 233.4	Yes	****	<0.0001
66.4184	15.8027	484.664	178.994	586.605	38.8705		92.055	30.6369	481.199	932.016	245.085	19.1564		619.812	2.85277	116.86	26.7158	574.747	796.171		446.156	5.5088	185.473	152.162	-0.41629	58.6401		WT_MOX vs. MUT_M06	-154.6	-205.1 to -104.0	Yes	****	<0.0001
315.325	8.39322	560.451	129.223	525.151	51.5275		27.5385	47.1195	491.288	418.443	550.777	0		523.718	12.4174	35.0088	98.9795	462.552	17.0914		666.341	5.06169	220.155	401.255	215.748	74.7291		WT_MOX vs. MUT_MOX	-165.9	-215.6 to -116.2	Yes	****	<0.0001
954.75	5.48362	596.722	352.696	112.905	106.708		46.4227	45.0667	769.771	785.947	264.345	16.3854		202.519	70.1206	222.515	47.5915	237.363	39.3489		311.101	7.04046	558.526	681.948	93.8287	228.632		WT_MOX vs. MUT_INH	-93.32	-153.0 to -33.65	Yes	****	<0.0001
429.303	8.12851	767.97	176.97	342.72	51.9507		109.165	98.504	328.457	262.922	257.148	14.7638		88.1799	4.08727	406.303	232.954	453.508	152.234		234.934	6.3213	643.191	419.019	501.671	793.728		WT_MOX vs. MUT_RIF	179.7	111.0 to 248.4	Yes	****	<0.0001
956.015	4.21073	599.188	306.582	544.652	53.7		157.134	8.98971	901.751	719.55	30.1188	8.09595		296.338	10.886	326.627	297.793	265.126	9.59779		45.7152	9.36956	360.745	226.556	313.924	70.1788		WT_MOX vs. OE_CT	-41.43	-111.7 to 28.79	No	ns	0.8954
953.079	7.81415	0	97.4955	216.736	480.176		606.071	13.8781	894.26	427.021	294.702	11.8977		230.083	12.1946	177.802	201.127	235.317	18.4126		446.643	1.69811	158.302	559.59	549.561	59.9417		WT_MOX vs. OE_H2O2	216.3	144.0 to 288.6	Yes	****	<0.0001
10.7137	6.06214	0	240.545	90.8187	178.943		245.587	72.5536	898.93	735.834	299.763	14.2062		52.6315	4.57681	133.601	0	216.564	14.478		485.543	-1.54689	59.7035	225.338	367.469	27.0689		WT_MOX vs. OE_M06	123	67.64 to 178.3	Yes	****	<0.0001
415.334	5.5847	0	37.9754	895.52	357.743		309.878	14.7677	1003.38	436.764	345.127	10.8826		103.787	11.8561	34.3432	159.946	249.757	8.26686		466.083	16.6619	227.877	151.252	306.612	1025.65		WT_MOX vs. OE_MOX	-12.93	-72.60 to 46.74	No	ns	>0.9999
245.023	5.96458	24.8091	319.176	435.719	439.198		303.432	31.3513	925.948	392.557	362.936	0		325.949	7.48968	93.4476	95.2634	310.003	9.1541		280.126	54.5538	148.332	83.6411	697.744	964.152		WT_MOX vs. OE_INH	-22.96	-76.81 to 30.90	No	ns	0.9978
448.137	21.8652	23.6735	188.073	640.699	447.511		171.74	87.3221	694.965	645.717	186.841	8.00018		438.482	4.38464	76.4226	325.386	342.412	13.2679		508.319	8.92162	364.35	450.293	26.9046	790.96		WT_MOX vs. OE_RIF	149.6	90.65 to 208.6	Yes	****	<0.0001
112.793	7.20594	26.9463	347.941	810.74	459.858		112.299	38.5426	199.202	388.898	496.263	382.233		394.83	4.24636	307.804	323.355	308.761	11.5074		726.425	10.3938	409.777	524.244	32.2353	426.285		WT_MOX vs. SI_CT	-105.9	-155.6 to -56.16	Yes	****	<0.0001
120.898	6.79481	32.9281	237.611	358.9	592.948		208.539	266.288	794.474	218.791	158.904	409.281		218.475	17.8672	58.2797	262.022	374.01	0.85758		536.702	19.3391	75.4594	49.0316	45.0689	67.7991		WT_MOX vs. SI_H2O2	174.9	100.5 to 249.3	Yes	****	<0.0001
318.601	5.06559	28.6002	421.656	463.658	733.748		38.257	19.7336	543.001	220.456	333.712	365.453		155.286	3.72616	371.237	20.9472	229.862	10.5394		479.113	6.48993	81.729	33.1161	66.741	395.225		WT_MOX vs. SI_M06	-86.13	-141.3 to -30.99	Yes	****	<0.0001
95.2277	4.10375	24.6803	442.592	685.545	751.96		68.9614	17.423	585.144	786.967	318.954	23.9225		97.895	5.63766	33.4188	261.906	458.395	17.8876		378.706	8.76339	578.215	80.9418	3.64871	128.34		WT_MOX vs. SI_MOX	-28.51	-83.15 to 26.13	No	ns	0.9696
157.209	13.3205	19.6203	297.339	785.057	527.467		151.87	3.26906	682.574	634.313	390.874	11.8543		573.685	4.00656	38.9926	332.983	402.61	22.8904		406.348	10.7502	31.631	43.008	579.799	73.2331		WT_MOX vs. SI_INH	-162	-220.8 to -103.3	Yes	****	<0.0001
65.0344	121.047	18.4198	353.745	912.96	138.994		861.163	14.6418	599.123	735.89	576.809	11.4831		186.704	7.31757	110.018	394.071	225.775	12.197		383.37	9.21774	67.8004	57.5602	113.138	17.5634		WT_MOX vs. SI_RIF	73.03	12.54 to 133.5	Yes	**	0.0027
175.519	9.83009	11.7449	41.8186	740.142	1341.91		21.6481	21.5127	553.412	498.08	5.85136	4.00557		434.132	3.40137	60.2783	51.4274	226.754	259.452		375.409	7.71183	312.651	60.488	498.161	30.8934		WT_INH vs. WT_RIF	226.2	174.3 to 278.1	Yes	****	<0.0001
258.318	2.82612	13.6693	362.474	289.948	9.89084		417.987	45.2686	408.072	227.915	575.694	4.96248		402.068	3.55453	45.2148	418.148	234.65	10.7652		448.164	19.7144	36.1251	19.194	766.309	18.3043		WT_INH vs. MUT_CT	97.09	44.73 to 149.4	Yes	****	<0.0001
166.51	5.87619	11.9884	152.707	481.501	18.3773		14.0085	14.516	548.866	786.684	606.868	4.99554		474.329	1.12142	260.176	207.502	171.362	9.85035		304.14	13.1408	187.016	10.1562	268.191	31.3645		WT_INH vs. MUT_H2O2	314.7	257.2 to 372.2	Yes	****	<0.0001
411.202	6.5873	19.9831	27.0858	826.403	39.5344		263.221	22.9673	537.709	481.052	267.448	8.75401		359.812	0.128934	477.366	26.8055	91.0212	30.8751		384.348	2.47077	550.571	112.36	799.857	403.869		WT_INH vs. MUT_M06	-16.88	-69.02 to 35.25	No	ns	>0.9999
152.974	6.07727	11.539	93.2886	911.008	37.7976		81.8481	1077.84	698.568	203.189	400.656	2.09367		105.228	7.92006	55.8886	244.653	235.082	25.2541		238.828	20.7706	559.934	413.043	293.289	62.3815		WT_INH vs. MUT_MOX	-28.21	-79.55 to 23.13	No	ns	0.9472
235.667	4.88111	12.7399	174.071	870.542	45.8941		156.243	612.403	289.724	636.109	306.934	0		137.911	15.3346	31.1195	293.48	218.77	18.3977		239.532	62.7369	618.168	300.384	532.363	595.771		WT_INH vs. MUT_INH	44.36	-16.42 to 105.2	No	ns	0.5522
364.967	1.42914	12.5663	231.346	475.577	13.8303		76.2092	80.6124	713.554	284.932	730.858	3.51002		156.476	487.898	44.4778	260.063	221.219	667.155		327.003	32.4663	125.534	92.2149	461.097	46.3132		WT_INH vs. MUT_RIF	317.4	247.7 to 387.0	Yes	****	<0.0001
534.945	3.40928	12.9268	180.468	452.988	14.9195		472.594	28.3977	84.3305	764.248	275.64	343.308		46.2323	167.262	118.191	160.657	292.353	3.71978		494.925	3.23757	505.676	216.195	198.733	47.8785		WT_INH vs. OE_CT	96.25	25.07 to 167.4	Yes	***	0.0002
389.915	5.85207	9.60585	228.586	442.71	514.503		277.787	157.419	821.545	619.148	586.651	371.304		152.737	6.38105	389.941	46.7973	406.599	7.95607		519.284	2.78328	660.016	390.134	204.967	159.442		WT_INH vs. OE_H2O2	354	280.8 to 427.2	Yes	****	<0.0001
178.819	5.64146	15.6184	153.988	409.14	121.748		107.442	9.73123	272.995	256.269	638.074	330.488		12.8882	4.51468	305.3	125.374	221.878	420.506		230.342	10.1843	321.73	71.4852	167.693	798.448		WT_INH vs. OE_M06	260.7	204.1 to 317.2	Yes	****	<0.0001
236.528	3.80274	9.53942	222.378	181.959	496.963		81.2383	20.393	345.968	711.902	449.815	7.26649		249.999	4.95567	153.579	139.794	245.801	3.35316		324.238	4.26488	344.101	72.2358	163.024	657.022		WT_INH vs. OE_MOX	124.8	63.96 to 185.5	Yes	****	<0.0001
555.058	4.43918	14.2026	3.2136	280.522	65.7951		405.222	14.9178	532.459	408.229	768.149	2.6344		468.554	11.898	39.1269	294.291	193.322	16.9281		339.023	5.55496	405.729	35.6219	213.423	27.8901		WT_INH vs. OE_INH	114.7	59.52 to 169.9	Yes	****	<0.0001
525.031	6.57044	12.172	55.2849	109.603	24.8175		305.147	12.7798	351.835	795.436	1047.06	3.65298		618.289	13.2511	16.8448	67.8105	445.099	23.5084		-8.0296	3.91984	405.758	284.7	858.104	60.4957		WT_INH vs. OE_RIF	287.3	227.2 to 347.4	Yes	****	<0.0001
472.153	8.98017	10.9131	210.596	117.749	618.416		104.614	48.5972	463.805	303.305	425.648	24.3559		456.48	6.39921	25.6104	112.133	245	9.8816		23.775	4.21822	244.389	349.125	102.141	51.6355		WT_INH vs. SI_CT	31.81	-19.55 to 83.16	No	ns	0.8426
663.168	2.17421	8.08582	124.528	125.177	80.6239		21.4167	9.55241	468.516	569.275	91.1107	0.546875		29.8084	53.7703	85.7886	418.629	297.793	235.439		148.842	29.765	324.992	375.217	485.481	37.3911		WT_INH vs. SI_H2O2	312.6	237.2 to 387.9	Yes	****	<0.0001
397.641	16.6796	11.3065	197.605	615.634	211.022		87.6014	8.80249	400.602	173.016	128.369	7.36039		478.368	158.915	313.605	163.046	374.65	10.6037		451.842	5.44515	562.377	37.5572	639.624	46.8849		WT_INH vs. SI_M06	51.55	-4.794 to 107.9	No	ns	0.1293
317.377	5.75589	14.1779	27.6704	700.654	469.425		371.611	12.6001	202.993	527.435	556.176	1.24598		507.53	66.9703	150.683	69.4153	214.403	7.5856		432.293	13.2347	457.633	89.2637	438.039	31.0808		WT_INH vs. SI_MOX	109.2	53.29 to 165.1	Yes	****	<0.0001
164.478	5.56798	15.4676	216.571	126.241	24.3797		59.1829	9.75613	466.062	1080.35	201.774	0.103725		144.43	5.56731	246.028	189.794	201.749	2.67063		127.168	21.451	446.107	23.4323	729.948	90.4525		WT_INH vs. SI_INH	-24.36	-84.22 to 35.49	No	ns	0.9989
538.546	4.23713	15.4941	279.269	363.788	41.6634		386.357	15.5592	227.231	959.173	447.761	10.4167		519.924	4.39365	58.0509	31.4313	49.5546	13.1931		305.427	10.081	546.202	303.058	513.922	73.8548		WT_INH vs. SI_RIF	210.7	149.1 to 272.3	Yes	****	<0.0001
186.084	7.55464	14.7228	183.701	702.564	31.79		62.4993	63.2356	568.602	849.222	191.947	0		675.753	4.73406	146.195	50.1648	300.762	345.782		197.241	17.0729	433.858	476.447	532.356	8.19439		WT_RIF vs. MUT_CT	-129.1	-176.1 to -82.18	Yes	****	<0.0001
74.1856	4.7319	23.1283	510.673	514.697	16.3469		221.212	14.8858	893.344	629.673	148.37	0		218.706	4.61256	394.352	396.572	169.044	10.6681		538.354	62.2565	950.564	246.129	83.6379	14.2956		WT_RIF vs. MUT_H2O2	88.52	34.85 to 142.2	Yes	****	<0.0001
197.507	4.86645	21.9017	258.02	443.028	15.1521		256.644	22.0625	248.405	957.172	123.524	6.74442		306.122	4.9161	204.604	556.688	524.958	14.5949		313.726	16.4748	464.854	77.4298	240.638	10.7121		WT_RIF vs. MUT_M06	-243.1	-289.8 to -196.4	Yes	****	<0.0001
165.013	24.1798	18.865	566.954	181.297	31.8983		180.355	297.68	632.364	811.835	466.782	6.3419		212.443	6.90374	432.351	75.4746	171.047	27.6609		544.777	20.1857	488.415	439.707	17.0609	280.06		WT_RIF vs. MUT_MOX	-254.4	-300.1 to -208.7	Yes	****	<0.0001
299.281	5.90278	15.9931	284.643	124.803	44.5314		0.695946	136.071	274.739	731.376	725.429	0		541.1	6.56911	86.0386	401.662	513.195	9.97654		78.455	23.7127	316.412	339.441	541.563	136.502		WT_RIF vs. MUT_INH	-181.8	-239.0 to -124.7	Yes	****	<0.0001
43.4812	22.0711	9.11745	297.243	117.753	497.977		313.871	37.2552	647.757	350.582	675.625	0		769.629	7.25285	31.2384	486.96	263.937	2.35935		230.552	8.30645	479.175	179.601	904.698	1.3086		WT_RIF vs. MUT_RIF	91.16	24.63 to 157.7	Yes	***	0.0002
501.725	33.7971	2.24351	345.388	14.5858	81.4769		364.998	25.0102	198.771	332.444	570.598	0		384.636	5.83998	258.5	99.627	357.147	36.7858		588.751	676.475	547.091	368.997	532.349	40.6861		WT_RIF vs. OE_CT	-129.9	-198.1 to -61.83	Yes	****	<0.0001
229.825	12.0959	2.06693	152.03	182.421	14.3015		263.248	29.8631	149.018	336.637	630.735	0		313.677	4.90518	94.8014	422.113	313.615	20.3658		890.501	1.4939	362.227	207.459	792.888	112.155		WT_RIF vs. OE_H2O2	127.8	57.55 to 198.0	Yes	****	<0.0001
133.86	6.71421	0.457006	187.877	192.469	34.8092		280.382	38.2964	191.253	317.614	509.087	0		456.947	16.0763	90.5636	142.482	171.516	21.9925		394.805	-0.0674813	376.913	291.451	393.045	52.8398		WT_RIF vs. OE_M06	34.48	-18.14 to 87.10	No	ns	0.761
546.957	28.662	1.48127	258.73	230.356	6.72929		136.229	52.309	296.774	559.797	675.448	0		388.179	19.5914	579.538	432.626	532.636	10.8785		303.527	5.55067	26.7846	34.3844	503.278	28.6843		WT_RIF vs. OE_MOX	-101.4	-158.6 to -44.27	Yes	****	<0.0001
845.876	47.1075	1.63603	369.387	109.625	20.373		482.283	180.941	175.189	613.577	401.385	0		535.77	60.7127	67.3849	127.656	412.86	20.4647		532.635	14.1288	703.218	149.117	769.348	46.5315		WT_RIF vs. OE_INH	-111.5	-162.5 to -60.43	Yes	****	<0.0001
268.837	31.7168	12.3217	83.4003	208.091	27.5868		72.2789	135.327	44.8093	256.886	354.399	0		0	147.675	67.8215	127.024	391.409	34.6239		225.626	27.0405	35.4991	143.54	33.5747	42.3989		WT_RIF vs. OE_RIF	61.09	4.659 to 117.5	Yes	*	0.0172
492.416	11.6515	17.0805	36.7707	291.175	26.5262		71.2766	917.138	19.495	466.351	524.405	0.380117		63.3418	29.9335	411.482	112.891	418.33	35.5505		158.63	16.3234	652.874	172.548	346.687	26.6199		WT_RIF vs. SI_CT	-194.4	-240.1 to -148.7	Yes	****	<0.0001
243.731	10.9532	6.59365	68.3761	511.298	34.2851		327.392	85.5102	31.7001	261.474	271.022	0		365.176	54.3673	73.1205	32.8563	442.95	49.1499		369.813	34.2559	396.7	71.8954	368.228	16.9772		WT_RIF vs. SI_H2O2	86.36	13.93 to 158.8	Yes	**	0.0034
169.701	19.4851	12.9633	359.728	277.432	156.413		377.691	581.059	309.336	527.85	355.394	15.7272		90.7621	4.18713	115.913	49.7569	188.729	33.0086		232.152	17.7304	177.653	494.368	350.915	39.541		WT_RIF vs. SI_M06	-174.6	-227.0 to -122.2	Yes	****	<0.0001
446.851	10.6109	9.89543	230.199	164.106	411.676		208.82	127.716	406.29	417.466	81.0552	4.69086		419.013	2.6946	30.7299	139.591	152.396	34.328		367.359	65.7871	111.163	498.853	380.811	47.9977		WT_RIF vs. SI_MOX	-117	-168.9 to -65.14	Yes	****	<0.0001
292.11	28.5282	12.8866	79.8439	196.99	355.304		489.662	148.851	433.331	426.214	256.013	0		478.038	2.24208	620.857	345.255	73.8762	21.2676		157.633	6.88229	147.867	323.631	339.766	758.95		WT_RIF vs. SI_INH	-250.6	-306.7 to -194.4	Yes	****	<0.0001
230.618	18.8176	25.1806	159.801	200.932	10.9122		521.521	15.2053	686.714	328.856	575.983	0		34.5534	3.10942	585.064	57.2732	112.408	376.473		431.983	4.57561	272.435	281.764	277.815	66.4875		WT_RIF vs. SI_RIF	-15.49	-73.53 to 42.55	No	ns	>0.9999
403.499	33.4305	23.7208	73.9109	127.877	14.2707		356.951	19.4685	605.274	556.705	476.046	2.23833		61.1368	4.61435	48.8559	49.0133	239.339	4.38902		454.69	3.30004	235.053	302.103	73.2301	41.2985		MUT_CT vs. MUT_H2O2	217.6	163.5 to 271.8	Yes	****	<0.0001
1018.98	206.485	10.6918	188.488	185.536	33.2921		27.9789	16.0253	218.167	382.593	209.172	0		368.345	4.80237	38.3713	618.373	150.56	234.271		596.664	9.32924	405.627	196.797	308.037	18.5676		MUT_CT vs. MUT_M06	-114	-161.2 to -66.70	Yes	****	<0.0001
777.366	78.2581	14.0045	205.411	167.695	12.3595		248.527	14.9104	691.635	436.378	201.498	5.68513		78.6284	182.31	260.479	647.367	14.655	40.3477		583.562	25.6425	348.417	13.5687	349.053	31.8186		MUT_CT vs. MUT_MOX	-125.3	-171.7 to -78.94	Yes	****	<0.0001
236.422	10.9897	15.6291	71.6797	79.7054	11.0599		75.4379	8.13893	646.514	1426.55	402.129	14.8194		615.564	4.65215	72.2772	109.389	78.3164	355.163		488	4.32223	32.4658	416.913	24.5147	23.3886		MUT_CT vs. MUT_INH	-52.72	-110.3 to 4.876	No	ns	0.1287
859.291	20.3485	10.9709	180.993	692.477	17.0674		168.716	1367.89	811.701	426.613	622.037	156.584		68.0805	5.77994	68.4849	770	179.885	42.4012		188.45	3.69753	423.779	377.026	188.703	31.9234		MUT_CT vs. MUT_RIF	220.3	153.4 to 287.2	Yes	****	<0.0001
499.222	14.6309	26.5527	187.728	898.636	19.9766		47.2147	1010.7	787.657	120.467	558.594	18.7974		554.082	3.84593	213.26	84.4051	150.487	621.925		454.302	-0.42994	786.083	45.8546	703.052	403.45		MUT_CT vs. OE_CT	-0.8311	-69.32 to 67.66	No	ns	>0.9999
296.407	38.4889	0.272777	170.58	451.237	14.5847		243.546	10.3773	682.004	512.427	756.53	88.4828		418.329	5.93148	388.825	297.788	325.019	66.728		373.03	14.8871	373.672	487.927	416.639	448.931		MUT_CT vs. OE_H2O2	256.9	186.3 to 327.5	Yes	****	<0.0001
298.866	4.053	17.1014	68.8001	766.263	25.0294		117.456	13.2765	842.934	695.959	487.73	11.1178		206.113	4.0761	44.8969	103.356	221.971	22.5317		117.197	9.4272	405.545	143.369	441.361	73.8388		MUT_CT vs. OE_M06	163.6	110.5 to 216.7	Yes	****	<0.0001
486.517	5.9488	15.4432	206.503	865.15	376.997		524.139	34.2871	726.173	660.427	168.477	47.087		443.834	3.71743	438.156	349.757	222.76	154.289		326.951	5.42686	543.166	127.064	615.087	28.5699		MUT_CT vs. OE_MOX	27.67	-29.93 to 85.27	No	ns	0.9887
483.012	7.88537	15.6395	67.108	1013.47	21.7179		403.597	68.7872	547.493	835.198	173.466	30.6067		450.011	289.644	130.309	29.8831	189.066	16.5021		326.555	7.19163	589.383	414.122	262.516	110.316		MUT_CT vs. OE_INH	17.65	-33.87 to 69.17	No	ns	>0.9999
454.694	29.8617	9.40668	303.616	844.18	37.8541		890.648	139.965	548.982	901.438	630.322	91.6087		458.745	35.0406	76.7465	31.3365	216.264	7.45894		405.859	3.79843	22.0462	427.461	275.882	728.371		MUT_CT vs. OE_RIF	190.2	133.3 to 247.1	Yes	****	<0.0001
533.267	10.2378	12.8115	162.268	304.652	12.2538		231.915	10.8568	727.48	673.896	188.38	166.493		311.258	376.81	71.9741	202.438	245.518	12.7761		116.956	7.92852	751.482	381.756	603.129	667.431		MUT_CT vs. SI_CT	-65.28	-111.7 to -18.90	Yes	****	<0.0001
607.906	6.25182	11.8038	268.819	574.905	11.1669		78.7658	64.5354	473.402	878.94	17.167	450.32		201.103	280.898	78.7327	103.07	347.717	75.2171		358.088	7.4563	336.592	308.95	26.7653	37.9351		MUT_CT vs. SI_H2O2	215.5	142.7 to 288.3	Yes	****	<0.0001
560.71	17.0017	12.6778	312.636	1081.69	7.06464		15.1741	5.91895	488.866	565.032	32.9609	498.688		512.753	53.7038	79.0966	292.19	303.129	481.95		264.09	7.72257	282.425	404.392	191.562	492.834		MUT_CT vs. SI_M06	-45.53	-98.40 to 7.334	No	ns	0.2159
395.476	96.1166	4.68144	268.212	938.82	52.802		665.689	179.718	763.088	923.774	337.552	226.475		163.501	94.1905	132.363	319.267	230.968	43.0089		289.78	13.6708	337.03	238.78	490.578	268.857		MUT_CT vs. SI_MOX	12.09	-40.27 to 64.45	No	ns	>0.9999
350.576	4.0224	5.34895	181.69	498.947	270.574		503.608	109.332	549.903	863.498	793.311	418.672		217.593	5.55135	84.5738	90.6108	212.112	458.682		314.848	1.7329	606.548	461.353	366.84	106.144		MUT_CT vs. SI_INH	-121.4	-178.1 to -64.83	Yes	****	<0.0001
576.894	16.5805	17.1966	52.4598	505.029	151.883		141.362	3.79573	101.57	556.32	163.854	213.938		222.152	294.643	31.701	93.9003	292.849	819.244		135.669	0.949841	658.816	264.512	559.507	23.3045		MUT_CT vs. SI_RIF	113.6	55.18 to 172.1	Yes	****	<0.0001
231.502	21.4582	22.5994	153.933	475.838	95.6318		640.331	5.88711	522.61	301.753	342.217	84.1817		481.831	13.8786	54.4265	58.4121	150.67	29.7049		379.563		94.4886	238.85	398.904	41.4467		MUT_H2O2 vs. MUT_M06	-331.6	-385.5 to -277.7	Yes	****	<0.0001
241.728	64.4003	5.51205	155.533	447.931	278.94		138.187	14.3898	294.25	334.902	709.432	553.548		104.003	8.94344	32.9951	83.6439	402.52	16.1353		284.198		654.739	319.974	723.222	80.7314		MUT_H2O2 vs. MUT_MOX	-342.9	-396.1 to -289.8	Yes	****	<0.0001
304.295	8.68565	10.2031	93.6202	181.162	25.4581		160.796	13.9753	274.081	469.389	235.029	142.715		373.365	70.4502	38.339	136.426	240.635	21.4875		499.714		372.137	200.955	404.368	67.8321		MUT_H2O2 vs. MUT_INH	-270.4	-332.5 to -208.2	Yes	****	<0.0001
505.71	11.8304	4.9645	260.179	126.394	18.1244		42.1772	17.2267	279.176	293.999	403.451	442.073		168.039	30.4968	39.7417	16.1332	243.371	29.7792		539.018		147.252	48.2084	653.897	59.3196		MUT_H2O2 vs. MUT_RIF	2.647	-68.19 to 73.49	No	ns	>0.9999
468.042	8.11514	6.34925	185.175	335.757	20.6		210.414	19.5173	473.867	310.933	281.474	9.9957		409.091	19.0737	66.5733	32.5011	200.775	15.3941		506.999		163.738	45.3168	299.549	34.4835		MUT_H2O2 vs. OE_CT	-218.5	-290.8 to -146.1	Yes	****	<0.0001
104.099	7.01188	15.1413	453.912	441.342	145.563		53.3458	126.201	262.736	483.885	326.259	32.9471		430.678	80.4607	34.3683	110.906	185.071	18.0053		289.364		18.9095	196.514	342.719	73.1084		MUT_H2O2 vs. OE_H2O2	39.26	-35.07 to 113.6	No	ns	0.9653
181.856	5.08709	10.1885	468.892	209.861	345.412		12.8816	74.9811	347.162	555.971	198.825	11.9521		271.855	119.275	52.815	87.2251	13.7587	13.0526		612.712		238.474	251.219	526.132	68.4104		MUT_H2O2 vs. OE_M06	-54.04	-112.2 to 4.138	No	ns	0.1119
34.4507	6.13172	0	216.959	250.831	379.296		267.403	250.275	854.032	235.839	307.651	23.532		425.16	255.73	196.496	183.097	90.9099	24.9002		483.899		463.67	117.596	145.715	149.141		MUT_H2O2 vs. OE_MOX	-190	-252.1 to -127.8	Yes	****	<0.0001
122.196	8.83489	6.11541	240.25	740.155	389.098		249.281	22.0075	588.451	435.206	31.2405	12.0173		141.689	293.275	67.0744	30.0688	87.9197	96.7469		797.933		480.915	97.1576	393.129	123.61		MUT_H2O2 vs. OE_INH	-200	-256.9 to -143.1	Yes	****	<0.0001
193.43	7.91585	15.8467	285.838	440.922	580.924		376.986	16.0565	873.141	244.776	121.394	9.93913		184.062	36.6755	37.6587	116.259	383.654	10.4666		176.911		312.068	325.486	257.428	21.3999		MUT_H2O2 vs. OE_RIF	-27.42	-88.87 to 34.03	No	ns	0.9957
173.081	7.98539	5.23145	115.039	487.096	711.026		83.4663	13.7343	977.568	442.662	362.793	8.05165		189.552	103.048	54.2833	484.552	112.547	7.05267		472.475		162.004	111.4	228.622	56.9191		MUT_H2O2 vs. SI_CT	-282.9	-336.1 to -229.8	Yes	****	<0.0001
530.534	8.65093	3.04777	158.374	453.681	327.765		859.336	233.256	783.662	403.401	373.575	12.2497		416.726	940.714	52.5629	537.122	477.548	9.23356		512.961		300.433	53.4815	165.439	21.9082		MUT_H2O2 vs. SI_H2O2	-2.155	-78.56 to 74.25	No	ns	>0.9999
118.412	8.4237	0	188.489	294.133	613.042		20.4678	37.427	879.083	296.327	297.258	27.9467		180.795		58.4728	631.158	121.72	6.6192		124.372		258.809	487.038	297.553	19.7427		MUT_H2O2 vs. SI_M06	-263.2	-321.1 to -205.2	Yes	****	<0.0001
569.614	5.13113	346.188	350.138	396.962	72.27		3.01087	29.3242	322.914	514.8	436.675	15.8068		305.237		59.7228	224.484	96.1362	5.58349		179.217		204.527	96.4482	487.025	33.8491		MUT_H2O2 vs. SI_MOX	-205.5	-263.1 to -148.0	Yes	****	<0.0001
220.343	5.5524	95.2744	19.9946	380.171	101.051		0	35.341	445.93	338.224	601.223	11.5643		409.72		42.8635	29.3799	108.87	5.16342		398.91		9.75403	346.874	68.6133	33.6644		MUT_H2O2 vs. SI_INH	-339.1	-400.3 to -277.9	Yes	****	<0.0001
230.402	5.54552	444.564	218.962	334.814	32.7042		32.5046	11.2664	472.825	419.746	459.708	9.94482		270.34		29.3375	11.5407	156.568	6.58966		354.737		-6.27168	269.256	388.372	60.5085		MUT_H2O2 vs. SI_RIF	-104	-166.9 to -41.09	Yes	****	<0.0001
234.246	4.07799	310.43	135.763	501.098	164.293		511.669	187.974	279.83	393.884	179.038	14.0296		105.231		32.7649	58.0851	264.098	24.2998		506.009		320.115	392.945	499.342	1284.16		MUT_M06 vs. MUT_MOX	-11.33	-57.43 to 34.78	No	ns	>0.9999
426.132	6.73463	665.248	129.801	558.822	33.6671		39.2835	297.182	200.546	122.443	411.065	8.68324		514.626		13.4933	373.828	228.971	6.02735		391.362		568.499	438.693	501.527	1342.72		MUT_M06 vs. MUT_INH	61.25	3.860 to 118.6	Yes	*	0.0212
32.1151	5.75343	493.758	175.854	658.118	1045.24		19.6141	14.2208	559.279	437.182	477.789	9.38878		297.35		2.40746	10.526	308.254	19.4402		423.414		200.323	201.539	503.604	1397.57		MUT_M06 vs. MUT_RIF	334.3	267.5 to 401.0	Yes	****	<0.0001
446.751	5.88373	680.158	270.855	103.528	63.277		37.2129	122.22	168.434	640.48	170.989	7.11179		122.658		6.91536	182.237	215.137	6.95345		585.818		1291.45	354.764	638.204	980.857		MUT_M06 vs. OE_CT	113.1	44.83 to 181.4	Yes	****	<0.0001
1085.45	14.7425	120.952	121.613	333.851	41.1304		279.575	52.3917	604.546	609.626	480.111	7.649		246.964		0	77.3996	215.353	21.4956		354.885		664.091	342.049	254.469	1147.74		MUT_M06 vs. OE_H2O2	370.9	300.5 to 441.3	Yes	****	<0.0001
610.774	9.24842	198.895	16.8569	590.168	30.8107		163.607	194.814	729.067	781.513	125.317	9.62739		291.701		0	208.574	182.105	17.6681		337.693		310.927	297.973	461.249	7.392		MUT_M06 vs. OE_M06	277.6	224.7 to 330.4	Yes	****	<0.0001
87.8132	8.86747	0	175.232	474.309	39.1658		544.923	10.6559	520.57	612.911	54.0194	14.6933		179.498		5.37747	112.538	198.244	22.0433		405.518		136.443	120.369	215.933	489.024		MUT_M06 vs. OE_MOX	141.6	84.25 to 199.0	Yes	****	<0.0001
101.543	6.18454	1.81072	343.591	426.986	116.1		377.615	110.957	554.332	752.901	902.933	15.1666		119.078		1.06456	85.6359	263.34	43.9931		574.648		277.153	300.112	215.333	78.2605		MUT_M06 vs. OE_INH	131.6	80.31 to 182.9	Yes	****	<0.0001
746.914	7.74172	6.06616	113.317	187.208	74.8256		271.227	17.6207	389.658	809.735	601.866	13.1602		476.358		42.9217	139.269	192.243	743.299		442.398		104.582	55.0846	623.083	701.837		MUT_M06 vs. OE_RIF	304.2	247.5 to 360.8	Yes	****	<0.0001
69.7857	4.9389	0.622285	50.9706	484.345	20.1196		170.909	88.7369	572.581	485.417	202.271	16.2905				35.5184	189.042	435.056	733.446		390.142		572.328	153.714	104.499	300.811		MUT_M06 vs. SI_CT	48.69	2.559 to 94.82	Yes	*	0.0248
795.785	5.77555	0	116.224	455.705	12.0672		239.734	117.72	382.563	536.681	371.464	423.317				53.9348	181.236	408.156	35.2465		735.636		51.4925	337.357	459.985	954.324		MUT_M06 vs. SI_H2O2	329.4	256.8 to 402.1	Yes	****	<0.0001
655.472	5.30016	0	159.57	710.184	27.1948		31.9685	18.2395	516.694	305.221	355.688	12.0872				17.8929	595.13	517.952	24.463		328.469		339.528	340.142	70.6189	43.4376		MUT_M06 vs. SI_M06	68.44	15.79 to 121.1	Yes	***	0.0006
334.972	3.65754	0	91.6119	568.954	66.0173		35.5537	13.2371	246.426	212.38	276.45	417.752				46.7862	561.43	139.696	61.356		353.971		344.894	95.1951	8.97992	48.3242		MUT_M06 vs. SI_MOX	126.1	73.93 to 178.2	Yes	****	<0.0001
533.202	7.72172	0.694365	403.666	80.4797	21.7974		376.365	12.8054	235.236	538.982	415.425	7.97868				0	62.1464	135.825	12.0671		252.949		714.263	103.436	305.934	33.36		MUT_M06 vs. SI_INH	-7.478	-63.88 to 48.92	No	ns	>0.9999
77.4443	6.57849	1.02391	241.071	327.872	73.3059		18.2774	11.8003	310.711	851.238	324.696	59.7321				60.4739	553.414	518.295	62.7467		380.005		154.265	368.678	-1.86735	18.3602		MUT_M06 vs. SI_RIF	227.6	169.4 to 285.8	Yes	****	<0.0001
649.762	6.61059	0	8.08375	432.086	14.5567		9.11719	5.74225	819.791	502.481	469.892	0				35.1355	173.382	162.849	14.2228		508.781		721.842	123.019	486.824	32.8829		MUT_MOX vs. MUT_INH	72.58	15.89 to 129.3	Yes	***	0.0008
891.087	4.67786	22.7037	5.41364	341.553	22.3959		82.101	6.4789	88.4571	260.351	640.108	0				286.059	695.772	636.244	13.5529		486.114		538.869	40.5985	614.141	58.2247		MUT_MOX vs. MUT_RIF	345.6	279.5 to 411.7	Yes	****	<0.0001
469.58	63.5757	11.1496	381.27	112.414	1.84464		22.4409	2.1948	192.367	300.607	513.895	0				136.141	496.239	636.984	190.146		318.464		88.08	57.5681	364.184	39.6114		MUT_MOX vs. OE_CT	124.5	56.75 to 192.2	Yes	****	<0.0001
687.163	5.37458	44.9569	428.66	153.715	4.83627		790.813	8.59389	341.048	315.537	201.974	0				33.3893	53.0317	177.928	625.501		464.193		157.649	298.336	334.61	12.4869		MUT_MOX vs. OE_H2O2	382.2	312.4 to 452.0	Yes	****	<0.0001
957.126	7.86747	680.38	55.7285	9.4099	5.35788		10.1979	9.15531	859.988	293.327	458.534	0				0	278.424	76.8982	30.821		15.7604		354.483	233.405	206.84	93.4418		MUT_MOX vs. OE_M06	288.9	236.8 to 341.0	Yes	****	<0.0001
158.227	4.99305	198.906	48.1399	246.56	381.163		595.153	148.177	498.37	427.501	226.531					0	162.295	106.323	182.898		238.765		323.639	15.3061	384.137	68.4939		MUT_MOX vs. OE_MOX	153	96.28 to 209.7	Yes	****	<0.0001
348.08	5.02864	111.143	292.698	449.594	328.166		22.9295	9.55827	399.618	502.122	559.265					7.28745	262.668	211.988	544.033		516.504		276.326	75.5495	501.463	62.9962		MUT_MOX vs. OE_INH	142.9	92.45 to 193.4	Yes	****	<0.0001
164.683	10.4648	130.129	199.874	168.815	518.432		581.238	14.6552	1325.64	209.926	176.415					36.2087	602.094	227.551	32.7962		367.537		606.909	270.39	352.764	61.8963		MUT_MOX vs. OE_RIF	315.5	259.6 to 371.5	Yes	****	<0.0001
149.611	6.45442	192.22	59.5894	338.086	186.501		46.3143	10.8629	436.561	413.693	698.83					19.3209	336.526	306.666	28.3295		332.687		290.586	66.1608	408.091	54.449		MUT_MOX vs. SI_CT	60.02	16.04 to 104.0	Yes	***	0.0002
366.317	7.03121	319.448	133.774	102.281	212.84		497.649	13.8572	452.848	231.692	474.958					1.54382	638.522	301.271	443.598		316.83		496.61	295.33	303.982	29.406		MUT_MOX vs. SI_H2O2	340.8	268.7 to 412.8	Yes	****	<0.0001
441.933	4.67195	291.179	57.0614	172.815	83.4007		131.823	17.2748	1012	370.418	475.215					6.32401	477.487	142.152	667.561		253.304		629.913	288.595	399.189	68.1901		MUT_MOX vs. SI_M06	79.77	27.90 to 131.6	Yes	****	<0.0001
266.165	6.48423	145.32	116.173	216.493	74.7221		73.9668	102.263	390.754	355.153	250.97					0	481.565	536.877	4.30736		324.391		625.824	206.24	145.054	254.785		MUT_MOX vs. SI_MOX	137.4	86.04 to 188.7	Yes	****	<0.0001
402.66	16.5941	828.888	412.177	185.606	42.8871		3.03226	406.422	233.539	265.567	373.437					17.089	203.201	490.127	13.6014		421.742		583.935	103.301	24.4195	78.268		MUT_MOX vs. SI_INH	3.849	-51.83 to 59.53	No	ns	>0.9999
77.5409	41.2022	150.706	825.102	268.488	4.88714		25.3692	22.2825	454.642	89.3064	361.127					25.4126	208.943	550.662	5.93608		338.881		235.68	353.979	120.257	77.3021		MUT_MOX vs. SI_RIF	238.9	181.4 to 296.5	Yes	****	<0.0001
146.627	39.9957	845.661	48.4851	467.894	36.8854		52.3946	20.3411	553.309	336.794	144.868					46.8698	384.848	265.194	264.834		270.586		417.398	309.952	355.786	180.85		MUT_INH vs. MUT_RIF	273	199.7 to 346.3	Yes	****	<0.0001
184.895	14.8745	573.749	316.77	252.843	432.178		5.0157	6.44993	234.114	467.786	300.256					328.109	451.25	159.701	448.555		237.88		441.409	111.172	340.981	69.3326		MUT_INH vs. OE_CT	51.89	-22.84 to 126.6	No	ns	0.6555
558.229	44.7374	153.41	221.304	153.434	62.1809		3.58566	9.91343	575.249	313.702	177.463					73.4633	508.687	174.694	17.9418		348.907		537.444	383.207	-0.579327	73.6123		MUT_INH vs. OE_H2O2	309.6	232.9 to 386.3	Yes	****	<0.0001
53.6429	16.1597	730.546	86.6666	179.281	144.342		339.663	8.92134	869.427	390.798	202.203					500.475	356.07	189.024	29.6924		328.787		469.924	213.461	127.991	52.6287		MUT_INH vs. OE_M06	216.3	154.9 to 277.8	Yes	****	<0.0001
294.932	31.738	944.783	148.719	184.989	56.1578		309.149	14.4674	601.41	292.385	3.73187					33.9051	234.25	58.6942	23.9116		354.782		67.6836	230.239	61.2959	40.6669		MUT_INH vs. OE_MOX	80.39	15.51 to 145.3	Yes	**	0.0016
206.719	26.5877	223.447	341.08	114.693	537.704		153.005	13.1991	279.582	526.76	78.1987					28.2019	347.367	406.564	69.3896		162.095		162.329	336.295	449.022	207.597		MUT_INH vs. OE_INH	70.37	10.16 to 130.6	Yes	**	0.0049
46.5971	17.415	74.9194	338.205	159.993	56.5528		95.3533	24.0536	605.408	990.103	295.341					169.681	60.4613	104.999	47.9429		248.539		5.50175	148.995	583.601	808.789		MUT_INH vs. OE_RIF	242.9	178.7 to 307.2	Yes	****	<0.0001
150.706	35.8308	151.167	4.64123	172.596	20.2704		173.884	25.5006	189.244	397.771	677.915					60.6507	112.29	145.746	24.7501		377.069		586.354	335.819	312.027	729.479		MUT_INH vs. SI_CT	-12.56	-69.25 to 44.13	No	ns	>0.9999
288.671	23.9075	199.77	113.442	74.6514	636.438		339.902	11.9661	141.44	154.738	904.134					41.1945	161.041	423.57	28.5151		320.456		127.556	202.541	862.52	45.6156		MUT_INH vs. SI_H2O2	268.2	189.5 to 346.9	Yes	****	<0.0001
180.5	114.256	2.37992	413.357	653.4	685.69		281.216	4.34859	191.462	699.585	691.319					35.8862	78.508	134.189	27.7338		259.168		187.292	415.456	792.774	43.8738		MUT_INH vs. SI_M06	7.19	-54.05 to 68.43	No	ns	>0.9999
2.57133	12.496	3.21947	382.938	805.459	8.41039		638.136	8.95918	163.797	382.99	419.224					5.34721	81.7303	257.536	11.7681		371.429		435.984	44.0971	783.889	747.623		MUT_INH vs. SI_MOX	64.81	4.013 to 125.6	Yes	*	0.0215
286.536	9.21147	1.58267	336.614	717.943	290.057		157.999	22.195	41.771	186.468	323.409					15.9613	34.4164	528.481	72.0415		284.484		90.5137	143.763	460.935	35.5868		MUT_INH vs. SI_INH	-68.73	-132.8 to -4.666	Yes	*	0.0196
443.765	16.7869	0.934538	38.4108	822.444	420.023		51.74	1085.25	24.2779	732.224	567.534					17.8211	45.8884	337.682	21.7364		84.4738		446.017	123.468	1007.4	83.8001		MUT_INH vs. SI_RIF	166.3	100.7 to 232.0	Yes	****	<0.0001
673.3	39.1969	0	32.2244	916.332	425.004		442.966	9.52551	31.6636	847.06	366.991					22.8987	443.208	166.086	10.4083		352.63		533.515	232.103	356.667	35.3185		MUT_RIF vs. OE_CT	-221.1	-302.5 to -139.7	Yes	****	<0.0001
601.103	17.3734	35.1139	191.965	308.4	427.936		153.544	7.05106	387.798	305.843	99.3079					23.9749	291.951	245.671	49.294		357.565		205.371	161.988	482.867	53.8105		MUT_RIF vs. OE_H2O2	36.61	-46.56 to 119.8	No	ns	0.9965
577.014	4.88145	11.251	418.271	377.558	445.711		296.69	5.05474	620.484	409.917	356.258					31.5367	345.079	88.5371	51.4374		192.219		528.09	110.531	382.31	60.6019		MUT_RIF vs. OE_M06	-56.69	-126.9 to 13.55	No	ns	0.3366
548.424	7.33843	12.0362	412.205	871.774	45.3996		333.309	8.78767	260.481	306.777	296.07					34.9295	284.963	24.2981	331.384		348.335		616.267	15.6139	496.802	134.516		MUT_RIF vs. OE_MOX	-192.6	-265.9 to -119.3	Yes	****	<0.0001
543.426	12.0302	9.04558	41.8414	362.514	12.9665		781.481	4.51209	623.412	669.831	71.1701					16.7715	387.688	137.836	16.6132		139.212		16.9673	25.4865	575.73	61.4692		MUT_RIF vs. OE_INH	-202.6	-271.8 to -133.5	Yes	****	<0.0001
499.028	29.8143	4.11835	262.762	1068.6	28.0437		136.133	7.28239	170.844	512.549	273.144					16.6859	210.834	222.693	17.9154		502.975		448.753	66.3059	498.12	63.8327		MUT_RIF vs. OE_RIF	-30.07	-102.8 to 42.63	No	ns	0.9986
334.615	7.21705	10.6942	84.6965	926.23	386.614		132.453	12.2127	518.106	958.682	211.103					294.674	306.727	226.124	12.4631		481.951		118.072	92.1049	578.946	19.8774		MUT_RIF vs. SI_CT	-285.6	-351.7 to -219.5	Yes	****	<0.0001
207.221	4.36311	5.47046	133.956	108.964	137.872		200.024	15.964	90.2177	505.569	245.83					482.719	269.902	242.046	18.4316		467.701		495.048	103.565	840.253	30.0664		MUT_RIF vs. SI_H2O2	-4.802	-89.86 to 80.25	No	ns	>0.9999
164.431	14.7208	6.85189	65.3514	408.3	87.9172		120.514	8.08282	351.373	1003.96	75.9352					96.682	133.405	389.392	18.7172		517.021		578.419	191.549	448.047	30.3457		MUT_RIF vs. SI_M06	-265.8	-335.9 to -195.8	Yes	****	<0.0001
373.658	2.46389	5.50673	115.031	193.661	318.267		16.6628	8.31221	206.602	1026.95	750.72					527.16	131.443	410.997	12.2878		355.477		282.334	120.541	619.526	47.51		MUT_RIF vs. SI_MOX	-208.2	-277.8 to -138.5	Yes	****	<0.0001
485.78	12.8916	8.5693	253.649	233.768	69.3647		5.96575	11.7579	254.85	745.094	46.6935					598.49	271.23	562.674	72.1063		517.92		467.892	105.17	502.708	54.6006		MUT_RIF vs. SI_INH	-341.7	-414.3 to -269.2	Yes	****	<0.0001
96.1501	4.59229	18.0106	294.634	463.108	11.4948		301.935	11.1139	107.424	699.963	358.029					211.126	97.0595	151.912	23.5811		221.281		154.034	58.0673	229.212	82.8517		MUT_RIF vs. SI_RIF	-106.7	-180.6 to -32.72	Yes	****	<0.0001
25.3169	30.6698	7.10253	367.574	374.49	38.1194		43.3923	88.5156	693.069	915.623	97.5661					249.722	136.511	196.203	15.0985		406.648		366.9	60.1254	144.885	28.8499		OE_CT vs. OE_H2O2	257.7	173.4 to 342.1	Yes	****	<0.0001
30.1846	9.01106	18.724	401.344	240.608	32.2628		34.1028	32.3192	141.284	58.1246	549.528					27.9557	298.863	356.722	292.22		231.921		279.701	156.493	181.319	45.6456		OE_CT vs. OE_M06	164.4	92.66 to 236.2	Yes	****	<0.0001
233.319	1.92789	14.3237	326.934	446.83	26.3438		54.762	9.44335	180.534	554.728	76.2442					18.7514	268.387	457.823	30.4215		49.8302		238.853	475.573	46.7835	123.384		OE_CT vs. OE_MOX	28.5	-46.22 to 103.2	No	ns	0.9996
55.676	4.06389	14.0033	369.568	563.427	499.559		55.3566	20.7049	257.276	422.439	43.5674					339.798	97.5505	76.2533	18.2758		463.854		204.598	60.3141	19.8939	18.8095		OE_CT vs. OE_INH	18.48	-52.21 to 89.17	No	ns	>0.9999
213.667	5.3957	16.7808	380.647	442.356	36.9924		44.1499	11.0434	290.734	281.735	0.574415					51.7512	376.345	127.985	14.311		300.172		409.746	349.473	659.259	400.356		OE_CT vs. OE_RIF	191	116.9 to 265.2	Yes	****	<0.0001
192.525	5.77569	30.5698	321.352	451.393	9.60532		17.5423	27.6798	142.85	554.37	136.68					25.438	190.861	87.5711	465.924		413.313		530.359	528.18	608.498	629.874		OE_CT vs. SI_CT	-64.45	-132.2 to 3.270	No	ns	0.0874
74.1762	7.4697	36.1087	438.812	405.251	25.492		133.72	88.152	809.702	120.274	21.7978					274.466	84.1546	127.323	29.4075		251.341		352.842	378.808	200.038	37.633		OE_CT vs. SI_H2O2	216.3	130.1 to 302.5	Yes	****	<0.0001
448.95	6.88483	836.411	88.6548	510.138	210.95		48.3105	33.3151	268.22	348.82	651.59					436.06	111.976	327.298	557.439		118.84		410.761	112.71	716.236	58.3246		OE_CT vs. SI_M06	-44.7	-116.3 to 26.87	No	ns	0.8319
294.528	8.05294	754.745	189.011	424.065	252.976		9.67114	26.9457	130.885	836.031	500.215					1.76947	113.754	156.66	11.5829		215.842		559.285	296.882	983.546	47.7676		OE_CT vs. SI_MOX	12.92	-58.25 to 84.09	No	ns	>0.9999
129.227	31.9789	892.542	208.134	365.796	30.3993		26.6164	359.554	43.784	465.552	121.095					10.3235	63.8318	591.671	85.3854		296.544		446.21	116.249	796.557	41.8088		OE_CT vs. SI_INH	-120.6	-194.6 to -46.63	Yes	****	<0.0001
214.739	58.7218	1014.11	58.1352	584.248	3.3966		174.449	42.0882	795.187	1006.75	485.936					8.42127	68.0109	374.419	21.5717		428.752		452.29	344.317	761.337	15.6789		OE_CT vs. SI_RIF	114.5	39.10 to 189.8	Yes	****	<0.0001
532.335	9.3957	210.152	681.524	410.605	16.7871		34.9162	53.6901	423.225	549.412	576.533					11.1293	65.7709	291.495	14.5532		475.753		401.352	438.873	570.645	47.4908		OE_H2O2 vs. OE_M06	-93.3	-167.0 to -19.54	Yes	**	0.0011
503.864	80.6164	931.531	693.661	155.275	491.559		556.098	289.952	490.115	134.113	691.496					58.5591	348.632	444.434	18.4686		350.828		165.659	198.125	578.855	12.3226		OE_H2O2 vs. OE_MOX	-229.2	-305.9 to -152.6	Yes	****	<0.0001
350.627	10.6136	572.307	552.715	198.204	159.106		111.787	1007.74	183.081	509.267	486.215					73.5632	28.2221	821.578	10.7483		405.315		96.5927	881.84	847.251	13.6155		OE_H2O2 vs. OE_INH	-239.2	-312.0 to -166.5	Yes	****	<0.0001
266.785	27.2593	901.858	294.142	367.737	217.884		35.3331	322.472	157.554	384.843	578.372					47.8709	140.973	341.166	53.2056		61.9483		231.399	442.295	776.767	8.05151		OE_H2O2 vs. OE_RIF	-66.68	-142.8 to 9.415	No	ns	0.1884
27.7542	646.48	110.757	87.7427	292.726	686.09		43.5545	8.86643	629.448	336.952	358.156					48.375	317.597	401.422	9.62067		196.224		369.406	149.753	605.192	50.4893		OE_H2O2 vs. SI_CT	-322.2	-392.0 to -252.3	Yes	****	<0.0001
139.005	0	425.9	59.9694	81.8115	141.856		33.0847	7.45006	619.437	229.186	104.388					46.249	73.6711	319.527	17.4237		458.042		277.948	389.55	246.4	56.4178		OE_H2O2 vs. SI_H2O2	-41.41	-129.2 to 46.37	No	ns	0.991
81.6547	5.89065	38.9796	23.5644	326.294	81.7682		55.4342	0	671.916	400.37	39.0013					25.5286	359.437	351.075	34.3093		222.502		596.117	214.996	890.866	77.7637		OE_H2O2 vs. SI_M06	-302.4	-376.0 to -228.8	Yes	****	<0.0001
94.4284	7.8969	15.5898	40.6031	147.246	246.744		22.9896	0	617.515	216.03	4.65416					5.37215	114.846	345.163	279.194		246.126		162.334	145.284	726.336	106.19		OE_H2O2 vs. SI_MOX	-244.8	-318.0 to -171.6	Yes	****	<0.0001
111.648	0	622.692	135.096	183.947	477.348		34.5748	14.6962	711.446	530.385	30.1109					8.99134	207.224	438.727	37.7287		359.973		344.924	44.754	32.8506	23.3947		OE_H2O2 vs. SI_INH	-378.3	-454.3 to -302.4	Yes	****	<0.0001
193.958	3.67359	0	64.1828	156.072	224.307		17.7453	13.9558	538.882	32.0548	380.342					6.05062	148.677	371.53	42.6034		54.0389		449.02	108.122	553.892	235.677		OE_H2O2 vs. SI_RIF	-143.3	-220.5 to -65.98	Yes	****	<0.0001
178.13	3.79771	3.61523	292.316	222.812	299.761		34.528	8.28636	166.888	292.261	440.803					19.9211	524.122	191.448	25.3278		297.513		303.751	294.46	76.829	30.3453		OE_M06 vs. OE_MOX	-135.9	-197.4 to -74.47	Yes	****	<0.0001
293.495	6.31153	7.75928	129.382	374.541	73.4694		296.703	12.0486	575.179	569.644	159.401					23.8394	115.578	108.116	27.456		326.867		349.059	279.633	298.948	314.005		OE_M06 vs. OE_INH	-145.9	-201.9 to -90.03	Yes	****	<0.0001
537.953	4.40014	6.18075	325.811	227.535	482.641		259.427	8.74492	548.025	259.151	487.815					55.5786	342.048	119.08	182.617		184.598		240.627	327.374	391.3	49.5304		OE_M06 vs. OE_RIF	26.62	-34.13 to 87.36	No	ns	0.9967
229.574	9.21175	1.0332	173.065	128.369	510.063		253.485	12.2194	650.295	525.869	212.333					56.6412	117.527	390.14	372.23		361.22		201.503	324.044	573.583	42.5883		OE_M06 vs. SI_CT	-228.9	-281.0 to -176.8	Yes	****	<0.0001
574.133	16.8407	6.51469	320.611	164.856	36.0318		135.784	16.4039	516.699	410.936	224.925					35.9046	264.157	518.575	6.70332		646.516		187.575	250.896	288.253	31.0504		OE_M06 vs. SI_H2O2	51.88	-23.97 to 127.7	No	ns	0.6848
830.906	6.71821	1.79648	161.285	130.852	27.1361		91.4083	13.9457	558.141	686.337	190.93					71.2342	380.582	390.172	9.62085		443.012		346.255	324.135	568.596	62.6885		OE_M06 vs. SI_M06	-209.1	-266.2 to -152.1	Yes	****	<0.0001
624.757	4.99045	6.96321	92.5201	123.596	323.541		350.779	11.6916	678.499	128.231	609.552					20.7831	375.703	424.484	23.4652		368.467		124.893	244.52	671.671	59.1987		OE_M06 vs. SI_MOX	-151.5	-208.1 to -94.93	Yes	****	<0.0001
582.114	4.23546	11.7613	81.4565	61.948	20.5943		122.903	8.74971	651.652	439.803	442.436					34.2949	208.713	274.953	77.3089		775.148		149.417	329.299	669.131	36.3516		OE_M06 vs. SI_INH	-285	-345.6 to -224.5	Yes	****	<0.0001
632.973	7.9561	14.8413	388.473	394.747	567.795		459.184	12.9987	433.468	143.276	166.339					503.113	239.851	649.76	377.086		473.113		332.66	256.196	498.977	13.7288		OE_M06 vs. SI_RIF	-49.97	-112.2 to 12.29	No	ns	0.348
735.144	6.33453	14.1822	15.6591	8.34234	12.9706		16.7154	28.7599	559.881	373.619	159.256					108.361	429.547	326.93	7.08734		294.34		296.064	281.439	949.771	26.7587		OE_MOX vs. OE_INH	-10.02	-70.23 to 50.18	No	ns	>0.9999
610.296	9.47508	13.1851	279.801	225.581	35.6901		41.7659	31.9076	410.235	208.474	111.519					151.524	244.87	405.742	7.49597		161.347		58.2659	257.165	506.666	419.096		OE_MOX vs. OE_RIF	162.5	98.27 to 226.8	Yes	****	<0.0001
132.418	6.33838	1.25068	20.0854	309.163	13.6915		575.914	18.1295	397.89	22.3433	64.072					123.55	183.214	487.338	12.7324		29.0641		77.5838	254.056	438.272	24.1949		OE_MOX vs. SI_CT	-92.95	-149.6 to -36.26	Yes	****	<0.0001
456.542	6.40959	2.81309	90.4511	670.244	23.7364		550.005	34.9657	532.826	40.6863	444.739					13.8934	31.839	353.261	543.719		479.709		125.093	103.146	725.425	285.066		OE_MOX vs. SI_H2O2	187.8	109.1 to 266.5	Yes	****	<0.0001
13.7166	8.22459	0.114193	616.227	49.2119	153.168		206.23	302.515	656.971	29.0617	238.99					665.126	420.311	92.7036	12.1239		115.665		10.7814	129.876	583.51	129.817		OE_MOX vs. SI_M06	-73.2	-134.4 to -11.96	Yes	**	0.0033
384.007	52.432	0	667.783	714.442	38.7278		186.055	16.2293	481.874	61.1834	488.871					33.4241	93.0524	376.776	39.0838		415.985		449.043	318.445	-9.37242	25.4269		OE_MOX vs. SI_MOX	-15.58	-76.38 to 45.23	No	ns	>0.9999
159.085	9.50469	438.79	403.57	106.368	46.7734		104.99	9.32668	69.706	203.657	462.853					686.676	199.3	327.647	433.306		345.556		71.2455	654.003	449.808	17.1854		OE_MOX vs. SI_INH	-149.1	-213.2 to -85.06	Yes	****	<0.0001
365.884	62.6943	2.02981	507.187	300.14	8.98745		117.491	179.223	443.559	157.408	418.512					94.2112	61.8982	342.455	14.0336		416.099		137.991	616.418	705.795	11.0336		OE_MOX vs. SI_RIF	85.96	20.31 to 151.6	Yes	***	0.0005
370.305	154.028	1.10015	188.973	170.832	24.5144		89.3159	17.9422	233.239	13.2309	209.737					213.421	345.555	448.126	13.4732		316.293		138.904	732.464	851.483	33.0168		OE_INH vs. OE_RIF	172.6	113.1 to 232.1	Yes	****	<0.0001
418.791	13.5587	1.87996	264.699	338.245	35.0499		194.061	36.7328	234.326	169.997	202.351					123.756	112.921	200.131	25.2652		630.524		9.86358	280.872	777.948	21.6744		OE_INH vs. SI_CT	-82.92	-133.4 to -32.42	Yes	****	<0.0001
641.316	31.4625	1.88129	345.136	324.712	40.4313		268.001	26.1033	266.246	99.6498	684.137					53.9147	373.383	300.425	14.9596		457.033		60.1115	639.661	518.842	7.59183		OE_INH vs. SI_H2O2	197.8	123.0 to 272.7	Yes	****	<0.0001
635.97	2.33858	101.531	387.43	217.09	155.923		331.592	15.7639	423.864	77.131	152.674					69.8283	80.264	266.754	20.298		454.609		123.872	433.208	445.975	11.9343		OE_INH vs. SI_M06	-63.18	-118.9 to -7.481	Yes	**	0.0083
318.484	9.22149	0.677539	48.0066	427.619	43.61		301.177	19.6719	207.954	117.255	297.231					86.905	32.0898	104.065	46.888		492.976		219.199	653.5	608.592	37.7501		OE_INH vs. SI_MOX	-5.555	-60.77 to 49.66	No	ns	>0.9999
735.696	12.4179	56.8139	87.3619	168.943	23.5824		89.1776	21.7138	763.052	20.2847	313.026					17.1871	67.0663	34.9035	32.2095		372.326		235.282	388.381	319.534	14.8901		OE_INH vs. SI_INH	-139.1	-198.4 to -79.83	Yes	****	<0.0001
756.895	2.33629	5.98391	121.156	469.474	7.04132		129.832	16.2964	395.489	198.673	196.969					530.518	497.864	240.555	7.80242		503.318		365.677	473.526	96.0503	28.3353		OE_INH vs. SI_RIF	95.98	34.96 to 157.0	Yes	****	<0.0001
308.001	12.0349	5.49984	164.565	188.818	22.6506		42.4669	46.4516	773.899	50.6109	304.357					402.544	438.442	272.329	42.2571		249.21		11.5985	13.7588	130.807	35.1868		OE_RIF vs. SI_CT	-255.5	-311.4 to -199.5	Yes	****	<0.0001
265.17	11.0329	0.674384	271.864	354.724	71.4095		210.196	51.8708	713.004	69.049	25.9077					46.1075	333.975	395.829	430.64		449.572		368.41	21.9136	409.629	23.9584		OE_RIF vs. SI_H2O2	25.27	-52.88 to 103.4	No	ns	>0.9999
303.058	14.8877	15.1693	222.64	298.969	412.721		612.679	27.7372	340.178	270.934	115.592					43.8654	86.6992	221.613	9.13656		436.349		394.101	191.176	483.264	27.213		OE_RIF vs. SI_M06	-235.7	-296.3 to -175.2	Yes	****	<0.0001
192.894	10.1959	0	359.744	1018.28	5.33646		176.567	93.0461	421.7	334.084	362.911					262.49	60.7894	548.625	254.199		302.475		357.68	364.051	23.9243	30.6893		OE_RIF vs. SI_MOX	-178.1	-238.2 to -118.0	Yes	****	<0.0001
34.4452	12.451	0	395.459	745.459	428.346		278.443	26.3463	664.266	236.049	359.11					300.113	310.339	302.063	39.3178		393.692		265.905	123.314	208.448	17.1216		OE_RIF vs. SI_INH	-311.7	-375.1 to -248.3	Yes	****	<0.0001
44.3746	7.81503	2.5539	519.139	547.957	12.2746		66.1663	40.4914	147.629	354.858	299.783					201.146	141.869	339.963	6.43347		380.211		124.019	410.606	711.417			OE_RIF vs. SI_RIF	-76.58	-141.6 to -11.55	Yes	**	0.0043
473.146	5.50938	0.523839	464.726	535.457	38.1054		146.36	7.63114	191.185	346.878	418.047					50.6433	243.541	72.1241	10.1477		107.231		38.9732	308.699	492.109			SI_CT vs. SI_H2O2	280.8	208.7 to 352.8	Yes	****	<0.0001
345.503	9.21014	24.1216	129.961	689.135	35.4001		226.682	8.83749	74.4018	503.296	598.757					248.797	79.9883	419.881	6.2981		335.475		413.145	23.2613	259.635			SI_CT vs. SI_M06	19.75	-32.13 to 71.63	No	ns	0.9996
224.259	4.98907	19.3721	247.283	279.381	360.243		334.861	158.209	406.88	329.057	468.789					492.772	0	127.589	5.56733		379.177		34.7627	203.767	1135.33			SI_CT vs. SI_MOX	77.37	26.02 to 128.7	Yes	****	<0.0001
316.4	10.7576	14.6374	117.847	208.777	46.6306		262.579	9.84174	405.763	459.935	174.667					27.4634	256.416	117.883	14.6119		60.8375		57.5719	106.91	109.156			SI_CT vs. SI_INH	-56.17	-111.9 to -0.4830	Yes	*	0.045
151.873	10.5205	2.57105	612.72	184.034	27.7341		87.4081	13.8171	461.383	685.653	413.553					90.5193	81.9044	520.725	418.756		457.272		212.223	189.341	655.58			SI_CT vs. SI_RIF	178.9	121.3 to 236.5	Yes	****	<0.0001
158.228	12.6833	0	137.136	331.053	26.9396		268.546	20.8744	563.147	48.37	490.446					393.071	53.0152	356.139	16.5589		637.352		248.753	25.6734	375.681			SI_H2O2 vs. SI_M06	-261	-336.7 to -185.3	Yes	****	<0.0001
272.143	12.8002	10.3884	395.575	452.9	15.0707		263.594	14.6929	383.83	66.589	173.796					443.492	65.3831	567.714	540.681		428.894		61.7958	84.4547	329.158			SI_H2O2 vs. SI_MOX	-203.4	-278.7 to -128.1	Yes	****	<0.0001
331.661	17.3669	13.1021	555.123	200.741	444.641		29.8208	14.3625	425.18	220.686	488.116					39.3699	62.3489	109.805	121.285		515.054		92.5686	477.111	593.463			SI_H2O2 vs. SI_INH	-336.9	-414.9 to -259.0	Yes	****	<0.0001
547.698	27.1754	16.6968	10.9735	186.036	531.917		248.857	21.9717	468.258	283.712	127.749					20.17	114.92	151.847	68.8536		470.319		358.793	482.678	275.724			SI_H2O2 vs. SI_RIF	-101.9	-181.1 to -22.57	Yes	***	0.0008
487.122	8.40213	809.283	9.64821	302.287	22.4668		683.029	99.5749	612.303	485.711	532.679					19.2144	298.27	134.91	109.622		478.057		114.024	129.58	309.719			SI_M06 vs. SI_MOX	57.62	1.260 to 114.0	Yes	*	0.038
246.001	9.24705	521.518	367.579	233.855	136.637		411.619	172.854	323.427	545.754	57.2638					131.229	584.253	82.6695	45.0871		433.073		307.601	525.821	226.038			SI_M06 vs. SI_INH	-75.92	-136.2 to -15.59	Yes	**	0.0012
369.817	280.077	10.7197	424.912	486.703	199.495		133.419	20.7127	201.53	102.918						19.4454		193.507	50.182		402.264		289.758	208.298	253.946			SI_M06 vs. SI_RIF	159.2	97.12 to 221.2	Yes	****	<0.0001
251.4	331.648	22.8691	91.6742	335.994	23.1772		249.456	26.7869	204.996	448.437						44.5236		79.9139	37.8863		437.131		247.859	123.859	203.35			SI_MOX vs. SI_INH	-133.5	-193.4 to -73.67	Yes	****	<0.0001
205.094	8.82802	10.2161	300.284	451.46	600.343		621.095	17.0939	254.208	175.767						63.1093		235.559	178.327		372.05		62.6752	246.216	371.522			SI_MOX vs. SI_RIF	101.5	39.93 to 163.1	Yes	****	<0.0001
122.229	8.11436	8.94832	427.693	330.727	653.971		317.48	3.03552	568.636	317.787						173.948		407.754	70.6763		274.047		111.01	159.549	463.976			SI_INH vs. SI_RIF	235.1	170.2 to 299.9	Yes	****	<0.0001
228.448	11.8123	17.4475	0	390.566	499.178		307.678	5.28685	55.5727	402.038						20.6645		119.661	65.3724		483.054		41.0278	403.342	354.401
226.13	4.74655	12.1893	51.4475	198.879	47.491		305.158	5.73409	295.739	243.97						489.793		148.39	4.12756		290.154		15.1466	565.99	926.615
433.521	10.3866	475.234	76.1423	418.059	725.77		483.951	7.9039	227.567	163.793						411.194		156.317	538.827		443.557		143.596	183.009	795.606			Test details	Mean 1	Mean 2	Mean Diff.	SE of diff.	N1
136.346	9.2009	616.541	248.839	183.331	74.8586		332.694	6.48818	281.489	477.002						27.7701		93.7214	15.2304		217.586		1.6411	563.582	331.495
463.002	43.4215	606.001	42.7997	465.229	699.472		330.837	12.0933	803.476	206.558						318.491		100.137	124.081		233.502		364.033	54.8157	266.15			WT_CT vs. WT_H2O2	360.7	52.76	308	13.63	444
22.4382	160.358	4.87195	199.781	203.938	20.6425		386.321	14.1474	312.032	613.368						48.023		104.901	19.5101		445.788		595.86	448.085	328.362			WT_CT vs. WT_M06	360.7	203.1	157.6	13.62	444
869.068	256.776	690.684	53.9217	260.361	26.5943		47.0733	10.3699	1172.84	200.945						553.936		78.9161	7.34141		335.436		28.6761	349.347	608.988			WT_CT vs. WT_MOX	360.7	272.2	88.48	14.39	444
627.373	71.1636	1.92777	36.969	460.261	13.9363		39.353	4.72121	372.272	408.714						64.6269		132.849			198.461		195.375	493.22	905.107			WT_CT vs. WT_INH	360.7	409.9	-49.21	14.82	444
845.41	13.9698	23.5283	41.2205	343.034	30.243		60.7219	13.7215	858.679	259.961						108.28		232.669			391.141		275.047	333.405	239.553			WT_CT vs. WT_RIF	360.7	183.7	177	13.54	444
150.457	7.56133	3.7155	177.083	234.143	35.2251		82.3545	5.6224	317.863	661.468						164.879		721.872			395.551		55.1656	296.254	153.754			WT_CT vs. MUT_CT	360.7	312.8	47.88	13.68	444
243.019	3.93071	288.257	130.045	582.564	67.0017		324.942	7.49583	198.675	421.585						382.677		276.658			528.415		511.813	407.577	466.062			WT_CT vs. MUT_H2O2	360.7	95.2	265.5	15.29	444
505.78	7.55374	69.1176	571.986	428.392	12.3436		180.808	3.62703	281.176	278.462						15.4132		219.297			222.43		631.038	146.913				WT_CT vs. MUT_M06	360.7	426.8	-66.09	13.62	444
254.208	6.29361	475.283	687.826	800.12	60.0645		447.276	1.95423	475.834	208.739						27.7318		336.053			387.142		119.014	20.2686				WT_CT vs. MUT_MOX	360.7	438.1	-77.42	13.39	444
56.997	9.28294	638.397	52.1274	635.702	14.6134		52.1236	4.32357	732.833	367.933						142.295		113.4			443.173		56.1382	16.2986				WT_CT vs. MUT_INH	360.7	365.6	-4.843	16.22	444
516.159	11.2934	39.774	553.137	111.213	24.3353		61.4174	11.301	511.61	387.006						9.25848		59.5668			320.568		377.697	166.233				WT_CT vs. MUT_RIF	360.7	92.55	268.2	18.72	444
233.816	371.011	84.6323	533.444	427.287	78.3407		144.788	18.843	206.763	374.538						417.807		73.2011			350.854		323.083	488.032				WT_CT vs. OE_CT	360.7	313.7	47.05	19.15	444
434.633	11.0047	49.2108	630.563	355.858	70.2864		66.3196	66.7705	533.005	264.145						27.5063		66.8969			382.869		263.558	363.757				WT_CT vs. OE_H2O2	360.7	55.94	304.8	19.71	444
862.798	6.45631	143.835	414.422	775.336	443.224		44.4561	36.4074	166.55	667.933						52.8091		52.0608			153.808		55.0534	375.219				WT_CT vs. OE_M06	360.7	149.2	211.5	15.02	444
627.031	22.0582	639.813	617.437	331.631	14.6545		57.3462	12.4411	124.282	286.037						13.9139		406.607			311.048		32.9444	410.901				WT_CT vs. OE_MOX	360.7	285.2	75.55	16.22	444
840.527	6.27537	249.923	443.112	666.638	11.9652		242.867	853.099	155.884	361.81						23.247		50.9398			423.178		425.126	167.376				WT_CT vs. OE_INH	360.7	295.2	65.52	14.6	444
234.949	16.841	1386.4	410.781	142.943	10.1984		185.514	84.8467	28.5478	621.654						27.1756		64.5715			168.021		1639.91	407.418				WT_CT vs. OE_RIF	360.7	122.6	238.1	16.02	444
144.779	97.8322	182.044	394.417	629.217	556.482		209.735	134.924	11.9894	668.674						8.22124		73.3733			438.135		593.737	219.101				WT_CT vs. SI_CT	360.7	378.1	-17.4	13.39	444
109.791	244.153	1295.98	401.804	151.429	12.3452		622.792	74.705	176.003	565.845						38.0029		37.9727			325.371		617.644	211.48				WT_CT vs. SI_H2O2	360.7	97.35	263.4	20.31	444
180.676	7.65064	171.038	248.278	1060.46	13.7586		209.04	39.9701	385.595	630.753						16.5388		130.567			358.025		626.798	142.425				WT_CT vs. SI_M06	360.7	358.4	2.347	14.95	444
233.872	6.96173	434.754	436.75	591.977	8.10671		340.395	4.22753	49.3541	249.373						6.27098		86.1			287.055		413.084	187.18				WT_CT vs. SI_MOX	360.7	300.7	59.97	14.81	444
7.90319	166.257	921.59	213.864	606.512	29.5469		203.836	83.1775	774.445	586.241						12.9718		259.966			330.878		729.565	43.3153				WT_CT vs. SI_INH	360.7	434.3	-73.57	15.95	444
16.9542	8.51549	586.31	140.091	175.654	14.7256		449.554	117.417	399.804	197.805						7.05561		189.639			334.471		692.777	30.6665				WT_CT vs. SI_RIF	360.7	199.2	161.5	16.45	444
47.9349	1.69795	730.839	230.761	649.658	16.7581		424.955	22.4118	159.259	312.805						595.017		257.332			224.109		763.002	50.9444				WT_H2O2 vs. WT_M06	52.76	203.1	-150.3	12.93	530
151.437	4.16998	501.763	141.118	229.934	16.895		114.959	26.7476	91.2314	257.406						680.061		79.8582			207.732		415.742	111.85				WT_H2O2 vs. WT_MOX	52.76	272.2	-219.5	13.9	530
87.482	7.09137	779.352	528.414	1100.14	14.1212		134.424	18.8294	429.405	119.156						4.7522		455.569			337.567		669.063	458.747				WT_H2O2 vs. WT_INH	52.76	409.9	-357.2	14.34	530
102.914	7.77211	848.713	305.918	251.289	309.808		552.956	16.8718	344.08	76.2603						11.057		230.184			527.351		599.543	218.484				WT_H2O2 vs. WT_RIF	52.76	183.7	-131	12.84	530
209.05	6.65699	411.311	151.516	376.22	9.7821		205.154	5.97368	447.904	407.501						9.74543		47.1752			307.971		36.6712	43.6287				WT_H2O2 vs. MUT_CT	52.76	312.8	-260.1	13.01	530
13.5756	7.92264	377.962	508.46	488.074	255.741		367.67	13.1812	258.98	56.9051						28.0451		208.689			303.58		188.534	64.2497				WT_H2O2 vs. MUT_H2O2	52.76	95.2	-42.44	14.82	530
14.0202	7.08907	152.142	486.418	466.62	47.144		195.811	14.1066	188.667	72.5112						19.5831		366.67			633.342		349.301	44.759				WT_H2O2 vs. MUT_M06	52.76	426.8	-374	12.94	530
27.8491	27.2831	40.3432	630.205	242.453	42.2187		80.8368	59.6571	149.396	389.436						22.7019		372.465			424.635		128.813	191.083				WT_H2O2 vs. MUT_MOX	52.76	438.1	-385.4	12.68	530
63.2098	10.1761	344.738	539.138	658.762	36.8527		0.760456	5.21295	294.082	337.572						10.695		216.141			401.998		104.178	189.075				WT_H2O2 vs. MUT_INH	52.76	365.6	-312.8	15.78	530
206.771	42.1255	89.2139	552.342	920.217	40.9702		83.9873	5.3415	33.7786	507.575						17.6181		157.77			455.515		157.12	73.1567				WT_H2O2 vs. MUT_RIF	52.76	92.55	-39.79	18.34	530
81.092	53.8094	700.586	430.879	732.221	545.579		53.6509	3.75273	110.44	494.205						526.83		184.484			188.451		190.635	570.584				WT_H2O2 vs. OE_CT	52.76	313.7	-260.9	18.78	530
113.353	2.15224	581.228	430.568	240.456	14.2209		93.2942	8.6219	501.185	387.382						2.3077		201.424			488.586		278.909	835.15				WT_H2O2 vs. OE_H2O2	52.76	55.94	-3.181	19.36	530
336.137	8.61058	396.129	326.185	961.783	5.20576		93.5667	1.40751	289.493	69.5845						5.11116		46.5106			394.026		341.644	607.976				WT_H2O2 vs. OE_M06	52.76	149.2	-96.48	14.54	530
479.035	2.78448	747.882	291.579	397.387	437.216		426.525	9.12548	328.973	382.914						2.98259		64.8133			670.798		598.626	610.481				WT_H2O2 vs. OE_MOX	52.76	285.2	-232.4	15.78	530
485.163	1.56753	377.189	306.087	186.654	3.71373		161.594	14.2337	118.325	316.375						17.3752		49.8239			244.741		498.874	623.26				WT_H2O2 vs. OE_INH	52.76	295.2	-242.4	14.11	530
505.874	3.30984	602.45	610.376	444.323	3.58716		507.984	19.3765	54.8212	531.225						15.3426		138.158			514.965		936.749	677.664				WT_H2O2 vs. OE_RIF	52.76	122.6	-69.86	15.58	530
234.144	10.8394	550.247	596.228	217.37	2.64924		80.4289	9.38588	110.148	536.278						20.646		142.361			433.493		310.445	238.428				WT_H2O2 vs. SI_CT	52.76	378.1	-325.4	12.68	530
239.619	7.33947	575.102	100.664	182.011	408.949		52.1978	6.94685	74.0715	490.776						16.5895		242.778			501.482		274.871	454.115				WT_H2O2 vs. SI_H2O2	52.76	97.35	-44.59	19.96	530
50.6749	12.522	664.531	0	230.854	51.9653		18.0814	2.78292	558.076	320.573						4.52161		112.566			182.208		301.264	99.8101				WT_H2O2 vs. SI_M06	52.76	358.4	-305.6	14.48	530
103.242	11.5368	736.81	307.141	398.864	14.4969		107.746	5.7319	98.716	304.813						12.8346		19.7882			277.47		32.8119	499.379				WT_H2O2 vs. SI_MOX	52.76	300.7	-248	14.34	530
528.725	10.792	163.17	355.347	199.564	33.8828		741.925	4.15331	232.286	270.761						421.01		186.104			61.7738		370.351	181.494				WT_H2O2 vs. SI_INH	52.76	434.3	-381.5	15.51	530
651.142	5.36096	572.82	424.368	586.937	105.673		561.261	5.22126	103.591	158.141						133.186		171.281			478.494		446.919	365.066				WT_H2O2 vs. SI_RIF	52.76	199.2	-146.4	16.02	530
167.654	8.82849	128.809	7.4465	890.828	356.287		153.935	6.67885	617.939	250.185						125.402		265.626			353.1		304.216	273.45				WT_M06 vs. WT_MOX	203.1	272.2	-69.16	13.89	538
528.67	9.62142	317.486	148.168	915.83	14.205		172.177	3.62142	230.705	211.123						500.903		269.099			470.224		284.122	343.434				WT_M06 vs. WT_INH	203.1	409.9	-206.8	14.34	538
110.27	15.483	118.209	181.329	189.212	466.149		331.509	28.8945	129.921	445.243						30.1267		182.956			337.183		147.362	390.382				WT_M06 vs. WT_RIF	203.1	183.7	19.36	12.81	538
111.923	6.99557	76.6227	132.018	289.132	529.507		263.871	25.0306	184.195	499.606						46.72		188.236			338.134		176.929	34.4901				WT_M06 vs. MUT_CT	203.1	312.8	-109.8	12.98	538
588.117	5.46485	77.9295	130.915	140.409	21.7214		390.013	19.0395	20.9665	96.844						13.4857		379.879			335.147		116.762	461.946				WT_M06 vs. MUT_H2O2	203.1	95.2	107.9	14.82	538
856.399	11.1018	425.623	157.627	247.232	53.1369		529.468	30.4532	82.1552	419.65						105.859		549.008			420.876		104.791	457.106				WT_M06 vs. MUT_M06	203.1	426.8	-223.7	12.92	538
674.001	107.125	462.04	516.707	135.158	64.4027		289.521		387.297	103.006						41.0344		179.946			426.631		634.328	60.8506				WT_M06 vs. MUT_MOX	203.1	438.1	-235.1	12.6	538
445.75	44.9072	602.474	67.7466	423.803	341.411		327.454		129.746	289.837						516.021		124.077			328.522		556.756	301.901				WT_M06 vs. MUT_INH	203.1	365.6	-162.5	15.79	538
576.006	9.35538	275.264	51.9018	205.917	598.675		202.729		897.519	232.66						12.4436		87.5986			249.673		738.733	209.106				WT_M06 vs. MUT_RIF	203.1	92.55	110.5	18.35	538
397.947	89.0289	127.286	205.85	364.295	117.642		332.901		95.8941	538.879						289.728		319.229			492.438		269.15	466.354				WT_M06 vs. OE_CT	203.1	313.7	-110.6	18.79	538
588.082	34.299	100.923	515.77	419.993	7.8809		109.246		523.946	207.698						5.57034		250.858			238.935		596.328	411.325				WT_M06 vs. OE_H2O2	203.1	55.94	147.1	19.36	538
591.234	99.611	814.923	293.497	586.86	38.268		73.1501		439.723	617.054						20.4063		341.563			525.622		514.217	315.961				WT_M06 vs. OE_M06	203.1	149.2	53.84	14.54	538
619.245	49.3799	599.876	554.173	344.049	29.1405		124.997		538.09	386.05						20.0128		305.514			385.525		651.531	407.693				WT_M06 vs. OE_MOX	203.1	285.2	-82.09	15.79	538
259.727	48.3947	207.731	266.007	663.966	573.991		47.6257		544.78	234.299						514.086		56.8614			322.187		407.415	193.978				WT_M06 vs. OE_INH	203.1	295.2	-92.11	14.11	538
270.386	288.693	381.684	85.4269	384.947	12.0059		76.5115		335.131	446.522						602.293		433.381			461.037		439.15	178.887				WT_M06 vs. OE_RIF	203.1	122.6	80.45	15.58	538
56.3099	891.731	431.211	47.7661	450.12	7.32161		280.146		443.071	280.38						264.801		135.668			591.681		99.4766	277.763				WT_M06 vs. SI_CT	203.1	378.1	-175	12.61	538
82.675	2.61781	291.455	383.137	558.175	277.836		192.194		876.446	383.587						439.629		65.6434			55.2727		133.217	299.337				WT_M06 vs. SI_H2O2	203.1	97.35	105.7	19.97	538
644.97	4.8755	591.9	217.003	725.728	88.3939		10.0786		203.275	681.796						113.743		126.323			456.532		469.707	186.1				WT_M06 vs. SI_M06	203.1	358.4	-155.3	14.48	538
743.327	5.26429	394.23	310.311	869.34	13.4421		57.329		1604.47	299.325						14.4833		169.279			528.624		522.896	262.546				WT_M06 vs. SI_MOX	203.1	300.7	-97.67	14.33	538
136.306	4.11565	584.675	159.94	482.4	27.5723		160.653		282.05	188.246						15.7054		221.535			267.831		165.993	540.776				WT_M06 vs. SI_INH	203.1	434.3	-231.2	15.51	538
129.718	7.71972	568.311	384.754	871.174	78.1839		76.0533		5.81145	292.908						6.31452		117.679			351.356		926.359	265.33				WT_M06 vs. SI_RIF	203.1	199.2	3.868	16.02	538
677.723	4.68836	546.789	238.685	1115.07	324.313		120.918		37.2529	248.004						417.119		208.358			272.442		152.135	195.445				WT_MOX vs. WT_INH	272.2	409.9	-137.7	15.02	416
997.331	9.10667	235.592	408.645	759.737	31.2888		110.692		112.021	225.308						18.4314		136.69			393.624		295.008	161.089				WT_MOX vs. WT_RIF	272.2	183.7	88.51	13.82	416
802.111	3.71666	354.906	378.663	488.879	387.636		82.608		633.49	400.668						214.4		118.398			232.551		632.259	208.518				WT_MOX vs. MUT_CT	272.2	312.8	-40.6	13.95	416
544.35	6.60429	844.234	232.374	671.233	326.862		140.26		638.404	532.201						11.5873		237.949			491.545		659.23	49.7424				WT_MOX vs. MUT_H2O2	272.2	95.2	177	15.48	416
661.386	5.75814	379.615	450.981	665.499	609.33		127.454		233.562	448.148						517.664		187.856			399.267		258.415	450.585				WT_MOX vs. MUT_M06	272.2	426.8	-154.6	13.89	416
662.513	6.94428	157.777	347.462	514.211	0		188.968		104.826	646.742						15.0012		352.863			360.585		742.432	450.696				WT_MOX vs. MUT_MOX	272.2	438.1	-165.9	13.66	416
496.502	28.2988	443.144	516.913	291.793	4.13729		152.933		661.601	213.253								184.883			424.014		415.957	316.925				WT_MOX vs. MUT_INH	272.2	365.6	-93.32	16.4	416
48.3878	37.5327	439.319	477.456	269.3	210.702		158.62		588.628	463.557								229.932			544.41		184.317	255.419				WT_MOX vs. MUT_RIF	272.2	92.55	179.7	18.88	416
659.231	25.4073	651.186	510.787	187.249	8.60807		320.767		385.21	95.2886								142.277			522.372		190.768	454.889				WT_MOX vs. OE_CT	272.2	313.7	-41.43	19.3	416
678.832	74.1703	318.605	403.433	241.997	14.4874		333.945		545.704	759.069								202.821			130.256		107.982	98.2325				WT_MOX vs. OE_H2O2	272.2	55.94	216.3	19.86	416
52.9456	247.65	196.377	524.113	363.784	12.0279		70.5753		474.698	385.828								358.132			458.068		270.497	158.078				WT_MOX vs. OE_M06	272.2	149.2	123	15.21	416
97.0697	21.4454	780.085	78.0352	452.112	346.717		319.663		286.154	299.216								306.443			294.156			113.965				WT_MOX vs. OE_MOX	272.2	285.2	-12.93	16.4	416
126.55	12.304	367.936	116.161	163.375	2.07082		977.574		0	618.869								114.67			367.7			94.3012				WT_MOX vs. OE_INH	272.2	295.2	-22.96	14.8	416
270.539	13.2602	352.661	674.361	215.438	11.2239		255.429		4.57775	510.467								384.818			349.006			338.828				WT_MOX vs. OE_RIF	272.2	122.6	149.6	16.2	416
383.628	179.214	360.498	967.46	328.972	3.96304		332.733		304.262	341.762								215.262			438.186			526.664				WT_MOX vs. SI_CT	272.2	378.1	-105.9	13.67	416
413.591	283.392	277.544	570.565	396.21	22.3464		434.311		126.524	367.343								289.649			506.311			415.913				WT_MOX vs. SI_H2O2	272.2	97.35	174.9	20.45	416
491.662	36.4906	294.249	623.611	791.394	13.2248		398.028		481.567	645.337								299.376			528.132			475.039				WT_MOX vs. SI_M06	272.2	358.4	-86.13	15.15	416
1.31876	170.06	148.749	690.961	383.235	64.4742		360.227		255.575	487.206								371.911			210.5			507.168				WT_MOX vs. SI_MOX	272.2	300.7	-28.51	15.02	416
111.441	574.154	269.226	73.9784	312.835	472.494		192.077		387.279	473.666								299.375			356.238			186.435				WT_MOX vs. SI_INH	272.2	434.3	-162	16.14	416
11.6219	85.0071	48.0199	344.067	253.998	11.9568		429.34		32.2496	342.255								251.306			296.245			164.168				WT_MOX vs. SI_RIF	272.2	199.2	73.03	16.62	416
456.295	163.231	42.934	96.3474	260.964	2.68507		257.797		378.854	338.883								280.929			191.18			439.456				WT_INH vs. WT_RIF	409.9	183.7	226.2	14.26	376
6.73074	42.1313	3.45893	293.188	256.427	854.647		427.487		171.989	552.07								185.494			363.384			316.692				WT_INH vs. MUT_CT	409.9	312.8	97.09	14.39	376
354.755	66.4547	83.6016	309.446	416.54	8.81104		458.57		870.427	603.376								517.306			128.64			403.822				WT_INH vs. MUT_H2O2	409.9	95.2	314.7	15.8	376
125.552	22.408	20.2307	68.3728		11.9143		226.719		114.737	201.878								211.067			334.381							WT_INH vs. MUT_M06	409.9	426.8	-16.88	14.33	376
396.046	170.185	102.008	373.38		258.705		94.995		454.984	554.721								364.554			818.637							WT_INH vs. MUT_MOX	409.9	438.1	-28.21	14.11	376
441.479	13.4896	52.7395	419.441		20.9161		339.436		41.0402	602.944								221.25			425.641							WT_INH vs. MUT_INH	409.9	365.6	44.36	16.71	376
298.961	27.1639	44.7508	361.925		29.2312		217.294		76.1188	674.155								533.23			958.971							WT_INH vs. MUT_RIF	409.9	92.55	317.4	19.15	376
191.696	5.10559	96.1949	54.1036		447.666		258.691		356.317	629.028								207.78			615.536							WT_INH vs. OE_CT	409.9	313.7	96.25	19.57	376
64.0112	2.12894	71.7529	52.1035		11.7442		81.4971		298.272	179.837								186.975			736.438							WT_INH vs. OE_H2O2	409.9	55.94	354	20.12	376
285.216	4.93805	26.2562	590.623		24.1897		421.742		420.316	166.581								460.038			437.434							WT_INH vs. OE_M06	409.9	149.2	260.7	15.54	376
205.12	8.20954	37.5767	14.2729		16.5724		22.301		112.529	446.223								404.808			23.7763							WT_INH vs. OE_MOX	409.9	285.2	124.8	16.71	376
253.175	4.18489	18.7408	386.798		34.1328		455.296		125.587	73.2363								208.399			362.111							WT_INH vs. OE_INH	409.9	295.2	114.7	15.18	376
57.2241	8.15806	17.1496	564.179		32.4552		155.83		158.329	265.125								336.78			530.274							WT_INH vs. OE_RIF	409.9	122.6	287.3	16.52	376
0	6.53206	254.286	417.028		103.899		36.6053		471.332	362.214								269.317			373.574							WT_INH vs. SI_CT	409.9	378.1	31.81	14.11	376
0.560215	5.70436	372.781	171.332		602.909		199.03		86.6281	300.918								217.442			614.132							WT_INH vs. SI_H2O2	409.9	97.35	312.6	20.7	376
27.2199	8.69458	213.301	545.995		27.1156		98.1963		30.0898	289.878								360.619			519.603							WT_INH vs. SI_M06	409.9	358.4	51.55	15.49	376
264.504	11.3133	364.175	220.364		14.1039		22.4704		381.26	873.551								165.427			457.775							WT_INH vs. SI_MOX	409.9	300.7	109.2	15.36	376
144.861	8.9925	215.274	511.212		676.767		57.9777		375.42	877.357								176.571			257.517							WT_INH vs. SI_INH	409.9	434.3	-24.36	16.45	376
379.752	12.5308	44.7873	359.147		640.989		48.557		61.0169	224.587								227.759			64.678							WT_INH vs. SI_RIF	409.9	199.2	210.7	16.93	376
446.602	231.73	33.5577	511.649		5.26668		128.523		336.705	283.863								144.761			168.529							WT_RIF vs. MUT_CT	183.7	312.8	-129.1	12.9	547
276.309	11.4236	358.357	77.0546		22.5526		19.4584		38.9483	140.797								307.786			632.296							WT_RIF vs. MUT_H2O2	183.7	95.2	88.52	14.75	547
117.668	9.3912	29.9369	227.103		16.5396		397.59		90.9823	593.378								314.385			238.671							WT_RIF vs. MUT_M06	183.7	426.8	-243.1	12.84	547
756.044	13.4339	23.0596	360.339		476.6		360.651		55.8353	398.959								177.386			685.534							WT_RIF vs. MUT_MOX	183.7	438.1	-254.4	12.56	547
382.306	17.2032	72.3248	49.2938		380.249		87.1529		354.656	463.658											585.899							WT_RIF vs. MUT_INH	183.7	365.6	-181.8	15.71	547
686.842	779.365	12.1424	556.022		16.8077		350.041		708.364	547.95											617.711							WT_RIF vs. MUT_RIF	183.7	92.55	91.16	18.29	547
246.446	24.8003	6.80152	543.804		26.0889		463.167		1099.02	291.093											458.405							WT_RIF vs. OE_CT	183.7	313.7	-129.9	18.72	547
789.373	29.0422	551.99	576.287		25.9387		354.796		478.529	538.137											402.175							WT_RIF vs. OE_H2O2	183.7	55.94	127.8	19.3	547
105.715	3.78604	130.917	435.751		462.312		604.811		420.636	527.69											304.735							WT_RIF vs. OE_M06	183.7	149.2	34.48	14.46	547
358.091	8.77991	532.134	315.251		30.4013		436.155		358.297	195.628											420.074							WT_RIF vs. OE_MOX	183.7	285.2	-101.4	15.71	547
501.527	8.20469	131.779	205.69		26.2721		616.426		184.393	554.322											316.77							WT_RIF vs. OE_INH	183.7	295.2	-111.5	14.03	547
503.038	12.9708	40.8658	41.6997		33.4459		459.737		482.482	359.701											410.941							WT_RIF vs. OE_RIF	183.7	122.6	61.09	15.51	547
266.089	10.8877	675.314	60.1766		254.442		488.406		763.654	601.816											570.191							WT_RIF vs. SI_CT	183.7	378.1	-194.4	12.56	547
121.01	9.77261	78.0389	245.461		21.2311		50.8262		925.823	208.126											546.472							WT_RIF vs. SI_H2O2	183.7	97.35	86.36	19.91	547
413.944	6.26254	255.128	310.128		436.821		811.263		156.594	617.3											299.579							WT_RIF vs. SI_M06	183.7	358.4	-174.6	14.4	547
218.265	6.81683	44.5173	198.087		308.938		942.559		626.872	251.392											404.729							WT_RIF vs. SI_MOX	183.7	300.7	-117	14.26	547
255.818	7.74739	611.757	287.755		428.033		695.787		378.279	186.346											408.073							WT_RIF vs. SI_INH	183.7	434.3	-250.6	15.44	547
187.872	147.562	227.44	464.651		90.7923		917.631		773.257	213.69											467.562							WT_RIF vs. SI_RIF	183.7	199.2	-15.49	15.95	547
66.2817	6.63478	158.864	183.402		371.024		544.133		469.284	186.114											362.149							MUT_CT vs. MUT_H2O2	312.8	95.2	217.6	14.87	521
378.842	26.978	224.816	438.4		432.671		760.276		399.429	477.273											370.579							MUT_CT vs. MUT_M06	312.8	426.8	-114	12.99	521
90.2348	18.1633	697.456	523.417		514.985		927.344		488.342	389.647											417.446							MUT_CT vs. MUT_MOX	312.8	438.1	-125.3	12.74	521
682.759	8.35169	389.088	605.25		7.22615		775.507		862.65	546.215											530.498							MUT_CT vs. MUT_INH	312.8	365.6	-52.72	15.83	521
574.732	8.60859	464.793	455.402		123.329		610.48		356.342	509.34											878.953							MUT_CT vs. MUT_RIF	312.8	92.55	220.3	18.39	521
664.594	7.529	283.499	171.645		82.9797		517.993		534.636	79.8779											934.22							MUT_CT vs. OE_CT	312.8	313.7	-0.8311	18.82	521
631.242	23.4171	249.641			326.456		497.432		188.88	349.904											472.455							MUT_CT vs. OE_H2O2	312.8	55.94	256.9	19.4	521
559.394	5.62126	202.53			514.541		530.574		120.184	565.67											474.758							MUT_CT vs. OE_M06	312.8	149.2	163.6	14.59	521
560.737	106.786	251.612			63.6538		639.942		125.695	361.442											468.131							MUT_CT vs. OE_MOX	312.8	285.2	27.67	15.83	521
719.56	5.30536	11.5283			8.77474		319.48		273.516	619.097											44.4111							MUT_CT vs. OE_INH	312.8	295.2	17.65	14.16	521
668.144	14.8752	220.166			5.11138		582.259		379.676	203.303											511.308							MUT_CT vs. OE_RIF	312.8	122.6	190.2	15.63	521
451.629	6.21669	184.487			61.851		994.662		489.592	179.187											600.34							MUT_CT vs. SI_CT	312.8	378.1	-65.28	12.75	521
158.443	6.18072	341.118			301.52		798.287		300.484	325.699											694.368							MUT_CT vs. SI_H2O2	312.8	97.35	215.5	20	521
354.979	5.25158	167.752			497.395		832.524		67.5692	402.012											566.852							MUT_CT vs. SI_M06	312.8	358.4	-45.53	14.53	521
481.219	5.41406	34.7093			633.593		281.627		53.6374	427.818											657.14							MUT_CT vs. SI_MOX	312.8	300.7	12.09	14.39	521
426.394	3.61798	24.9465			45.5274		717.471		311.11	412.235											418.934							MUT_CT vs. SI_INH	312.8	434.3	-121.4	15.56	521
450.503	8.74739	305.157			43.2426		70.0493		571.233	96.0193											273.901							MUT_CT vs. SI_RIF	312.8	199.2	113.6	16.06	521
532.085	13.3329	21.658			575.26		109.572		871.555	103.644											629.316							MUT_H2O2 vs. MUT_M06	95.2	426.8	-331.6	14.81	338
693.659	5.62339	15.3286			632.154		311.436		408.964	102.135											606.416							MUT_H2O2 vs. MUT_MOX	95.2	438.1	-342.9	14.61	338
157.344	8.40554	66.3602			475.734		115.422		452.926	58.1081											420.287							MUT_H2O2 vs. MUT_INH	95.2	365.6	-270.4	17.08	338
134.887	8.47373	5.51261			543.279		429.938		600.762	173.359											477.172							MUT_H2O2 vs. MUT_RIF	95.2	92.55	2.647	19.47	338
753.458	7.78544	4.39837			624.897		315.904		522.126	81.9884											336.525							MUT_H2O2 vs. OE_CT	95.2	313.7	-218.5	19.88	338
111.615	4.8919	6.48563			193.608		79.6228		110.363	78.8127											270.992							MUT_H2O2 vs. OE_H2O2	95.2	55.94	39.26	20.43	338
85.2553	9.02868	6.35934			63.0626		269.48		327.729	85.493											286.303							MUT_H2O2 vs. OE_M06	95.2	149.2	-54.04	15.99	338
166.652	7.9056	5.67989			37.9997		216.607		211.727	499.128											380.336							MUT_H2O2 vs. OE_MOX	95.2	285.2	-190	17.07	338
419.854	6.09659	7.19167			21.6562		206.534		605.02	495.267											102.022							MUT_H2O2 vs. OE_INH	95.2	295.2	-200	15.64	338
258.955	6.64111	4.37686			37.6566		323.991		577.683	545.937											337.895							MUT_H2O2 vs. OE_RIF	95.2	122.6	-27.42	16.89	338
243.297	5.03703	5.888			105.34		668.389		670.232	393.741											437.966							MUT_H2O2 vs. SI_CT	95.2	378.1	-282.9	14.61	338
436.318	5.71415	3.54107			361.827		509.164		354.605	574.12											331.208							MUT_H2O2 vs. SI_H2O2	95.2	97.35	-2.155	21	338
326.415	6.56151	0			319.619		975.563		41.7667	427.211											98.1795							MUT_H2O2 vs. SI_M06	95.2	358.4	-263.2	15.94	338
192.628	11.469	6.07414			27.681		851.352		86.423	586.34											383.651							MUT_H2O2 vs. SI_MOX	95.2	300.7	-205.5	15.81	338
342.226	0.283779	2.856			70.6427		704.348		183.247	891.784											193.39							MUT_H2O2 vs. SI_INH	95.2	434.3	-339.1	16.82	338
285.411	216.052	4.38367			574.167		814.097		270.101	741.472											544.883							MUT_H2O2 vs. SI_RIF	95.2	199.2	-104	17.29	338
30.7032	2.85436	1.26603			9.61668		871.779		708.874	292.435											242.606							MUT_M06 vs. MUT_MOX	426.8	438.1	-11.33	12.67	531
	5.84687	86.5022			185.083		222.387		35.2738	379.992											400.13							MUT_M06 vs. MUT_INH	426.8	365.6	61.25	15.77	531
	6.71089	15.2439			10.5239		428.204		239.004	554.795											429.611							MUT_M06 vs. MUT_RIF	426.8	92.55	334.3	18.34	531
	6.05909	4.40113			29.5131		418.895		162.023	755.453											402.819							MUT_M06 vs. OE_CT	426.8	313.7	113.1	18.77	531
	6.84669	6.07317			563.746		826.396		76.7895	319.618											306.426							MUT_M06 vs. OE_H2O2	426.8	55.94	370.9	19.35	531
	59.0291	7.62816			27.4576		1019.05		229.928	749.405											406.567							MUT_M06 vs. OE_M06	426.8	149.2	277.6	14.53	531
	19.0929	14.2047			10.2028		847.564		74.3175	261.815											409.313							MUT_M06 vs. OE_MOX	426.8	285.2	141.6	15.77	531
	13.4451	15.4187			7.37891		580.505		231.525	741.762											634.058							MUT_M06 vs. OE_INH	426.8	295.2	131.6	14.1	531
	10.4078	4.69522			12.4354		481.87		91.6951	911.629											408.999							MUT_M06 vs. OE_RIF	426.8	122.6	304.2	15.57	531
	46.261	157.754			48.9912		601.918		723.613	647.957											549.148							MUT_M06 vs. SI_CT	426.8	378.1	48.69	12.68	531
	4.89577	15.4179			744.576		551.124		756.305	749.25											577.178							MUT_M06 vs. SI_H2O2	426.8	97.35	329.4	19.96	531
	50.2522	16.3927			293.58		533.281		1129.76	862.755											135.026							MUT_M06 vs. SI_M06	426.8	358.4	68.44	14.47	531
	13.4416	371.119			14.6306		276.024		792.551	374.574											413.35							MUT_M06 vs. SI_MOX	426.8	300.7	126.1	14.33	531
	3.78215	356.996			40.6007		180.633		1678.8	841.9											331.903							MUT_M06 vs. SI_INH	426.8	434.3	-7.478	15.5	531
	1.17681	0			6.91914		457.371		653.156	387.035											452.927							MUT_M06 vs. SI_RIF	426.8	199.2	227.6	16.01	531
	5.04256	437.502			77.2199		315.612		557.626	361.01											410.636							MUT_MOX vs. MUT_INH	438.1	365.6	72.58	15.58	608
	4.71089	433.633			625.309		110.535		495.853	740.25											402.741							MUT_MOX vs. MUT_RIF	438.1	92.55	345.6	18.17	608
	0.835316	102.366			36.8555		108.987		413.881	537.022											208.084							MUT_MOX vs. OE_CT	438.1	313.7	124.5	18.61	608
	8.77134	106.517			369.514		238.776		133.823	242.353											366.047							MUT_MOX vs. OE_H2O2	438.1	55.94	382.2	19.19	608
	6.69188	28.6292			9.14264		405.081		295.112	464.012											408.969							MUT_MOX vs. OE_M06	438.1	149.2	288.9	14.32	608
	44.6865	628.764			20.4914		382.092		438.395	784.492											533.451							MUT_MOX vs. OE_MOX	438.1	285.2	153	15.58	608
	6.35208	57.1109			13.3909		479.387		282.931	729.614											596.738							MUT_MOX vs. OE_INH	438.1	295.2	142.9	13.88	608
	1.90029	196.814			8.74307		423.916		497.746	232.814											254.548							MUT_MOX vs. OE_RIF	438.1	122.6	315.5	15.38	608
	2.61719	30.8789			5.58879		455.654		639.455	718.348											386.414							MUT_MOX vs. SI_CT	438.1	378.1	60.02	12.09	608
	3.43957	487.728			162.584		460.368		219.202	364.401											537.614							MUT_MOX vs. SI_H2O2	438.1	97.35	340.8	19.8	608
	6.53195	185.244			18.194		131.074		302.57	520.756											502.699							MUT_MOX vs. SI_M06	438.1	358.4	79.77	14.25	608
	5.07361	114.215			615.984		220.831		54.3661	528.022											524.103							MUT_MOX vs. SI_MOX	438.1	300.7	137.4	14.11	608
	7.24433	207.819			393.012		114.808		160.118	493.101											374.112							MUT_MOX vs. SI_INH	438.1	434.3	3.849	15.3	608
	10.0874	516.184			58.0773		208.044		214.833	606.52											424.164							MUT_MOX vs. SI_RIF	438.1	199.2	238.9	15.82	608
	6.42733	276.896			568.959		663.386		91.5512	543.789											419.204							MUT_INH vs. MUT_RIF	365.6	92.55	273	20.14	279
	6.26104	206.399			11.4487		162.886		132.586	553.342											453.359							MUT_INH vs. OE_CT	365.6	313.7	51.89	20.54	279
	3.48507	453.246			456.963		1099.93		39.5451	332.463											244.21							MUT_INH vs. OE_H2O2	365.6	55.94	309.6	21.07	279
	5.8616	418.979			2.49633		913.362		332.098	241.478											357.773							MUT_INH vs. OE_M06	365.6	149.2	216.3	16.89	279
	30.7577	186.448			335.745		1063.24		218.562	714.985											492.373							MUT_INH vs. OE_MOX	365.6	285.2	80.39	17.83	279
	5.63512	909.532			49.1611		1032.38		283.572	738.094											423.225							MUT_INH vs. OE_INH	365.6	295.2	70.37	16.55	279
	41.6529	929.812			13.7429		1421.95		45.3044	355.471											461.073							MUT_INH vs. OE_RIF	365.6	122.6	242.9	17.66	279
	168.034	90.3171			83.8329		600.534		130.661	847.479											421.771							MUT_INH vs. SI_CT	365.6	378.1	-12.56	15.58	279
	152.854	721.385			117.91		413.563		231.226	615.927											517.636							MUT_INH vs. SI_H2O2	365.6	97.35	268.2	21.62	279
	21.2511	675.381			805.17		1425.54		51.1298	341.048											401.183							MUT_INH vs. SI_M06	365.6	358.4	7.19	16.83	279
	11.1252	542.246			48.0715		1050.4		314.686	714.838											181.73							MUT_INH vs. SI_MOX	365.6	300.7	64.81	16.71	279
	15.8433	4.49033			521.496		1239.01		989.677	467.263											382.582							MUT_INH vs. SI_INH	365.6	434.3	-68.73	17.61	279
	12.2161	180.75			17.1314		1186.94		971.473	308.762											173.311							MUT_INH vs. SI_RIF	365.6	199.2	166.3	18.04	279
	7.84916	291.366			31.5845		866.126		175.868	220.283											577.507							MUT_RIF vs. OE_CT	92.55	313.7	-221.1	22.38	183
	8.15169	135.616			23.0586		418.147		614.165	421.521											455.128							MUT_RIF vs. OE_H2O2	92.55	55.94	36.61	22.86	183
	96.6148	163.448			16.2643		782.205		616.361	278.556											577.062							MUT_RIF vs. OE_M06	92.55	149.2	-56.69	19.3	183
	11.7346	25.2328			10.626		957		289.633	413.882											542.995							MUT_RIF vs. OE_MOX	92.55	285.2	-192.6	20.14	183
	139.777	16.6361			212.826		805.066		69.7051	198.53											73.8922							MUT_RIF vs. OE_INH	92.55	295.2	-202.6	19.01	183
	67.2759	45.3716			29.7654		910.916		210.362	204.139											221.459							MUT_RIF vs. OE_RIF	92.55	122.6	-30.07	19.98	183
	536.622	176.453			823.04		487.105		120.11	49.8529											382.818							MUT_RIF vs. SI_CT	92.55	378.1	-285.6	18.17	183
	5.2341	1008.07			80.5674		487.408		611.204	259.115											211.332							MUT_RIF vs. SI_H2O2	92.55	97.35	-4.802	23.38	183
	282.447	1049.3			565.166		658.313		294.745	449.062											439.817							MUT_RIF vs. SI_M06	92.55	358.4	-265.8	19.25	183
	103.827	9.86807			767.246		323.26		45.3212	166.87											257.733							MUT_RIF vs. SI_MOX	92.55	300.7	-208.2	19.14	183
	4.07887	3.33739			20.8789		637.493		191.003	210.205											424.037							MUT_RIF vs. SI_INH	92.55	434.3	-341.7	19.94	183
	4.6636	6.62445			593.328		279.489		406.052	393.219											349.869							MUT_RIF vs. SI_RIF	92.55	199.2	-106.7	20.32	183
	10.1444	3.6373			8.52563		1127.96		586.442	555.484											341.95							OE_CT vs. OE_H2O2	313.7	55.94	257.7	23.18	172
	9.22951	2.5038			39.1253		540.126		342.868	89.4816											346.867							OE_CT vs. OE_M06	313.7	149.2	164.4	19.72	172
	4.12961	23.0182			32.4541		408.959		159.548	545.772											493.118							OE_CT vs. OE_MOX	313.7	285.2	28.5	20.54	172
	16.8402	30.8723			14.3991		258.707		305.706	365.47											205.714							OE_CT vs. OE_INH	313.7	295.2	18.48	19.43	172
	5.15824	11.8992			184.951		195.106		63.8149	150.42											409.519							OE_CT vs. OE_RIF	313.7	122.6	191	20.38	172
	103.015	19.9973			18.3324		450.112		90.1297	568.589											305.625							OE_CT vs. SI_CT	313.7	378.1	-64.45	18.61	172
	751.792	18.5393			43.4092		121.56		686.03	415.809											383.776							OE_CT vs. SI_H2O2	313.7	97.35	216.3	23.69	172
	250.892	8.50246			518.506		484.668		86.5971	224.667											367.578							OE_CT vs. SI_M06	313.7	358.4	-44.7	19.67	172
	31.4651	5.95944			120.482		444.497		370.629	279.891											516.808							OE_CT vs. SI_MOX	313.7	300.7	12.92	19.56	172
	229.044	14.6077			24.306		72.0707		509.604	582.775											348.224							OE_CT vs. SI_INH	313.7	434.3	-120.6	20.33	172
	180.527	12.9973			104.332		92.4121		1021.82	593.485											415.85							OE_CT vs. SI_RIF	313.7	199.2	114.5	20.71	172
	208.141	559.371			726.661		374.313		109.629	261.209											211.039							OE_H2O2 vs. OE_M06	55.94	149.2	-93.3	20.27	159
	62.1825	67.2109			124.32		316.711		86.7121	411.898											436.838							OE_H2O2 vs. OE_MOX	55.94	285.2	-229.2	21.07	159
	242.708	162.471			51.6034		315.443		345.797	227.56											159.717							OE_H2O2 vs. OE_INH	55.94	295.2	-239.2	19.98	159
	211.449	494.738			191.859		186.235		784.327	92.8978											473.475							OE_H2O2 vs. OE_RIF	55.94	122.6	-66.68	20.91	159
	17.0149	256.629			18.6748		638.653		871.561	98.1724											487.795							OE_H2O2 vs. SI_CT	55.94	378.1	-322.2	19.19	159
	54.7703	59.6427			28.0959		434.685		831.759	435.508											407.159							OE_H2O2 vs. SI_H2O2	55.94	97.35	-41.41	24.13	159
	29.4299	21.5723			16.7616		384.711		778.59	537.479											436.938							OE_H2O2 vs. SI_M06	55.94	358.4	-302.4	20.22	159
	16.6414	59.2993			102.532		259.633		530.461	361.656											464.264							OE_H2O2 vs. SI_MOX	55.94	300.7	-244.8	20.12	159
	32.4465	988.867			606.902		281.459		786.333	394.851											365.508							OE_H2O2 vs. SI_INH	55.94	434.3	-378.3	20.87	159
	29.3378	0.551537			229.046		565.677		996.724	696.898											473.537							OE_H2O2 vs. SI_RIF	55.94	199.2	-143.3	21.24	159
	11.4987	6.33697			93.7056		288.174		690.338	482.757											277.425							OE_M06 vs. OE_MOX	149.2	285.2	-135.9	16.89	359
	153.853	2.63517			493.387		568.794		895.283	223.001											536.4							OE_M06 vs. OE_INH	149.2	295.2	-145.9	15.37	359
	400.611	179.002			271.137		232.533		758.549	878.05											488.673							OE_M06 vs. OE_RIF	149.2	122.6	26.62	16.7	359
	62.5539	682.287			320.189				166.573	370.908											402.593							OE_M06 vs. SI_CT	149.2	378.1	-228.9	14.32	359
	236.072	797.231			567.191				125.678	346.315											439.3							OE_M06 vs. SI_H2O2	149.2	97.35	51.88	20.85	359
	110.56	632.625			13.231				412.556	640.81											432.804							OE_M06 vs. SI_M06	149.2	358.4	-209.1	15.67	359
	24.7409	11.3705			57.7189				404.019	724.974											483.097							OE_M06 vs. SI_MOX	149.2	300.7	-151.5	15.55	359
	8.61074	716.954			383.967				92.1614	232.649											564.28							OE_M06 vs. SI_INH	149.2	434.3	-285	16.63	359
	6.37264	294.628			161.768				943.939	659.416											387.968							OE_M06 vs. SI_RIF	149.2	199.2	-49.97	17.11	359
	6.51333	208.773			601.458				145.577	376.13											437.134							OE_MOX vs. OE_INH	285.2	295.2	-10.02	16.55	279
	11.104	531.399			20.3191				519.847	501.012											364.273							OE_MOX vs. OE_RIF	285.2	122.6	162.5	17.66	279
	18.9304	865.656			17.6569				735.429	267.221											351.056							OE_MOX vs. SI_CT	285.2	378.1	-92.95	15.58	279
		910.974			12.6034				12.7821	175.509											509.87							OE_MOX vs. SI_H2O2	285.2	97.35	187.8	21.63	279
		603.136			14.3557					332.229											352.024							OE_MOX vs. SI_M06	285.2	358.4	-73.2	16.83	279
		111.989			11.0415					735.805											377.03							OE_MOX vs. SI_MOX	285.2	300.7	-15.58	16.71	279
		7.12832			15.5241					286.695											359.868							OE_MOX vs. SI_INH	285.2	434.3	-149.1	17.61	279
		603.301			17.2217					471.137											309.915							OE_MOX vs. SI_RIF	285.2	199.2	85.96	18.04	279
		4.62323			6.63316					148.621											443.851							OE_INH vs. OE_RIF	295.2	122.6	172.6	16.35	396
		0			3.6861					365.219											389.866							OE_INH vs. SI_CT	295.2	378.1	-82.92	13.88	396
		0.720507			7.05893					346.246											440.234							OE_INH vs. SI_H2O2	295.2	97.35	197.8	20.57	396
					8.12987					116.053											350.705							OE_INH vs. SI_M06	295.2	358.4	-63.18	15.31	396
					6.91919					630.806											282.62							OE_INH vs. SI_MOX	295.2	300.7	-5.555	15.17	396
					21.4488					780.795											248.267							OE_INH vs. SI_INH	295.2	434.3	-139.1	16.29	396
					325.847					738.258											65.8469							OE_INH vs. SI_RIF	295.2	199.2	95.98	16.77	396
					8.08072					643.29											353.681							OE_RIF vs. SI_CT	122.6	378.1	-255.5	15.38	290
					5.46533					1078.17											207.038							OE_RIF vs. SI_H2O2	122.6	97.35	25.27	21.48	290
					8.74887					660.683											210.332							OE_RIF vs. SI_M06	122.6	358.4	-235.7	16.65	290
					5.03621					521.217											356.677							OE_RIF vs. SI_MOX	122.6	300.7	-178.1	16.52	290
					5.79044					564.398											524.838							OE_RIF vs. SI_INH	122.6	434.3	-311.7	17.42	290
										836.68											485.401							OE_RIF vs. SI_RIF	122.6	199.2	-76.58	17.87	290
										605.971											510.704							SI_CT vs. SI_H2O2	378.1	97.35	280.8	19.8	726
										735.304											395.471							SI_CT vs. SI_M06	378.1	358.4	19.75	14.26	726
										807.737											373.266							SI_CT vs. SI_MOX	378.1	300.7	77.37	14.11	726
										1019.93											271.221							SI_CT vs. SI_INH	378.1	434.3	-56.17	15.3	726
										1133.76											479.025							SI_CT vs. SI_RIF	378.1	199.2	178.9	15.82	726
										1021.32											496.975							SI_H2O2 vs. SI_M06	97.35	358.4	-261	20.8	147
										48.7733											386.93							SI_H2O2 vs. SI_MOX	97.35	300.7	-203.4	20.7	147
										125.643											314.092							SI_H2O2 vs. SI_INH	97.35	434.3	-336.9	21.43	147
										154.567											259.539							SI_H2O2 vs. SI_RIF	97.35	199.2	-101.9	21.79	147
										294.212											286.837							SI_M06 vs. SI_MOX	358.4	300.7	57.62	15.49	364
										10.0537											407.184							SI_M06 vs. SI_INH	358.4	434.3	-75.92	16.58	364
										119.998											251.404							SI_M06 vs. SI_RIF	358.4	199.2	159.2	17.05	364
										18.3923											480.901							SI_MOX vs. SI_INH	300.7	434.3	-133.5	16.45	376
										354.796											372.177							SI_MOX vs. SI_RIF	300.7	199.2	101.5	16.93	376
										361.877											14.3699							SI_INH vs. SI_RIF	434.3	199.2	235.1	17.82	294
										406.974											438.893
										632.909											320.346
										287.801											447.581
										439.972											407.471
										475.51											446.661
										600.829											632.245
										637.924											356.304
										687.897											352.71
										286.444											363.341
										406.452											597.701
										582.79											334.639
										441.487											554.799
										537.166											195.817
										632.934											221.702
										388.527											513.207
										312.467											374.235
										622.87											368.006
										512.764											352.3
										564.565											368.813
										544.458											382.345
										607.375											255.899
										389.729											257.728
										627.804											402.256
										852.151											330.4
										1036.86											245.87
										817.139											479.609
										765.538											358.202
										638.516											336.529
										144.746											382.442
										865.156											364.252
										1138.75											420.057
										1166.73											261.768
										678.753											255.416
										1195.57											467.86
										832.808											578.257
										479.916											467.178
										734.787											414.464
										1416.01											252.432
										566.546											303.372
										888.053											520.01
										839.644											150.204
										1087.3											480.997
										643.064											132.879
										851.223											660.796
										831.549											572.49
																					520.897
																					400.719
																					444.704
																					781.744
																					670.318
																					257.051
																					458.917
																					581.372
																					507.556
																					467.026
																					525.262
																					495.188
																					329.081
																					477.594
																					312.64
																					424.407
																					279.143
																					534.254
																					361.995
																					435.139
																					261.862
																					439.333
																					500.667
																					278.264
																					469.013
																					618.537
																					492.011
																					479.131
																					383.756
																					432.599
																					176.413
																					70.632
																					403.294
																					160.362
																					194.329
																					55.0128
																					384.453
																					428.586
																					406.739
																					316.217
																					115.585
																					385.92
																					375.508
																					226.778
																					240.388
																					670.953
																					383.485
																					423.36
																					166.048
																					442.2
																					651.834
																					379.732
																					520.722
																					357.553
																					524.961
																					253.165
																					458.287
																					482.506
																					452.537
																					302.287
																					501.645
																					400.205
																					440.09
																					415.862
																					226.684
																					181.032
																					429.808
																					216.926
																					119.09
																					541.121
																					277.646
																					360.022
																					371.29
																					48.4047
																					436.957
																					323.253
																					396.532
																					262.477
																					371.913
																					374.994
																					251.3
																					442.919
																					237.864
																					284.913
																					626.377
																					292.312
																					212.02
																					397.107
																					315.746
																					271.507
																					263.04
																					340.096
																					354.682
																					181.156
																					207.279
																					317.632
																					331.353
																					208.554
																					382.832
																					462.041
																					367.507
																					210.601
																					346.27
																					355.267
																					527.668
																					408.701
																					318.855
																					408.249
																					173.791
																					281.709
																					344.521
																					504.885
																					95.1044
																					224.189
																					119.9
																					130.1
																					374.832
																					207.252

[truncated: 45 more sheets: Figure 4e, Figure 5a, Figure 5b, Figure 5c, Figure 5d, Figure 5g, Figure 5h, Figure 5i, Figure 5j, Figure 5k, Figure 5m, Figure 5n, SuppFigure 1c, SuppFigure 1d, SuppFigure 1e, SuppFigure 1f, SuppFigure 1g, SuppFigure 4a, SuppFigure 4b, SuppFigure 4c …]
